# Supplementary material for: Linkage Mapping and Comparative Genomics of Red Drum (Sciaenops ocellatus) Using Next-Generation Sequencing
Source: G3 (Bethesda). 2017 Jan 24;7(3):843–50. doi: 10.1534/g3.116.036350 (PMC5345714; doi:10.1534/g3.116.036350)
Supplement: Supplementary file 1 [file 843TableS1.xlsx]

## Sheet: Sheet1
Table S1: Detailed summary of filtering for ddRAD sequencing data. Filter = filtering step applied. Start/End/Removed Sites = number of single polymorphisms (SNPs or INDELS) before/after/removed during a filtering step, Start/End/Removed Contigs = number of ddRAD contigs before/after/removed during a filtering step, Start/End/Removed Inds = number of individuals before/after/removed during a filt…
Filter	Start Sites		End Sites		Removed Sites		Start Contigs		End Contigs		Removed Contigs		Start Inds		End Inds		Removed Inds
	A	B	A	B	A	B	A	B	A	B	A	B	A	B	A	B	A	B
Remove genotypes with qual (minGQ) < 20 and depth < 10 (minDP)	85883	72229	85883	72229	0	0	24609	22457	24609	22457	0	0	121	118	121	118	0	0
Remove sites with call rate (geno) less than 0.5	85883	72229	13034	11501	72849	60728	24609	22457	4421	4334	20188	18123	121	118	121	118	0	0
Remove individuals with mean depth < 5 and more than 95% missing data	13034	11501	13034	11501	0	0	4421	4334	4421	4334	0	0	121	118	113	108	8	10
Remove sites with call rate (geno) less than 0.75	13034	11501	8908	8085	4126	3416	4421	4334	3057	3198	1364	1136	113	108	113	108	0	0
Remove individuals with more than 25% missing data	8908	8085	8908	8085	0	0	3057	3198	3057	3198	0	0	113	108	87	94	26	14
Remove loci with MAF > 0.05 (severe segregation distortion)	8908	8085	4794	4925	4114	3160	3057	3198	2212	2366	845	832	87	94	87	94	0	0
Remove sites with call rate (geno) less than 0.80	-	4925	-	4904	-	21	-	2366	-	2354	-	12	-	94	-	94	-	0
dDocent filters script	4794	4904	4038	4499	756	405	2212	2354	2080	2289	132	65	87	94	87	94	0	0
Removed duplicate parent genotypes	4038	4499	4038	4499	0	0	2080	2289	2080	2289	0	0	87	94	83	92	4	2
Decomposed sites to allelic primitives	4038	4499	4364	4876	-326	-377	2080	2289	2080	2289	0	0	83	92	83	92	0	0
rad_haplotyper.pl	4364	4876	2934	3355	1430	1521	2080	2289	1619	1797	461	492	83	92	83	92	0	0
Converted to JoinMap format (locus call rate 0.9)	2934	3355	1383	2620	1551	735	1619	1797	786	1340	833	457	83	92	83	92	0	0
Combined with previous genotype data	1383	2620	1383	2620	0	0	786	1340	1218	1779	-432	-439	83	92	74	83	9	9
									87
