# Supplementary material for: Linkage Mapping and Comparative Genomics of Red Drum (Sciaenops ocellatus) Using Next-Generation Sequencing
Source: G3 (Bethesda). 2017 Jan 24;7(3):843–50. doi: 10.1534/g3.116.036350 (PMC5345714; doi:10.1534/g3.116.036350)
Supplement: Supplementary file 2 [file 843TableS2.xlsx]

## Sheet: Sheet1
Table S2: Consensus linkage map summary.
Locus	Linkage Group	Position	Type	Putative Homology
Contig_12764	1	0	RAD
Contig_8037	1	1.02	RAD
Contig_11316	1	1.35	RAD
Contig_30909	1	1.35	RAD
Contig_8130	1	1.35	RAD
Contig_7333	1	2.77	RAD
Contig_81007	1	4.19	RAD
Soc600	1	4.19	MSAT
Contig_7095	1	4.19	RAD
Contig_5431	1	4.19	RAD
Soc899	1	4.19	MSAT
Contig_10515	1	4.5	RAD
Soc653	1	4.5	MSAT
Contig_52532	1	4.5	RAD
Contig_28736	1	4.5	RAD
Contig_24351	1	4.5	RAD
Contig_7209	1	4.81	RAD
Soc593	1	4.81	MSAT
Contig_2668	1	5.44	RAD
Contig_48987	1	6.7	RAD
Contig_1200	1	6.7	RAD
Soc725	1	6.7	MSAT
Contig_1657	1	7.97	RAD
Contig_26636	1	9.44	RAD
Soc991	1	13.04	MSAT
Contig_49778	1	13.04	RAD
Soc1146	1	18.44	MSAT
Contig_1417	1	19.63	RAD
Contig_34398	1	20.33	RAD
Contig_4432	1	21.04	RAD
Soc1034	1	23.19	MSAT
Contig_10045	1	23.19	RAD	Microsomal triglyceride transfer protein large subunit [Larimichthys crocea]
Soc1063	1	24.45	MSAT
Contig_72280	1	24.78	RAD	PREDICTED: RING finger protein 150 [Larimichthys crocea]
Soc712	1	25.73	MSAT
Soc955	1	27.9	MSAT
Contig_27567	1	28.25	RAD
Contig_8259	1	28.6	RAD	TBC1 domain family member 9 [Larimichthys crocea]
Contig_15357	1	29.65	RAD	PREDICTED: mineralocorticoid receptor [Larimichthys crocea]
Contig_10411	1	29.96	RAD
Contig_77451	1	29.96	RAD
Contig_8927	1	29.96	RAD
Contig_8433	1	29.96	RAD
Contig_23047	1	29.96	RAD
Soc735	1	30.47	MSAT
Contig_56045	1	31.09	RAD
Soc798	1	31.98	MSAT
Soc797	1	32.35	MSAT
Contig_13052	1	32.35	RAD	LIM and calponin domains-containing protein 1 [Larimichthys crocea]
Soc400	1	33.62	MSAT
Soc1136	1	35.75	MSAT
Contig_24605	1	35.75	RAD	PREDICTED: collagen alpha-1(XI) chain-like [Larimichthys crocea]
Soc509	1	35.75	MSAT
Contig_18501	1	35.75	RAD
Soc1054	1	35.75	MSAT
Contig_35255	1	37.22	RAD	PREDICTED: unconventiol myosin-XV-like [Larimichthys crocea]
Contig_35786	1	38.93	RAD
Dla83	1	40.18	EST	PREDICTED: cdc42-interacting protein 4 isoform X1 [Larimichthys crocea]
Contig_1280	1	42.38	RAD
Soc745	1	43.93	MSAT
Contig_1729	1	43.93	RAD
Contig_45339	1	46.07	RAD
Contig_9657	1	46.07	RAD
Contig_1331	1	46.07	RAD
Contig_7525	1	46.07	RAD
Soc908	1	47.83	MSAT
Soc523	1	47.83	MSAT
Contig_65238	1	52.85	RAD	PREDICTED: 39S ribosomal protein L45, mitochondrial [Poecilia latipin]
Contig_33546	1	53.29	RAD
Contig_29569	1	54.65	RAD
Contig_1630	1	55.51	RAD
Contig_13224	1	56.02	RAD	unmed protein product [Tetraodon nigroviridis]
Soc730	1	58.02	MSAT
Dla97	1	58.02	EST
Contig_48437	1	60.09	RAD
Contig_41837	1	60.09	RAD
Contig_39876	1	60.09	RAD
Contig_65483	1	60.09	RAD
Contig_1911	1	60.09	RAD
Contig_3959	1	60.09	RAD
Contig_5365	1	61.09	RAD
Contig_40846	1	63.3	RAD
Contig_12766	1	65.55	RAD
Contig_42884	1	71.1	RAD
Contig_36977	1	72.09	RAD
Soc11	1	74.41	MSAT
Contig_33862	1	75.03	RAD
Contig_32750	1	75.55	RAD	LINE-1 reverse transcriptase [Larimichthys crocea]
Soc430	1	76.65	MSAT	PREDICTED: endonuclease V [Larimichthys crocea]
Soc695	1	76.65	MSAT
Contig_14005	1	77.31	RAD
Soc1085	1	77.31	MSAT
Contig_17275	1	77.31	RAD
Soc1125	1	77.31	MSAT
Soc407	1	77.31	MSAT
Contig_29953	1	77.94	RAD
Contig_30461	1	78.58	RAD
Soc1083	1	79.21	MSAT
Contig_24603	1	79.84	RAD
Soc1057	1	81.1	MSAT
Contig_26643	1	81.1	RAD
Contig_8824	1	81.1	RAD
Contig_17462	1	81.73	RAD
Contig_70620	1	83.11	RAD
Contig_34015	1	83.11	RAD
Contig_68586	1	83.14	RAD
Contig_98024	1	83.2	RAD
Contig_11876	1	84.6	RAD
Contig_39819	1	93.91	RAD
Contig_3831	2	0	RAD
Contig_3109	2	7.48	RAD
Contig_17615	2	10.74	RAD
Contig_36863	2	13.45	RAD
Contig_20660	2	21.27	RAD
Contig_52215	2	28.59	RAD
Soc243	2	30.91	MSAT
Soc1046	2	31.54	MSAT
Soc760	2	31.54	MSAT
Contig_53522	2	31.54	RAD
Contig_32696	2	31.54	RAD
Contig_21990	2	32.16	RAD
Contig_33850	2	35.4	RAD
Contig_1821	2	37.34	RAD
Contig_10030	2	37.34	RAD
Contig_64591	2	37.34	RAD
Contig_9499	2	39.94	RAD	male-specific lethal 3 homolog [Larimichthys crocea]
Contig_38410	2	39.94	RAD
Contig_24146	2	39.94	RAD
Contig_58509	2	39.94	RAD
Contig_8329	2	39.94	RAD
Contig_8822	2	39.94	RAD
Contig_1945	2	41.19	RAD
Contig_69466	2	41.81	RAD
Contig_70266	2	42.09	RAD
Soc626	2	43.02	MSAT
Soc415	2	43.8	MSAT
Contig_46831	2	44.57	RAD
Contig_13020	2	44.57	RAD
Contig_404	2	46.49	RAD
Contig_80464	2	47.13	RAD
Soc579	2	47.76	MSAT
Soc636	2	51.68	MSAT
Contig_8486	2	52.38	RAD
Contig_50686	2	53.82	RAD
Contig_36150	2	59.29	RAD
Contig_16532	2	59.53	RAD
Contig_22266	2	59.53	RAD
Contig_17959	2	59.53	RAD
Contig_46769	2	59.53	RAD
Contig_24275	2	59.78	RAD
Contig_1395	2	59.98	RAD
Contig_13889	2	59.98	RAD
Contig_4281	2	61.91	RAD	Peptide chain release factor 1, mitochondrial [Larimichthys crocea]
Soc416	2	71.6	MSAT
Contig_37291	2	71.6	RAD
Soc417	2	71.6	MSAT
Contig_18508	2	71.91	RAD
Contig_17279	2	72.23	RAD
Contig_27597	2	73.49	RAD
Soc717	2	73.49	MSAT
Contig_20658	2	74.76	RAD
Contig_27874	2	75.34	RAD
Contig_15920	2	76.05	RAD
Contig_54081	2	77.93	RAD	PREDICTED: BCL-6 corepressor-like [Larimichthys crocea]
Soc819	2	78.65	MSAT
Contig_2911	2	78.65	RAD
Soc564	2	79.53	MSAT
Contig_70432	2	79.88	RAD
Contig_14654	2	79.88	RAD
Contig_3625	2	79.88	RAD
Soc44	2	79.88	MSAT
Contig_6002	2	82.59	RAD
Contig_79653	2	84.07	RAD
Soc1114	3	0	MSAT
Contig_6846	3	0	RAD
Soc900	3	0	MSAT	PREDICTED: transferrin receptor protein 2 [Stegastes partitus]
Contig_584	3	0.62	RAD	PREDICTED: coxsackievirus and adenovirus receptor homolog [Larimichthys crocea]
Soc504	3	0.62	MSAT
Soc1088	3	4.63	MSAT	SH3 domain-containing protein 19 [Larimichthys crocea]
Contig_33633	3	11.76	RAD
Contig_59130	3	12.13	RAD
Contig_22201	3	17.38	RAD
Contig_15712	3	24.32	RAD
Contig_39174	3	27.18	RAD	unmed protein product [Oncorhynchus mykiss]
Contig_56	3	27.18	RAD
Contig_1471	3	27.18	RAD
Contig_80132	3	27.18	RAD	E3 ubiquitin-protein ligase [Larimichthys crocea]
Contig_15861	3	27.18	RAD
Contig_67706	3	27.18	RAD
Contig_3045	3	29.1	RAD
Contig_4263	3	30.15	RAD
Dla68	3	30.15	EST
Contig_29746	3	33.11	RAD
Soc432	3	33.11	MSAT
Contig_7456	3	33.74	RAD
Contig_8886	3	35.08	RAD
Contig_16939	3	37.37	RAD
Contig_1208	3	37.59	RAD
Contig_30753	3	41.35	RAD
Contig_343	3	42.02	RAD
Contig_36884	3	42.02	RAD
Contig_1744	3	44.77	RAD	PREDICTED: hepatocyte growth factor activator [Larimichthys crocea]
Contig_16052	3	44.77	RAD
Contig_61369	3	44.77	RAD
Contig_29140	3	44.77	RAD	Gamma-aminobutyric acid receptor subunit delta [Larimichthys crocea]
Contig_43615	3	44.77	RAD
Contig_6456	3	45.47	RAD
Contig_27075	3	46.1	RAD
Contig_10306	3	46.1	RAD
Soc640	3	47.35	MSAT
Contig_20030	3	47.35	RAD
Contig_18443	3	49.52	RAD
Contig_54951	3	52.38	RAD
Contig_15427	3	54.57	RAD
Soc952	3	55.84	MSAT
Dla66	3	61.64	EST
Contig_5883	3	64.82	RAD
Contig_51691	3	66.09	RAD
Soc83	3	67.39	MSAT
Soc708	3	69.13	MSAT
Contig_27576	3	69.79	RAD
Soc633	3	69.79	MSAT
Contig_3783	3	70.42	RAD	PREDICTED: LOW QUALITY PROTEIN: tudor domain-containing protein 7B-like [Notothenia coriiceps]
Contig_19205	3	70.42	RAD
Contig_4628	3	71.37	RAD
Soc922	3	72.93	MSAT
Soc1015	3	72.93	MSAT
Contig_15130	3	73.55	RAD
Contig_7672	3	75.89	RAD
Contig_6325	3	75.89	RAD
Contig_37891	3	75.89	RAD
Contig_20641	3	75.89	RAD
Contig_17911	3	75.89	RAD
Soc1059	3	75.89	MSAT
Contig_9735	3	75.89	RAD
Contig_35151	3	75.89	RAD
Contig_29149	3	76.85	RAD
Contig_22921	3	76.85	RAD
Contig_46592	3	77.7	RAD
Contig_14823	3	78.07	RAD
Dla87	3	79.3	EST
Soc1061	3	79.51	MSAT
Contig_14389	3	80.35	RAD
Contig_59013	3	80.35	RAD
Contig_23132	3	80.71	RAD
Contig_627	3	81.05	RAD
Contig_35418	3	81.7	RAD
Contig_94454	3	81.78	RAD
Contig_16224	3	82.12	RAD
Contig_2597	3	82.63	RAD
Contig_44212	3	83.54	RAD
Contig_32642	3	83.54	RAD
Contig_23483	3	83.54	RAD
Contig_9212	3	84.2	RAD	PREDICTED: disintegrin and metalloproteise domain-containing protein 19-like [Stegastes partitus]
Contig_9003	3	84.77	RAD
Contig_21967	3	86.05	RAD
Soc701	3	86.05	MSAT
Contig_54032	3	86.97	RAD
Contig_5783	3	88.78	RAD	PREDICTED: uncharacterized protein LOC104928750 isoform X2 [Larimichthys crocea]
Contig_2974	3	89.26	RAD
Soc1029	3	89.26	MSAT
Contig_7080	3	92.21	RAD	PREDICTED: galactose-3-O-sulfotransferase 2-like [Larimichthys crocea]
Contig_24582	4	0	RAD
Contig_66890	4	5.11	RAD
Contig_9594	4	5.32	RAD
Contig_34359	4	6.64	RAD
Contig_44415	4	6.64	RAD
Contig_22073	4	6.64	RAD
Contig_24748	4	6.64	RAD
Contig_6276	4	6.64	RAD
Soc551	4	8.07	MSAT
Contig_130	4	10.93	RAD
Soc99	4	10.93	MSAT
Contig_44288	4	11.25	RAD
Contig_12314	4	11.56	RAD
Contig_15353	4	11.56	RAD	PREDICTED: cytosolic phospholipase A2 gamma-like [Larimichthys crocea]
Contig_63599	4	13.48	RAD
Contig_40979	4	13.48	RAD
Contig_18631	4	13.48	RAD
Contig_18413	4	14.75	RAD	Retrovirus-related Pol polyprotein LINE-1 [Larimichthys crocea]
Contig_29035	4	14.75	RAD
Contig_7028	4	14.75	RAD
Contig_17882	4	16.65	RAD
Soc1056	4	18.36	MSAT
Contig_1130	4	18.36	RAD
Contig_1825	4	20.96	RAD
Contig_24800	4	20.96	RAD	Calponin-1 [Larimichthys crocea]
Contig_3343	4	20.96	RAD	PREDICTED: protein rogdi homolog [Oryzias latipes]
Contig_7066	4	22.22	RAD
Contig_3967	4	24.14	RAD
Contig_106402	4	24.14	RAD
Contig_11587	4	25.23	RAD
Contig_38144	4	26.32	RAD
Contig_105085	4	27.11	RAD
Contig_30163	4	27.11	RAD	PREDICTED: telethonin [Larimichthys crocea]
Contig_62510	4	28.86	RAD
Contig_11497	4	30.59	RAD	PREDICTED: retinol dehydrogese 8-like [Pundamilia nyererei]
Contig_24591	4	32.27	RAD
Contig_52352	4	32.27	RAD
Contig_21471	4	33.54	RAD	BTB/POZ domain-containing protein 17 [Larimichthys crocea]
Soc804	4	33.76	MSAT	PREDICTED: LOW QUALITY PROTEIN: sphingosine 1-phosphate receptor 2 [Takifugu rubripes]
Contig_34607	4	34.44	RAD	PREDICTED: zinc finger protein GLIS2 isoform X2 [Poecilia mexica]
Contig_63165	4	36.7	RAD
Soc663	4	38.81	MSAT
Contig_12011	4	40	RAD	PREDICTED: adenylate cyclase type 9 [Larimichthys crocea]
Contig_32285	4	41.78	RAD
Contig_52477	4	41.97	RAD
Soc1040	4	43.15	MSAT
Contig_38556	4	54.96	RAD
Soc805	4	56.75	MSAT
Soc891	4	57.58	MSAT
Contig_28764	4	57.58	RAD	PREDICTED: GTP-binding protein 1-like [Mesocricetus auratus]
Contig_89743	4	57.58	RAD
Soc723	4	57.58	MSAT
Contig_15666	4	63.35	RAD
Contig_43667	4	66.15	RAD
Soc1152	4	66.48	MSAT
Contig_22151	4	67.46	RAD
Contig_13958	4	67.46	RAD
Contig_42534	4	67.46	RAD	Zinc finger protein 227 [Larimichthys crocea]
Contig_1445	4	67.46	RAD	Ubiquitin carboxyl-termil hydrolase 43 [Larimichthys crocea]
Soc950	4	67.46	MSAT
Soc444	4	71.56	MSAT
Soc445	4	71.56	MSAT
Contig_64871	4	74.39	RAD
Contig_48824	4	78.29	RAD	Target of Myb protein 1 [Larimichthys crocea]
Contig_24776	4	79.18	RAD
Contig_20515	4	80.5	RAD
Contig_21706	4	85.43	RAD
Contig_2098	4	86.06	RAD
Contig_21282	4	86.06	RAD
Contig_772	4	87.32	RAD
Contig_11573	4	87.32	RAD
Contig_931	4	87.32	RAD
Contig_8559	4	87.32	RAD
Contig_4385	4	87.95	RAD	PREDICTED: liprin-alpha-3-like [Larimichthys crocea]
Contig_6514	4	87.95	RAD
Soc553	4	87.95	MSAT
Contig_72103	4	87.95	RAD
Contig_27415	4	87.95	RAD
Contig_10686	4	87.95	RAD
Contig_13947	4	87.95	RAD
Contig_74517	4	89.01	RAD
Contig_30560	4	89.35	RAD
Soc796	4	89.53	MSAT
Contig_8728	4	90.06	RAD
Contig_49135	4	90.68	RAD	hypothetical protein EH28_13957 [Larimichthys crocea]
Contig_34919	4	90.68	RAD
Soc1011	4	90.68	MSAT	Ataxin-2-like protein [Larimichthys crocea]
Contig_36113	4	90.68	RAD	PREDICTED: polycomb protein SUZ12-like [Larimichthys crocea]
Contig_24205	4	90.68	RAD
Contig_2703	4	92.51	RAD
Contig_20596	4	93.83	RAD
Contig_52598	5	0	RAD
Contig_92541	5	4	RAD
Soc690	5	7.21	MSAT
Contig_49881	5	7.48	RAD	PREDICTED: olfactory receptor 2AT4-like [Larimichthys crocea]
Contig_13016	5	7.51	RAD	Immunoglobulin superfamily member 10 [Larimichthys crocea]
Contig_35800	5	7.53	RAD
Contig_12403	5	7.84	RAD
Soc1017	5	7.84	MSAT
Contig_16628	5	8.12	RAD
Contig_26057	5	8.46	RAD	transmembrane protease serine 5-like, partial [Scleropages formosus]
Contig_56727	5	8.6	RAD
Contig_18265	5	8.6	RAD
Contig_83533	5	8.6	RAD	unmed protein product [Oncorhynchus mykiss]
Contig_3899	5	8.6	RAD
Contig_4337	5	8.93	RAD
Soc513	5	9.08	MSAT
Contig_10300	5	9.71	RAD
Soc949	5	10.33	MSAT
Soc572	5	10.33	MSAT
Contig_37123	5	10.33	RAD
Contig_40885	5	10.65	RAD	Rho GTPase-activating protein 32 [Larimichthys crocea]
Soc692	5	10.96	MSAT
Soc418	5	10.96	MSAT
Soc707	5	12.34	MSAT
Contig_8867	5	13.04	RAD
Contig_41916	5	13.74	RAD
Soc829	5	17.3	MSAT
Contig_80823	5	18.15	RAD
Contig_14457	5	20.94	RAD
Contig_15574	5	20.94	RAD	PREDICTED: SLIT and NTRK-like protein 3 [Larimichthys crocea]
Contig_51758	5	20.94	RAD	Coiled-coil domain-containing protein [Larimichthys crocea]
Contig_15436	5	23.89	RAD
Soc837	5	26.78	MSAT
Soc646	5	28.19	MSAT
Soc946	5	29.15	MSAT
Contig_578	5	29.86	RAD
Contig_64216	5	30.89	RAD
Soc696	5	36.39	MSAT
Contig_2189	5	37.04	RAD
Contig_21465	5	37.04	RAD
Contig_13891	5	38.28	RAD
Contig_35034	5	39.82	RAD
Contig_14220	5	42.6	RAD	PREDICTED: SAM domain-containing protein SAMSN-1 isoform X2 [Larimichthys crocea]
Soc739	5	49.85	MSAT
Contig_33314	5	51.08	RAD
Contig_63635	5	51.08	RAD
Contig_26185	5	52.66	RAD
Contig_4126	5	52.66	RAD
Contig_91370	5	53.28	RAD	PREDICTED: calsyntenin-2, partial [Poecilia latipin]
Contig_6389	5	53.91	RAD
Contig_46882	5	54.72	RAD
Contig_2723	5	54.77	RAD
Contig_25700	5	57.41	RAD
Contig_9807	5	58.34	RAD
Contig_4396	5	58.45	RAD
Contig_15433	5	58.45	RAD	Serine/threonine-protein phosphatase 5 [Larimichthys crocea]
Contig_17293	5	59.39	RAD
Contig_56294	5	60.21	RAD
Contig_4040	5	61.29	RAD
Contig_42705	5	61.29	RAD
Soc625	5	61.29	MSAT
Contig_6596	5	61.91	RAD	PREDICTED: pleckstrin homology-like domain family B member 1 [Larimichthys crocea]
Contig_44858	5	63.84	RAD	Sorting nexin-19 [Larimichthys crocea]
Contig_5685	5	63.84	RAD
Soc902	5	64.1	MSAT
Soc138	5	66.28	MSAT
Contig_46525	5	66.73	RAD
Contig_5996	5	66.73	RAD
Contig_23376	5	66.73	RAD
Contig_34100	5	66.73	RAD
Contig_78565	5	66.73	RAD
Contig_47903	5	66.73	RAD	PREDICTED: unconventiol myosin-VIIa-like [Notothenia coriiceps]
Soc156	5	66.73	MSAT
Contig_7362	5	66.9	RAD
Contig_15756	5	67.18	RAD
Contig_20361	5	67.58	RAD
Contig_629	5	70.9	RAD
Contig_34022	5	71.47	RAD	PREDICTED: protocadherin Fat 3 [Larimichthys crocea]
Contig_85712	5	71.86	RAD
Contig_2440	5	72.71	RAD
Contig_58319	5	72.71	RAD
Soc434	5	73.98	MSAT
Contig_38574	5	73.98	RAD
Contig_47650	5	73.98	RAD
Soc610	5	73.98	MSAT
Contig_42933	5	74.6	RAD	Zinc finger protein 226 [Larimichthys crocea]
Contig_62188	5	74.6	RAD
Contig_16207	5	75.4	RAD
Contig_80192	5	75.69	RAD
Contig_1132	5	76.15	RAD
Contig_39598	5	76.82	RAD
Contig_10565	5	77.12	RAD
Contig_7897	5	77.73	RAD
Contig_16330	5	79.65	RAD
Dla99	5	80.93	EST	PREDICTED: regulator of G-protein sigling 4-like [Stegastes partitus]
Contig_7740	6	0	RAD
Contig_7871	6	0	RAD
Contig_928	6	0	RAD
Contig_50342	6	0	RAD
Contig_36533	6	0.62	RAD	PREDICTED: transcription initiation factor TFIID subunit 2 [Notothenia coriiceps]
Contig_11567	6	1.61	RAD
Contig_52504	6	1.61	RAD
Contig_28248	6	1.61	RAD	PREDICTED: LOW QUALITY PROTEIN: uncharacterized protein LOC104939524, partial [Larimichthys crocea]
Soc583	6	2.34	MSAT
Contig_65760	6	3.11	RAD
Contig_60714	6	3.11	RAD
Contig_23156	6	3.11	RAD
Contig_19762	6	3.11	RAD	Adenylate cyclase type 8 [Larimichthys crocea]
Contig_78602	6	3.42	RAD
Contig_30523	6	3.78	RAD
Soc586	6	4.13	MSAT
Soc738	6	4.75	MSAT
Contig_7693	6	7.23	RAD
Contig_15946	6	8.54	RAD
Contig_11650	6	8.54	RAD
Contig_12152	6	8.54	RAD
Contig_46463	6	9.22	RAD
Contig_53933	6	10.37	RAD
Contig_5599	6	11.97	RAD
Soc951	6	16.37	MSAT
Contig_10202	6	16.68	RAD
Contig_28405	6	16.68	RAD
Contig_90362	6	16.68	RAD
Contig_33248	6	17	RAD	PREDICTED: ethylmalonyl-CoA decarboxylase [Larimichthys crocea]
Contig_42432	6	18.92	RAD
Contig_1875	6	18.92	RAD
Contig_74321	6	18.98	RAD
Contig_6637	6	20.47	RAD	PREDICTED: LOW QUALITY PROTEIN: little elongation complex subunit 1 [Larimichthys crocea]
Soc698	6	22.05	MSAT
Contig_1062	6	22.05	RAD
Contig_16390	6	22.05	RAD
Contig_4227	6	23.74	RAD
Contig_93038	6	24.56	RAD	PREDICTED: proline and serine-rich protein 3 isoform X3 [Larimichthys crocea]
Contig_29679	6	24.57	RAD
Soc814	6	25.41	MSAT
Contig_12049	6	26.24	RAD
Soc604	6	27.07	MSAT
Contig_26836	6	28.48	RAD
Dla10	6	28.48	EST
Soc901	6	31.18	MSAT
Soc412	6	31.18	MSAT
Soc910	6	31.18	MSAT
Contig_16536	6	32.61	RAD	Testis-expressed sequence 10 protein [Larimichthys crocea]
Contig_59786	6	34.87	RAD
Contig_12169	6	35.82	RAD	PREDICTED: U4/U6 small nuclear ribonucleoprotein Prp3 [Larimichthys crocea]
Soc1115	6	35.97	MSAT
Soc568	6	40.62	MSAT	PREDICTED: cytoplasmic phosphatidylinositol transfer protein 1-like [Larimichthys crocea]
Contig_39564	6	42.13	RAD
Contig_55707	6	47.9	RAD
Contig_28213	6	48.55	RAD	PREDICTED: guanine nucleotide-binding protein-like 1 [Larimichthys crocea]
Contig_27414	6	50.21	RAD
Contig_61880	6	50.59	RAD
Contig_76926	6	52.63	RAD
Soc777	6	52.98	MSAT
Soc1106	6	54.69	MSAT
Contig_50499	6	55.97	RAD
Soc704	6	56.53	MSAT
Contig_19224	6	56.53	RAD
Contig_7193	6	58.57	RAD
Soc691	6	58.57	MSAT
Contig_2077	6	58.57	RAD
Contig_12674	6	59.93	RAD
Contig_70686	6	59.93	RAD
Contig_27062	6	59.93	RAD	PREDICTED: uncharacterized protein LOC104932167 [Larimichthys crocea]
Contig_9054	6	60.88	RAD
Contig_4142	6	64.2	RAD
Dla41	6	68.91	EST	PREDICTED: ETS translocation variant 1-like [Neolamprologus brichardi]
Contig_64605	6	70.12	RAD
Contig_64741	6	71.77	RAD
Contig_10928	6	71.77	RAD
Contig_26465	6	71.77	RAD
Contig_4235	6	71.77	RAD
Contig_17600	6	71.77	RAD
Contig_32096	6	71.77	RAD
Contig_3401	6	71.77	RAD
Contig_36986	6	72.09	RAD
Contig_59199	6	72.09	RAD
Soc201	6	72.4	MSAT
Contig_21638	6	73.99	RAD
Contig_4747	6	74.32	RAD	hypothetical protein EH28_11478 [Larimichthys crocea]
Contig_10008	6	75.59	RAD
Contig_14304	6	78.56	RAD	Deoxyribonuclease-2-alpha [Larimichthys crocea]
Soc755	6	79.6	MSAT
Contig_34093	6	80.05	RAD
Contig_25610	6	81.38	RAD
Soc570	6	82	MSAT
Contig_34011	6	82	RAD
Soc617	6	82.63	MSAT
Contig_49316	6	84.05	RAD
Soc709	6	84.12	MSAT
Contig_15415	6	87	RAD
Contig_9232	6	89.81	RAD
Contig_10236	6	91.32	RAD	OTU domain-containing protein 7B-like protein [Cricetulus griseus]
Contig_60838	7	0	RAD
Contig_49244	7	0	RAD
Contig_31352	7	2.94	RAD
Contig_41834	7	3.31	RAD
Contig_6618	7	3.39	RAD
Contig_7443	7	4.35	RAD	PREDICTED: E3 ubiquitin-protein ligase HECW1 [Oryzias latipes]
Soc940	7	4.35	MSAT
Contig_55722	7	4.35	RAD
Contig_10465	7	4.35	RAD
Contig_21687	7	5.05	RAD
Soc792	7	5.05	MSAT
Contig_29062	7	5.05	RAD
Contig_9159	7	5.76	RAD
Contig_775	7	6.48	RAD	Potassium voltage-gated channel subfamily H member 2 [Larimichthys crocea]
Soc724	7	6.48	MSAT
Dla44	7	6.48	EST
Contig_53440	7	6.48	RAD
Contig_7139	7	6.48	RAD
Contig_14464	7	6.84	RAD
Contig_19130	7	7.14	RAD
Contig_34000	7	7.14	RAD
Dla43	7	7.22	EST
Contig_6268	7	11	RAD
Soc826	7	15.15	MSAT
Soc624	7	18	MSAT
Soc786	7	18	MSAT
Soc419	7	18	MSAT
Contig_62783	7	18	RAD
Dla78	7	25.78	EST	Cerebellin-2 [Dicentrarchus labrax]
Contig_808	7	26.44	RAD
Contig_19340	7	27.07	RAD
Contig_59073	7	28.55	RAD
Contig_874	7	28.56	RAD	PREDICTED: vascular endothelial growth factor receptor 1 [Larimichthys crocea]
Soc992	7	28.56	MSAT
Soc405	7	28.56	MSAT
Soc682	7	28.56	MSAT
Contig_41436	7	31.76	RAD
Contig_20392	7	35.99	RAD
Contig_10354	7	37.68	RAD	PREDICTED: probable phospholipid-transporting ATPase IB [Stegastes partitus]
Contig_24723	7	40.3	RAD
Contig_30176	7	41.43	RAD
Contig_13310	7	41.49	RAD
Contig_37587	7	44.04	RAD
Contig_12913	7	44.04	RAD	unmed protein product [Tetraodon nigroviridis]
Contig_10215	7	47.89	RAD
Contig_18930	7	48.91	RAD	Acyl-CoA dehydrogese family member 11 [Larimichthys crocea]
Contig_30032	7	48.91	RAD
Contig_62881	7	49.26	RAD
Contig_30010	7	50.94	RAD
Contig_94636	7	51.57	RAD
Soc1099	7	54.86	MSAT
Soc549	7	56.46	MSAT
Soc1154	7	56.46	MSAT
Contig_32905	7	56.46	RAD
Contig_100023	7	56.46	RAD
Contig_873	7	56.46	RAD
Contig_3204	7	56.46	RAD
Soc206	7	56.46	MSAT
Soc1098	7	56.46	MSAT
Contig_14206	7	56.81	RAD
Contig_28920	7	57.16	RAD
Contig_20778	7	58.15	RAD
Soc678	7	58.61	MSAT
Soc813	7	58.61	MSAT
Contig_39806	7	58.93	RAD
Contig_31276	7	60.2	RAD
Contig_68866	7	61.82	RAD
Contig_2276	7	61.82	RAD
Contig_45543	7	62.81	RAD
Contig_2985	7	62.81	RAD
Contig_12574	7	68.8	RAD
Contig_9144	7	68.8	RAD	hypothetical protein EH28_09081 [Larimichthys crocea]
Contig_14586	7	68.8	RAD
Contig_22414	7	68.8	RAD
Contig_32211	7	68.8	RAD
Contig_38865	7	68.8	RAD	PREDICTED: receptor-type tyrosine-protein phosphatase mu-like [Sinocyclocheilus grahami]
Contig_3269	7	68.8	RAD
Contig_18431	7	68.8	RAD
Contig_47513	7	69.15	RAD
Contig_19008	7	69.5	RAD
Soc621	7	69.5	MSAT
Contig_6874	7	70.13	RAD
Contig_11817	7	73.15	RAD
Contig_2038	7	74.88	RAD
Contig_27486	7	75.6	RAD
Contig_10875	7	76.05	RAD
Soc615	7	76.67	MSAT
Soc726	7	77.37	MSAT
Contig_28977	7	78.43	RAD
Contig_6525	7	79.52	RAD
Dla53	7	80.77	EST
Contig_18951	8	0	RAD
Soc806	8	0.17	MSAT
Contig_71286	8	4.03	RAD
Contig_9483	8	4.15	RAD
Contig_51050	8	4.15	RAD
Contig_9565	8	4.15	RAD
Contig_51370	8	4.15	RAD
Contig_12765	8	4.15	RAD
Contig_22492	8	4.15	RAD
Contig_4481	8	4.15	RAD
Contig_13111	8	4.15	RAD
Soc638	8	5.4	MSAT
Soc1142	8	7.29	MSAT	FCH and double SH3 domains protein 1 [Larimichthys crocea]
Contig_32648	8	8.55	RAD
Contig_38678	8	8.55	RAD	PREDICTED: uncharacterized protein LOC107197823, partial [Astyax mexicanus]
Contig_15119	8	8.55	RAD	PREDICTED: histidine--tR ligase, cytoplasmic-like [Austrofundulus limeus]
Contig_5422	8	8.55	RAD
Contig_27774	8	8.55	RAD	PREDICTED: rap guanine nucleotide exchange factor 2-like [Cricetulus griseus]
Contig_14438	8	8.55	RAD
Contig_14059	8	8.55	RAD
Contig_12462	8	8.55	RAD
Contig_49444	8	8.82	RAD
Contig_19367	8	9.32	RAD
Contig_74800	8	9.83	RAD
Contig_1857	8	10.32	RAD
Contig_13694	8	11.34	RAD
Soc988	8	13.48	MSAT
Contig_71422	8	18.23	RAD
Contig_2626	8	21.42	RAD
Soc631	8	24.41	MSAT
Contig_54341	8	26.47	RAD	PREDICTED: testis-expressed sequence 11 protein [Larimichthys crocea]
Contig_17726	8	28.14	RAD
Contig_5875	8	28.14	RAD	PREDICTED: homeobox protein CDX-4 [Larimichthys crocea]
Contig_681	8	29.49	RAD
Contig_59573	8	30.87	RAD
Contig_18491	8	32.65	RAD
Contig_82985	8	34.66	RAD
Soc800	8	36.06	MSAT
Contig_2560	8	36.64	RAD
Contig_854	8	36.64	RAD
Contig_4388	8	36.64	RAD
Soc762	8	36.64	MSAT
Contig_9476	8	36.64	RAD	PREDICTED: protocadherin gamma-A11-like [Larimichthys crocea]
Contig_11932	8	41.92	RAD
Contig_25402	8	41.92	RAD
Contig_4111	8	41.92	RAD
Dla02	8	44.06	EST	PREDICTED: uracil phosphoribosyltransferase homolog isoform X1 [Oreochromis niloticus]
Contig_12218	8	45.33	RAD
Contig_2354	8	47.77	RAD
Contig_8239	8	49.89	RAD
Contig_31952	8	51.07	RAD
Soc1129	8	54.36	MSAT
Soc620	8	54.98	MSAT
Contig_75530	8	55.38	RAD
Soc671	8	55.68	MSAT
Contig_11615	8	57.58	RAD
Contig_8511	8	58	RAD
Contig_532	8	58.73	RAD
Soc639	8	59.25	MSAT
Contig_39212	8	60.89	RAD
Contig_6353	8	62.68	RAD
Contig_44490	8	67.09	RAD
Contig_10803	8	69.43	RAD
Contig_4079	8	69.43	RAD
Contig_31227	8	69.43	RAD	PREDICTED: phospholipase D3-like [Larimichthys crocea]
Contig_48742	8	69.43	RAD	PREDICTED: D-directed R polymerase I subunit RPA1 [Larimichthys crocea]
Contig_45430	8	70.05	RAD
Contig_50114	8	70.7	RAD
Contig_25269	8	70.7	RAD
Contig_8903	8	71.98	RAD	PREDICTED: long-chain-fatty-acid--CoA ligase 1-like, partial [Larimichthys crocea]
Soc552	8	73.25	MSAT
Contig_37148	8	73.87	RAD
Soc1126	8	73.87	MSAT
Contig_44525	8	73.87	RAD
Contig_39333	8	73.87	RAD
Contig_25514	8	75.86	RAD
Contig_1743	8	75.86	RAD
Contig_54730	8	75.86	RAD
Contig_10122	8	77.27	RAD
Soc694	8	79.03	MSAT
Contig_8180	8	79.4	RAD
Contig_12705	8	80.11	RAD
Soc1050	8	81.31	MSAT
Contig_36739	8	81.47	RAD
Contig_5952	8	81.47	RAD
Contig_21739	8	81.47	RAD
Contig_67859	8	81.47	RAD
Contig_27606	8	81.47	RAD
Contig_24613	8	82.67	RAD
Contig_4766	8	82.86	RAD
Contig_14123	8	82.86	RAD
Contig_38929	8	84.02	RAD
Contig_99897	8	84.24	RAD
Contig_12793	8	84.24	RAD
Soc402	8	84.95	MSAT	Adenylate cyclase type 8 [Larimichthys crocea]
Contig_61080	8	85.61	RAD
Soc401	8	85.61	MSAT
Contig_39568	8	87.04	RAD
Contig_54161	8	87.75	RAD
Soc576	8	87.75	MSAT
Contig_1211	8	87.75	RAD
Soc580	8	87.75	MSAT
Contig_5544	8	87.75	RAD
Soc1091	8	87.75	MSAT
Contig_4379	8	87.75	RAD
Contig_49856	8	87.75	RAD	Glycine receptor subunit alpha-1, partial [Mesitornis unicolor]
Contig_36989	8	87.75	RAD
Contig_6076	8	87.75	RAD
Contig_11584	8	88.52	RAD
Contig_35183	8	89	RAD
Contig_29931	8	89.17	RAD
Contig_11161	8	92.21	RAD	Zinc transporter 2 [Larimichthys crocea]
Contig_43851	9	0	RAD
Contig_50145	9	0	RAD
Contig_28268	9	2.98	RAD
Contig_75876	9	3.68	RAD
Contig_26660	9	3.68	RAD	hypothetical protein Z043_101586 [Scleropages formosus]
Contig_66704	9	7.31	RAD
Soc623	9	7.31	MSAT
Contig_2042	9	7.55	RAD
Contig_5729	9	7.94	RAD
Contig_1283	9	8.25	RAD
Contig_101240	9	8.56	RAD
Contig_25315	9	8.56	RAD
Soc563	9	9.19	MSAT
Contig_12622	9	9.19	RAD
Dla12	9	10.15	EST
Contig_54092	9	10.15	RAD
Contig_36153	9	10.15	RAD
Contig_40426	9	11.11	RAD
Contig_71479	9	11.11	RAD
Contig_23536	9	12.41	RAD
Contig_55331	9	12.41	RAD
Contig_3200	9	13.71	RAD
Contig_106791	9	13.77	RAD	Nephrocystin-1 [Larimichthys crocea]
Contig_3632	9	15.02	RAD	PREDICTED: oocyte zinc finger protein XlCOF20-like [Larimichthys crocea]
Contig_14652	9	15.98	RAD
Soc428	9	16.94	MSAT
Contig_11906	9	16.94	RAD	unmed protein product [Oncorhynchus mykiss]
Contig_448	9	16.94	RAD
Contig_2506	9	16.94	RAD
Contig_29439	9	17.57	RAD
Soc409	9	17.57	MSAT
Contig_14601	9	18.09	RAD
Dla69	9	18.81	EST	PREDICTED: myozenin-1-like [Oreochromis niloticus]
Contig_18794	9	20.28	RAD
Soc575	9	20.28	MSAT
Soc890	9	23.02	MSAT
Contig_5848	9	23.02	RAD
Dla91	9	23.02	EST
Contig_15121	9	27.88	RAD
Contig_70442	9	30.82	RAD
Contig_33405	9	30.82	RAD
Contig_2674	9	31.31	RAD	Max-interacting protein 1 [Larimichthys crocea]
Soc562	9	37.64	MSAT
Contig_162	9	38	RAD
Contig_5362	9	38	RAD
Lcr03	9	38.63	EST
Contig_17543	9	38.63	RAD
Contig_1370	9	39.46	RAD
Contig_16964	9	42.32	RAD
Contig_31412	9	42.32	RAD	E3 ubiquitin-protein ligase MARCH8 [Larimichthys crocea]
Contig_101565	9	42.32	RAD
Soc558	9	43.75	MSAT
Contig_16932	9	43.75	RAD
Contig_76354	9	45.68	RAD
Contig_26225	9	47.09	RAD	PREDICTED: endoplasmic reticulum lectin 1 isoform X1 [Larimichthys crocea]
Contig_18915	9	48.64	RAD
Contig_57994	9	50.16	RAD
Contig_7661	9	50.16	RAD
Contig_30988	9	50.16	RAD
Contig_28305	9	50.16	RAD
Soc995	9	50.16	MSAT
Contig_30453	9	52.98	RAD
Contig_5999	9	55.53	RAD
Contig_27989	9	55.53	RAD	PREDICTED: AT-rich interactive domain-containing protein 4B [Marmota marmota marmota]
Contig_27183	9	55.53	RAD	MAD2L1-binding protein [Larimichthys crocea]
Soc1151	9	56.15	MSAT
Contig_66305	9	57.73	RAD	PREDICTED: fibroblast growth factor receptor 2 isoform X4 [Larimichthys crocea]
Soc536	9	61.84	MSAT
Contig_27674	9	61.88	RAD
Contig_36020	9	64.72	RAD
Contig_26487	9	65.42	RAD
Contig_32689	9	65.42	RAD
Contig_21958	9	65.42	RAD
Contig_66941	9	65.42	RAD
Contig_93840	9	65.42	RAD	PREDICTED: uncharacterized protein LOC103376483 [Stegastes partitus]
Contig_41325	9	66.37	RAD
Contig_2288	9	66.37	RAD
Contig_50588	9	66.37	RAD
Contig_28082	9	66.68	RAD
Contig_5374	9	66.99	RAD
Contig_5913	9	66.99	RAD
Contig_64606	9	67.63	RAD
Contig_18157	9	68.27	RAD
Contig_4567	9	70.3	RAD
Contig_38105	9	70.3	RAD	PREDICTED: neutral amino acid transporter A isoform X2 [Trichechus matus latirostris]
Contig_12158	9	73.39	RAD
Soc525	9	73.39	MSAT
Contig_28910	9	73.39	RAD	hypothetical protein EH28_08750 [Larimichthys crocea]
Soc989	9	75.31	MSAT
Contig_29580	9	78.6	RAD
Contig_57642	9	78.6	RAD
Contig_18086	9	78.6	RAD
Contig_24593	9	78.6	RAD	Retrovirus-related Pol polyprotein LINE-1 [Larimichthys crocea]
Soc711	9	78.6	MSAT
Soc895	9	80.53	MSAT
Contig_1112	9	80.87	RAD
Contig_24458	9	80.87	RAD
Contig_33947	9	80.87	RAD
Contig_40760	9	83.13	RAD
Contig_14136	10	0	RAD	G2/M phase-specific E3 ubiquitin-protein ligase [Larimichthys crocea]
Contig_80727	10	2.22	RAD
Contig_9671	10	4.76	RAD
Soc9	10	4.76	MSAT
Contig_23868	10	7.77	RAD
Contig_19656	10	7.77	RAD
Soc843	10	8.61	MSAT
Contig_8734	10	9.33	RAD	PREDICTED: inter-alpha-trypsin inhibitor heavy chain H3-like [Notothenia coriiceps]
Contig_7865	10	9.51	RAD
Contig_103658	10	9.51	RAD
Soc423	10	10.77	MSAT
Contig_12860	10	11.4	RAD
Contig_18350	10	11.59	RAD
Contig_21372	10	11.59	RAD
Contig_38648	10	11.59	RAD
Contig_30481	10	11.59	RAD
Dla96	10	11.59	EST
Contig_8535	10	13.36	RAD
Soc1094	10	14.07	MSAT	unmed protein product, partial [Tetraodon nigroviridis]
Soc1065	10	14.77	MSAT
Contig_22159	10	14.77	RAD
Contig_7034	10	16.04	RAD
Contig_20317	10	16.95	RAD	Solute carrier family 2, facilitated glucose transporter member 9 [Larimichthys crocea]
Contig_11649	10	18	RAD
Contig_6243	10	20.92	RAD
Contig_20086	10	20.92	RAD
Contig_25685	10	24.2	RAD
Contig_27201	10	25.65	RAD
Contig_60508	10	25.67	RAD
Contig_4294	10	27.52	RAD	Kinesin-like protein KIF21B [Larimichthys crocea]
Contig_24202	10	32.64	RAD
Contig_17992	10	32.64	RAD
Contig_35121	10	33.37	RAD	PREDICTED: neuron vigator 1-like isoform X9 [Poecilia mexica]
Contig_10665	10	33.41	RAD
Contig_33698	10	34.38	RAD
Contig_34242	10	34.63	RAD
Contig_36711	10	35	RAD
Soc686	10	37.6	MSAT
Contig_4773	10	37.6	RAD
Dla105	10	37.6	EST
Contig_19602	10	40.13	RAD
Contig_29503	10	40.76	RAD
Contig_45139	10	41.04	RAD	Importin-9 [Larimichthys crocea]
Contig_29474	10	41.82	RAD	PREDICTED: transcription factor Sp7 [Takifugu rubripes]
Dla94	10	42.43	EST	PREDICTED: guanine nucleotide-binding protein G(I)/G(S)/G(T) subunit beta-1-like [Mustela putorius furo]
Contig_26559	10	42.43	RAD
Contig_10898	10	43.51	RAD
Contig_554	10	44.02	RAD
Contig_75800	10	46.7	RAD
Contig_16927	10	49.72	RAD
Contig_6721	10	49.74	RAD
Contig_12856	10	51.89	RAD	hypothetical protein [Pongo abelii]
Contig_1720	10	54	RAD
Contig_62598	10	54.11	RAD
Contig_5437	10	56.22	RAD
Contig_18621	10	63.03	RAD	unmed protein product [Oncorhynchus mykiss]
Contig_20205	10	64.49	RAD
Contig_3477	10	69.18	RAD	PREDICTED: filamin-B isoform X2 [Stegastes partitus]
Soc1087	10	71.41	MSAT
Contig_28816	10	73.33	RAD
Contig_31364	10	73.9	RAD
Contig_72883	10	73.9	RAD
Contig_47989	10	75.4	RAD
Contig_30639	10	75.4	RAD
Soc1020	10	76.99	MSAT
Contig_9705	10	79.59	RAD
Contig_12459	10	79.59	RAD
Contig_57674	10	82.19	RAD	Dedicator of cytokinesis protein 3 [Larimichthys crocea]
Contig_63606	10	84.79	RAD
Contig_14830	10	84.79	RAD
Contig_20213	10	84.79	RAD
Contig_15052	10	85.42	RAD
Contig_25807	10	85.42	RAD
Contig_9338	10	85.42	RAD
Contig_19914	10	85.42	RAD
Contig_61091	10	85.42	RAD
Contig_16292	10	85.42	RAD
Soc1070	10	85.42	MSAT
Soc557	10	85.42	MSAT
Contig_25867	10	85.42	RAD
Contig_58870	10	85.42	RAD
Mmi10	10	85.42	EST
Contig_73950	10	85.42	RAD
Soc540	10	85.42	MSAT
Soc50	10	86.82	MSAT
Contig_113	10	89.78	RAD
Contig_45744	11	0	RAD	hypothetical protein EH28_09225 [Larimichthys crocea]
Soc652	11	1.7	MSAT
Soc688	11	2.95	MSAT
Contig_51824	11	2.95	RAD
Contig_25552	11	3.66	RAD
Contig_20998	11	3.66	RAD
Contig_48827	11	3.66	RAD
Contig_26682	11	4.45	RAD
Contig_4979	11	5.18	RAD
Contig_207	11	5.18	RAD
Contig_1464	11	5.21	RAD
Contig_5468	11	6	RAD
Contig_54529	11	6.61	RAD
Contig_13115	11	6.61	RAD
Contig_39162	11	6.61	RAD
Contig_29067	11	6.61	RAD
Contig_8095	11	7.88	RAD
Contig_4301	11	9.11	RAD
Contig_48256	11	9.92	RAD
Contig_5570	11	10.54	RAD
Contig_31905	11	10.54	RAD
Contig_14114	11	10.54	RAD
Soc548	11	10.54	MSAT
Contig_16607	11	11.19	RAD
Contig_89279	11	11.88	RAD
Contig_15187	11	15.89	RAD
Contig_10552	11	15.89	RAD
Soc1044	11	15.89	MSAT
Contig_1823	11	19.37	RAD
Soc790	11	20.64	MSAT
Contig_56743	11	22.82	RAD
Contig_86192	11	22.82	RAD
Contig_29090	11	22.82	RAD
Contig_8571	11	25.05	RAD
Contig_1236	11	25.31	RAD
Contig_10824	11	25.44	RAD
Contig_9451	11	25.67	RAD
Contig_1852	11	25.67	RAD
Soc1128	11	26.29	MSAT
Contig_3268	11	26.29	RAD	Ileal sodium/bile acid cotransporter [Larimichthys crocea]
Contig_62131	11	26.93	RAD
Soc1079	11	26.93	MSAT
Contig_2603	11	26.93	RAD	R-directed D polymerase from mobile element jockey [Larimichthys crocea]
Contig_16479	11	26.95	RAD
Contig_20298	11	26.95	RAD
Contig_26505	11	26.96	RAD
Contig_1745	11	30.11	RAD
Contig_10628	11	31.75	RAD
Soc19	11	33.4	MSAT
Contig_22497	11	33.4	RAD
Soc778	11	33.4	MSAT
Contig_11974	11	33.4	RAD
Contig_79849	11	35.22	RAD
Contig_38218	11	36.35	RAD
Soc746	11	36.35	MSAT
Soc1141	11	37.37	MSAT
Contig_15850	11	38.64	RAD	unmed protein product, partial [Tetraodon nigroviridis]
Contig_19865	11	38.64	RAD
Soc665	11	38.64	MSAT
Contig_129	11	39.91	RAD
Soc1090	11	41.03	MSAT
Contig_46639	11	43.32	RAD
Contig_1597	11	43.32	RAD
Contig_97595	11	43.32	RAD
Contig_13624	11	46.71	RAD
Contig_1918	11	47.37	RAD
Soc1008	11	49.85	MSAT
Contig_18818	11	51.2	RAD
Contig_26746	11	51.25	RAD	PREDICTED: methyltransferase-like protein 8 [Larimichthys crocea]
Contig_69197	11	52.9	RAD	PREDICTED: E3 ubiquitin-protein ligase Midline-1-like, partial [Gavia stellata]
Contig_73242	11	54.42	RAD
Contig_5795	11	57.7	RAD
Soc573	11	59.14	MSAT
Contig_1974	11	61.03	RAD
Contig_38299	11	67.04	RAD
Contig_63272	11	68.42	RAD
Soc565	11	68.42	MSAT
Contig_1096	11	69.67	RAD
Contig_11396	11	69.69	RAD
Soc693	11	70.95	MSAT
Contig_30256	11	72.88	RAD
Contig_2467	11	72.88	RAD	PREDICTED: tR (guanine-N(7)-)-methyltransferase non-catalytic subunit WDR4 [Larimichthys crocea]
Contig_32519	11	73.5	RAD
Contig_76983	11	73.5	RAD
Soc648	11	73.5	MSAT
Contig_68171	11	73.5	RAD
Contig_39032	11	73.5	RAD
Contig_47425	11	74.22	RAD
Soc927	11	74.93	MSAT
Contig_31873	11	74.96	RAD
Contig_8321	12	0	RAD
Contig_60597	12	1.78	RAD
Contig_27060	12	3.04	RAD
Contig_17190	12	3.04	RAD
Soc587	12	3.04	MSAT
Soc592	12	18.21	MSAT
Contig_50090	12	22.22	RAD
Contig_43723	12	22.22	RAD
Contig_9460	12	26.23	RAD	Unconventiol myosin-IXa [Larimichthys crocea]
Contig_35671	12	26.23	RAD
Contig_33841	12	26.61	RAD	PREDICTED: src substrate cortactin isoform X3 [Larimichthys crocea]
Contig_5594	12	26.61	RAD
Contig_32386	12	26.61	RAD
Contig_85035	12	27	RAD
Contig_15869	12	27	RAD
Contig_77943	12	27	RAD
Contig_36529	12	27	RAD
Contig_4308	12	28.79	RAD
Contig_32915	12	28.79	RAD
Contig_8845	12	28.79	RAD
Contig_17623	12	34.34	RAD
Contig_26919	12	38.25	RAD
Contig_72269	12	38.25	RAD
Contig_542	12	38.29	RAD
Soc1048	12	39.15	MSAT
Contig_9822	12	40.34	RAD
Contig_10979	12	41.55	RAD
Contig_10817	12	42.37	RAD
Contig_1806	12	43.69	RAD
Soc247	12	43.69	MSAT
Contig_35167	12	43.69	RAD	PREDICTED: fibronectin isoform X1 [Larimichthys crocea]
Contig_61685	12	45.21	RAD
Contig_23162	12	45.74	RAD
Contig_42920	12	47.46	RAD
Contig_53026	12	48.29	RAD
Contig_19152	12	48.29	RAD
Soc943	12	48.29	MSAT
Contig_11657	12	48.29	RAD
Soc538	12	48.29	MSAT
Contig_88777	12	49.71	RAD
Contig_24692	12	50.57	RAD
Contig_28025	12	50.89	RAD	PREDICTED: sex comb on midleg-like protein 2 isoform X1 [Larimichthys crocea]
Contig_3860	12	51.34	RAD
Contig_30272	12	51.34	RAD
Contig_88072	12	52.12	RAD
Soc835	12	53.31	MSAT
Contig_88910	12	56.35	RAD
Contig_921	12	57.36	RAD
Soc596	12	59.02	MSAT
Soc429	12	59.02	MSAT
Soc641	12	59.02	MSAT
Contig_38120	12	59.8	RAD
Contig_36998	12	60.64	RAD
Contig_9344	12	62.25	RAD
Soc718	12	62.25	MSAT
Contig_18129	12	67.44	RAD
Soc1041	12	68.13	MSAT
Contig_8327	12	69.78	RAD	Unhealthy ribosome biogenesis protein 2 [Larimichthys crocea]
Contig_18991	12	69.78	RAD	PREDICTED: usherin [Larimichthys crocea]
Contig_102220	12	69.78	RAD
Contig_52798	12	70.71	RAD
Soc1082	12	74.64	MSAT
Soc602	12	75.91	MSAT
Contig_25827	12	75.91	RAD	putative hexokise HKDC1 [Larimichthys crocea]
Contig_61717	12	76.43	RAD
Contig_5484	12	76.52	RAD
Contig_4454	12	77.15	RAD	PREDICTED: putative stereocilin-like protein [Larimichthys crocea]
Contig_354	12	77.15	RAD
Contig_90642	12	77.34	RAD
Soc49	12	79.13	MSAT
Soc736	12	84.39	MSAT
Contig_12832	12	88.45	RAD
Contig_8672	12	89.16	RAD
Contig_3844	12	89.16	RAD
Contig_20168	12	89.16	RAD
Contig_6398	12	89.87	RAD
Contig_20730	12	90.58	RAD
Contig_20774	12	90.58	RAD
Contig_23061	12	90.58	RAD	PREDICTED: glypican-6-like [Larimichthys crocea]
Contig_8602	12	91.89	RAD	Neural-cadherin [Larimichthys crocea]
Contig_24981	12	92.46	RAD
Contig_38247	12	92.54	RAD
Contig_2058	12	92.54	RAD
Soc909	12	92.54	MSAT
Contig_21092	12	93.16	RAD
Soc679	12	93.16	MSAT
Contig_10966	12	94.13	RAD
Contig_51707	12	95.09	RAD
Contig_30468	12	98.08	RAD
Contig_7484	12	98.24	RAD
Contig_4061	12	98.24	RAD
Contig_7594	12	99.34	RAD
Contig_47833	12	99.34	RAD
Contig_28605	12	99.34	RAD	Zinc transporter ZIP13 [Larimichthys crocea]
Soc834	12	99.34	MSAT
Contig_11834	12	99.34	RAD	putative transposase [Pleuronectes platessa]
Contig_11033	12	102.66	RAD
Lcr07	13	0	EST
Contig_56923	13	0.76	RAD
Contig_23887	13	2.67	RAD
Contig_3284	13	2.67	RAD	PREDICTED: discs large homolog 1-like protein, partial [Larimichthys crocea]
Contig_94624	13	2.87	RAD
Contig_6955	13	2.87	RAD
Contig_31388	13	5.72	RAD
Soc716	13	5.72	MSAT
Contig_8685	13	7.9	RAD
Contig_8257	13	7.9	RAD
Contig_32195	13	9.53	RAD
Contig_16461	13	9.53	RAD
Soc766	13	9.84	MSAT
Soc930	13	9.84	MSAT
Contig_9791	13	9.84	RAD
Contig_19379	13	10.15	RAD
Mmi06	13	10.78	EST
Contig_26930	13	12.05	RAD
Contig_3820	13	12.05	RAD
Soc713	13	12.05	MSAT
Contig_56840	13	12.05	RAD
Contig_2330	13	12.05	RAD
Contig_77228	13	12.05	RAD
Contig_58894	13	12.05	RAD
Contig_37968	13	12.05	RAD
Contig_17046	13	12.67	RAD	PREDICTED: type I phosphatidylinositol 4,5-bisphosphate 4-phosphatase-A-like [Poecilia latipin]
Contig_48834	13	15.73	RAD	PREDICTED: acetyl-coenzyme A synthetase, cytoplasmic-like [Notothenia coriiceps]
Contig_21558	13	17.47	RAD
Contig_2711	13	18.69	RAD
Contig_7266	13	22.4	RAD
Contig_13642	13	24.48	RAD
Contig_3250	13	26.92	RAD
Contig_15899	13	30.78	RAD	PREDICTED: regulator of G-protein sigling 20-like isoform X2 [Larimichthys crocea]
Contig_104646	13	30.78	RAD
Contig_2419	13	30.78	RAD
Contig_10230	13	30.78	RAD
Contig_7773	13	30.78	RAD
Contig_18748	13	30.78	RAD
Contig_63899	13	31.75	RAD
Contig_1900	13	32.63	RAD
Soc85	13	32.63	MSAT
Contig_10277	13	32.63	RAD
Contig_3290	13	32.63	RAD
Contig_44101	13	32.63	RAD
Contig_8622	13	32.63	RAD
Contig_72112	13	36.67	RAD
Soc926	13	41.63	MSAT
Soc1157	13	46.06	MSAT
Contig_53163	13	50.61	RAD	PREDICTED: cullin-3-B-like [Meleagris gallopavo]
Contig_10041	13	51.86	RAD	YEATS domain-containing protein 2, partial [Larimichthys crocea]
Contig_23698	13	51.86	RAD
Contig_31157	13	53.12	RAD	PREDICTED: G-protein-sigling modulator 2 isoform X2 [Poecilia latipin]
Contig_3753	13	53.12	RAD
Contig_2499	13	53.97	RAD
Contig_2343	13	56.11	RAD
Dla04	13	56.4	EST
Soc1095	13	57.46	MSAT	Rap guanine nucleotide exchange factor 4 [Larimichthys crocea]
Contig_18204	13	57.87	RAD
Soc1109	13	57.87	MSAT
Contig_18498	13	57.87	RAD
Contig_55047	13	59.79	RAD
Contig_40869	13	63.09	RAD
Contig_25425	13	63.09	RAD
Contig_95374	13	63.71	RAD
Contig_63257	13	63.71	RAD	PREDICTED: zinc finger protein 644-like [Larimichthys crocea]
Contig_3747	13	63.71	RAD	PREDICTED: coatomer subunit beta'-like [Poecilia reticulata]
Contig_53258	13	67.14	RAD
Contig_6093	13	68.02	RAD
Contig_3720	13	68.93	RAD	PREDICTED: uncharacterized protein LOC104920988 [Larimichthys crocea]
Contig_15868	13	71.01	RAD
Soc507	13	72.85	MSAT
Contig_31805	13	74.99	RAD
Contig_13682	13	77.14	RAD
Contig_64438	13	77.14	RAD	Endothelin B receptor [Larimichthys crocea]
Contig_88237	13	77.14	RAD
Soc612	13	77.14	MSAT
Contig_73389	13	78.82	RAD	Protein-glutamine gamma-glutamyltransferase K [Larimichthys crocea]
Contig_45648	13	79.65	RAD
Contig_63403	13	79.65	RAD
Contig_150	13	79.65	RAD
Soc905	13	79.65	MSAT
Contig_66331	13	79.65	RAD
Contig_13367	13	79.65	RAD
Soc1155	13	79.65	MSAT
Contig_66678	13	79.83	RAD
Contig_67276	13	79.83	RAD	PREDICTED: dynein heavy chain 10, axonemal, partial [Larimichthys crocea]
Contig_53377	13	79.83	RAD
Contig_32815	13	80	RAD
Contig_33200	13	80.27	RAD
Soc1047	13	80.27	MSAT
Soc983	13	80.27	MSAT
Contig_64456	13	80.27	RAD
Soc607	13	80.98	MSAT
Soc555	13	82.23	MSAT
Contig_35126	13	82.23	RAD
Contig_29779	13	82.23	RAD	PREDICTED: uncharacterized protein LOC100690337 [Oreochromis niloticus]
Contig_38600	13	82.23	RAD
Contig_2060	13	82.37	RAD	PREDICTED: uncharacterized protein LOC103372291 isoform X3 [Stegastes partitus]
Contig_61638	14	0	RAD
Contig_466	14	1.69	RAD	unmed protein product, partial [Oncorhynchus mykiss]
Contig_7270	14	1.69	RAD
Soc524	14	2.4	MSAT
Soc700	14	5.62	MSAT
Contig_60654	14	6.21	RAD
Contig_13809	14	6.46	RAD
Contig_92314	14	8.14	RAD
Contig_11500	14	8.14	RAD
Contig_6681	14	8.14	RAD
Soc598	14	8.14	MSAT
Contig_77217	14	8.77	RAD
Contig_26441	14	8.77	RAD	PREDICTED: zinc transporter Slc39a7-like [Nothobranchius furzeri]
Contig_2541	14	10.03	RAD	ETS domain-containing transcription factor ERF [Larimichthys crocea]
Contig_47822	14	10.03	RAD
Soc651	14	10.03	MSAT
Contig_45920	14	10.03	RAD
Contig_538	14	10.03	RAD
Soc1076	14	10.03	MSAT
Contig_14455	14	10.38	RAD
Contig_40488	14	10.74	RAD
Contig_12530	14	10.74	RAD
Dla16	14	10.74	EST
Contig_16452	14	11.05	RAD
Contig_15747	14	11.36	RAD
Contig_24826	14	17.49	RAD
Soc1060	14	17.49	MSAT
Contig_78387	14	19.38	RAD	hypothetical protein cypCar_00034947 [Cyprinus carpio]
Contig_29509	14	19.38	RAD
Contig_16777	14	19.38	RAD
Contig_4226	14	20.64	RAD
Contig_7077	14	23.06	RAD
Contig_1560	14	26.89	RAD
Contig_5223	14	26.89	RAD
Contig_33887	14	27.51	RAD
Contig_4561	14	27.51	RAD
Contig_45878	14	27.51	RAD
Contig_18320	14	27.51	RAD
Contig_45314	14	28.78	RAD
Contig_29000	14	28.78	RAD
Contig_64439	14	30.85	RAD
Contig_24293	14	31.38	RAD
Contig_9311	14	31.38	RAD
Contig_16250	14	32.52	RAD
Contig_57092	14	33.69	RAD
Contig_9040	14	38.68	RAD
Contig_16402	14	41.77	RAD
Contig_41222	14	42.62	RAD
Contig_12599	14	44.44	RAD
Contig_2334	14	45.73	RAD
Contig_9201	14	48.24	RAD
Contig_68440	14	48.24	RAD
Soc1108	14	48.24	MSAT
Contig_10322	14	48.24	RAD
Contig_23991	14	48.24	RAD
Soc849	14	48.24	MSAT
Contig_94035	14	48.94	RAD
Contig_31799	14	48.94	RAD
Soc850	14	49.65	MSAT
Contig_14799	14	49.65	RAD	Tax1-binding protein 1 [Larimichthys crocea]
Contig_2682	14	49.65	RAD
Soc699	14	51.08	MSAT
Contig_71691	14	54.01	RAD
Contig_42240	14	54.01	RAD
Contig_22626	14	54.33	RAD
Contig_44120	14	55.5	RAD	PREDICTED: src-like-adapter [Larimichthys crocea]
Soc715	14	57.02	MSAT
Contig_12087	14	60.26	RAD
Dla09	14	61.04	EST
Contig_21058	14	63.5	RAD
Soc967	14	63.5	MSAT
Contig_17453	14	64.6	RAD
Soc645	14	66.86	MSAT
Contig_16938	14	70.29	RAD
Contig_55954	14	70.96	RAD
Contig_15338	14	71.07	RAD
Contig_34907	14	72.74	RAD
Contig_24879	14	73.56	RAD
Contig_27026	14	73.56	RAD
Contig_39511	14	73.56	RAD
Contig_15949	14	73.56	RAD	PREDICTED: sodium bicarbote cotransporter 3 isoform X5 [Larimichthys crocea]
Contig_51792	14	73.56	RAD
Soc733	14	73.56	MSAT
Contig_11670	14	75.17	RAD
Contig_67449	14	75.5	RAD
Contig_5976	14	76.77	RAD	Tyrosine-protein phosphatase non-receptor type 2 [Larimichthys crocea]
Soc595	14	76.77	MSAT
Soc1038	14	77.13	MSAT
Contig_22948	14	77.48	RAD
Soc689	14	77.48	MSAT
Soc759	14	77.48	MSAT
Soc1133	14	78.91	MSAT
Contig_93778	14	80.34	RAD
Contig_20915	14	80.97	RAD
Soc1134	14	81.6	MSAT
Soc574	14	81.6	MSAT
Contig_70761	14	82.27	RAD
Contig_10413	14	82.27	RAD
Contig_14548	14	82.27	RAD
Soc1068	14	82.94	MSAT
Soc510	14	82.95	MSAT
Contig_7391	14	86.37	RAD
Contig_5298	15	0	RAD
Soc676	15	1.35	MSAT
Contig_21442	15	1.35	RAD
Soc675	15	1.35	MSAT
Contig_80248	15	1.98	RAD
Contig_4927	15	2.62	RAD
Soc437	15	2.62	MSAT
Contig_39204	15	3.24	RAD
Contig_19458	15	3.53	RAD	Carboxypeptidase N catalytic chain precursor [Salmo salar]
Contig_25290	15	3.55	RAD
Soc606	15	3.86	MSAT
Soc404	15	3.86	MSAT
Contig_7216	15	5.28	RAD
Contig_39635	15	7.32	RAD
Contig_42093	15	8.59	RAD
Soc554	15	8.59	MSAT
Contig_19199	15	8.59	RAD
Contig_27966	15	8.59	RAD
Soc672	15	9.21	MSAT
Contig_61930	15	9.52	RAD
Soc560	15	9.52	MSAT
Contig_26858	15	9.84	RAD
Contig_11145	15	9.84	RAD
Contig_10826	15	10.58	RAD	Sorting nexin-11 [Larimichthys crocea]
Contig_4689	15	13.92	RAD
Contig_11510	15	15.62	RAD
Contig_1311	15	19.44	RAD
Contig_9025	15	19.44	RAD
Contig_5264	15	19.54	RAD	PREDICTED: transmembrane protein 180 [Larimichthys crocea]
Soc1148	15	20.4	MSAT
Contig_21797	15	20.4	RAD
Contig_50188	15	21.07	RAD
Contig_8185	15	21.07	RAD
Contig_54312	15	21.07	RAD
Dla79	15	21.07	EST
Contig_14976	15	23.27	RAD
Contig_14862	15	25.03	RAD
Contig_4434	15	25.03	RAD
Contig_31171	15	26.21	RAD
Contig_47085	15	27.63	RAD
Contig_17750	15	28.26	RAD
Contig_19503	15	28.26	RAD
Contig_105401	15	28.26	RAD
Contig_20195	15	28.26	RAD
Contig_12632	15	29	RAD
Contig_1788	15	29.62	RAD
Contig_48441	15	31.3	RAD
Contig_11207	15	32.05	RAD
Contig_26324	15	32.05	RAD
Contig_42800	15	33.3	RAD
Contig_52224	15	33.3	RAD
Contig_15103	15	33.3	RAD
Contig_4024	15	33.3	RAD	Syptonemal complex protein SC65 [Larimichthys crocea]
Contig_15127	15	33.3	RAD
Dla59	15	33.41	EST
Contig_6377	15	35.14	RAD
Contig_83140	15	36.8	RAD
Soc508	15	42	MSAT
Contig_13864	15	42	RAD
Contig_44709	15	43.49	RAD
Contig_33881	15	43.52	RAD
Contig_4136	15	44.98	RAD
Contig_21639	15	46.48	RAD
Contig_39196	15	48.69	RAD
Soc1064	15	49.01	MSAT
Contig_36223	15	49.01	RAD
Contig_7509	15	49.01	RAD
Contig_1015	15	49.01	RAD
Contig_10005	15	49.29	RAD	PREDICTED: ankyrin repeat and SAM domain-containing protein 3 [Stegastes partitus]
Contig_13690	15	49.63	RAD
Contig_6281	15	50.91	RAD
Contig_26681	15	52.16	RAD
Contig_9990	15	52.26	RAD	G-protein coupled estrogen receptor 1 [Larimichthys crocea]
Contig_6791	15	52.28	RAD
Soc601	15	53.65	MSAT
Contig_57321	15	53.96	RAD	PREDICTED: toll-like receptor 13 [Larimichthys crocea]
Contig_32198	15	54.08	RAD
Contig_8081	15	54.31	RAD
Dla28	15	54.31	EST	Uncharacterized protein [Dicentrarchus labrax]
Contig_50480	15	55.09	RAD
Contig_29577	15	55.57	RAD
Contig_27778	15	56.83	RAD
Contig_41386	15	58.52	RAD
Contig_28389	15	64.96	RAD
Contig_13828	15	67.99	RAD
Soc60	15	69.18	MSAT
Contig_4075	15	69.18	RAD
Contig_6486	15	69.18	RAD
Contig_616	15	69.18	RAD
Contig_18114	15	70.34	RAD
Contig_59464	15	71.01	RAD
Contig_26472	15	71.37	RAD
Contig_42662	15	73.27	RAD
Contig_2149	15	73.27	RAD
Contig_9662	15	73.27	RAD
Contig_85279	15	73.27	RAD
Contig_15993	15	74.67	RAD
Contig_29464	15	74.67	RAD
Soc442	15	76.12	MSAT	Saxitoxin and tetrodotoxin-binding protein 1 [Larimichthys crocea]
Contig_79640	15	77.46	RAD
Contig_77944	15	77.85	RAD	Manganese-dependent ADP-ribose/CDP-alcohol diphosphatase [Larimichthys crocea]
Contig_70023	15	79.1	RAD
Contig_9614	15	80.35	RAD
Contig_27294	15	84.2	RAD
Contig_21130	16	0	RAD
Contig_78	16	0	RAD	hypothetical protein EH28_18836 [Larimichthys crocea]
Contig_12431	16	4.35	RAD	Digestive organ expansion factor [Larimichthys crocea]
Soc1156	16	4.99	MSAT
Soc512	16	4.99	MSAT
Contig_57225	16	5.37	RAD
Contig_11762	16	6.08	RAD
Contig_101279	16	9	RAD
Contig_17360	16	9.11	RAD
Contig_1436	16	10.45	RAD
Contig_18429	16	12.57	RAD
Contig_28122	16	12.57	RAD
Contig_28647	16	12.57	RAD
Soc533	16	12.57	MSAT
Contig_16439	16	12.57	RAD
Contig_43908	16	12.57	RAD	Alkylated D repair protein alkB [Larimichthys crocea]
Soc1104	16	12.57	MSAT
Contig_106122	16	12.89	RAD
Contig_13002	16	13.2	RAD
Contig_23439	16	13.2	RAD
Contig_39384	16	14.93	RAD
Contig_47534	16	14.93	RAD
Soc999	16	16.36	MSAT
Contig_43079	16	20.61	RAD
Contig_41775	16	22.21	RAD
Contig_23817	16	23.02	RAD
Soc773	16	23.02	MSAT
Contig_16651	16	28.06	RAD
Soc662	16	31.96	MSAT
Soc888	16	32.67	MSAT
Dla84	16	32.67	EST
Contig_22079	16	32.67	RAD
Contig_26622	16	33.32	RAD
Contig_14639	16	33.95	RAD
Contig_27803	16	33.95	RAD
Contig_18654	16	40.42	RAD	PREDICTED: centrosomal protein of 170 kDa protein B [Larimichthys crocea]
Contig_47389	16	41.42	RAD
Contig_41772	16	41.42	RAD
Contig_30269	16	45.09	RAD
Contig_14065	16	48.99	RAD
Soc697	16	50.92	MSAT
Contig_18072	16	50.92	RAD
Contig_63124	16	50.92	RAD
Contig_7343	16	50.92	RAD
Contig_47606	16	53.06	RAD	PREDICTED: DP-dependent oxidoreductase domain-containing protein 1 isoform X1 [Larimichthys crocea]
Contig_91950	16	53.06	RAD
Contig_41704	16	53.06	RAD
Soc647	16	53.76	MSAT
Contig_1759	16	54.46	RAD	CAAX prenyl protease 1 [Larimichthys crocea]
Contig_4960	16	55.17	RAD
Dla60	16	55.87	EST	PREDICTED: inositol-tetrakisphosphate 1-kise [Larimichthys crocea]
Contig_6436	16	55.87	RAD
Contig_12351	16	55.87	RAD
Soc1139	16	55.87	MSAT
Contig_167	16	59.06	RAD	Doublecortin domain-containing protein 2 [Larimichthys crocea]
Contig_106014	16	59.06	RAD
Contig_19539	16	62.47	RAD	PREDICTED: diphthine--ammonia ligase [Larimichthys crocea]
Soc1067	16	63.84	MSAT
Contig_31620	16	67.04	RAD
Contig_33082	16	69.36	RAD
Contig_20391	16	70.29	RAD
Contig_5420	16	70.29	RAD
Contig_96382	16	70.99	RAD
Contig_19669	16	71.69	RAD
Contig_19571	16	72.4	RAD
Contig_63256	16	75.31	RAD
Contig_6059	16	76.16	RAD
Contig_93882	16	76.16	RAD
Contig_7218	16	76.16	RAD
Contig_26584	16	76.73	RAD
Contig_49213	16	76.73	RAD
Contig_3074	16	82.03	RAD
Contig_5081	16	82.03	RAD
Contig_66355	16	83.3	RAD
Contig_21305	16	85.3	RAD
Contig_30701	16	86.01	RAD
Contig_4129	16	87.42	RAD
Contig_12128	16	87.42	RAD
Soc550	16	88.04	MSAT
Contig_75761	16	88.04	RAD
Soc941	16	90.06	MSAT
Contig_27116	16	90.68	RAD
Soc609	16	91.19	MSAT
Contig_34953	16	91.96	RAD
Contig_1923	16	91.96	RAD
Soc994	16	92.58	MSAT
Contig_52749	16	93.07	RAD
Contig_29848	16	93.43	RAD
Contig_913	16	93.8	RAD
Contig_26989	16	94.45	RAD
Contig_15461	16	94.45	RAD	forkhead box o3a, partial [Nothobranchius furzeri]
Soc421	16	94.45	MSAT
Contig_36831	16	101.13	RAD	PREDICTED: activator of 90 kDa heat shock protein ATPase homolog 1 [Larimichthys crocea]
Contig_779	17	0	RAD
Contig_3471	17	2.82	RAD
Contig_723	17	4.07	RAD	unmed protein product [Tetraodon nigroviridis]
Contig_10198	17	4.07	RAD
Contig_36009	17	4.07	RAD
Contig_29550	17	4.07	RAD
Soc618	17	4.07	MSAT
Contig_5473	17	4.07	RAD
Soc422	17	4.07	MSAT
Contig_1373	17	4.77	RAD
Soc933	17	5.4	MSAT
Contig_2997	17	5.4	RAD
Contig_61329	17	5.4	RAD
Contig_98312	17	5.4	RAD
Contig_1949	17	5.4	RAD
Soc976	17	5.4	MSAT
Contig_622	17	5.4	RAD
Contig_45788	17	5.56	RAD
Contig_27794	17	5.56	RAD
Contig_14619	17	5.56	RAD
Contig_87726	17	5.56	RAD
Contig_151	17	8.78	RAD
Contig_17017	17	9.5	RAD
Contig_59286	17	10.22	RAD
Contig_6334	17	12.45	RAD
Contig_11403	17	13.08	RAD
Contig_33873	17	17.95	RAD
Contig_12757	17	18.57	RAD
Contig_38333	17	19	RAD
Contig_55349	17	20.45	RAD
Soc649	17	20.45	MSAT
Contig_30046	17	20.45	RAD
Soc681	17	21.71	MSAT
Contig_36718	17	23.95	RAD	PREDICTED: opsin-5-like [Larimichthys crocea]
Contig_1903	17	23.95	RAD
Lcr08	17	23.97	EST
Contig_21381	17	24.6	RAD
Contig_11245	17	28.87	RAD
Contig_77726	17	31.88	RAD
Soc637	17	31.88	MSAT
Soc785	17	33.77	MSAT
Soc770	17	35.99	MSAT
Soc1027	17	37.51	MSAT	PREDICTED: adenylate cyclase type 3 isoform X2 [Cyprinodon variegatus]
Contig_36756	17	39.13	RAD
Contig_57671	17	40.76	RAD
Contig_57040	17	40.76	RAD
Contig_85441	17	40.76	RAD
Soc880	17	42.17	MSAT
Contig_32256	17	43.06	RAD
Contig_10214	17	45.28	RAD
Contig_56723	17	46.43	RAD
Soc810	17	48.64	MSAT
Contig_9604	17	49.3	RAD
Contig_38617	17	50.56	RAD
Contig_3031	17	51.81	RAD
Contig_8638	17	51.81	RAD
Contig_17415	17	51.81	RAD	PREDICTED: protein lin-9 homolog [Poecilia formosa]
Contig_42280	17	53.97	RAD
Soc1124	17	54.38	MSAT
Contig_74703	17	56.05	RAD
Contig_57461	17	57.91	RAD
Contig_10131	17	58.59	RAD
Contig_3903	17	59.23	RAD
Contig_911	17	60.01	RAD
Contig_1905	17	61	RAD
Dla89	17	61.16	EST
Contig_29858	17	62.47	RAD	PREDICTED: calpain-3-like [Larimichthys crocea]
Lcr14	17	63.99	EST
Contig_1525	17	64.26	RAD	PREDICTED: sigl-induced proliferation-associated 1-like protein 1 [Larimichthys crocea]
Soc1072	17	65.74	MSAT
Soc731	17	65.74	MSAT
Contig_2014	17	65.74	RAD	PREDICTED: laminin subunit alpha-2 isoform X4 [Oryzias latipes]
Contig_6925	17	65.74	RAD
Contig_13196	17	65.74	RAD	Nesprin-2 [Larimichthys crocea]
Contig_11668	17	65.74	RAD
Contig_67817	17	66.69	RAD
Contig_24314	17	67.14	RAD
Contig_51690	17	68.83	RAD
Contig_59391	17	69.09	RAD
Contig_10605	17	71.41	RAD
Soc921	17	72.8	MSAT	PREDICTED: nuclear receptor coactivator 1-like [Notothenia coriiceps]
Contig_17094	17	74.61	RAD
Contig_54685	17	74.61	RAD
Contig_23825	17	76.02	RAD
Contig_41724	17	76.02	RAD
Soc975	17	76.65	MSAT
Contig_4677	17	77.52	RAD
Contig_34655	17	79.45	RAD
Contig_10967	17	79.96	RAD
Contig_73579	17	81.33	RAD
Contig_695	17	81.95	RAD
Contig_50574	17	81.95	RAD
Contig_2547	17	81.95	RAD
Contig_39896	17	81.95	RAD
Contig_25937	17	81.95	RAD
Contig_6381	17	81.99	RAD
Contig_11080	17	83.22	RAD
Contig_3199	17	83.22	RAD	Sentrin-specific protease 6 [Larimichthys crocea]
Contig_1453	17	83.22	RAD
Contig_22273	17	84.21	RAD
Contig_20107	17	84.21	RAD	Transposable element Tcb1 transposase [Dicentrarchus labrax]
Soc705	17	84.82	MSAT
Contig_16690	17	85.2	RAD
Contig_59648	18	0	RAD
Contig_14829	18	2.74	RAD
Contig_6173	18	2.77	RAD
Contig_32460	18	4.51	RAD
Soc1089	18	4.51	MSAT
Contig_46578	18	4.52	RAD
Contig_48749	18	4.52	RAD
Contig_28406	18	5.09	RAD
Contig_106699	18	5.76	RAD
Contig_21531	18	5.76	RAD
Soc668	18	6.38	MSAT
Soc703	18	6.38	MSAT
Contig_54367	18	6.38	RAD
Contig_7670	18	6.73	RAD
Soc710	18	6.73	MSAT
Contig_26953	18	7.03	RAD
Contig_3776	18	7.31	RAD
Contig_35109	18	7.31	RAD
Contig_27273	18	7.31	RAD
Contig_486	18	7.31	RAD
Contig_9408	18	7.31	RAD
Contig_17347	18	7.31	RAD
Contig_8544	18	7.31	RAD
Soc567	18	7.31	MSAT
Contig_34833	18	7.31	RAD
Contig_2075	18	8.57	RAD	Myocilin [Larimichthys crocea]
Soc666	18	9.84	MSAT
Mmi11	18	10.46	EST
Contig_35477	18	11.88	RAD	Aquaporin-12 [Larimichthys crocea]
Contig_28882	18	11.88	RAD
Contig_65091	18	13.14	RAD	hypothetical protein EH28_18836 [Larimichthys crocea]
Contig_42094	18	15.17	RAD
Contig_78791	18	15.81	RAD
Contig_52548	18	16.28	RAD
Contig_841	18	18.4	RAD	PREDICTED: F-box/LRR-repeat protein 5 [Maylandia zebra]
Contig_9756	18	19.46	RAD
Contig_5761	18	21.73	RAD
Contig_4542	18	23.86	RAD
Contig_46609	18	28.28	RAD
Soc667	18	28.28	MSAT
Contig_46859	18	35.58	RAD
Contig_14430	18	35.58	RAD
Contig_38502	18	36.8	RAD
Contig_920	18	37.58	RAD
Soc661	18	41.46	MSAT
Contig_7130	18	41.46	RAD
Contig_29312	18	42.85	RAD
Contig_7879	18	42.97	RAD
Contig_615	18	43.36	RAD
Contig_29015	18	48.53	RAD	hypothetical protein EH28_01207 [Larimichthys crocea]
Soc629	18	49.71	MSAT
Contig_8346	18	49.71	RAD
Soc1022	18	51.14	MSAT	unmed protein product, partial [Tetraodon nigroviridis]
Contig_14776	18	51.87	RAD
Contig_78618	18	57.42	RAD	Atrial triuretic peptide receptor 2 [Larimichthys crocea]
Contig_58982	18	58.04	RAD
Contig_15142	18	58.04	RAD
Contig_3304	18	58.04	RAD
Contig_25308	18	58.04	RAD	PREDICTED: obscurin-like [Larimichthys crocea]
Contig_81102	18	58.7	RAD
Soc431	18	59.7	MSAT
Contig_3750	18	59.7	RAD
Contig_93619	18	59.7	RAD
Contig_40076	18	59.7	RAD
Contig_44732	18	59.7	RAD
Contig_84850	18	62.59	RAD
Contig_59127	18	63.02	RAD
Contig_326	18	64.54	RAD
Contig_23554	18	66.82	RAD
Contig_9341	18	66.99	RAD
Contig_26837	18	66.99	RAD
Contig_62904	18	66.99	RAD
Contig_28954	18	68.71	RAD	PREDICTED: mucolipin-2 [Poecilia reticulata]
Contig_38804	18	69.31	RAD
Contig_77645	18	69.31	RAD
Contig_41729	18	72.4	RAD
Contig_24552	18	72.4	RAD
Contig_5448	18	73.65	RAD	PREDICTED: leptin receptor [Larimichthys crocea]
Contig_44761	18	74.28	RAD
Soc650	18	74.92	MSAT
Soc581	18	75.54	MSAT
Soc424	18	76.25	MSAT
Contig_51656	18	76.25	RAD
Contig_18425	18	78.14	RAD
Contig_36577	18	78.45	RAD
Contig_28763	18	78.45	RAD
Contig_68236	18	78.45	RAD
Soc443	18	78.78	MSAT
Contig_45388	18	78.78	RAD
Contig_2705	18	79.41	RAD	PREDICTED: uncharacterized protein LOC102079738 [Oreochromis niloticus]
Contig_23346	18	79.41	RAD
Contig_15311	18	79.41	RAD	PREDICTED: piggyBac transposable element-derived protein 3-like [Oreochromis niloticus]
Contig_45335	18	80.45	RAD
Contig_81929	18	82.57	RAD
Contig_24534	18	82.57	RAD
Contig_35374	18	82.57	RAD
Contig_16218	18	82.57	RAD
Soc1127	18	82.57	MSAT
Soc821	18	82.57	MSAT
Contig_16328	18	83.31	RAD
Contig_46423	18	84.84	RAD
Contig_6831	18	84.87	RAD
Contig_3237	19	0	RAD
Contig_15294	19	1.25	RAD
Contig_15702	19	4.47	RAD
Soc884	19	7.63	MSAT
Contig_14569	19	7.95	RAD
Contig_36164	19	8.26	RAD
Contig_60456	19	8.26	RAD	PREDICTED: histone-lysine N-methyltransferase EHMT1-like [Larimichthys crocea]
Contig_24248	19	8.26	RAD
Contig_11445	19	9.07	RAD
Soc659	19	9.07	MSAT
Contig_54995	19	11.2	RAD	PREDICTED: LOW QUALITY PROTEIN: uncharacterized protein LOC106096972, partial [Oreochromis niloticus]
Contig_40856	19	12.86	RAD
Soc919	19	12.86	MSAT
Contig_24694	19	13.48	RAD
Contig_22761	19	14.75	RAD
Contig_104612	19	14.75	RAD
Contig_91244	19	14.75	RAD	PREDICTED: LOW QUALITY PROTEIN: fructose-1,6-bisphosphatase 1-like [Poecilia reticulata]
Contig_29539	19	14.75	RAD	hypothetical protein Z043_112455, partial [Scleropages formosus]
Contig_9029	19	15.58	RAD	unmed protein product [Tetraodon nigroviridis]
Contig_30416	19	17.27	RAD
Soc897	19	17.27	MSAT
Contig_17649	19	17.27	RAD
Contig_35583	19	17.89	RAD
Contig_460	19	17.89	RAD
Contig_14963	19	18.52	RAD
Contig_10399	19	19.46	RAD	Tetratricopeptide repeat protein 16 [Larimichthys crocea]
Contig_9368	19	20.39	RAD
Contig_6709	19	20.39	RAD
Dla01	19	24.32	EST
Contig_13982	19	25.79	RAD
Contig_73761	19	27.26	RAD
Dla71	19	27.26	EST
Contig_75005	19	27.26	RAD
Contig_41232	19	29.17	RAD
Soc669	19	31.07	MSAT
Soc547	19	31.7	MSAT
Soc1025	19	32.01	MSAT
Contig_87980	19	32.01	RAD
Soc1051	19	32.32	MSAT	Rho-guanine nucleotide exchange factor [Larimichthys crocea]
Contig_7330	19	33.57	RAD
Contig_16115	19	36.8	RAD	WD repeat and SOCS box-containing protein 2 [Larimichthys crocea]
Contig_18995	19	39.55	RAD
Contig_13528	19	39.55	RAD
Contig_77715	19	39.55	RAD
Contig_37515	19	42.3	RAD
Contig_10741	19	43.57	RAD
Contig_12814	19	44.19	RAD
Contig_70025	19	44.58	RAD
Soc903	19	46.01	MSAT
Soc844	19	47.85	MSAT
Contig_8642	19	50.65	RAD	PREDICTED: ras-related protein Rab-3C [Oryzias latipes]
Soc1032	19	52.48	MSAT
Soc439	19	53.11	MSAT
Soc684	19	54.18	MSAT
Contig_28057	19	61.71	RAD
Soc569	19	61.71	MSAT
Contig_40155	19	65.63	RAD	PREDICTED: ankyrin-1-like isoform X12 [Haplochromis burtoni]
Contig_22644	19	65.63	RAD	PREDICTED: membrane-associated phosphatidylinositol transfer protein 2-like [Oryzias latipes]
Contig_2316	19	67.38	RAD
Contig_100319	19	69.09	RAD
Contig_41313	19	69.37	RAD
Soc758	19	71.79	MSAT
Contig_89815	19	72.5	RAD
Soc1006	19	72.5	MSAT
Contig_57705	19	72.5	RAD
Contig_101140	19	72.85	RAD
Soc1081	19	73.21	MSAT
Contig_100848	19	74.62	RAD
Contig_8792	19	74.62	RAD
Contig_9869	19	74.62	RAD
Soc965	19	74.62	MSAT
Contig_27134	19	77.3	RAD
Contig_868	19	78.51	RAD
Contig_91727	19	78.51	RAD	PREDICTED: D replication complex GINS protein SLD5 [Cynoglossus semilaevis]
Contig_11334	19	78.51	RAD
Contig_102963	19	79.91	RAD
Contig_33889	19	79.91	RAD
Soc1066	19	80.62	MSAT
Soc887	19	81.34	MSAT
Soc532	19	82.04	MSAT
Soc1002	19	82.35	MSAT
Soc929	19	82.67	MSAT
Contig_73336	19	83.93	RAD
Contig_367	19	85.23	RAD
Contig_13270	19	85.23	RAD
Soc535	19	86.53	MSAT
Contig_18349	19	87.8	RAD
Contig_6812	19	88.42	RAD
Contig_224	19	88.42	RAD
Contig_30660	19	90.6	RAD
Soc529	19	92.88	MSAT
Contig_24219	20	0	RAD
Soc968	20	0	MSAT
Contig_17896	20	0.31	RAD
Contig_34611	20	0.31	RAD
Contig_24492	20	0.31	RAD
Contig_50092	20	0.62	RAD	PREDICTED: apoptosis-inducing factor 3-like [Larimichthys crocea]
Contig_12523	20	0.62	RAD	PREDICTED: uncharacterized protein LOC106097817, partial [Oreochromis niloticus]
Soc721	20	0.62	MSAT
Contig_30158	20	1	RAD
Contig_49160	20	1.14	RAD
Soc931	20	1.31	MSAT
Contig_73216	20	2.01	RAD
Contig_14166	20	2.01	RAD
Contig_30476	20	3.41	RAD
Contig_9865	20	3.44	RAD
Soc622	20	3.44	MSAT
Contig_13501	20	4.14	RAD	PREDICTED: LOW QUALITY PROTEIN: protocadherin Fat 3-like [Larimichthys crocea]
Contig_10088	20	4.14	RAD
Contig_7678	20	5.13	RAD
Contig_38207	20	7.15	RAD	unmed protein product, partial [Tetraodon nigroviridis]
Contig_19215	20	7.15	RAD
Contig_94448	20	11.1	RAD
Soc753	20	11.8	MSAT
Contig_393	20	12.5	RAD
Contig_12903	20	12.5	RAD
Contig_62771	20	12.5	RAD
Soc979	20	12.51	MSAT
Contig_30294	20	12.51	RAD	PREDICTED: immunoglobulin superfamily member 11-like [Larimichthys crocea]
Contig_62439	20	13.13	RAD
Contig_68053	20	13.76	RAD
Contig_41910	20	13.76	RAD
Contig_28906	20	16.13	RAD
Contig_78680	20	16.13	RAD	PREDICTED: rho GTPase-activating protein 24-like isoform X1 [Austrofundulus limeus]
Soc935	20	18.5	MSAT
Contig_43170	20	24.15	RAD
Contig_5107	20	24.15	RAD
Contig_19553	20	25.89	RAD
Contig_51605	20	25.89	RAD
Contig_13137	20	25.89	RAD
Contig_16876	20	25.89	RAD
Soc1071	20	28.49	MSAT
Contig_19121	20	28.66	RAD
Contig_14434	20	29.75	RAD
Contig_67625	20	30.05	RAD
Contig_17070	20	30.68	RAD
Contig_10006	20	30.74	RAD
Soc630	20	32.17	MSAT
Contig_26653	20	33.39	RAD	PREDICTED: rho guanine nucleotide exchange factor 12-like isoform X1 [Larimichthys crocea]
Contig_1275	20	35.07	RAD
Contig_21790	20	35.07	RAD
Contig_20657	20	35.07	RAD
Contig_22623	20	35.07	RAD
Contig_56915	20	39.71	RAD
Contig_35695	20	41.36	RAD
Soc729	20	43.01	MSAT
Contig_40234	20	43.01	RAD	PREDICTED: gem-associated protein 5 [Larimichthys crocea]
Soc559	20	43.63	MSAT
Contig_8178	20	44.26	RAD
Contig_64508	20	45.53	RAD	PREDICTED: arf-GAP with Rho-GAP domain, ANK repeat and PH domain-containing protein 1-like [Larimichthys crocea]
Contig_16802	20	45.53	RAD
Contig_31074	20	46.82	RAD
Contig_33583	20	49.79	RAD
Contig_54390	20	50.17	RAD
Contig_53321	20	50.18	RAD
Contig_40577	20	51.91	RAD	PREDICTED: uncharacterized protein LOC103376870 [Cynoglossus semilaevis]
Contig_21462	20	51.91	RAD
Contig_47600	20	52.97	RAD
Contig_5080	20	55.36	RAD	PREDICTED: vacuolar protein sorting-associated protein 51 homolog [Larimichthys crocea]
Contig_40875	20	56.14	RAD
Soc613	20	56.14	MSAT
Contig_41810	20	56.14	RAD
Contig_19050	20	61.06	RAD
Contig_10558	20	61.06	RAD
Soc916	20	61.06	MSAT
Soc516	20	61.06	MSAT
Contig_32385	20	61.06	RAD
Contig_9601	20	61.06	RAD
Contig_12224	20	61.06	RAD
Contig_9093	20	61.06	RAD
Contig_1943	20	62.71	RAD
Contig_1289	20	65.52	RAD
Contig_58696	20	69.63	RAD
Contig_8952	20	69.63	RAD
Contig_8141	20	69.63	RAD
Soc1103	20	72.52	MSAT
Dla72	20	72.52	EST	PREDICTED: ubiquitin carboxyl-termil hydrolase 25 isoform X4 [Larimichthys crocea]
Contig_102860	20	73.15	RAD
Contig_45093	20	73.78	RAD
Contig_23708	20	73.78	RAD
Contig_518	20	73.78	RAD
Contig_14312	20	75.04	RAD
Contig_5672	20	75.04	RAD
Contig_52966	20	76.31	RAD
Soc1111	20	78.91	MSAT
Contig_4067	20	80.16	RAD
Contig_29780	20	81.44	RAD	PREDICTED: interleukin-13 receptor subunit alpha-2 [Larimichthys crocea]
Contig_3091	20	81.44	RAD
Soc820	20	82.69	MSAT
Contig_6560	20	89.56	RAD	Retil guanylyl cyclase 2 [Larimichthys crocea]
Soc761	21	0	MSAT	unmed protein product [Oncorhynchus mykiss]
Soc1031	21	0	MSAT	PREDICTED: zinc finger CCCH-type with G patch domain-containing protein [Larimichthys crocea]
Contig_24004	21	1.42	RAD
Contig_34	21	2.42	RAD
Contig_345	21	2.42	RAD
Contig_83064	21	2.42	RAD
Contig_14336	21	2.42	RAD
Soc543	21	3.69	MSAT
Contig_28773	21	3.69	RAD
Contig_88700	21	3.69	RAD
Contig_66113	21	3.69	RAD
Soc1073	21	3.69	MSAT
Soc635	21	3.69	MSAT
Contig_13582	21	4.11	RAD
Contig_102672	21	4.31	RAD
Contig_3312	21	4.31	RAD	PREDICTED: PTB domain-containing engulfment adapter protein 1-like [Larimichthys crocea]
Contig_20536	21	4.31	RAD
Contig_32917	21	4.47	RAD
Contig_10881	21	4.47	RAD
Contig_56266	21	5.9	RAD
Soc619	21	5.9	MSAT
Contig_44488	21	5.9	RAD
Contig_32263	21	11.73	RAD
Soc1075	21	12.45	MSAT
Lcr04	21	12.45	EST
Contig_45311	21	12.45	RAD
Contig_34626	21	12.45	RAD
Contig_7495	21	12.45	RAD
Contig_38181	21	14.58	RAD
Contig_27565	21	17.02	RAD
Soc970	21	18.16	MSAT
Soc807	21	18.16	MSAT
Soc1052	21	19.8	MSAT
Contig_24667	21	19.8	RAD
Contig_4655	21	20.43	RAD
Soc1037	21	22.99	MSAT
Contig_5970	21	24.51	RAD	Contactin-4 [Larimichthys crocea]
Contig_39603	21	24.7	RAD
Soc775	21	24.7	MSAT
Soc767	21	25.81	MSAT
Contig_18518	21	28.97	RAD	heat shock protein 70, partial [Siganus caliculatus]
Contig_8360	21	30.77	RAD
Contig_17183	21	33.95	RAD
Soc578	21	33.95	MSAT
Contig_1122	21	44.35	RAD
Soc832	21	44.35	MSAT
Soc913	21	46.76	MSAT
Soc1016	21	46.8	MSAT
Contig_57197	21	48.11	RAD
Contig_48862	21	49.21	RAD
Contig_19384	21	50.31	RAD
Contig_41568	21	50.9	RAD	Protein kise C-binding protein 1 [Larimichthys crocea]
Contig_10209	21	55.27	RAD	PREDICTED: FYVE, RhoGEF and PH domain-containing protein 3 isoform X2 [Larimichthys crocea]
Soc687	21	57.29	MSAT
Contig_75639	21	58.88	RAD
Contig_50528	21	59.39	RAD
Contig_18708	21	59.39	RAD
Contig_45511	21	61.32	RAD
Contig_34845	21	61.32	RAD
Contig_2917	21	64	RAD
Contig_13928	21	64.42	RAD
Contig_20886	21	64.71	RAD
Contig_87338	21	67.26	RAD
Contig_10874	21	67.26	RAD
Contig_2519	21	67.26	RAD
Contig_13434	21	68.53	RAD
Contig_41732	21	69.79	RAD	PREDICTED: V-type proton ATPase subunit S1-like isoform X1 [Larimichthys crocea]
Contig_72847	21	70.43	RAD
Contig_555	21	71.06	RAD
Contig_42950	21	75.58	RAD
Contig_38832	21	76.55	RAD
Contig_35605	21	76.57	RAD
Contig_20428	21	78.11	RAD
Contig_48161	21	78.11	RAD
Contig_57751	21	78.11	RAD	PREDICTED: syptotagmin-6 [Larimichthys crocea]
Contig_4648	21	78.5	RAD
Soc571	21	80.67	MSAT
Contig_8325	21	80.67	RAD	Transcription factor Sox-18 [Larimichthys crocea]
Contig_71936	21	81.38	RAD
Contig_10855	21	81.59	RAD
Contig_68186	21	81.59	RAD
Soc644	21	81.91	MSAT
Soc680	21	83.57	MSAT
Contig_15075	21	84.98	RAD
Contig_4443	21	84.98	RAD
[truncated: 277 more rows]
