# Supplementary material for: Linkage Mapping and Comparative Genomics of Red Drum (Sciaenops ocellatus) Using Next-Generation Sequencing
Source: G3 (Bethesda). 2017 Jan 24;7(3):843–50. doi: 10.1534/g3.116.036350 (PMC5345714; doi:10.1534/g3.116.036350)
Supplement: Supplementary file 3 [file 843TableS3.xlsx]

## Sheet: synteny_map_loci
Table S3: List of synteny-mapped loci. Locus = locus name; Left/Right = flanking loci defining the interval to which the locus was mapped; Support = comparison species that were used to synteny-map the locus (dlab = Dicentrarchus labrax, lcal = Lates calcarifer, onil = Oreochromis niloticus, gacu = Gasterosteus aculatus, trub = Takifugu rubripes, tnig = Tetraodon nigroviridis); Interval size = si…
Locus	Left	Right	Support	Interval Size	Linkage Group	Accession	Putative Homology
TRINITY_DN45932_c0_g1_i1	Soc439	Soc569	trub,tnig,onil	8.6	19	KKF28864.1	FERM domain-containing protein 3 [Larimichthys crocea]
TRINITY_DN41388_c0_g2_i1	Contig_9003	Contig_9212	lcal,dlab	0.57	3
TRINITY_DN49487_c2_g9_i1	Dla43	Contig_14464	gacu,dlab	0.38	7	CBN81807.1	Proteasome maturation protein [Dicentrarchus labrax]
TRINITY_DN52939_c0_g1_i1	Contig_80248	Contig_19458	dlab	1.55	15
TRINITY_DN11613_c0_g1_i1	Contig_35583	Contig_9368	lcal,dlab	2.5	19
TRINITY_DN85548_c0_g1_i1	Contig_19656	Contig_23868	dlab	0	10
TRINITY_DN88897_c0_g1_i1	Contig_19669	Contig_7218	lcal,dlab	4.47	16
TRINITY_DN37564_c0_g2_i1	Contig_6874	Dla53	trub	10.64	7	KKF25600.1	Myoneurin [Larimichthys crocea]
TRINITY_DN47063_c2_g2_i1	Contig_26225	Contig_30988	trub	3.07	9	CDR00801.1	unmed protein product, partial [Oncorhynchus mykiss]
TRINITY_DN6352_c0_g2_i1	Soc684	Soc439	lcal,trub,tnig	1.07	19
TRINITY_DN49324_c1_g1_i1	Soc552	Contig_8903	lcal	1.27	8
TRINITY_DN50407_c0_g1_i1	Soc657	Contig_23642	onil	9.94	22
TRINITY_DN34937_c0_g3_i1	Contig_40076	Soc431	trub	0	18	XP_010740282.1	PREDICTED: receptor-transporting protein 3-like [Larimichthys crocea]
TRINITY_DN49779_c2_g4_i1	Contig_40846	Contig_29953	trub	14.64	1	KKF20308.1	P2X purinoceptor 3 [Larimichthys crocea]
TRINITY_DN92294_c0_g1_i1	Contig_30294	Contig_393	gacu,tnig,onil,dlab	0.01	20
TRINITY_DN61555_c0_g1_i1	Contig_36169	Contig_33822	lcal,onil	1.25	24
TRINITY_DN5924_c0_g2_i1	Contig_1597	Contig_15850	trub,tnig	4.68	11	KKF09699.1	ATP-binding cassette sub-family A member 12 [Larimichthys crocea]
TRINITY_DN31386_c0_g1_i1	Soc1128	Contig_62131	gacu,tnig,dlab	0.64	11
TRINITY_DN38537_c0_g2_i1	Soc693	Soc565	lcal	2.53	11
TRINITY_DN47873_c0_g2_i1	Soc913	Contig_1122	gacu,trub,onil	2.41	21
TRINITY_DN95117_c0_g1_i1	Contig_9040	Contig_57092	gacu	4.99	14
TRINITY_DN32929_c0_g1_i1	Contig_7879	Contig_38502	gacu	6.17	18
TRINITY_DN2724_c0_g1_i1	Contig_5761	Soc667	dlab	6.55	18
TRINITY_DN43178_c0_g1_i1	Contig_38333	Contig_151	onil	10.22	17	XP_010744451.1	PREDICTED: NF-kappa-B inhibitor alpha-like [Larimichthys crocea]
TRINITY_DN49986_c0_g3_i1	Contig_16536	Soc1115	lcal,trub,onil,dlab	3.36	6
TRINITY_DN44626_c2_g1_i1	Soc762	Contig_9476	lcal,dlab	0	8
TRINITY_DN42013_c0_g1_i1	Contig_40846	Contig_12766	lcal,dlab	2.25	1
TRINITY_DN44998_c0_g2_i1	Contig_49135	Contig_10686	lcal	2.73	4
TRINITY_DN41574_c0_g3_i1	Dla66	Soc708	gacu,onil	7.49	3
TRINITY_DN47750_c0_g2_i1	Contig_9990	Contig_6281	dlab	1.35	15	XP_010730063.1	PREDICTED: histone H1.0-B [Larimichthys crocea]
TRINITY_DN46264_c3_g1_i1	Contig_1924	Contig_16159	trub	21.14	22	KKF12778.1	Arrestin domain-containing protein 3 [Larimichthys crocea]
TRINITY_DN89966_c0_g1_i1	Contig_13828	Contig_4075	lcal,dlab	1.19	15
TRINITY_DN88746_c0_g1_i1	Soc419	Contig_19340	gacu,tnig,onil	9.07	7	KKF28999.1	Protocadherin Fat 4 [Larimichthys crocea]
TRINITY_DN31467_c0_g1_i1	Contig_40234	Contig_8178	gacu	1.25	20
TRINITY_DN15090_c0_g1_i1	Contig_47513	Contig_6874	lcal	0.98	7
TRINITY_DN41388_c0_g1_i1	Contig_9003	Contig_9212	lcal,dlab	0.57	3
TRINITY_DN49736_c1_g1_i1	Contig_22073	Contig_130	dlab	4.29	4
TRINITY_DN10645_c0_g1_i1	Contig_100319	Contig_41313	lcal,dlab	0.28	19
TRINITY_DN44274_c1_g1_i1	Soc1129	Contig_31952	gacu,lcal,trub,tnig,onil,dlab	3.29	8
TRINITY_DN90076_c0_g1_i1	Contig_100319	Contig_41313	lcal,dlab	0.28	19
TRINITY_DN20660_c0_g2_i1	Contig_83533	Soc1017	gacu,trub,onil	0.76	5
TRINITY_DN63744_c0_g1_i1	Contig_17649	Contig_6709	dlab	3.12	19
TRINITY_DN43576_c0_g2_i1	Contig_18818	Contig_26746	dlab	0.05	11
TRINITY_DN57587_c0_g1_i1	Contig_28605	Contig_7484	gacu,lcal,dlab	1.1	12
TRINITY_DN49141_c0_g1_i1	Contig_22073	Soc551	gacu	1.43	4
TRINITY_DN79338_c0_g1_i1	Contig_9029	Soc897	dlab	1.69	19
TRINITY_DN82360_c0_g1_i1	Soc558	Contig_31412	lcal,onil,dlab	1.43	9
TRINITY_DN45688_c2_g4_i1	Contig_21471	Contig_63165	lcal	3.16	4
TRINITY_DN27750_c0_g2_i1	Contig_41456	Contig_58292	gacu,lcal,tnig,onil,dlab	1.26	24	XP_010737157.1	PREDICTED: uncharacterized protein LOC104925263 [Larimichthys crocea]
TRINITY_DN43029_c0_g1_i1	Contig_37743	Contig_1926	lcal,dlab	2.01	24	KKF17888.1	C-C motif chemokine 4 [Larimichthys crocea]
TRINITY_DN41048_c0_g2_i1	Soc619	Lcr04	gacu,lcal	6.55	21	XP_010782565.1	PREDICTED: OTU domain-containing protein 3, partial [Notothenia coriiceps]
TRINITY_DN40354_c0_g1_i1	Contig_93038	Dla10	trub,tnig	3.92	6	KKF09981.1	Potassium channel subfamily K member 5 [Larimichthys crocea]
TRINITY_DN45327_c0_g2_i1	Soc1095	Contig_53258	lcal	9.68	13
TRINITY_DN59041_c0_g1_i1	Contig_15357	Contig_10411	lcal	0.31	1
TRINITY_DN32949_c1_g2_i1	Contig_26057	Contig_83533	gacu,tnig,dlab	0.14	5
TRINITY_DN44962_c0_g1_i1	Dla09	Soc645	tnig	5.82	14	XP_010742079.1	PREDICTED: glyoxylate reductase/hydroxypyruvate reductase-like [Larimichthys crocea]
TRINITY_DN47598_c0_g2_i1	Contig_3477	Contig_31364	lcal,dlab	4.72	10
TRINITY_DN48504_c0_g2_i1	Contig_14220	Contig_13891	gacu,lcal,onil,dlab	4.32	5
TRINITY_DN69935_c0_g1_i1	Contig_57197	Soc1016	trub,tnig,onil	1.31	21
TRINITY_DN30620_c0_g1_i1	Soc661	Contig_29312	lcal,dlab	1.39	18
TRINITY_DN9308_c0_g2_i1	Dla79	Soc1148	gacu,trub,tnig,onil,dlab	0.67	15	XP_010741061.1	PREDICTED: cytochrome c oxidase assembly factor 3 homolog, mitochondrial [Larimichthys crocea]
TRINITY_DN48067_c0_g1_i1	Contig_17279	Contig_37291	gacu,dlab	0.63	2
TRINITY_DN49286_c1_g2_i1	Contig_8360	Contig_17183	gacu,lcal,trub,tnig,onil,dlab	3.18	21
TRINITY_DN7775_c0_g1_i1	Soc786	Soc419	dlab	0	7
TRINITY_DN37666_c0_g2_i1	Soc645	Dla09	gacu,trub	5.82	14
TRINITY_DN36977_c0_g2_i1	Contig_20030	Contig_10306	trub,tnig,dlab	1.25	3	XP_010735455.1	PREDICTED: E3 ubiquitin-protein ligase KEG-like [Larimichthys crocea]
TRINITY_DN59997_c0_g1_i1	Soc1016	Soc578	onil	12.85	21
TRINITY_DN38134_c1_g1_i1	Soc721	Soc622	lcal	2.82	20
TRINITY_DN25732_c0_g2_i1	Soc1063	Contig_10045	gacu,lcal,dlab	1.26	1
TRINITY_DN27241_c1_g1_i1	Contig_150	Contig_66678	onil	0.18	13	ACQ58506.1	Protein-cysteine N-palmitoyltransferase HHAT-like protein [Anoplopoma fimbria]
TRINITY_DN89977_c0_g1_i1	Soc693	Contig_68171	gacu,onil	2.55	11
TRINITY_DN50023_c0_g2_i1	Contig_106699	Contig_21531	gacu,dlab	0	18	XP_010750343.1	PREDICTED: interferon-induced protein with tetratricopeptide repeats 1-like [Larimichthys crocea]
TRINITY_DN27933_c0_g2_i1	Lcr12	Contig_15939	gacu,lcal,trub,dlab	0	22	XP_008302302.1	PREDICTED: torsin-1A-like isoform X2 [Stegastes partitus]
TRINITY_DN46987_c0_g1_i1	Contig_55349	Soc681	gacu,dlab	1.26	17	XP_010730208.1	PREDICTED: CLOCK-interacting pacemaker-like [Larimichthys crocea]
TRINITY_DN44923_c0_g2_i1	Contig_19384	Contig_10209	trub,tnig	4.96	21
TRINITY_DN35053_c0_g1_i1	Soc558	Contig_31412	gacu,lcal,trub,tnig,onil,dlab	1.43	9
TRINITY_DN31169_c0_g3_i1	Contig_13642	Contig_3250	dlab	2.44	13
TRINITY_DN51832_c0_g1_i1	Contig_5090	Contig_9254	gacu,lcal	1.65	24
TRINITY_DN37802_c0_g2_i1	Contig_15130	Contig_20641	onil	2.34	3	KKF32758.1	Interferon-induced very large GTPase 1 [Larimichthys crocea]
TRINITY_DN38662_c0_g2_i1	Contig_7080	Dla87	trub	12.91	3
TRINITY_DN49502_c2_g2_i1	Contig_1924	Contig_18195	onil	7.64	22
TRINITY_DN46686_c0_g2_i1	Contig_47903	Soc156	onil	0	5	XP_010745718.1	PREDICTED: mth938 domain-containing protein [Larimichthys crocea]
TRINITY_DN67393_c0_g1_i1	Contig_83533	Soc1017	trub	0.76	5
TRINITY_DN35689_c1_g1_i1	Contig_31952	Soc1129	dlab	3.29	8
TRINITY_DN29962_c0_g2_i1	Contig_100319	Contig_41313	lcal,trub,dlab	0.28	19
TRINITY_DN29699_c0_g2_i1	Contig_54092	Soc563	lcal,onil,dlab	0.96	9
TRINITY_DN44839_c0_g2_i1	Contig_76354	Soc558	gacu,lcal,trub,tnig,onil,dlab	1.93	9
TRINITY_DN27179_c0_g2_i1	Contig_9990	Contig_6281	dlab	1.35	15
TRINITY_DN45111_c6_g1_i1	Soc1108	Contig_16402	trub	6.47	14
TRINITY_DN45688_c2_g1_i1	Contig_21471	Contig_63165	lcal	3.16	4
TRINITY_DN47718_c0_g1_i1	Soc624	Contig_19340	lcal,dlab	9.07	7
TRINITY_DN76994_c0_g1_i1	Contig_102672	Soc1073	dlab	0.62	21
TRINITY_DN33629_c0_g4_i1	Contig_3903	Contig_10131	lcal,dlab	0.64	17
TRINITY_DN38258_c0_g1_i1	Soc910	Contig_16536	gacu,trub,dlab	1.43	6
TRINITY_DN92152_c0_g1_i1	Contig_15392	Contig_3960	gacu,lcal	1.93	24
TRINITY_DN47873_c0_g1_i1	Soc913	Contig_1122	gacu,trub,onil	2.41	21
TRINITY_DN49657_c1_g3_i1	Contig_7095	Contig_11316	gacu,lcal,dlab	2.84	1	KKF28680.1	Vascular cell adhesion protein 1, partial [Larimichthys crocea]
TRINITY_DN48059_c0_g1_i1	Soc630	Contig_26653	gacu,lcal,trub,onil,dlab	1.22	20
TRINITY_DN45499_c1_g2_i1	Soc412	Dla10	lcal,dlab	2.7	6
TRINITY_DN28284_c0_g2_i1	Contig_30032	Contig_18930	lcal,dlab	0	7
TRINITY_DN73295_c0_g1_i1	Contig_40234	Contig_8178	gacu,trub	1.25	20
TRINITY_DN48843_c0_g9_i1	Mmi11	Contig_2075	tnig	1.89	18	KKF17010.1	Dimethylaniline monooxygese [N-oxide-forming] 5 [Larimichthys crocea]
TRINITY_DN64204_c0_g1_i1	Soc569	Contig_100319	lcal	7.38	19
TRINITY_DN50106_c3_g4_i1	Contig_48824	Contig_64871	gacu	3.9	4
TRINITY_DN46843_c1_g1_i1	Contig_5987	Contig_65842	gacu,dlab	0.94	23
TRINITY_DN43842_c3_g1_i1	Contig_38502	Contig_52548	gacu	20.52	18	XP_010751218.1	PREDICTED: nucleoside diphosphate kise 7 isoform X1 [Larimichthys crocea]
TRINITY_DN17829_c0_g1_i1	Contig_10131	Contig_911	lcal,dlab	1.42	17
TRINITY_DN90907_c0_g1_i1	Contig_32689	Contig_21958	onil,dlab	0	9
TRINITY_DN43399_c1_g1_i1	Contig_54092	Soc563	lcal,dlab	0.96	9
TRINITY_DN57224_c0_g1_i1	Soc645	Dla09	gacu	5.82	14
TRINITY_DN28697_c0_g2_i1	Contig_18491	Contig_2560	trub,onil	3.99	8	KKF14955.1	Zinc finger and SCAN domain-containing protein 22 [Larimichthys crocea]
TRINITY_DN28024_c1_g1_i1	Soc810	Contig_38617	gacu,lcal,trub,tnig,onil,dlab	1.92	17
TRINITY_DN30065_c0_g3_i1	Contig_63606	Mmi10	gacu	0.63	10
TRINITY_DN43681_c4_g3_i1	Contig_21058	Soc645	lcal,tnig,onil,dlab	3.36	14
TRINITY_DN47572_c0_g2_i1	Contig_11334	Contig_27134	gacu,lcal,onil,dlab	1.21	19
TRINITY_DN50128_c0_g1_i1	Contig_16402	Contig_466	trub	40.08	14
TRINITY_DN48875_c0_g1_i1	Lcr12	Contig_15939	gacu,lcal,dlab	0	22
TRINITY_DN50401_c0_g1_i1	Soc430	Contig_14005	lcal,dlab	0.66	1
TRINITY_DN46036_c0_g4_i1	Contig_9029	Contig_91244	onil	0.83	19	KKF32851.1	GTPase IMAP family member 8 [Larimichthys crocea]
TRINITY_DN16474_c0_g1_i1	Contig_78618	Contig_326	tnig	7.12	18	KKF20945.1	hypothetical protein EH28_17341 [Larimichthys crocea]
TRINITY_DN41822_c0_g1_i1	Soc578	Soc832	lcal,trub,tnig,dlab	10.4	21	XP_010746537.1	PREDICTED: probable E3 ubiquitin-protein ligase DTX3 [Larimichthys crocea]
TRINITY_DN44650_c2_g1_i1	Contig_27075	Contig_10306	lcal,trub,dlab	0	3	XP_010735459.1	PREDICTED: thyroid receptor-interacting protein 6-like [Larimichthys crocea]
TRINITY_DN30905_c0_g2_i1	Contig_39603	Soc1037	lcal,trub,tnig,dlab	1.71	21
TRINITY_DN33064_c0_g3_i1	Contig_35583	Contig_9368	lcal,dlab	2.5	19	NP_001290272.1	chemokine (C-X-C motif) ligand 13 precursor [Larimichthys crocea]
TRINITY_DN45627_c0_g1_i1	Contig_4075	Contig_18114	lcal	1.16	15
TRINITY_DN36044_c0_g1_i1	Soc419	Soc992	gacu	10.56	7	XP_010733346.1	PREDICTED: nectin-3-like protein [Larimichthys crocea]
TRINITY_DN41011_c0_g1_i1	Contig_6831	Contig_81929	dlab	2.3	18	XP_012725942.1	PREDICTED: uncharacterized protein LOC105931704 [Fundulus heteroclitus]
TRINITY_DN38271_c0_g1_i1	Contig_28213	Soc568	gacu,lcal,trub,dlab	7.93	6
TRINITY_DN45411_c0_g1_i1	Soc412	Dla10	dlab	2.7	6
TRINITY_DN69745_c0_g1_i1	Soc402	Contig_5544	onil,dlab	2.8	8
TRINITY_DN49248_c3_g2_i1	Contig_14799	Contig_9201	gacu,lcal	1.41	14
TRINITY_DN94088_c0_g1_i1	Contig_68186	Soc571	dlab	0.92	21
TRINITY_DN31917_c0_g1_i1	Contig_64456	Contig_150	trub	0.62	13
TRINITY_DN17529_c0_g1_i1	Soc1037	Soc1052	trub,tnig,dlab	3.19	21
TRINITY_DN88913_c0_g1_i1	Contig_61880	Contig_27414	lcal	0.38	6
TRINITY_DN43390_c0_g1_i1	Soc657	Contig_23642	onil	9.94	22
TRINITY_DN21029_c0_g2_i1	Soc140	Contig_3575	gacu,trub,tnig,onil,dlab	4.65	22
TRINITY_DN29977_c0_g1_i1	Contig_21639	Contig_1015	dlab	2.53	15
TRINITY_DN48187_c1_g2_i1	Contig_26057	Contig_49881	onil,dlab	0.98	5	XP_010750822.1	PREDICTED: collagen alpha-1(IX) chain-like [Larimichthys crocea]
TRINITY_DN1436_c0_g1_i1	Contig_93038	Contig_12049	lcal	1.68	6	XP_008283253.1	PREDICTED: urokise plasminogen activator surface receptor isoform X4 [Stegastes partitus]
TRINITY_DN89901_c0_g1_i1	Contig_40869	Contig_53258	dlab	4.05	13
TRINITY_DN49970_c2_g2_i1	Soc507	Contig_15868	dlab	1.84	13
TRINITY_DN38515_c0_g1_i1	Contig_5875	Contig_9476	trub	8.5	8	KKF11435.1	Fos-related antigen 2 [Larimichthys crocea]
TRINITY_DN76436_c0_g1_i1	Dla66	Soc952	gacu,lcal,onil	5.8	3
TRINITY_DN11136_c0_g2_i1	Contig_31364	Soc1020	onil	3.09	10
TRINITY_DN37564_c0_g1_i1	Contig_6874	Dla53	trub	10.64	7	KKF25600.1	Myoneurin [Larimichthys crocea]
TRINITY_DN50119_c4_g1_i1	Soc642	Contig_6605	lcal	2.6	21
TRINITY_DN90056_c0_g1_i1	Contig_49135	Contig_10686	lcal	2.73	4
TRINITY_DN79119_c0_g1_i1	Contig_10045	Contig_4432	gacu,lcal,dlab	2.15	1
TRINITY_DN32861_c0_g3_i1	Contig_518	Contig_23708	dlab	0	20
TRINITY_DN49850_c1_g2_i1	Contig_58292	Contig_22317	lcal,tnig,onil	2.96	24
TRINITY_DN50016_c1_g1_i1	Soc1052	Contig_39603	tnig	4.9	21	XP_010785925.1	PREDICTED: tripartite motif-containing protein 16-like [Notothenia coriiceps]
TRINITY_DN49564_c4_g2_i1	Contig_10874	Contig_34845	tnig,onil	5.94	21	KKF33824.1	WD repeat-containing protein 13 [Larimichthys crocea]
TRINITY_DN32177_c1_g3_i1	Contig_29539	Contig_9029	lcal,trub,tnig,onil	0.83	19
TRINITY_DN89785_c0_g1_i1	Contig_32385	Contig_5080	gacu	5.7	20
TRINITY_DN43090_c0_g1_i1	Contig_93038	Contig_12049	lcal,onil	1.68	6
TRINITY_DN31844_c0_g1_i1	Contig_10089	Soc1143	dlab	2.6	24
TRINITY_DN49303_c0_g4_i1	Contig_28122	Dla84	trub	20.1	16
TRINITY_DN44999_c0_g1_i1	Soc1052	Contig_39603	tnig	4.9	21	KKF22346.1	hypothetical protein EH28_21818 [Larimichthys crocea]
TRINITY_DN67943_c0_g1_i1	Contig_6831	Contig_81929	dlab	2.3	18
TRINITY_DN58150_c0_g1_i1	Contig_15127	Contig_52224	lcal,dlab	0	15
TRINITY_DN43202_c0_g2_i1	Soc950	Contig_64871	lcal	6.93	4
TRINITY_DN16339_c0_g1_i1	Contig_66714	Contig_40403	dlab	0	23
TRINITY_DN88126_c0_g1_i1	Contig_5090	Contig_9254	gacu,lcal,trub,tnig,onil	1.65	24
TRINITY_DN89224_c0_g1_i1	Contig_31777	Contig_1141	gacu,lcal,onil	0	24	KKF22149.1	Hypothetical protein EH28_22853 [Larimichthys crocea]
TRINITY_DN41294_c0_g1_i1	Contig_21967	Contig_5783	trub,dlab	2.73	3
TRINITY_DN33850_c0_g1_i1	Soc700	Contig_466	lcal	3.93	14	XP_010754319.1	PREDICTED: zinc finger protein Xfin-like [Larimichthys crocea]
TRINITY_DN38134_c0_g1_i1	Contig_14166	Contig_73216	gacu,lcal,dlab	0	20
TRINITY_DN28955_c0_g1_i1	Contig_9254	Contig_36169	lcal,onil	1.25	24
TRINITY_DN27179_c0_g1_i1	Contig_9990	Contig_6281	dlab	1.35	15
TRINITY_DN37789_c0_g1_i1	Soc978	Contig_24687	trub,tnig	14.33	23
TRINITY_DN48404_c3_g1_i1	Contig_150	Contig_66678	lcal,onil	0.18	13	XP_010748123.1	PREDICTED: collagen alpha-1(VI) chain [Larimichthys crocea]
TRINITY_DN15927_c0_g1_i1	Contig_32905	Contig_47513	tnig	12.69	7
TRINITY_DN34937_c0_g2_i1	Contig_40076	Soc431	trub	0	18	XP_010740282.1	PREDICTED: receptor-transporting protein 3-like [Larimichthys crocea]
TRINITY_DN75352_c0_g1_i1	Soc707	Soc418	lcal	1.38	5
TRINITY_DN34843_c0_g1_i1	Contig_11334	Contig_27134	gacu,onil	1.21	19	XP_010747460.1	PREDICTED: 4-hydroxyphenylpyruvate dioxygese [Larimichthys crocea]
TRINITY_DN37401_c0_g1_i1	Dla71	Soc1025	onil	4.75	19	KKF24848.1	hypothetical protein EH28_15634 [Larimichthys crocea]
TRINITY_DN76463_c0_g1_i1	Dla43	Contig_14464	gacu,onil,dlab	0.38	7
TRINITY_DN56021_c0_g1_i1	Contig_34907	Contig_27026	dlab	0.82	14
TRINITY_DN50106_c3_g3_i1	Contig_48824	Contig_64871	gacu	3.9	4
TRINITY_DN26663_c0_g1_i1	Contig_18930	Contig_12913	lcal,dlab	4.87	7
TRINITY_DN33294_c0_g2_i1	Contig_28455	Contig_72330	lcal,onil	1.26	23
TRINITY_DN69703_c0_g1_i1	Contig_1905	Dla89	gacu,lcal	0.16	17	XP_010740897.1	PREDICTED: filamin A-interacting protein 1-like isoform X1 [Larimichthys crocea]
TRINITY_DN33945_c0_g2_i1	Soc657	Contig_23642	onil	9.94	22	KKF28573.1	FYN-binding protein [Larimichthys crocea]
TRINITY_DN26456_c0_g1_i1	Contig_22317	Contig_58292	gacu,lcal,trub,tnig,onil	2.96	24
TRINITY_DN53820_c0_g1_i1	Soc1095	Contig_53258	lcal	9.68	13
TRINITY_DN44626_c1_g1_i1	Contig_9476	Soc762	gacu,lcal,trub,tnig,dlab	0	8	XP_010746971.1	PREDICTED: uncharacterized protein LOC104933264 isoform X1 [Larimichthys crocea]
TRINITY_DN46883_c3_g1_i1	Contig_33405	Dla91	gacu,lcal,dlab	7.8	9
TRINITY_DN19102_c0_g1_i1	Soc1115	Soc568	gacu,lcal,trub,dlab	4.65	6
TRINITY_DN68399_c0_g1_i1	Contig_41568	Contig_75639	dlab	7.98	21
TRINITY_DN42337_c0_g1_i1	Contig_21990	Contig_10030	dlab	5.18	2
TRINITY_DN81231_c0_g1_i1	Dla68	Soc1114	gacu	30.15	3	AGJ70325.1	MHC class II antigen alpha chain [Miichthys miiuy]
TRINITY_DN49779_c2_g6_i1	Contig_40846	Contig_29953	trub	14.64	1
TRINITY_DN52163_c0_g1_i1	Dla43	Contig_14464	onil,dlab	0.38	7
TRINITY_DN49372_c4_g1_i1	Lcr04	Contig_27565	lcal	4.57	21
TRINITY_DN40560_c1_g1_i1	Contig_23642	Soc140	onil,dlab	1.74	22
TRINITY_DN88306_c0_g1_i1	Soc663	Contig_12011	dlab	1.19	4
TRINITY_DN66885_c0_g1_i1	Contig_23642	Soc140	onil,dlab	1.74	22
TRINITY_DN61134_c0_g1_i1	Contig_41456	Contig_86884	dlab	1.72	24
TRINITY_DN34577_c0_g1_i1	Contig_59130	Contig_22201	lcal	5.25	3	KKF23013.1	Collagen alpha-1(VIII) chain [Larimichthys crocea]
TRINITY_DN48431_c4_g3_i1	Contig_29746	Contig_8886	dlab	1.97	3
TRINITY_DN48939_c0_g1_i1	Contig_8239	Contig_12218	lcal,onil,dlab	4.56	8
TRINITY_DN28593_c0_g1_i1	Contig_29679	Contig_16390	dlab	2.52	6	KKF15071.1	Zinc finger protein ZFAT [Larimichthys crocea]
TRINITY_DN76644_c0_g1_i1	Soc140	Contig_3575	dlab	4.65	22
TRINITY_DN43090_c0_g2_i1	Contig_93038	Contig_12049	lcal,onil	1.68	6
TRINITY_DN82524_c0_g1_i1	Contig_26858	Contig_10826	dlab	0.74	15
TRINITY_DN89178_c0_g1_i1	Soc1051	Contig_87980	onil	0.31	19
TRINITY_DN7183_c0_g2_i1	Contig_3343	Contig_1130	gacu	2.6	4	XP_010749266.1	PREDICTED: zinc finger protein 32-like [Larimichthys crocea]
TRINITY_DN30634_c1_g2_i1	Contig_9990	Contig_6281	dlab	1.35	15
TRINITY_DN50106_c3_g1_i1	Contig_48824	Contig_64871	gacu	3.9	4
TRINITY_DN47295_c0_g2_i1	Contig_615	Soc1022	lcal	7.78	18
TRINITY_DN33850_c0_g3_i1	Soc700	Contig_466	lcal	3.93	14	XP_010754319.1	PREDICTED: zinc finger protein Xfin-like [Larimichthys crocea]
TRINITY_DN34718_c0_g2_i1	Contig_22073	Soc551	gacu,trub	1.43	4	XP_010738706.1	PREDICTED: trafficking protein particle complex subunit 5-like [Larimichthys crocea]
TRINITY_DN46709_c0_g2_i1	Soc1091	Soc576	gacu,lcal,onil,dlab	0	8
TRINITY_DN83390_c0_g1_i1	Soc919	Contig_104612	onil	1.89	19	XP_007557064.1	PREDICTED: hepatocyte nuclear factor 1-alpha [Poecilia formosa]
TRINITY_DN46686_c0_g7_i1	Contig_47903	Soc156	onil	0	5	XP_010745718.1	PREDICTED: mth938 domain-containing protein [Larimichthys crocea]
TRINITY_DN42870_c8_g1_i1	Contig_64591	Contig_8822	dlab	2.6	2
TRINITY_DN44923_c0_g1_i1	Contig_19384	Contig_10209	trub,tnig	4.96	21
TRINITY_DN31054_c0_g1_i1	Contig_4308	Contig_33841	onil	2.18	12
TRINITY_DN45398_c1_g1_i1	Contig_1911	Contig_48437	gacu,onil,dlab	0	1
TRINITY_DN35218_c0_g1_i1	Contig_1597	Contig_15850	trub,tnig	4.68	11	XP_010741424.1	PREDICTED: sacsin-like isoform X1 [Larimichthys crocea]
TRINITY_DN45092_c0_g4_i1	Soc567	Contig_3776	dlab	0	18
TRINITY_DN49613_c2_g4_i1	Contig_23642	Soc140	tnig,dlab	1.74	22	XP_009925124.1	PREDICTED: ras-related protein Rab-14 isoform X1 [Haliaeetus albicilla]
TRINITY_DN5924_c0_g1_i1	Contig_1597	Contig_15850	trub,tnig	4.68	11	KKF09699.1	ATP-binding cassette sub-family A member 12 [Larimichthys crocea]
TRINITY_DN36321_c0_g2_i1	Contig_3237	Contig_24248	dlab	8.26	19
TRINITY_DN48067_c0_g2_i1	Contig_17279	Contig_37291	gacu,dlab	0.63	2
TRINITY_DN49506_c0_g2_i1	Contig_16651	Dla84	onil	4.61	16
