# Supplementary material for: Linkage Mapping and Comparative Genomics of Red Drum (Sciaenops ocellatus) Using Next-Generation Sequencing
Source: G3 (Bethesda). 2017 Jan 24;7(3):843–50. doi: 10.1534/g3.116.036350 (PMC5345714; doi:10.1534/g3.116.036350)
Supplement: Supplementary file 4 [file 843FileS1.zip]

Archive with 5 entries (5 files):
- FamA_comb.loc
- fama_snps.vcf
- FamB_comb.loc
- famb_snps.vcf
- README
