# Supplementary material for: Linkage Mapping and Comparative Genomics of Red Drum (Sciaenops ocellatus) Using Next-Generation Sequencing
Source: G3 (Bethesda). 2017 Jan 24;7(3):843–50. doi: 10.1534/g3.116.036350 (PMC5345714; doi:10.1534/g3.116.036350)
Supplement: Supplementary file 4 [file 843FileS1.zip › FamA_comb.loc]

name = FamA_comb.loc
popt = CP
nloc = 1218
nind = 72
Soc970	<lmxll>	lm	ll	lm	ll	lm	lm	ll	ll	ll	lm	lm	ll	ll	ll	ll	lm	lm	lm	ll	lm	lm	lm	ll	ll	ll	lm	ll	ll	lm	lm	lm	lm	ll	ll	ll	lm	ll	ll	lm	lm	lm	ll	lm	lm	lm	lm	ll	lm
Contig_14464	<nnxnp>	nn	nn	np	nn	nn	np	np	np	nn	nn	np	nn	nn	nn	np	nn	np	nn	np	np	nn	nn	np	np	nn	np	np	np	nn	np	nn	nn	nn	np	np	np	nn	np	nn	np	nn	np	nn	np	np	np	np	nn
Contig_9604	<nnxnp>	--	--	--	--	--	--	--	--	np	--	nn	--	--	np	np	--	--	np	--	np	nn	np	np	nn	nn	np	nn	np	np	np	np	np	nn	np	np	np	np	np	nn	nn	nn	np	nn	np	np	np	nn	np
Contig_32648	<lmxll>	--	ll	ll	--	--	ll	--	lm	lm	lm	lm	--	lm	lm	ll	lm	lm	ll	lm	lm	ll	ll	ll	lm	ll	lm	lm	ll	ll	lm	lm	lm	lm	ll	lm	ll	ll	ll	lm	ll	ll	ll	lm	lm	ll	ll	lm	lm
Contig_25807	<lmxll>	--	ll	--	--	--	ll	--	lm	lm	ll	ll	--	--	--	lm	ll	--	ll	--	ll	lm	lm	lm	ll	ll	lm	lm	lm	ll	ll	lm	lm	ll	ll	lm	ll	--	ll	lm	lm	ll	ll	ll	lm	ll	ll	ll	ll
Contig_532	<lmxll>	--	ll	ll	--	ll	lm	--	lm	lm	lm	ll	--	lm	ll	ll	lm	--	ll	lm	--	--	ll	lm	ll	lm	ll	lm	ll	ll	ll	lm	ll	ll	lm	lm	ll	lm	ll	lm	ll	lm	ll	lm	ll	ll	lm	ll	ll
Soc933	<efxeg>	ee	fg	fg	ef	eg	fg	ef	fg	eg	ee	ee	eg	ef	fg	eg	ee	eg	fg	ef	eg	ee	fg	eg	ef	ef	eg	ef	eg	fg	fg	fg	fg	ef	fg	ee	fg	fg	eg	ef	ef	ef	eg	ee	eg	eg	eg	ee	fg
Contig_35477	<nnxnp>	np	np	nn	np	nn	nn	nn	np	np	np	nn	nn	nn	np	np	nn	np	np	np	np	np	nn	np	nn	np	nn	nn	np	np	nn	nn	nn	nn	nn	nn	nn	nn	nn	nn	np	np	nn	np	nn	--	nn	nn	nn
Contig_38207	<nnxnp>	np	nn	nn	nn	nn	nn	--	np	np	nn	nn	np	np	np	np	nn	np	np	nn	np	np	nn	nn	nn	nn	np	nn	nn	nn	nn	nn	nn	np	nn	np	nn	np	np	np	nn	nn	np	nn	np	np	nn	nn	np
Contig_35109	<abxcd>	bd	bd	bc	bd	ac	ac	bc	bd	ad	ad	bc	bc	bc	ad	bd	ac	bd	ad	ad	ad	ad	ac	ad	ac	ad	ac	ac	ad	ad	bc	ac	ac	ac	bc	bc	ac	bc	ac	bc	ad	ad	bc	ac	ac	ac	bc	ac	bc
Contig_13690	<nnxnp>	--	nn	nn	nn	np	nn	np	nn	nn	np	nn	np	nn	np	nn	nn	np	np	np	np	nn	nn	nn	nn	nn	nn	nn	nn	nn	nn	nn	nn	nn	nn	nn	nn	nn	nn	nn	nn	nn	nn	nn	nn	nn	nn	nn	nn
Contig_34	<nnxnp>	np	np	nn	np	np	nn	nn	np	nn	np	nn	np	np	nn	nn	np	np	nn	nn	np	nn	nn	np	np	np	nn	nn	np	np	np	nn	np	np	nn	np	nn	--	np	np	nn	np	np	np	nn	np	np	np	np
Contig_13224	<lmxll>	lm	lm	lm	lm	lm	lm	lm	lm	lm	lm	lm	lm	lm	lm	lm	lm	lm	lm	lm	lm	lm	lm	lm	lm	lm	lm	lm	lm	lm	lm	lm	lm	lm	lm	lm	lm	lm	lm	lm	lm	lm	lm	lm	lm	lm	lm	lm	lm
Soc1126	<efxeg>	ef	eg	ee	eg	eg	fg	eg	fg	ef	fg	ee	--	fg	eg	eg	ef	ee	ee	fg	eg	ef	ee	fg	eg	fg	eg	fg	eg	eg	eg	ef	eg	eg	fg	ef	eg	fg	ee	fg	ee	fg	ee	fg	ee	ee	ef	eg	ee
Contig_7693	<lmxll>	--	--	--	--	--	ll	ll	ll	lm	ll	ll	--	lm	ll	ll	ll	lm	lm	ll	ll	ll	ll	lm	ll	lm	ll	lm	lm	ll	lm	ll	lm	lm	ll	ll	lm	ll	ll	lm	ll	ll	lm	ll	lm	lm	ll	lm	ll
Contig_94035	<lmxll>	lm	ll	lm	lm	ll	lm	lm	ll	ll	lm	ll	--	ll	ll	ll	lm	ll	lm	--	lm	lm	ll	ll	lm	lm	ll	lm	ll	ll	ll	ll	lm	ll	lm	ll	lm	lm	lm	lm	lm	lm	ll	lm	lm	ll	ll	lm	ll
Contig_26487	<efxeg>	ef	fg	fg	ee	ef	ee	eg	ef	eg	ef	eg	ef	fg	eg	ee	fg	ef	fg	fg	ee	ee	ef	fg	fg	ef	eg	fg	--	ee	ef	ee	fg	ef	ee	eg	eg	fg	eg	ee	ef	eg	fg	fg	fg	ef	eg	fg	ee
Soc1068	<efxeg>	eg	ef	eg	ee	fg	ee	fg	eg	ef	ee	fg	ee	fg	ef	ef	eg	eg	eg	eg	ee	ee	ee	ee	ee	ee	eg	ee	fg	eg	ee	ef	fg	ee	ef	ef	ee	fg	ef	fg	eg	eg	eg	ee	fg	fg	fg	eg	--
Contig_8631	<nnxnp>	nn	nn	np	np	np	np	np	np	np	nn	np	np	np	np	np	np	np	np	np	nn	np	nn	nn	np	nn	np	np	np	np	nn	np	np	np	nn	np	nn	nn	np	nn	nn	nn	nn	nn	nn	np	nn	nn	nn
Contig_28122	<nnxnp>	nn	nn	np	nn	nn	np	nn	np	np	np	np	np	nn	nn	np	np	nn	nn	nn	nn	np	nn	np	np	np	np	np	nn	nn	nn	nn	nn	np	np	nn	nn	nn	np	np	nn	np	nn	nn	np	np	nn	np	np
Contig_22201	<nnxnp>	--	--	--	--	--	nn	--	nn	--	--	--	--	--	--	np	--	np	--	--	--	nn	nn	np	np	nn	np	np	nn	nn	np	nn	nn	np	nn	np	np	np	nn	nn	np	np	nn	np	np	nn	np	nn	nn
Contig_19077	<lmxll>	lm	lm	lm	lm	lm	lm	lm	lm	lm	lm	lm	lm	lm	lm	lm	lm	lm	lm	lm	lm	lm	lm	lm	lm	lm	lm	lm	lm	lm	lm	lm	lm	lm	lm	lm	lm	lm	lm	lm	lm	lm	lm	lm	lm	lm	lm	lm	lm
Mmi04	<nnxnp>	nn	nn	np	nn	np	np	nn	nn	nn	np	np	np	nn	nn	np	nn	nn	np	np	np	nn	np	nn	np	np	np	nn	nn	nn	nn	np	nn	nn	nn	nn	np	nn	nn	nn	np	np	nn	np	np	np	np	nn	np
Contig_9671	<efxeg>	fg	ef	fg	ef	fg	fg	ef	fg	ef	ef	fg	fg	fg	ef	fg	fg	fg	fg	ef	fg	ef	fg	ef	fg	ef	ef	fg	ef	fg	fg	fg	ef	fg	fg	fg	ef	ef	ef	ef	fg	fg	fg	ef	fg	fg	fg	fg	fg
Contig_43430	<lmxll>	lm	lm	lm	lm	lm	lm	lm	lm	lm	lm	lm	--	lm	lm	lm	lm	lm	lm	lm	lm	lm	lm	lm	lm	lm	lm	lm	lm	lm	lm	lm	lm	lm	lm	lm	lm	lm	lm	lm	lm	lm	lm	lm	lm	lm	lm	lm	lm
Contig_4677	<nnxnp>	nn	np	np	np	np	np	np	nn	np	np	np	nn	nn	nn	nn	np	nn	nn	np	np	--	np	np	np	nn	--	np	np	np	np	np	np	nn	nn	np	nn	--	np	nn	nn	nn	nn	nn	np	--	np	nn	--
Soc829	<abxcd>	bc	bd	bd	bd	bd	bc	ad	bd	bd	bd	bd	bd	bd	bc	bd	ac	bc	ac	bd	ac	bd	ad	bc	bc	ad	bd	ad	bc	bd	ac	bc	bd	ac	ac	bc	bd	bd	bc	ad	bd	ad	bc	bd	bd	bd	bc	ad	bc
Contig_18413	<nnxnp>	nn	np	nn	np	np	nn	nn	np	np	nn	nn	np	np	nn	np	nn	nn	nn	nn	np	nn	nn	nn	nn	np	np	np	np	nn	nn	nn	np	np	nn	np	nn	np	np	nn	nn	nn	nn	nn	np	np	np	np	nn
Contig_46639	<efxeg>	fg	fg	ef	eg	fg	eg	ef	eg	ee	fg	eg	ef	ee	ef	ee	fg	ee	fg	fg	ef	--	--	fg	eg	ee	ee	ef	fg	ee	ee	ef	eg	ef	fg	ef	ee	--	fg	ef	ee	eg	eg	ee	ef	--	ef	ee	ef
Soc792	<nnxnp>	nn	nn	np	nn	nn	np	np	np	nn	nn	np	nn	nn	nn	np	nn	np	nn	np	np	nn	nn	np	np	nn	np	np	np	nn	np	nn	nn	nn	np	np	np	nn	np	nn	np	nn	np	nn	np	np	np	np	nn
Contig_74703	<nnxnp>	np	nn	nn	--	nn	nn	--	nn	nn	nn	np	nn	np	nn	nn	np	nn	np	nn	nn	np	nn	nn	np	np	nn	np	nn	nn	nn	nn	nn	np	nn	nn	nn	nn	nn	np	np	np	nn	np	nn	np	nn	np	nn
Contig_7391	<lmxll>	--	--	lm	--	--	lm	--	lm	ll	lm	--	--	ll	ll	--	lm	lm	lm	--	--	lm	lm	lm	lm	lm	lm	lm	ll	lm	lm	ll	ll	lm	ll	ll	lm	ll	ll	ll	lm	lm	lm	lm	ll	lm	ll	lm	ll
Contig_7526	<lmxll>	lm	ll	--	lm	ll	lm	lm	ll	ll	ll	lm	ll	ll	lm	ll	ll	ll	lm	lm	ll	lm	lm	ll	ll	ll	ll	ll	lm	lm	ll	lm	lm	ll	lm	lm	lm	lm	lm	lm	lm	ll	lm	lm	ll	ll	ll	lm	lm
Soc550	<abxcd>	ac	bc	bc	ac	ac	bc	ac	ad	bc	ad	bd	bd	bc	ac	bd	ac	ad	ac	ad	bc	ac	bc	ac	bd	ad	ac	ad	ac	ad	ac	bd	bd	ac	bd	ad	bd	ad	bc	bd	ad	bc	ac	bd	ac	bd	ac	bc	bd
Contig_48827	<lmxll>	ll	ll	ll	lm	ll	lm	ll	lm	ll	ll	ll	ll	ll	lm	lm	lm	lm	ll	ll	lm	ll	ll	ll	lm	ll	lm	ll	ll	ll	lm	lm	ll	ll	lm	lm	lm	--	lm	ll	ll	lm	ll	ll	lm	lm	lm	ll	ll
Contig_12530	<efxeg>	eg	fg	eg	eg	eg	eg	ee	fg	fg	ee	eg	eg	ef	fg	eg	ee	fg	eg	ee	ee	eg	ef	ef	ef	ef	fg	fg	ef	fg	fg	fg	eg	fg	eg	fg	ef	ee	ee	eg	fg	ee	ef	fg	eg	fg	ef	eg	eg
Contig_58870	<lmxll>	lm	lm	lm	lm	lm	lm	ll	ll	ll	lm	lm	lm	lm	lm	ll	lm	lm	lm	lm	lm	ll	ll	ll	lm	lm	ll	ll	ll	lm	lm	ll	ll	lm	lm	ll	lm	--	lm	ll	ll	lm	lm	lm	ll	lm	lm	lm	lm
Contig_14976	<efxeg>	--	ef	--	ee	--	fg	fg	ee	ee	eg	fg	ef	ee	ef	ef	eg	fg	eg	--	eg	ef	eg	eg	ee	eg	eg	fg	fg	ee	eg	ef	fg	ee	ee	ee	ee	eg	eg	eg	ee	ee	fg	eg	ef	eg	ee	ee	ef
Contig_61638	<efxeg>	ef	--	--	--	--	--	--	ee	ee	fg	ef	--	--	ee	fg	fg	--	ef	--	fg	--	eg	eg	eg	eg	ee	ee	eg	ee	ee	ee	ef	ee	ef	eg	eg	ef	fg	ef	ee	fg	eg	ee	ef	ee	eg	ef	ef
Soc684	<nnxnp>	np	np	np	np	np	nn	np	nn	np	nn	np	nn	nn	--	nn	np	nn	np	nn	nn	nn	nn	np	nn	np	np	np	np	nn	np	nn	np	np	--	np	nn	np	np	np	nn	np	np	np	np	np	np	np	np
Soc629	<abxcd>	bd	bd	ad	ad	bd	ad	bd	ad	ac	ad	ad	ad	ac	ac	bd	ad	bc	ac	ac	bd	ad	bc	ac	ac	bc	ac	ad	ad	bd	bd	ad	bd	bd	ad	ad	ad	bd	ad	bd	ac	ad	bc	ac	ac	ac	bd	bd	bd
Soc500	<abxcd>	ad	bd	bc	bc	bc	bd	ac	ad	bd	bd	bc	bc	bc	bc	bd	bc	ac	ad	bc	bd	ad	ac	bd	bd	ac	bc	bc	bc	bc	bd	bc	ac	ad	ad	bc	bd	bc	bd	bd	ad	ad	bd	ac	bc	bc	bc	bc	bc
Soc1109	<efxeg>	ee	fg	fg	ef	ef	eg	ee	ef	eg	eg	ee	ee	--	fg	ee	fg	ee	eg	fg	fg	eg	ef	fg	ee	fg	fg	eg	fg	fg	fg	ef	eg	eg	ef	ee	ee	ee	ee	ee	eg	fg	fg	ee	fg	ef	ee	fg	fg
Contig_54730	<efxeg>	eg	ef	fg	--	ef	ee	ef	ee	eg	ef	fg	--	ee	ef	ef	eg	fg	fg	ee	ef	--	fg	ee	ef	ee	ef	ee	ef	ef	ef	eg	ef	ef	ee	eg	ef	ee	fg	ee	fg	ee	fg	ee	fg	fg	eg	ef	fg
Contig_59013	<lmxll>	lm	--	lm	ll	--	ll	--	lm	lm	ll	lm	lm	ll	ll	lm	ll	lm	ll	lm	ll	lm	ll	lm	ll	ll	lm	lm	ll	lm	ll	lm	lm	ll	ll	lm	lm	lm	lm	ll	lm	lm	lm	lm	lm	ll	ll	lm	lm
Contig_19121	<efxeg>	fg	ee	fg	ef	ee	ef	fg	eg	eg	ee	ee	eg	eg	fg	eg	ef	eg	eg	ef	eg	eg	ef	ee	ee	ef	fg	ef	ef	ee	ef	ee	ef	fg	ee	fg	ee	fg	eg	eg	ee	ee	fg	ee	fg	eg	ef	ef	fg
Contig_9159	<efxeg>	--	--	ef	--	--	ef	--	ee	fg	eg	ef	eg	--	fg	ee	fg	ee	eg	ee	ee	eg	fg	ef	ee	eg	ef	ef	ee	eg	ee	fg	fg	eg	ef	ee	ee	eg	ef	eg	ef	eg	ee	eg	ef	ee	ef	ee	eg
Soc773	<abxcd>	bd	ad	ac	bd	ad	bc	bd	bc	ac	ac	bc	bc	ad	ad	bc	ac	ad	ad	ad	bd	bc	bd	ac	ad	bc	ac	ac	ad	ad	ad	bd	bd	ac	bc	bd	bd	ad	ac	ac	ad	ac	ad	bd	ac	bd	ad	ac	bc
Contig_106322	<lmxll>	ll	lm	ll	ll	ll	ll	ll	lm	lm	ll	lm	lm	lm	ll	lm	ll	lm	lm	ll	ll	ll	ll	lm	ll	ll	lm	ll	lm	lm	ll	lm	ll	lm	lm	ll	ll	ll	ll	ll	lm	ll	lm	ll	lm	--	ll	lm	ll
Contig_51792	<nnxnp>	--	--	--	--	--	--	--	--	--	--	--	nn	--	--	nn	np	np	--	--	--	nn	nn	nn	nn	nn	np	nn	np	np	nn	nn	np	nn	nn	nn	nn	np	nn	np	np	np	np	nn	np	np	np	np	nn
Contig_15756	<efxeg>	eg	ee	ee	ef	ef	eg	fg	ef	eg	ef	eg	ef	ef	eg	ef	fg	fg	fg	ee	ef	ee	ef	ee	ee	ef	eg	fg	ef	ee	ef	fg	ee	fg	ee	eg	eg	--	fg	ef	ef	eg	eg	ef	ee	--	eg	fg	--
Soc50	<lmxll>	lm	lm	lm	lm	lm	lm	ll	ll	ll	lm	lm	lm	lm	lm	ll	lm	lm	lm	lm	lm	ll	ll	ll	lm	lm	ll	ll	ll	lm	lm	ll	ll	lm	lm	ll	lm	ll	lm	ll	ll	lm	lm	lm	ll	lm	lm	lm	lm
Contig_15861	<abxcd>	bc	bc	ac	ac	bc	bc	bd	bc	bd	ad	ac	bd	ad	bc	bd	ad	ad	ac	ac	ac	--	ac	bd	ad	bc	ad	bd	ac	ac	ad	ac	ac	bc	bc	bd	ad	--	bc	ac	ad	ac	bc	ad	ac	ac	ad	bc	ac
Soc44	<abxcd>	bd	ad	ac	ac	bc	bd	ac	bd	ac	bc	ad	ac	ac	bc	bc	bc	ac	bd	ad	ac	bd	bc	bd	bd	bc	ad	bc	ad	bd	ac	bd	bc	bd	ad	bd	ad	ac	ad	ac	ac	bc	ad	ac	ac	bd	bd	ac	bd
Contig_10006	<lmxll>	--	ll	lm	lm	--	lm	lm	ll	ll	ll	lm	ll	ll	lm	ll	lm	ll	ll	lm	ll	ll	lm	ll	ll	lm	lm	lm	lm	ll	lm	ll	lm	lm	ll	lm	ll	lm	ll	ll	ll	lm	lm	ll	lm	ll	lm	lm	ll
Contig_51814	<efxeg>	fg	ef	ef	fg	fg	fg	ef	fg	ef	fg	ef	fg	ef	ef	fg	ef	fg	ef	ef	fg	fg	fg	ef	ef	fg	ef	ef	--	fg	ef	fg	ef	fg	fg	ef	ef	ef	ef	fg	fg	ef	ef	ef	ef	fg	ef	ef	fg
Contig_20298	<lmxll>	ll	ll	ll	lm	ll	lm	ll	lm	ll	ll	lm	ll	lm	lm	lm	lm	lm	ll	ll	ll	ll	lm	ll	lm	ll	lm	ll	ll	lm	lm	lm	lm	ll	ll	ll	lm	ll	ll	ll	ll	lm	ll	lm	lm	ll	lm	lm	ll
Soc719	<abxcd>	ac	bc	ad	bd	bd	bc	ac	ac	ad	bd	bc	bd	ac	bd	ac	ac	bc	ac	ad	ad	ad	ad	ac	bc	ac	bd	bc	ad	bd	bd	ac	ad	bc	ad	ac	bc	ad	bc	bc	ad	ac	bd	ac	ac	ad	bd	ac	bd
Dla96	<nnxnp>	nn	np	nn	np	nn	nn	np	nn	np	np	nn	nn	nn	np	nn	nn	nn	nn	np	nn	np	nn	np	nn	np	np	nn	np	nn	nn	nn	np	nn	nn	nn	np	np	np	np	nn	nn	nn	np	nn	nn	nn	nn	nn
Contig_23047	<nnxnp>	np	nn	nn	np	nn	np	nn	np	nn	nn	nn	nn	np	nn	np	np	np	nn	nn	nn	--	np	nn	np	nn	nn	nn	np	np	nn	np	nn	nn	nn	np	nn	nn	nn	nn	nn	np	nn	np	np	--	np	nn	np
Soc902	<abxcd>	ad	ac	ac	bc	bc	ad	bd	bc	ad	bc	ad	bc	bc	ad	bc	bd	bd	bd	ac	bc	ac	bc	ac	ac	bc	ac	bd	bc	ac	bd	bd	ac	bd	ac	ad	ac	ac	bd	bc	bc	ac	ad	bc	ac	ac	ad	bd	bc
Contig_30660	<lmxll>	--	ll	--	--	ll	lm	--	ll	lm	--	ll	ll	ll	ll	lm	ll	--	--	ll	ll	ll	ll	ll	ll	lm	ll	lm	lm	lm	ll	ll	ll	ll	ll	ll	lm	lm	lm	lm	ll	ll	ll	ll	ll	lm	ll	lm	lm
Soc564	<abxcd>	bd	ad	ac	ac	bc	bd	ac	bd	ac	bc	ad	ac	ac	bc	bc	bc	ac	bd	ad	ac	bd	bc	bd	bd	bc	ad	bc	ad	bd	ac	bd	bc	bd	ad	bd	ad	ac	ad	ac	ac	bc	ad	ac	ac	bd	bd	ac	bd
Soc675	<nnxnp>	np	nn	nn	np	np	nn	np	np	nn	nn	nn	np	np	np	nn	nn	nn	np	nn	nn	np	nn	nn	np	np	nn	nn	nn	np	nn	np	np	np	nn	nn	nn	nn	nn	nn	np	nn	np	nn	nn	nn	nn	np	np
Contig_21169	<efxeg>	ef	fg	ee	fg	eg	ef	eg	ee	ef	ee	ef	fg	ef	eg	eg	ee	ee	eg	eg	fg	ef	eg	fg	eg	eg	eg	eg	ee	ee	fg	eg	fg	eg	fg	ef	fg	ef	ee	ee	eg	ef	ef	fg	eg	--	ee	ee	eg
Contig_36020	<efxeg>	ef	fg	fg	ee	ef	ee	eg	ef	eg	ef	eg	ef	fg	eg	ee	fg	ef	fg	fg	ee	ee	ef	fg	fg	ef	eg	fg	--	ee	ef	ee	fg	ef	ee	eg	eg	fg	eg	ee	ef	eg	fg	fg	fg	ef	eg	fg	ee
Soc400	<abxcd>	ad	bc	ac	ad	ac	ad	ad	bd	bc	ac	bc	bc	bd	ac	bd	ad	bd	bc	ac	ac	ad	ad	bc	ad	ac	bc	ac	bd	bd	ac	bd	bc	bc	bc	ad	ac	ac	ac	ac	bc	ad	bc	ad	ad	bd	ad	bc	ad
Contig_26653	<lmxll>	lm	ll	lm	lm	ll	ll	lm	ll	ll	ll	lm	ll	ll	lm	ll	lm	ll	ll	lm	ll	ll	lm	ll	ll	lm	lm	lm	lm	ll	lm	ll	lm	lm	ll	lm	ll	lm	ll	ll	ll	lm	lm	ll	lm	ll	lm	lm	ll
Contig_4099	<efxeg>	--	ef	fg	fg	fg	ef	fg	ef	fg	fg	ef	fg	ef	fg	fg	fg	fg	ef	--	ef	ef	fg	fg	ef	fg	ef	fg	ef	fg	fg	fg	fg	fg	fg	fg	ef	fg	ef	fg	ef	ef	ef	fg	ef	ef	ef	fg	fg
Contig_27060	<efxeg>	ef	--	ef	ef	ef	fg	ef	fg	fg	fg	fg	fg	ef	ef	fg	ef	ef	fg	fg	ef	fg	ef	fg	ef	ef	fg	ef	ef	ef	fg	fg	fg	fg	ef	fg	ef	fg	ef	fg	ef	fg	fg	ef	ef	fg	ef	ef	fg
Contig_1289	<abxcd>	--	--	--	--	--	ad	bc	ac	--	--	--	--	--	--	ad	ac	ac	--	--	ad	bc	ad	bd	bc	bd	bc	bd	bd	bd	bc	bc	bc	bd	bc	bc	ad	bd	ac	ac	bd	bd	bd	ad	bc	--	bd	bd	ac
Contig_1436	<efxeg>	eg	fg	ef	eg	eg	ee	eg	ee	ef	ee	ee	ef	fg	fg	ee	ef	fg	fg	fg	eg	--	eg	ef	fg	ee	ef	ef	eg	fg	fg	eg	eg	ee	ee	eg	eg	--	ef	fg	fg	ef	fg	eg	ef	eg	fg	ef	ee
Soc1046	<efxeg>	eg	eg	ef	ee	ee	ef	ef	fg	ef	ee	fg	ef	--	fg	eg	ef	ef	eg	ef	fg	eg	ee	ee	eg	ee	eg	ee	fg	ee	ef	ef	eg	ee	ef	ee	ef	ef	fg	fg	fg	fg	ef	ef	eg	eg	eg	ef	ee
Soc844	<lmxll>	lm	lm	ll	lm	lm	ll	ll	ll	ll	lm	lm	lm	lm	lm	ll	--	lm	ll	lm	lm	ll	lm	lm	ll	ll	lm	ll	ll	ll	lm	lm	lm	lm	lm	lm	ll	ll	lm	ll	lm	lm	lm	ll	lm	ll	lm	lm	ll
Contig_12599	<lmxll>	ll	lm	ll	ll	lm	ll	ll	lm	lm	--	lm	ll	lm	lm	lm	ll	lm	ll	ll	ll	--	lm	lm	lm	lm	lm	ll	--	lm	lm	lm	--	lm	ll	lm	ll	--	ll	ll	ll	ll	lm	ll	ll	--	lm	ll	lm
Contig_48437	<nnxnp>	--	--	nn	np	nn	np	np	np	nn	nn	nn	nn	np	np	np	nn	np	nn	nn	np	np	np	nn	np	nn	nn	nn	np	nn	nn	np	np	nn	nn	np	nn	--	nn	nn	nn	np	nn	np	np	np	np	np	--
Contig_18991	<lmxll>	ll	--	lm	--	--	ll	--	lm	ll	lm	ll	ll	lm	ll	ll	lm	--	ll	lm	--	ll	lm	ll	ll	ll	lm	ll	lm	lm	ll	lm	ll	lm	ll	lm	ll	lm	ll	ll	lm	lm	ll	ll	ll	--	ll	ll	ll
Contig_56743	<abxcd>	bc	--	--	--	bc	ac	bd	ac	bd	bc	ac	bd	--	ad	ad	ad	--	bc	bc	bd	bc	bd	bc	ac	bd	ad	bd	bc	ad	ad	ad	bc	bc	bc	bd	ad	bd	ac	bd	bd	ac	bc	ad	ad	bc	ad	ac	bc
Contig_38804	<efxeg>	ef	ef	ee	ee	ef	ee	ef	ee	fg	ee	ee	ee	eg	eg	ee	ee	ee	eg	fg	ef	--	fg	eg	eg	fg	eg	ee	ef	ef	ee	ee	fg	ef	eg	ee	ee	--	fg	ef	fg	ee	eg	eg	fg	eg	ef	ef	ef
Contig_4668	<lmxll>	--	--	--	--	--	lm	--	lm	--	--	--	--	--	lm	--	--	--	--	--	--	ll	lm	lm	lm	lm	lm	lm	lm	lm	lm	lm	lm	lm	lm	lm	lm	lm	lm	lm	lm	lm	lm	lm	lm	lm	lm	lm	lm
Contig_24826	<nnxnp>	np	--	--	--	np	nn	np	nn	nn	np	nn	--	--	nn	nn	np	--	nn	--	np	nn	nn	np	np	np	nn	nn	np	nn	nn	nn	nn	nn	nn	nn	np	np	nn	np	nn	np	np	nn	nn	nn	np	nn	nn
Contig_86884	<nnxnp>	nn	--	--	--	--	nn	--	nn	--	np	nn	--	--	nn	nn	nn	--	np	np	--	--	np	nn	np	np	np	nn	np	np	np	nn	np	nn	np	nn	nn	--	nn	nn	np	nn	np	nn	nn	np	np	nn	np
Contig_6093	<lmxll>	--	lm	--	--	--	ll	--	lm	ll	lm	ll	ll	--	ll	lm	lm	ll	ll	ll	lm	ll	ll	lm	ll	lm	lm	ll	lm	lm	ll	lm	ll	ll	lm	ll	ll	ll	ll	ll	ll	lm	lm	ll	lm	lm	ll	lm	lm
Contig_7670	<lmxll>	lm	lm	lm	lm	ll	ll	lm	lm	ll	ll	lm	lm	lm	ll	lm	ll	lm	ll	ll	ll	ll	ll	ll	ll	ll	ll	ll	ll	ll	lm	ll	ll	ll	lm	lm	ll	lm	ll	lm	ll	ll	lm	ll	ll	ll	lm	ll	lm
Contig_22266	<nnxnp>	--	--	--	--	--	nn	np	nn	--	np	nn	--	--	np	np	np	np	nn	--	nn	nn	np	nn	nn	np	nn	np	nn	nn	np	np	np	nn	nn	nn	nn	np	nn	np	np	nn	nn	np	np	nn	nn	np	nn
Contig_36718	<nnxnp>	--	--	nn	--	--	nn	np	nn	nn	np	np	--	np	nn	nn	np	nn	--	np	nn	np	nn	nn	np	np	nn	np	nn	nn	nn	nn	nn	np	nn	np	nn	nn	nn	np	np	np	nn	np	nn	nn	nn	np	nn
Contig_5952	<efxeg>	fg	--	eg	--	ee	ef	--	ef	fg	ef	eg	eg	--	ee	ee	fg	eg	eg	ef	ee	fg	eg	ef	ee	fg	ee	ef	ee	ee	ee	fg	ee	ee	ef	fg	ee	ef	eg	ef	eg	ef	eg	ef	eg	eg	fg	ee	eg
Contig_5437	<efxeg>	ee	ee	ee	eg	ee	ee	fg	ef	fg	eg	ee	ee	ee	ee	fg	ee	ee	ee	ee	eg	ef	ef	ef	ee	eg	fg	ef	--	ee	eg	ef	fg	ee	ee	ef	ee	ef	eg	fg	ef	ee	eg	eg	ef	--	ee	ee	ee
Soc940	<efxeg>	fg	fg	ee	fg	fg	ee	ee	ef	eg	fg	ee	fg	eg	eg	ef	eg	ef	fg	ef	ef	fg	eg	ee	ef	fg	ee	ee	ef	fg	ef	eg	eg	fg	ee	ef	ef	fg	ee	fg	ee	fg	ef	fg	ee	ef	ee	ef	fg
Soc806	<nnxnp>	nn	np	np	np	np	nn	np	nn	np	np	nn	nn	np	np	np	np	np	np	nn	nn	np	np	np	nn	nn	np	np	nn	np	nn	np	nn	nn	nn	nn	np	nn	--	nn	np	nn	np	np	np	np	nn	nn	np
Contig_486	<efxeg>	--	--	--	--	--	eg	--	--	ee	--	fg	--	fg	ee	ef	eg	ef	--	--	ee	ee	eg	ee	eg	ee	eg	eg	ee	ee	fg	eg	eg	eg	fg	fg	eg	fg	eg	fg	ee	ee	fg	eg	eg	eg	fg	eg	fg
Contig_6173	<nnxnp>	--	--	nn	--	--	nn	--	np	np	np	nn	--	nn	np	np	nn	np	np	np	np	np	--	np	nn	np	nn	nn	np	np	nn	nn	nn	nn	nn	nn	nn	--	nn	nn	np	np	nn	nn	nn	--	nn	nn	nn
Contig_75800	<nnxnp>	--	nn	--	nn	--	np	--	np	nn	nn	np	np	np	nn	nn	np	np	np	np	np	np	np	nn	np	nn	nn	np	nn	np	np	np	nn	np	np	np	nn	np	nn	nn	np	np	np	nn	np	np	np	np	np
Soc1114	<lmxll>	lm	lm	ll	ll	lm	lm	lm	lm	lm	ll	ll	lm	ll	lm	lm	ll	ll	ll	ll	ll	lm	ll	lm	ll	lm	ll	lm	ll	ll	ll	ll	ll	lm	lm	lm	ll	ll	lm	ll	ll	ll	lm	ll	ll	ll	ll	lm	ll
Contig_20845	<nnxnp>	np	np	nn	nn	nn	np	nn	np	np	np	nn	nn	nn	nn	np	nn	nn	np	nn	np	np	nn	np	np	nn	nn	np	nn	nn	np	nn	nn	np	np	nn	np	nn	np	np	np	np	np	nn	nn	nn	nn	nn	nn
Contig_72004	<nnxnp>	np	nn	nn	np	nn	nn	nn	nn	nn	np	np	--	nn	nn	nn	--	--	--	np	nn	np	nn	np	np	nn	--	nn	np	nn	nn	nn	np	np	np	nn	nn	nn	np	nn	nn	np	np	nn	nn	--	nn	np	np
Soc739	<abxcd>	ac	ad	ad	bd	bd	ac	bd	bd	ad	bd	ac	bd	bd	ac	ad	bc	bc	bc	ad	bc	ad	bd	ac	ad	bd	ad	bc	bc	ad	bc	bc	ad	bc	ad	ac	ad	ad	bc	bd	bd	ad	ac	bd	ad	ad	ac	bc	bc
Soc630	<efxeg>	ef	eg	ef	fg	eg	eg	ef	ee	ee	eg	fg	ee	ee	ef	ee	fg	ee	ee	fg	ee	ee	fg	eg	eg	fg	ef	fg	fg	eg	fg	eg	fg	ef	eg	ef	eg	ef	ee	ee	eg	fg	ef	eg	ef	ee	fg	fg	ee
Contig_18204	<lmxll>	lm	--	--	--	--	lm	--	ll	lm	lm	--	--	lm	ll	lm	ll	--	lm	ll	ll	lm	ll	ll	lm	ll	ll	lm	ll	ll	ll	ll	lm	lm	ll	lm	lm	lm	lm	lm	lm	ll	ll	lm	ll	ll	lm	ll	ll
Contig_4301	<efxeg>	ee	ee	eg	ef	--	ef	eg	ef	eg	ee	ef	eg	eg	fg	fg	fg	fg	ee	ee	eg	eg	eg	ee	ef	eg	fg	eg	ee	fg	fg	fg	ee	ee	ee	fg	fg	eg	ef	eg	eg	ef	ee	eg	fg	ef	fg	ee	ee
Contig_10967	<lmxll>	ll	ll	ll	ll	lm	ll	lm	lm	lm	ll	ll	lm	ll	ll	ll	ll	lm	ll	lm	ll	ll	ll	ll	lm	ll	lm	lm	ll	lm	ll	ll	ll	ll	lm	ll	lm	ll	ll	lm	ll	lm	ll	ll	ll	lm	lm	ll	ll
Contig_29140	<abxcd>	ac	--	bc	--	ac	ac	ad	ac	ac	bc	bc	ad	bd	ac	ac	bd	ad	bd	bc	bc	--	--	ad	bd	ac	bd	ad	bc	bc	bd	bc	bc	ac	ac	ad	bd	bd	ad	bc	bd	bc	ac	ac	bc	--	bd	ac	--
Contig_9035	<lmxll>	lm	lm	lm	--	lm	lm	lm	lm	lm	lm	lm	lm	lm	lm	lm	lm	--	lm	lm	lm	lm	lm	lm	lm	lm	lm	lm	lm	lm	lm	lm	lm	lm	lm	lm	lm	lm	lm	lm	lm	lm	lm	lm	lm	lm	lm	lm	lm
Dla66	<lmxll>	lm	lm	ll	ll	lm	lm	lm	lm	lm	ll	lm	lm	ll	ll	lm	ll	lm	ll	ll	ll	lm	ll	lm	ll	ll	ll	lm	ll	lm	ll	ll	ll	ll	ll	lm	lm	lm	lm	ll	ll	lm	lm	lm	lm	--	ll	lm	--
Soc418	<abxcd>	ad	ac	ac	ac	ac	ad	bc	ac	ac	ac	ac	ac	ac	ad	ac	bd	ad	ad	ac	bd	bc	ac	ad	ad	ac	ac	bc	ad	ac	bd	ad	ac	bd	bd	bd	ac	ac	ad	ac	ac	bc	ad	ac	ac	ac	ad	bc	ad
Contig_16159	<nnxnp>	nn	nn	np	nn	nn	nn	--	nn	np	--	np	np	nn	nn	np	nn	np	np	nn	nn	nn	nn	nn	nn	np	np	np	np	nn	nn	nn	nn	np	nn	nn	nn	nn	np	np	np	nn	nn	np	np	np	nn	np	np
Soc704	<nnxnp>	np	np	np	np	np	nn	nn	np	nn	np	nn	nn	nn	nn	np	nn	nn	nn	np	nn	np	np	np	np	nn	np	np	np	nn	nn	np	nn	nn	nn	nn	nn	nn	nn	np	np	np	nn	np	nn	np	nn	np	np
Contig_2038	<efxeg>	ee	ef	fg	fg	fg	fg	ee	ee	eg	eg	ef	ef	ee	eg	eg	ef	eg	fg	ee	ee	ef	ee	eg	ee	eg	ee	ee	ee	ef	eg	ef	fg	ef	fg	fg	eg	eg	ee	fg	fg	ee	fg	fg	ef	eg	ee	eg	ef
Contig_14206	<lmxll>	lm	ll	ll	ll	ll	ll	lm	lm	lm	lm	ll	ll	lm	lm	lm	ll	lm	ll	lm	lm	ll	lm	lm	lm	lm	lm	lm	lm	ll	lm	ll	ll	ll	ll	ll	lm	lm	lm	ll	ll	lm	ll	ll	ll	--	lm	lm	--
Dla84	<efxeg>	ef	ee	fg	ee	ee	fg	ef	eg	fg	eg	fg	fg	ee	ee	fg	eg	ee	ee	ee	ef	fg	ef	eg	ef	fg	eg	eg	ee	ee	ee	ef	ef	eg	fg	ef	ef	ee	eg	fg	ee	eg	ee	ef	eg	ef	ee	fg	fg
Dla97	<abxcd>	bd	bc	ac	bd	ac	bd	ad	bd	bc	bc	bc	bc	bd	ad	ad	bc	bd	bc	ac	ad	ad	bd	bc	ad	ac	ac	ac	ad	bc	bc	bd	bd	ac	ac	ad	ac	ad	ac	ac	bc	bd	bc	bd	ad	bd	bd	bd	ad
Contig_43170	<lmxll>	lm	ll	lm	lm	ll	lm	ll	ll	ll	ll	ll	ll	ll	ll	ll	lm	ll	ll	lm	ll	ll	lm	ll	ll	lm	lm	lm	lm	ll	lm	ll	lm	ll	ll	lm	ll	lm	ll	ll	ll	ll	lm	ll	lm	ll	lm	lm	lm
Contig_27134	<lmxll>	--	lm	--	lm	--	ll	--	lm	ll	--	--	--	lm	lm	ll	--	ll	--	lm	lm	lm	lm	lm	lm	ll	lm	ll	ll	ll	lm	lm	lm	lm	lm	lm	ll	ll	ll	ll	lm	lm	lm	lm	lm	ll	lm	ll	ll
Contig_28605	<nnxnp>	--	--	--	--	--	nn	--	np	--	np	nn	--	--	--	--	nn	--	np	--	--	np	nn	np	nn	nn	nn	np	nn	nn	nn	np	np	nn	nn	nn	nn	nn	nn	nn	np	np	np	nn	nn	np	nn	np	np
Contig_60483	<lmxll>	--	ll	--	ll	ll	ll	--	ll	lm	ll	lm	ll	lm	ll	lm	ll	ll	ll	ll	ll	ll	lm	ll	lm	lm	ll	ll	ll	ll	ll	ll	ll	ll	lm	lm	lm	ll	ll	ll	ll	lm	ll	ll	ll	ll	ll	lm	ll
Contig_28305	<nnxnp>	--	nn	nn	--	--	np	--	--	nn	np	nn	np	nn	nn	np	nn	np	nn	nn	nn	np	np	nn	nn	np	nn	nn	nn	np	np	np	nn	np	np	nn	nn	nn	nn	np	np	nn	nn	nn	nn	np	nn	nn	np
Contig_19367	<lmxll>	lm	ll	ll	lm	lm	ll	lm	lm	lm	lm	lm	lm	lm	lm	ll	lm	lm	ll	lm	lm	--	ll	ll	lm	ll	lm	lm	ll	ll	lm	lm	lm	lm	ll	lm	ll	ll	ll	lm	ll	ll	ll	lm	lm	ll	ll	lm	--
Contig_23203	<efxeg>	ef	fg	fg	ef	ef	fg	ef	ef	fg	fg	ef	ef	ef	fg	ef	fg	ef	fg	fg	fg	fg	ef	fg	ef	fg	fg	fg	fg	fg	fg	ef	fg	fg	ef	ef	ef	ef	ef	ef	fg	fg	fg	ef	fg	ef	ef	fg	fg
Soc835	<abxcd>	bc	ad	ad	bd	ad	bc	bc	ad	ac	ad	bc	bc	ad	bd	ad	ac	ad	ad	ad	ac	bd	ac	bd	ad	ac	ac	bd	bc	ad	ac	ad	bd	ac	bc	bc	bd	ac	bc	bc	ad	bd	bd	bd	bc	bd	ac	bd	ad
Soc405	<lmxll>	lm	ll	ll	lm	lm	ll	lm	lm	lm	lm	ll	ll	ll	lm	lm	ll	lm	lm	lm	lm	ll	lm	ll	lm	lm	ll	lm	lm	ll	lm	ll	ll	ll	ll	ll	lm	lm	lm	ll	ll	lm	lm	ll	ll	lm	lm	lm	ll
Contig_13360	<lmxll>	--	ll	lm	--	ll	--	ll	lm	ll	--	ll	--	lm	ll	--	lm	lm	--	lm	lm	--	ll	lm	ll	ll	ll	ll	lm	ll	ll	ll	ll	ll	ll	ll	lm	lm	ll	lm	lm	lm	lm	ll	ll	lm	lm	lm	--
Soc807	<efxeg>	eg	fg	ee	fg	eg	ee	ef	fg	ef	eg	ee	fg	fg	ef	ef	eg	eg	ee	ef	eg	ee	ee	fg	fg	fg	ee	ef	fg	eg	eg	ee	eg	fg	ef	fg	ee	ef	fg	eg	ee	eg	fg	eg	ee	eg	eg	fg	eg
Dla90	<efxeg>	fg	eg	ee	ef	ee	fg	ef	fg	eg	eg	ee	ee	ee	ee	eg	ee	ef	fg	ee	eg	fg	fg	eg	fg	ef	ee	ee	ef	ef	eg	ee	ef	fg	fg	ee	eg	ee	fg	fg	fg	fg	fg	ef	ee	--	ee	eg	ee
Contig_62510	<lmxll>	lm	ll	--	--	--	lm	--	lm	ll	lm	ll	lm	ll	ll	lm	ll	--	lm	--	lm	lm	ll	ll	ll	lm	lm	lm	ll	ll	lm	lm	lm	ll	ll	lm	ll	ll	ll	lm	lm	ll	ll	lm	lm	lm	ll	lm	ll
Soc525	<nnxnp>	nn	np	np	nn	nn	nn	np	nn	np	nn	np	nn	np	np	nn	np	nn	np	np	nn	nn	nn	np	np	nn	np	np	np	nn	np	nn	np	nn	nn	np	np	np	np	nn	nn	np	np	np	np	nn	np	np	nn
Soc569	<lmxll>	lm	ll	lm	ll	ll	lm	ll	ll	lm	ll	ll	ll	ll	ll	lm	lm	ll	lm	ll	ll	lm	ll	ll	lm	lm	ll	lm	lm	lm	ll	ll	ll	ll	ll	ll	lm	lm	lm	lm	ll	ll	ll	ll	ll	lm	ll	ll	lm
Contig_73067	<efxeg>	--	eg	ee	--	eg	--	--	--	eg	--	ee	--	eg	--	eg	--	--	--	--	--	ef	ee	ef	ee	--	eg	fg	eg	ee	ef	ef	fg	eg	ef	fg	ef	eg	eg	ef	ef	ef	ee	ef	fg	fg	fg	fg	ee
Contig_54995	<nnxnp>	np	np	np	nn	np	nn	np	nn	np	nn	np	nn	nn	np	nn	np	nn	np	nn	nn	nn	nn	np	nn	np	np	np	np	nn	nn	nn	np	np	nn	np	nn	np	np	np	nn	np	np	np	np	np	np	nn	np
Soc646	<efxeg>	fg	ef	ef	ef	ef	fg	ee	ee	ef	ee	ef	ee	ef	fg	ef	eg	eg	eg	ef	eg	ef	ee	fg	fg	ee	ef	ee	fg	ef	eg	fg	ef	eg	eg	fg	ef	ef	fg	ee	ef	ee	fg	ef	ef	ef	fg	ee	fg
Contig_28977	<lmxll>	ll	--	--	lm	lm	lm	ll	ll	ll	ll	lm	lm	ll	ll	ll	lm	ll	lm	ll	ll	--	ll	ll	ll	ll	ll	ll	ll	lm	ll	lm	lm	lm	lm	lm	ll	--	ll	lm	lm	ll	lm	lm	lm	--	ll	ll	lm
Soc1027	<lmxll>	lm	ll	lm	lm	lm	lm	ll	ll	lm	lm	lm	ll	--	lm	lm	lm	ll	ll	ll	lm	lm	ll	lm	ll	lm	ll	ll	lm	ll	lm	lm	lm	ll	ll	lm	ll	lm	lm	ll	lm	ll	lm	lm	lm	--	ll	lm	lm
Contig_78	<nnxnp>	--	nn	np	--	--	np	--	np	np	np	np	np	nn	nn	np	np	nn	nn	nn	nn	np	nn	np	nn	np	np	np	nn	nn	nn	nn	nn	np	np	nn	nn	nn	np	np	nn	np	nn	nn	np	nn	nn	np	np
Soc967	<efxeg>	ee	fg	ee	eg	ef	eg	ef	ee	fg	eg	ef	eg	ef	fg	fg	ee	ef	ee	ee	eg	eg	eg	eg	eg	eg	ef	eg	ef	ee	fg	fg	fg	eg	eg	fg	eg	ee	eg	ee	ee	ee	ef	eg	ee	ef	ef	ee	fg
Contig_11925	<efxeg>	--	--	--	--	--	eg	--	fg	eg	--	eg	ee	eg	ef	ef	fg	--	ef	ef	ef	eg	ef	ee	ef	ef	ef	ef	fg	fg	ee	ef	ee	ef	ee	eg	ee	eg	fg	fg	ef	eg	eg	ee	ef	ee	fg	fg	ef
Soc1093	<abxcd>	ad	ad	ac	bc	ac	bc	bc	bc	ac	bd	ac	ad	ac	ac	bc	ac	bc	bc	bd	ad	bc	ad	ad	bc	bd	ac	ad	bc	bd	ac	ad	bd	ac	ad	ad	ad	ad	bc	bd	bc	bd	bd	bd	ad	--	bd	bd	ad
Contig_47534	<lmxll>	lm	ll	ll	lm	lm	lm	lm	lm	ll	ll	lm	lm	ll	ll	lm	ll	ll	ll	ll	lm	lm	lm	ll	ll	lm	ll	ll	ll	ll	ll	lm	lm	lm	lm	lm	lm	ll	ll	ll	ll	ll	ll	lm	ll	lm	ll	ll	lm
Soc612	<nnxnp>	np	nn	nn	np	np	nn	np	np	np	nn	np	np	np	nn	np	nn	np	nn	nn	nn	nn	np	nn	np	nn	nn	nn	nn	nn	nn	np	nn	nn	np	np	np	np	np	np	nn	nn	nn	np	nn	np	np	nn	nn
Soc662	<abxcd>	ad	bd	ac	ad	bd	ac	ad	bc	ac	bc	ac	ac	bd	bd	ac	bc	bd	bd	bd	ad	ac	ad	bc	ad	ac	bc	bc	bd	bd	bd	ad	ad	bc	ac	ad	ad	bd	bc	ac	bd	bc	bd	ad	bc	ad	bd	ac	ac
Soc800	<lmxll>	ll	ll	ll	ll	ll	lm	ll	lm	ll	lm	ll	ll	ll	ll	ll	ll	ll	lm	lm	ll	lm	ll	lm	ll	lm	ll	lm	lm	ll	ll	lm	ll	ll	lm	lm	ll	lm	ll	lm	lm	lm	ll	ll	ll	ll	lm	ll	ll
Soc887	<abxcd>	ac	bd	ad	bd	bc	ac	bc	bc	ad	bc	bd	bc	bc	bc	ad	bd	ac	ad	bc	bc	bc	bd	bd	bd	ac	bd	ad	ac	ad	bd	bd	bd	bc	bc	bc	ac	ac	ac	ad	bd	bd	bd	bd	bc	ad	bd	ad	ad
Soc656	<nnxnp>	nn	nn	np	nn	nn	nn	nn	nn	np	np	np	np	nn	nn	np	nn	np	np	nn	nn	nn	nn	nn	nn	np	np	np	np	nn	nn	nn	nn	np	nn	nn	nn	nn	nn	np	np	nn	nn	np	np	np	nn	np	np
Soc781	<lmxll>	lm	lm	lm	lm	ll	lm	ll	lm	ll	ll	lm	lm	ll	lm	lm	ll	lm	lm	lm	lm	ll	ll	ll	lm	lm	lm	lm	lm	ll	ll	ll	lm	lm	ll	ll	ll	lm	lm	lm	ll	ll	lm	ll	ll	ll	ll	lm	lm
Soc975	<abxcd>	bc	bd	bd	bd	ad	bd	ad	ac	ad	bd	bd	ac	--	bd	bc	bd	ac	bc	ad	bd	bd	bd	bd	ad	bc	ad	ad	bd	ad	bd	bd	bd	bc	ac	bd	ac	bc	bd	ac	bc	ac	bc	bc	bd	ad	ad	bc	bd
Contig_30163	<lmxll>	ll	lm	lm	lm	ll	ll	ll	ll	lm	ll	lm	ll	lm	lm	ll	lm	ll	ll	ll	ll	ll	lm	lm	lm	ll	ll	ll	lm	lm	ll	ll	ll	lm	ll	ll	lm	--	lm	ll	ll	lm	lm	ll	ll	--	lm	ll	lm
Contig_46119	<lmxll>	ll	ll	lm	ll	ll	ll	ll	ll	ll	ll	ll	ll	ll	lm	ll	ll	ll	ll	lm	ll	--	ll	ll	ll	ll	lm	ll	lm	lm	lm	ll	ll	ll	ll	ll	ll	--	ll	ll	ll	ll	lm	ll	lm	--	lm	lm	--
Contig_27606	<lmxll>	lm	--	--	--	--	lm	--	lm	lm	lm	ll	ll	lm	ll	ll	lm	ll	ll	lm	ll	lm	ll	lm	ll	lm	ll	lm	ll	ll	ll	lm	ll	ll	lm	lm	ll	lm	ll	lm	ll	lm	ll	lm	ll	ll	lm	ll	ll
Contig_5468	<lmxll>	ll	ll	ll	lm	ll	lm	ll	lm	ll	ll	ll	ll	ll	lm	lm	lm	lm	ll	ll	lm	ll	ll	ll	lm	ll	lm	ll	ll	ll	lm	lm	ll	ll	ll	lm	lm	ll	lm	ll	ll	lm	ll	ll	lm	lm	lm	ll	ll
Soc206	<lmxll>	lm	ll	ll	ll	ll	ll	lm	lm	lm	lm	ll	ll	lm	lm	lm	ll	lm	ll	lm	lm	ll	lm	lm	lm	lm	lm	lm	lm	ll	lm	ll	ll	ll	ll	ll	lm	lm	lm	ll	ll	lm	ll	ll	ll	lm	lm	lm	ll
Soc951	<nnxnp>	np	np	np	np	np	nn	np	np	np	np	nn	nn	np	nn	nn	np	nn	nn	nn	np	np	np	np	np	np	np	nn	np	nn	np	np	nn	nn	np	nn	np	np	nn	np	np	np	nn	nn	nn	np	nn	np	np
Contig_56923	<nnxnp>	--	nn	np	nn	nn	nn	nn	nn	--	nn	nn	nn	--	nn	nn	nn	--	--	nn	--	--	np	np	np	--	nn	nn	np	nn	np	np	nn	--	np	--	nn	--	nn	nn	nn	nn	nn	nn	nn	nn	np	nn	np
Contig_8642	<lmxll>	lm	lm	ll	lm	lm	ll	ll	ll	ll	lm	lm	lm	lm	lm	ll	ll	lm	ll	lm	lm	ll	lm	lm	ll	ll	lm	ll	ll	ll	lm	lm	lm	lm	lm	lm	ll	ll	ll	ll	lm	lm	lm	ll	lm	ll	lm	lm	ll
Contig_106791	<lmxll>	lm	ll	ll	lm	ll	ll	lm	lm	lm	ll	ll	lm	lm	ll	ll	ll	lm	lm	lm	ll	lm	ll	ll	lm	lm	lm	ll	lm	lm	lm	ll	ll	ll	ll	ll	ll	ll	lm	lm	lm	ll	ll	ll	lm	lm	lm	ll	ll
Soc431	<efxeg>	ef	ef	ee	ee	ef	ee	ef	ee	fg	ee	ee	ee	eg	eg	ef	ee	ee	eg	eg	ef	ee	fg	eg	eg	fg	eg	ee	ee	ef	ee	ee	fg	ef	eg	ee	ee	ef	eg	ef	eg	ee	fg	eg	fg	eg	ef	ef	ef
Soc686	<efxeg>	fg	ef	fg	ee	fg	fg	ee	eg	ee	ee	fg	fg	fg	ee	fg	fg	fg	fg	ef	fg	ee	fg	ef	eg	ef	ee	fg	ef	fg	fg	eg	ee	fg	fg	eg	ef	ee	ee	ee	eg	fg	fg	ef	fg	fg	eg	fg	fg
Contig_60838	<nnxnp>	np	np	--	np	np	nn	nn	nn	np	np	nn	np	np	np	nn	np	nn	np	nn	nn	np	np	nn	nn	np	nn	nn	nn	np	nn	np	np	np	nn	nn	nn	np	nn	np	nn	np	nn	np	nn	np	nn	nn	np
Contig_47989	<lmxll>	ll	ll	ll	ll	ll	ll	lm	lm	lm	ll	ll	ll	ll	ll	lm	ll	ll	ll	ll	ll	lm	lm	lm	ll	ll	lm	lm	lm	ll	ll	lm	lm	ll	ll	lm	ll	lm	ll	lm	lm	ll	ll	ll	lm	ll	ll	ll	ll
Contig_30468	<nnxnp>	--	--	--	--	--	--	--	np	--	np	--	nn	--	--	np	--	--	np	--	np	np	nn	np	nn	nn	nn	np	nn	nn	nn	np	np	nn	nn	nn	nn	nn	nn	nn	np	np	np	nn	nn	np	nn	np	np
Soc926	<nnxnp>	nn	np	np	nn	nn	np	nn	nn	np	np	nn	nn	nn	np	nn	np	nn	np	np	np	np	nn	np	nn	np	np	np	np	np	np	nn	np	np	nn	nn	nn	nn	nn	nn	np	np	np	nn	np	nn	nn	np	np
Contig_28882	<nnxnp>	nn	nn	np	nn	np	np	--	nn	nn	nn	np	--	np	nn	nn	np	nn	nn	nn	nn	nn	np	nn	np	nn	np	np	nn	nn	np	np	np	np	np	np	np	np	np	np	nn	nn	np	nn	np	np	np	np	np
Contig_48486	<lmxll>	--	--	lm	--	--	lm	--	--	lm	--	lm	lm	--	lm	--	--	--	lm	--	--	lm	lm	lm	lm	lm	lm	lm	lm	lm	lm	lm	lm	lm	lm	lm	lm	lm	lm	lm	lm	lm	lm	lm	lm	lm	lm	lm	lm
Contig_1122	<nnxnp>	nn	nn	np	--	nn	np	np	nn	np	nn	np	np	np	np	np	nn	np	np	np	nn	--	np	nn	np	nn	--	np	nn	nn	nn	np	nn	nn	np	nn	np	--	nn	nn	np	nn	nn	nn	np	np	nn	nn	nn
Soc973	<abxcd>	bd	ac	bd	bc	ad	bd	bc	ac	ac	ac	bd	ad	ad	bc	ad	ac	ad	bd	bd	ad	bd	bd	ac	ac	ad	ad	ac	bc	bc	ac	bd	bc	ad	bc	bd	bd	bd	bc	bd	bc	ad	bc	bd	ad	ac	ad	bc	bd
Contig_18314	<efxeg>	ee	ef	fg	eg	fg	ee	eg	ee	ef	ee	fg	fg	fg	fg	ef	fg	eg	ee	fg	ef	--	--	ef	ee	eg	fg	fg	eg	eg	ef	fg	eg	ee	ee	fg	ef	--	ee	ee	ee	ee	ee	eg	fg	fg	fg	ef	fg
Contig_29374	<lmxll>	--	--	ll	--	lm	lm	ll	--	ll	ll	ll	ll	ll	ll	--	lm	--	ll	ll	ll	--	lm	ll	lm	ll	lm	lm	ll	ll	ll	lm	lm	lm	ll	ll	lm	--	lm	ll	ll	ll	ll	lm	lm	lm	ll	lm	ll
Contig_8728	<abxcd>	bc	bd	bc	bc	ac	ad	ac	bd	bc	ad	bd	ad	bc	bc	ad	bc	bc	bc	bd	ad	bd	ad	ad	bd	ac	ad	bd	bd	ac	bd	ac	ad	ad	bc	bc	bd	bc	bc	bc	bd	bd	bd	bd	bd	--	bd	ac	bd
Contig_18847	<lmxll>	lm	--	--	--	--	ll	--	lm	ll	--	--	lm	lm	lm	--	lm	--	--	--	--	--	lm	lm	lm	lm	lm	lm	lm	lm	lm	lm	lm	lm	lm	lm	lm	lm	lm	lm	lm	lm	lm	lm	lm	lm	lm	lm	lm
Soc991	<efxeg>	ef	eg	fg	ef	fg	fg	fg	eg	eg	fg	eg	eg	ee	fg	eg	ef	ee	eg	ef	fg	fg	ef	eg	ef	eg	ee	fg	ee	ee	fg	ee	eg	ee	eg	fg	fg	fg	fg	fg	ee	fg	eg	ef	ee	ee	ef	eg	ef
Contig_499	<efxeg>	ef	ef	--	--	--	ef	ef	ef	fg	ef	ef	ef	fg	fg	ef	ef	ef	fg	fg	ef	ef	fg	fg	fg	fg	fg	ef	ef	ef	ef	ef	fg	ef	fg	ef	ef	ef	fg	ef	ef	ef	fg	fg	fg	fg	ef	ef	ef
Soc664	<abxcd>	bc	ac	bd	ad	ad	ac	bc	bc	bd	bd	ac	ad	bc	ad	bc	ac	ac	bc	bd	bd	bd	bd	ac	ac	bc	ad	ac	bd	ad	ad	bc	bd	ac	bd	bc	ac	bd	ac	bc	bd	bc	ad	bc	bc	bd	ad	bc	ad
Contig_18086	<abxcd>	--	bc	--	ad	--	ad	--	bd	ac	bd	--	--	bc	ac	ad	--	--	bc	bc	ad	ad	bd	bc	bc	bd	ac	bc	bc	ad	bc	ad	bc	bd	ad	ac	ac	bc	ac	ad	bd	ac	bc	bc	bc	--	ac	bc	ad
Contig_56840	<nnxnp>	nn	np	nn	np	np	np	np	np	nn	np	np	np	nn	np	nn	np	nn	np	np	nn	np	nn	nn	nn	nn	np	np	nn	np	nn	nn	np	nn	nn	nn	np	nn	np	np	np	np	np	np	np	np	np	np	nn
Soc562	<nnxnp>	np	nn	nn	np	nn	np	nn	np	nn	np	nn	np	nn	nn	np	nn	np	nn	nn	nn	np	np	nn	nn	np	nn	nn	np	np	np	np	nn	np	np	nn	nn	nn	nn	np	np	nn	nn	nn	nn	np	nn	nn	np
Contig_8426	<lmxll>	lm	--	--	--	--	ll	lm	lm	ll	--	ll	--	lm	ll	ll	ll	ll	--	lm	lm	ll	lm	ll	lm	ll	lm	lm	lm	ll	ll	ll	ll	ll	ll	ll	ll	--	lm	ll	ll	lm	ll	ll	ll	lm	lm	ll	ll
Contig_48834	<lmxll>	ll	ll	lm	ll	lm	ll	ll	lm	ll	ll	ll	lm	ll	lm	ll	ll	ll	ll	lm	ll	--	lm	lm	lm	ll	lm	ll	lm	lm	lm	lm	ll	ll	lm	ll	lm	ll	ll	ll	ll	ll	lm	ll	lm	--	ll	lm	lm
Contig_33082	<efxeg>	ef	ef	fg	ee	ee	ef	ef	eg	ef	eg	fg	fg	ee	ee	fg	ee	ee	ee	ee	ef	eg	ef	eg	fg	eg	ee	eg	ef	eg	ee	fg	fg	eg	fg	ee	ef	ee	fg	fg	eg	fg	ee	ef	eg	ef	ee	ef	fg
Contig_66941	<lmxll>	--	--	--	--	--	ll	--	lm	ll	lm	ll	--	lm	ll	ll	lm	--	--	lm	ll	ll	lm	lm	lm	lm	ll	lm	lm	ll	lm	ll	lm	lm	ll	ll	ll	lm	ll	ll	lm	ll	lm	lm	lm	lm	ll	lm	ll
Contig_4396	<efxeg>	fg	ef	ee	ee	ee	fg	eg	ee	fg	ee	fg	ee	ee	fg	ee	eg	eg	eg	ef	eg	ef	ee	ef	ef	ee	ef	eg	ee	ef	eg	eg	ef	eg	ef	fg	ef	ef	eg	ee	ee	ef	fg	ee	ef	ef	fg	eg	eg
Soc639	<abxcd>	ad	bc	bc	bc	bd	ad	bc	ad	ac	ad	bc	bd	ac	bd	bc	ac	bc	bc	ad	bd	ac	bc	ac	bd	ad	bd	ac	bd	bc	bd	ac	bd	bd	ad	ac	bd	ad	bc	ad	bc	ad	bc	ac	bc	bc	ac	bd	bc
Contig_30476	<efxeg>	eg	ef	ee	ef	ef	ee	fg	fg	fg	ef	ef	fg	fg	fg	fg	ee	eg	eg	ee	fg	fg	ee	ef	ef	ef	eg	ee	ee	ef	ef	ef	ee	fg	ef	eg	ee	fg	fg	eg	ef	ef	fg	ef	fg	fg	ee	ef	eg
Contig_50092	<efxeg>	--	ef	ee	ef	ef	ee	fg	fg	fg	ef	ef	fg	fg	fg	fg	--	--	--	--	fg	fg	ee	ef	ef	ef	--	ee	ef	ef	ef	ef	ee	fg	ef	--	ee	fg	fg	--	ef	ef	fg	ef	fg	fg	ee	ef	--
Contig_15993	<nnxnp>	np	--	np	--	nn	np	nn	np	np	nn	np	nn	np	nn	np	np	np	nn	nn	np	--	nn	np	np	nn	np	nn	nn	nn	nn	np	nn	np	nn	np	np	nn	nn	nn	np	np	nn	nn	np	np	np	nn	nn
Contig_1401	<efxeg>	eg	ee	ee	eg	fg	eg	fg	eg	fg	ef	fg	ee	fg	eg	ee	fg	ee	ef	eg	eg	eg	fg	fg	ee	ee	ee	ee	ee	fg	fg	fg	ef	ee	eg	eg	fg	eg	eg	ee	ef	fg	eg	ef	ef	ef	fg	ee	ee
Soc916	<lmxll>	lm	ll	ll	ll	ll	lm	ll	lm	ll	ll	ll	lm	lm	ll	lm	lm	lm	lm	lm	lm	ll	lm	ll	ll	ll	ll	ll	ll	ll	ll	ll	ll	ll	ll	ll	lm	ll	lm	lm	ll	ll	ll	lm	ll	ll	ll	ll	lm
Soc1063	<efxeg>	fg	ee	ef	fg	ef	ef	ef	eg	ee	ef	ee	ee	eg	ef	eg	fg	eg	ee	ef	ef	fg	fg	ee	fg	ee	eg	ef	eg	eg	ef	eg	ee	ee	ee	ef	ef	ef	ef	ef	ee	fg	ee	fg	eg	eg	fg	ee	fg
Contig_63124	<lmxll>	--	--	--	--	--	--	--	lm	ll	lm	ll	--	--	lm	ll	--	--	lm	--	--	ll	ll	lm	ll	ll	lm	lm	lm	lm	lm	ll	ll	lm	ll	lm	ll	lm	lm	ll	lm	ll	lm	ll	lm	ll	lm	ll	ll
Contig_3031	<nnxnp>	np	nn	nn	np	nn	nn	np	nn	nn	nn	np	nn	np	nn	nn	np	nn	nn	nn	nn	--	nn	nn	np	np	nn	np	nn	nn	nn	nn	nn	np	nn	nn	nn	--	nn	np	np	np	nn	np	nn	--	nn	np	nn
Soc541	<efxeg>	fg	ee	fg	ef	eg	fg	ef	ee	ee	ee	fg	eg	eg	ef	eg	ee	eg	fg	fg	eg	ef	fg	ee	ee	eg	eg	ee	ef	ef	ee	fg	ef	ee	ef	ef	fg	ef	ef	ef	fg	eg	ef	fg	eg	ee	eg	ef	fg
Contig_31171	<nnxnp>	--	--	np	--	--	np	--	np	nn	nn	nn	--	--	np	np	nn	--	nn	nn	--	--	nn	nn	np	nn	nn	nn	nn	np	nn	np	nn	np	np	np	np	--	nn	nn	np	np	nn	nn	np	nn	np	np	np
Contig_74800	<lmxll>	--	--	--	ll	--	lm	ll	ll	ll	ll	ll	ll	ll	ll	lm	ll	ll	lm	ll	ll	lm	lm	lm	ll	lm	ll	ll	lm	lm	ll	ll	ll	ll	lm	ll	lm	lm	lm	ll	lm	lm	lm	ll	ll	lm	lm	ll	ll
Contig_72103	<lmxll>	ll	ll	ll	ll	lm	lm	lm	ll	ll	lm	ll	lm	ll	ll	lm	ll	ll	ll	ll	lm	ll	lm	lm	ll	lm	lm	ll	ll	lm	ll	lm	lm	lm	ll	ll	ll	ll	ll	ll	ll	ll	ll	ll	ll	lm	ll	lm	ll
Soc247	<nnxnp>	nn	np	np	np	np	nn	nn	np	np	np	nn	np	np	np	nn	np	np	np	nn	np	np	np	np	np	np	np	nn	np	np	np	np	np	nn	np	nn	np	nn	nn	np	nn	nn	nn	nn	nn	nn	np	np	np
Contig_11316	<efxeg>	ee	fg	eg	ee	ee	eg	eg	fg	fg	ee	ef	fg	fg	eg	fg	ee	ef	fg	ee	eg	eg	ee	fg	ee	fg	ef	eg	ef	ef	eg	fg	fg	ef	fg	eg	eg	eg	eg	eg	ef	eg	fg	ee	ef	--	ee	ef	ee
Contig_21462	<nnxnp>	np	nn	np	nn	nn	nn	--	np	np	nn	nn	np	np	np	np	np	np	np	nn	nn	np	nn	nn	np	nn	np	nn	nn	nn	np	nn	np	np	np	np	nn	np	np	np	nn	nn	nn	nn	np	np	nn	nn	np
Contig_1630	<nnxnp>	np	nn	nn	np	nn	np	np	np	nn	nn	nn	nn	np	np	np	nn	np	nn	nn	np	np	np	nn	np	nn	nn	nn	np	nn	nn	np	np	nn	nn	np	nn	np	nn	nn	nn	np	nn	np	np	np	np	nn	np
Soc1133	<abxcd>	bd	ac	bd	bc	ad	bc	ad	bd	ac	bc	ad	bc	ad	ac	ac	bd	bd	bd	bd	bc	bc	bc	bc	bc	bc	bd	bc	ad	bd	ac	ac	ad	bc	ac	ac	bc	ad	ac	ad	bd	bd	bd	bc	ad	ad	ad	bd	ac
Contig_32198	<lmxll>	--	--	--	ll	--	ll	ll	ll	lm	ll	lm	--	--	lm	ll	ll	ll	ll	--	ll	lm	lm	ll	lm	ll	ll	ll	lm	lm	ll	lm	ll	lm	lm	ll	ll	ll	ll	ll	ll	ll	ll	ll	lm	ll	lm	ll	lm
Contig_72269	<lmxll>	ll	ll	ll	lm	ll	lm	lm	ll	ll	ll	ll	lm	ll	lm	ll	lm	ll	ll	ll	ll	--	ll	ll	ll	ll	ll	lm	lm	ll	ll	ll	ll	ll	lm	lm	lm	ll	lm	lm	ll	lm	lm	lm	lm	lm	ll	lm	ll
Contig_75005	<lmxll>	lm	lm	ll	lm	lm	ll	ll	ll	lm	lm	lm	ll	lm	lm	ll	ll	lm	ll	ll	lm	ll	lm	lm	ll	ll	lm	ll	lm	ll	ll	lm	lm	ll	lm	lm	lm	ll	lm	ll	lm	lm	lm	ll	lm	ll	lm	lm	ll
Soc507	<abxcd>	ad	bc	ac	bd	bd	ac	ad	bd	ad	bc	ad	ad	ad	ac	bd	bc	ad	ac	ac	bc	ac	ad	bc	ad	bc	bc	ac	bc	ac	ac	bd	ac	ac	bd	ad	ad	ad	bd	bc	ac	bc	bc	ad	bc	bd	ad	bc	bc
Contig_10492	<lmxll>	--	--	--	ll	--	ll	--	ll	lm	--	ll	ll	lm	ll	lm	--	lm	--	--	ll	--	lm	--	ll	lm	lm	ll	--	lm	ll	ll	ll	ll	--	ll	lm	lm	ll	ll	lm	ll	ll	lm	ll	--	ll	lm	ll
Contig_29932	<lmxll>	--	ll	--	--	ll	--	lm	ll	ll	lm	ll	lm	--	lm	lm	--	--	lm	--	lm	ll	ll	ll	lm	lm	lm	lm	ll	ll	ll	lm	ll	lm	ll	ll	ll	lm	ll	ll	lm	ll	ll	ll	ll	ll	ll	ll	lm
Contig_106863	<nnxnp>	--	nn	np	--	--	nn	--	nn	np	np	nn	np	nn	np	nn	nn	nn	nn	np	np	np	np	nn	nn	nn	np	nn	np	np	np	nn	np	nn	np	nn	nn	np	nn	nn	np	nn	np	nn	nn	np	np	nn	np
Soc710	<lmxll>	lm	lm	lm	lm	ll	ll	lm	lm	ll	ll	lm	lm	lm	ll	lm	ll	lm	ll	ll	ll	ll	ll	ll	ll	ll	ll	ll	ll	ll	lm	ll	ll	ll	lm	lm	ll	lm	ll	lm	ll	ll	lm	ll	ll	ll	lm	ll	lm
Contig_33248	<efxeg>	eg	eg	eg	eg	fg	ee	eg	eg	fg	eg	ee	ef	fg	ef	ee	eg	ef	ef	ee	eg	eg	eg	fg	eg	fg	eg	ef	eg	ee	fg	eg	ef	ee	eg	ee	eg	--	ee	fg	eg	fg	ef	ee	ee	fg	--	fg	eg
Contig_57040	<efxeg>	fg	ee	ef	fg	ef	ef	eg	ee	ef	ef	fg	ee	eg	ef	ef	fg	ee	ee	ee	ef	--	ee	ef	eg	fg	ee	eg	ef	ee	ef	ef	ef	eg	ee	fg	ee	ef	ef	eg	fg	eg	ef	fg	ef	ef	ee	fg	ef
Contig_15920	<nnxnp>	--	--	nn	nn	--	np	nn	np	nn	nn	nn	nn	nn	nn	nn	nn	nn	np	np	np	np	nn	np	np	nn	np	nn	np	np	nn	nn	nn	np	np	np	np	nn	np	nn	nn	nn	np	nn	nn	np	np	nn	np
Contig_26636	<lmxll>	ll	lm	ll	--	ll	ll	ll	lm	lm	ll	lm	lm	lm	ll	lm	ll	lm	lm	ll	ll	ll	ll	lm	ll	lm	lm	ll	lm	lm	ll	lm	lm	lm	lm	ll	ll	ll	ll	ll	lm	ll	lm	ll	lm	lm	ll	lm	ll
Contig_9869	<nnxnp>	nn	np	np	np	np	nn	np	nn	np	nn	np	nn	nn	nn	nn	np	nn	np	nn	nn	nn	np	np	np	nn	np	np	nn	np	np	np	np	nn	nn	np	nn	nn	nn	np	np	np	np	np	np	--	np	np	np
Soc429	<abxcd>	bc	ad	ad	bd	ad	bc	bc	bd	bc	ad	bc	bc	ad	bd	ad	ac	ad	ad	ad	bc	bd	ac	bd	bd	bc	ac	bd	bc	ad	ac	ad	bd	ac	bc	bc	bd	ac	bc	bc	ad	ad	bd	bd	bc	bd	ac	bd	ad
Contig_5783	<lmxll>	--	ll	--	--	--	ll	--	--	lm	ll	lm	--	ll	ll	ll	ll	--	--	lm	ll	lm	ll	lm	ll	ll	lm	lm	ll	lm	ll	lm	lm	ll	ll	lm	lm	lm	lm	ll	lm	lm	ll	lm	lm	ll	ll	lm	lm
Contig_3720	<lmxll>	ll	lm	ll	lm	lm	ll	ll	lm	ll	lm	ll	ll	ll	ll	lm	lm	ll	ll	ll	lm	ll	ll	lm	ll	lm	lm	ll	lm	lm	ll	lm	ll	ll	lm	ll	ll	ll	ll	ll	ll	lm	lm	ll	lm	lm	ll	lm	lm
Contig_7080	<lmxll>	ll	--	--	--	--	ll	ll	lm	lm	ll	lm	ll	ll	ll	ll	ll	lm	ll	lm	ll	lm	ll	lm	ll	ll	lm	lm	ll	lm	ll	lm	lm	ll	ll	lm	lm	lm	lm	ll	lm	lm	ll	lm	lm	ll	ll	lm	lm
Contig_23156	<lmxll>	ll	ll	ll	ll	lm	ll	lm	ll	ll	ll	ll	ll	lm	ll	ll	ll	lm	lm	ll	ll	ll	ll	lm	ll	lm	ll	lm	lm	ll	lm	ll	lm	lm	ll	ll	lm	ll	ll	lm	ll	ll	lm	ll	lm	lm	ll	lm	ll
Contig_56483	<lmxll>	lm	lm	lm	lm	lm	lm	lm	lm	lm	lm	lm	lm	lm	lm	lm	lm	lm	lm	lm	lm	lm	lm	lm	lm	lm	lm	lm	lm	lm	lm	lm	lm	lm	lm	lm	lm	lm	lm	lm	lm	lm	lm	lm	lm	lm	lm	lm	lm
Contig_17857	<nnxnp>	--	--	--	--	--	nn	--	nn	--	np	nn	--	np	nn	nn	--	nn	nn	--	nn	np	np	nn	np	nn	nn	nn	np	np	nn	np	nn	np	nn	nn	nn	np	np	np	nn	np	nn	nn	np	nn	nn	nn	np
Soc1041	<lmxll>	lm	ll	ll	lm	ll	lm	lm	lm	lm	ll	lm	lm	ll	lm	lm	ll	ll	lm	ll	lm	lm	ll	lm	lm	lm	ll	lm	ll	ll	lm	ll	lm	ll	lm	lm	lm	ll	lm	lm	ll	ll	lm	lm	lm	--	lm	lm	lm
Contig_10686	<nnxnp>	--	--	--	--	--	nn	--	nn	np	nn	nn	nn	--	np	nn	np	np	np	--	nn	nn	nn	nn	nn	np	nn	nn	nn	np	nn	np	nn	nn	np	np	nn	np	np	np	nn	nn	nn	nn	nn	nn	nn	np	nn
Contig_47600	<efxeg>	eg	ef	fg	ef	ef	ee	fg	eg	fg	ee	ef	eg	eg	fg	eg	fg	eg	eg	ee	ee	--	ee	ef	fg	ef	fg	ef	ef	ef	fg	ef	fg	fg	fg	fg	ee	eg	eg	eg	ef	ef	ef	ee	fg	--	ef	ef	eg
Contig_19762	<lmxll>	--	--	lm	lm	--	lm	--	lm	lm	lm	lm	lm	ll	lm	lm	lm	ll	ll	lm	lm	lm	lm	ll	lm	ll	lm	ll	ll	lm	ll	lm	ll	ll	lm	lm	ll	lm	lm	ll	lm	lm	ll	lm	ll	ll	lm	ll	lm
Soc635	<efxeg>	fg	eg	ef	eg	fg	ef	ee	eg	ef	eg	ef	eg	eg	ee	ee	fg	fg	ef	ee	fg	ef	ef	eg	eg	eg	ef	ee	eg	fg	fg	ef	fg	fg	ee	eg	ee	ee	eg	fg	ef	eg	eg	fg	ef	fg	fg	eg	eg
Contig_52798	<lmxll>	ll	lm	lm	ll	lm	ll	ll	ll	ll	lm	ll	ll	lm	ll	ll	lm	lm	ll	lm	ll	ll	lm	ll	ll	ll	lm	ll	lm	lm	ll	lm	ll	lm	ll	lm	ll	lm	ll	ll	lm	lm	ll	ll	ll	lm	ll	ll	ll
Contig_28910	<nnxnp>	--	--	--	--	--	np	--	--	--	np	--	--	--	nn	np	--	np	--	--	--	np	np	nn	nn	np	nn	nn	nn	np	nn	np	nn	np	np	nn	nn	nn	nn	np	np	nn	nn	nn	nn	--	nn	nn	np
Contig_5599	<lmxll>	lm	lm	lm	lm	ll	lm	lm	lm	ll	lm	lm	ll	ll	ll	lm	lm	ll	ll	lm	lm	--	lm	ll	lm	ll	lm	ll	ll	lm	ll	lm	ll	lm	lm	lm	ll	ll	lm	ll	lm	lm	ll	lm	lm	--	lm	ll	lm
Contig_29931	<lmxll>	ll	lm	lm	lm	lm	ll	lm	ll	ll	ll	lm	lm	ll	lm	lm	ll	lm	lm	ll	lm	--	lm	ll	lm	ll	lm	ll	lm	lm	lm	ll	lm	lm	ll	ll	lm	--	lm	ll	lm	ll	lm	ll	lm	lm	ll	lm	lm
Soc1044	<abxcd>	ac	ac	ad	bc	ac	bc	ad	bc	ad	ac	bc	ad	ad	bd	bd	bd	bd	ac	ac	ad	ac	ad	ac	bc	ad	bd	ad	ac	bd	bd	bd	ac	ac	ac	ad	bd	ad	bc	ad	ad	bc	ac	bd	bd	bc	bd	bc	ac
Soc775	<lmxll>	lm	ll	lm	ll	lm	lm	ll	ll	ll	lm	lm	--	ll	ll	ll	lm	lm	lm	ll	lm	ll	lm	ll	ll	ll	lm	ll	ll	lm	ll	lm	lm	ll	ll	ll	lm	ll	ll	lm	lm	lm	ll	lm	lm	--	lm	ll	--
Contig_76127	<efxeg>	ee	ee	eg	fg	eg	ef	fg	fg	eg	ef	eg	eg	eg	eg	ef	eg	fg	fg	fg	ee	ef	ee	ee	fg	fg	eg	eg	fg	fg	ee	eg	fg	eg	ee	eg	ee	eg	ef	ef	ef	ef	ef	ef	eg	eg	fg	ef	eg
Contig_15415	<lmxll>	lm	lm	ll	lm	lm	lm	lm	lm	ll	lm	lm	ll	lm	ll	lm	lm	ll	ll	lm	lm	--	ll	lm	lm	lm	lm	ll	lm	ll	lm	ll	lm	lm	lm	ll	lm	--	ll	lm	ll	ll	ll	ll	lm	--	lm	lm	lm
Contig_26963	<efxeg>	--	fg	ef	--	--	eg	--	eg	ef	eg	ef	ef	ef	ef	eg	ef	ee	ee	ee	fg	eg	fg	fg	ee	ee	ef	ef	ee	ee	fg	ef	ee	fg	fg	ef	fg	ef	eg	eg	eg	eg	eg	eg	ef	ef	ee	eg	ef
Contig_10236	<lmxll>	ll	ll	lm	ll	ll	ll	ll	ll	lm	ll	ll	lm	ll	lm	ll	ll	lm	lm	ll	ll	ll	lm	ll	ll	ll	ll	lm	ll	lm	ll	lm	ll	ll	ll	lm	ll	--	lm	ll	lm	lm	lm	lm	ll	--	ll	ll	ll
Contig_4443	<lmxll>	lm	lm	lm	lm	ll	ll	lm	ll	ll	lm	ll	lm	lm	lm	ll	lm	lm	lm	ll	lm	--	lm	ll	lm	ll	lm	ll	ll	lm	ll	lm	ll	ll	ll	ll	lm	--	lm	ll	ll	lm	ll	lm	ll	lm	ll	ll	lm
Contig_41436	<nnxnp>	--	np	nn	nn	np	nn	nn	nn	np	np	nn	np	np	np	nn	np	nn	np	nn	nn	np	np	nn	np	np	nn	nn	nn	np	nn	np	nn	np	nn	nn	nn	np	np	np	nn	np	nn	nn	nn	nn	nn	nn	np
Contig_56294	<lmxll>	--	--	--	--	--	lm	--	ll	lm	ll	lm	--	--	lm	ll	ll	ll	ll	--	ll	--	ll	lm	lm	ll	lm	ll	ll	lm	ll	ll	lm	ll	lm	lm	lm	lm	ll	ll	ll	lm	lm	ll	lm	lm	lm	ll	ll
Contig_85441	<nnxnp>	nn	np	--	nn	np	np	nn	np	np	np	nn	np	nn	np	np	nn	np	np	np	np	--	np	np	nn	nn	np	nn	np	np	np	np	np	nn	np	nn	np	--	np	nn	nn	nn	np	nn	np	--	np	nn	np
Contig_13947	<nnxnp>	np	nn	np	np	np	nn	np	nn	np	nn	nn	nn	np	np	nn	np	np	np	nn	nn	--	np	nn	nn	np	nn	nn	nn	np	nn	np	nn	nn	np	np	nn	--	np	np	nn	nn	nn	nn	nn	np	nn	np	nn
Contig_80823	<lmxll>	ll	--	--	--	--	ll	--	ll	ll	--	ll	--	ll	ll	ll	--	--	lm	--	lm	ll	lm	ll	ll	lm	ll	lm	ll	ll	lm	ll	ll	lm	lm	ll	ll	ll	ll	lm	ll	lm	ll	ll	ll	lm	ll	lm	ll
Contig_55595	<lmxll>	lm	lm	lm	lm	lm	lm	lm	lm	lm	lm	lm	lm	lm	lm	lm	lm	lm	lm	lm	lm	lm	lm	lm	lm	lm	lm	lm	lm	lm	lm	lm	lm	lm	lm	lm	lm	lm	lm	lm	lm	lm	lm	lm	lm	lm	lm	lm	lm
Soc1012	<efxeg>	ef	ee	ee	ee	ee	ee	fg	ee	ee	ee	ee	ee	ee	ee	ee	fg	fg	ef	ee	ef	ef	fg	ef	ee	fg	ee	ee	fg	ee	ee	ee	fg	ef	ef	fg	ee	ee	ee	ee	ef	ef	ee	fg	ef	ee	ee	ee	ee
Contig_11339	<lmxll>	--	ll	--	ll	--	ll	--	lm	ll	lm	ll	ll	ll	ll	ll	ll	lm	ll	lm	ll	ll	ll	ll	ll	lm	ll	lm	ll	lm	lm	ll	ll	ll	ll	lm	ll	lm	ll	ll	lm	ll	ll	ll	ll	ll	lm	ll	ll
Contig_39174	<lmxll>	lm	lm	ll	ll	lm	lm	lm	lm	lm	ll	ll	lm	ll	lm	lm	ll	ll	ll	ll	ll	ll	ll	lm	ll	lm	ll	lm	ll	ll	ll	ll	ll	lm	lm	lm	ll	ll	lm	ll	ll	ll	lm	ll	ll	ll	ll	lm	ll
Contig_26681	<lmxll>	lm	lm	ll	ll	lm	ll	lm	ll	lm	ll	lm	lm	ll	lm	ll	ll	ll	ll	ll	ll	lm	lm	ll	lm	ll	ll	ll	lm	lm	ll	lm	ll	lm	lm	ll	ll	ll	ll	ll	ll	ll	lm	ll	lm	ll	lm	ll	lm
Soc753	<efxeg>	ee	fg	eg	fg	fg	eg	ef	ef	ef	fg	fg	ef	ef	ef	ef	eg	ef	ee	eg	ef	ef	eg	fg	fg	fg	ee	eg	eg	fg	eg	fg	eg	ef	fg	ee	fg	ee	ef	ef	fg	fg	ee	fg	ee	ef	eg	fg	ee
Contig_70446	<lmxll>	lm	lm	--	--	lm	lm	lm	lm	lm	lm	lm	--	lm	lm	lm	lm	lm	lm	lm	lm	lm	lm	lm	lm	lm	lm	lm	lm	lm	lm	lm	lm	lm	lm	lm	lm	lm	lm	lm	lm	lm	lm	lm	lm	lm	lm	lm	lm
Soc588	<efxeg>	ee	ee	eg	fg	eg	ef	fg	ef	eg	ef	eg	eg	eg	eg	ef	eg	fg	fg	fg	ee	ef	ee	ee	fg	fg	eg	eg	fg	fg	ee	eg	fg	ee	ee	eg	ee	eg	ef	ef	ef	ef	ef	ef	eg	eg	fg	ef	eg
Contig_59648	<lmxll>	lm	lm	lm	lm	ll	ll	lm	lm	ll	ll	lm	lm	lm	ll	lm	ll	lm	ll	ll	ll	lm	ll	ll	ll	ll	ll	ll	ll	ll	lm	ll	ll	ll	lm	lm	ll	ll	ll	lm	ll	ll	lm	ll	ll	lm	lm	ll	lm
Contig_11245	<efxeg>	--	--	--	--	--	ef	--	ee	ef	ef	fg	--	eg	ef	ef	--	ef	ee	--	ef	fg	ee	ef	eg	fg	ee	eg	ef	ee	ef	ef	ef	eg	ee	fg	ee	ef	ef	eg	fg	eg	ef	fg	ef	ef	ee	fg	ef
Contig_7594	<lmxll>	lm	ll	ll	ll	ll	ll	lm	lm	lm	lm	lm	lm	lm	ll	lm	ll	lm	lm	lm	lm	ll	ll	lm	ll	lm	lm	lm	ll	ll	lm	ll	lm	ll	lm	ll	lm	lm	lm	lm	ll	ll	lm	lm	ll	ll	lm	ll	lm
Soc783	<abxcd>	bc	ac	bd	bd	ad	ac	bc	bc	ad	bd	bc	ad	bc	bc	bc	ac	ac	bd	bd	ad	bc	bd	ac	ad	ad	ad	ac	bd	ad	ad	bc	bd	ac	bd	bc	bc	bc	ac	bc	bd	bc	ad	bc	ac	bd	ad	bc	bd
Contig_6398	<lmxll>	ll	lm	lm	lm	lm	ll	ll	ll	ll	ll	ll	ll	ll	lm	ll	lm	ll	ll	lm	ll	lm	lm	ll	lm	ll	ll	ll	lm	lm	ll	lm	ll	lm	ll	lm	ll	ll	ll	ll	lm	lm	ll	ll	lm	lm	ll	lm	ll
Contig_11876	<nnxnp>	np	nn	nn	np	nn	np	np	np	nn	nn	nn	nn	np	np	np	nn	np	nn	nn	np	np	np	nn	np	nn	nn	nn	np	nn	np	np	np	nn	nn	np	nn	np	nn	nn	nn	np	nn	np	np	nn	np	np	np
Contig_21958	<lmxll>	ll	ll	ll	lm	--	lm	lm	ll	lm	ll	lm	ll	ll	lm	lm	ll	ll	ll	ll	lm	lm	ll	ll	ll	ll	lm	ll	ll	lm	ll	lm	ll	ll	lm	lm	lm	ll	lm	lm	ll	lm	ll	ll	ll	ll	lm	ll	lm
Soc416	<abxcd>	ac	bc	bd	bd	ad	ac	bd	ac	bd	ad	bc	bd	bd	ad	ad	ad	bd	ac	bc	bc	ac	ad	ac	ac	ad	bc	ad	bc	ac	bd	ad	ad	ac	bc	ac	bc	bd	bc	bd	bd	ac	bc	bd	bd	ac	ac	bd	ac
Soc19	<abxcd>	bc	bc	bd	ac	bc	ac	bd	ac	ad	bc	ac	bd	ad	bd	ad	bd	ad	bc	bc	bd	bc	ad	bc	ac	bd	ad	bd	bc	ad	ad	ad	ac	bd	bc	bd	ad	bd	bc	bd	ad	ac	bc	ad	ad	bc	bd	ac	bc
Contig_46783	<nnxnp>	nn	np	np	np	np	nn	np	nn	nn	np	nn	np	nn	nn	np	nn	np	np	np	np	nn	nn	np	np	np	np	np	nn	nn	nn	np	np	np	np	nn	np	nn	nn	np	np	nn	nn	np	np	np	nn	np	np
Soc725	<efxeg>	fg	ee	ef	fg	fg	ef	ef	ee	ee	fg	eg	ee	ee	ef	ee	fg	eg	ee	fg	ef	ef	fg	ee	fg	ee	eg	ef	eg	eg	ef	ee	ee	eg	ee	ef	ef	ef	ef	ef	eg	ef	ee	fg	eg	eg	fg	eg	fg
Soc696	<efxeg>	fg	ef	ef	ef	ef	fg	ef	ee	ef	ee	ef	ee	ee	fg	ef	eg	ee	eg	ef	eg	ef	ee	fg	fg	ee	ef	ee	fg	ef	eg	fg	ef	eg	fg	fg	ef	ef	eg	ef	ef	ef	fg	ef	ef	--	--	ef	fg
Soc701	<abxcd>	bc	ac	bc	ac	bd	ac	ad	bc	bc	ac	bc	ad	ad	bc	ac	ad	ac	ad	bc	ac	bc	ac	bd	ad	ac	bd	bd	ac	bd	ad	bc	bd	ac	ac	bd	bd	bd	bd	ac	bd	bc	ac	bc	bc	ac	ac	bc	bc
Contig_18915	<efxeg>	--	eg	--	ef	--	ef	--	ef	fg	ee	fg	ee	eg	fg	ef	eg	--	eg	fg	fg	ef	ee	eg	eg	ef	fg	eg	eg	ef	ef	ef	eg	ee	ee	fg	fg	eg	fg	ef	ef	fg	eg	eg	fg	eg	--	eg	ef
Contig_59130	<efxeg>	ee	ee	--	--	--	ef	--	ef	--	eg	ee	--	--	ef	fg	eg	--	ee	ee	eg	ee	ee	ef	eg	ef	eg	fg	ee	ee	eg	ee	ee	fg	ef	fg	eg	ee	ef	ee	eg	eg	ef	eg	eg	ee	ee	ef	ee
Contig_15198	<lmxll>	lm	lm	lm	lm	lm	lm	lm	lm	lm	lm	lm	lm	lm	lm	lm	lm	lm	lm	lm	lm	ll	lm	lm	lm	lm	lm	lm	lm	lm	lm	lm	lm	lm	lm	lm	lm	--	lm	lm	lm	lm	lm	lm	lm	--	lm	lm	--
Contig_23061	<nnxnp>	--	nn	--	--	nn	np	--	nn	np	nn	np	np	nn	np	nn	--	nn	nn	nn	nn	nn	np	nn	np	np	np	nn	np	np	np	nn	nn	np	np	np	np	np	np	np	nn	nn	nn	np	np	nn	np	nn	nn
Contig_4766	<lmxll>	lm	ll	ll	ll	ll	lm	ll	lm	lm	lm	ll	ll	lm	ll	ll	lm	ll	ll	lm	ll	lm	ll	lm	ll	lm	ll	lm	ll	ll	ll	lm	ll	ll	lm	lm	ll	--	ll	lm	ll	lm	ll	lm	ll	ll	lm	ll	ll
Soc987	<abxcd>	ad	bd	ac	bc	bc	bd	ad	ad	ac	bc	bd	bc	ad	bc	ad	bd	bd	ad	ac	ac	ac	ac	ad	bd	ad	bc	bd	ac	bc	bc	ad	ac	bd	ac	ad	bd	ac	bd	ad	ac	ad	bc	ad	ad	ac	bc	ad	bc
Soc644	<abxcd>	ac	ad	ad	ac	bd	bd	ad	bd	bc	ac	bc	ad	ad	ac	bc	ad	ad	ad	bd	ad	bc	ad	bc	ad	bc	ac	bd	bc	ac	bc	ad	bc	bd	bd	bc	ad	ad	ad	bc	bd	ad	bc	ad	bc	ac	bd	bd	ac
Soc401	<abxcd>	bc	ad	ac	ad	ad	bd	ad	bd	bc	bd	ac	ac	bd	ad	ad	bc	ac	ac	bd	ad	bc	ac	bd	ad	bc	ad	bd	ad	ad	ad	bc	ad	ad	bd	bd	ad	bd	ac	bd	ac	bd	ac	bd	ac	ac	bc	ad	ac
Contig_15666	<efxeg>	ef	fg	ef	fg	eg	ee	ee	fg	fg	ee	fg	eg	ef	ef	eg	ef	ef	ee	ef	eg	--	eg	ee	ef	eg	eg	fg	fg	ee	fg	ee	eg	eg	ef	fg	ef	--	ef	ef	ef	ef	ef	fg	fg	--	fg	ee	--
Contig_7400	<lmxll>	--	--	--	--	ll	ll	lm	--	--	lm	--	ll	--	ll	--	--	ll	lm	lm	--	ll	ll	ll	ll	ll	ll	ll	ll	ll	ll	ll	ll	ll	ll	ll	ll	--	ll	ll	ll	ll	ll	ll	ll	--	ll	ll	ll
Soc572	<efxeg>	ef	fg	fg	fg	fg	ef	--	fg	fg	fg	fg	fg	fg	ef	fg	ee	ef	ef	fg	ef	eg	fg	ef	ef	fg	fg	eg	ef	fg	ee	ef	fg	ee	ee	ee	fg	fg	ef	fg	fg	eg	ef	fg	fg	fg	fg	eg	ef
Contig_33574	<efxeg>	ef	fg	--	--	--	ee	fg	ef	ee	fg	ee	--	--	ef	fg	ee	ef	eg	fg	fg	--	eg	eg	fg	fg	fg	fg	ef	ee	ee	eg	eg	fg	fg	ef	eg	--	ef	fg	eg	ee	ef	eg	eg	eg	ef	ef	fg
Contig_23132	<lmxll>	ll	lm	ll	lm	ll	lm	lm	ll	ll	lm	ll	ll	lm	lm	ll	lm	ll	lm	ll	lm	--	lm	ll	lm	lm	ll	ll	lm	ll	lm	ll	ll	lm	lm	ll	ll	--	ll	lm	ll	ll	ll	ll	ll	lm	lm	ll	--
Contig_65760	<efxeg>	--	--	--	--	--	fg	--	ef	ef	ef	fg	--	ee	ef	fg	--	eg	eg	--	--	ef	ef	ee	ef	ee	ef	eg	ee	fg	ee	ef	eg	eg	ef	fg	ee	ef	fg	ee	ef	ef	eg	fg	eg	ee	fg	ee	ef
Soc604	<efxeg>	ee	ee	ee	ee	ee	eg	ee	ee	fg	ee	eg	fg	ef	fg	eg	ee	fg	fg	eg	ee	ee	ee	ee	ee	ef	ee	fg	ee	eg	ee	ee	eg	eg	ee	fg	ee	ee	eg	ef	ee	ef	fg	fg	eg	ef	eg	ee	ee
Contig_31777	<efxeg>	eg	fg	ee	ef	ef	fg	eg	eg	ee	ee	fg	ef	eg	ef	eg	fg	fg	eg	ee	ee	ee	ee	fg	ef	eg	ef	fg	ee	ef	ef	eg	ee	fg	ee	eg	fg	ee	fg	eg	ee	eg	ef	eg	eg	ef	ef	eg	ef
Soc1006	<efxeg>	fg	ee	ef	ee	ee	fg	ee	eg	ef	eg	ee	eg	eg	ee	fg	ef	fg	ef	eg	eg	eg	ee	ee	ee	fg	ee	ef	fg	ef	ee	ee	ee	eg	eg	ee	fg	fg	fg	ef	ee	ee	ee	ee	ee	ef	ee	ef	ef
Contig_17279	<nnxnp>	nn	nn	np	np	np	nn	np	nn	np	np	nn	np	np	np	np	np	np	nn	nn	nn	nn	np	nn	nn	np	nn	np	nn	nn	np	np	np	nn	nn	nn	nn	np	nn	np	np	nn	nn	np	np	--	nn	np	nn
Contig_66973	<lmxll>	--	--	--	--	--	lm	--	lm	lm	lm	lm	ll	--	lm	lm	lm	ll	lm	lm	lm	lm	lm	lm	lm	lm	lm	lm	lm	lm	lm	lm	lm	lm	lm	lm	lm	lm	lm	lm	lm	lm	lm	lm	lm	lm	lm	lm	lm
Contig_41775	<lmxll>	lm	ll	--	--	--	lm	--	lm	ll	ll	lm	--	ll	ll	lm	ll	ll	ll	--	lm	lm	lm	ll	ll	lm	ll	ll	ll	ll	ll	lm	lm	ll	lm	lm	lm	ll	ll	ll	ll	ll	ll	lm	ll	lm	ll	ll	lm
Contig_16932	<nnxnp>	--	--	--	--	--	np	--	np	nn	np	nn	--	nn	nn	np	--	--	nn	--	nn	np	np	nn	nn	np	nn	nn	nn	np	np	np	nn	np	np	nn	nn	nn	nn	np	np	nn	nn	nn	nn	np	nn	nn	np
Soc1056	<lmxll>	lm	ll	ll	lm	lm	lm	lm	lm	ll	ll	ll	lm	ll	ll	lm	lm	lm	lm	lm	lm	lm	ll	ll	ll	lm	ll	lm	ll	ll	lm	lm	lm	ll	lm	lm	lm	ll	ll	lm	lm	ll	ll	lm	lm	--	ll	lm	ll
Contig_42094	<efxeg>	--	--	--	--	--	--	--	fg	eg	eg	ef	--	fg	eg	fg	--	fg	--	eg	eg	eg	eg	eg	ee	eg	ee	ee	eg	eg	ef	ee	ee	ee	ef	ef	ee	ef	ee	ef	eg	eg	ef	eg	eg	ee	ef	ee	ef
Soc538	<efxeg>	ee	eg	eg	fg	eg	ef	ef	ee	ee	eg	ef	ef	eg	fg	eg	ee	eg	eg	eg	ee	fg	ee	eg	eg	ee	ee	fg	ef	eg	ee	eg	eg	ee	ef	ef	fg	ee	ef	ef	eg	fg	fg	fg	ef	fg	ee	fg	eg
Contig_72963	<nnxnp>	--	np	np	--	--	nn	np	nn	nn	np	nn	--	nn	nn	np	nn	np	np	np	np	nn	nn	np	np	np	np	np	nn	nn	nn	np	np	np	nn	nn	nn	nn	nn	np	np	nn	nn	np	np	np	nn	np	np
Contig_1720	<efxeg>	--	--	--	--	--	ee	--	ef	--	--	ee	--	--	ee	fg	ee	ee	--	ee	eg	ef	ef	ef	ef	eg	fg	ef	eg	ee	ee	ef	fg	ee	ee	ef	eg	ef	eg	fg	ef	ee	ee	eg	ee	eg	ee	ee	ee
Contig_6334	<lmxll>	ll	lm	lm	lm	ll	ll	lm	lm	ll	ll	ll	ll	lm	lm	ll	ll	ll	lm	lm	ll	--	lm	ll	lm	lm	lm	lm	ll	lm	lm	lm	ll	lm	lm	ll	lm	--	ll	lm	lm	lm	ll	ll	ll	--	ll	ll	lm
Contig_30523	<lmxll>	lm	lm	lm	lm	ll	lm	ll	lm	lm	lm	lm	lm	ll	lm	lm	lm	ll	ll	lm	lm	lm	lm	ll	lm	ll	lm	ll	ll	lm	ll	lm	ll	ll	lm	lm	ll	lm	lm	ll	lm	lm	ll	lm	ll	ll	lm	ll	lm
Contig_5080	<nnxnp>	nn	np	nn	np	np	np	nn	nn	nn	np	np	nn	nn	nn	nn	nn	nn	nn	np	np	--	np	np	nn	np	nn	np	np	np	nn	nn	nn	nn	nn	nn	np	--	nn	nn	np	np	np	np	nn	nn	np	np	nn
Contig_538	<lmxll>	ll	lm	ll	ll	ll	ll	ll	lm	lm	ll	ll	ll	lm	lm	ll	ll	lm	ll	ll	ll	ll	lm	lm	lm	lm	lm	lm	lm	lm	lm	lm	ll	lm	ll	lm	lm	--	ll	ll	lm	ll	lm	lm	ll	lm	lm	ll	ll
Contig_19316	<nnxnp>	--	--	--	--	--	np	--	nn	--	np	--	--	--	nn	nn	nn	nn	np	np	np	nn	np	nn	np	np	np	nn	nn	nn	np	np	nn	nn	nn	nn	nn	nn	nn	nn	np	nn	nn	np	np	nn	np	nn	np
Contig_7077	<efxeg>	eg	ef	eg	ee	eg	ee	eg	ef	ef	eg	ee	ee	fg	ef	ee	eg	fg	ee	eg	eg	ee	ef	fg	ef	ef	ef	ef	fg	ef	ef	ef	ee	ef	ee	ef	fg	eg	ee	eg	fg	eg	fg	ef	ee	ef	fg	ee	ee
Contig_72221	<nnxnp>	nn	np	np	nn	nn	nn	nn	nn	nn	np	nn	np	nn	nn	np	nn	np	np	np	np	nn	nn	nn	np	np	np	np	nn	nn	nn	np	np	np	nn	nn	nn	nn	nn	np	np	nn	nn	np	np	np	nn	np	np
Contig_6353	<nnxnp>	--	--	--	--	--	--	np	--	--	--	--	--	np	--	np	--	--	np	--	nn	np	np	np	nn	nn	nn	nn	nn	np	nn	np	nn	nn	nn	np	nn	nn	np	nn	np	nn	np	np	np	np	np	nn	np
Contig_87445	<efxeg>	fg	ef	ef	ef	ee	eg	ef	fg	eg	ef	eg	ef	eg	fg	ef	eg	ef	ee	ef	ef	--	eg	ee	ef	ef	ef	ef	fg	eg	eg	ee	ee	ef	fg	fg	eg	--	fg	ef	ee	eg	fg	ee	ee	--	eg	ef	--
Soc99	<efxeg>	ee	fg	ef	eg	eg	ee	ee	eg	fg	ef	ef	eg	fg	ef	eg	ee	ee	ee	ee	eg	ee	ef	ef	ef	eg	fg	eg	fg	ef	ee	ee	eg	fg	ee	eg	ee	fg	fg	ee	ee	ef	ef	ee	eg	eg	fg	fg	ef
Soc712	<nnxnp>	np	np	np	nn	np	np	np	nn	np	np	np	np	nn	np	nn	nn	nn	np	np	np	nn	nn	np	nn	np	nn	np	nn	nn	np	np	np	np	np	np	np	np	np	np	np	nn	np	nn	nn	nn	nn	np	nn
Contig_9093	<lmxll>	ll	lm	lm	lm	lm	ll	lm	ll	lm	lm	lm	ll	ll	lm	ll	ll	ll	ll	ll	ll	lm	ll	lm	lm	lm	lm	lm	lm	lm	lm	lm	lm	lm	lm	lm	ll	lm	ll	ll	lm	lm	lm	ll	lm	lm	lm	lm	ll
Soc946	<nnxnp>	nn	np	np	np	np	nn	np	np	np	np	np	np	np	nn	np	nn	nn	nn	np	nn	np	np	nn	nn	np	np	np	nn	np	nn	nn	np	nn	nn	nn	np	np	nn	np	np	np	nn	np	np	np	nn	np	nn
Soc407	<abxcd>	ad	ac	bc	ad	bc	ad	ad	ad	ac	ac	bc	ac	ad	bd	bd	ac	bd	ac	ac	bd	ad	ad	ac	bd	bc	bc	bc	bd	ac	ad	ad	ad	bc	bc	ad	bc	bd	bc	ac	ac	ad	bc	ad	bd	ad	ad	bd	bd
Contig_8486	<efxeg>	eg	fg	ef	ef	ee	ee	ef	eg	ef	ee	fg	ef	fg	ee	ee	ee	ef	eg	ef	fg	eg	ee	ee	eg	ee	fg	ee	--	ee	ef	ee	eg	ee	ef	ee	ef	--	fg	ef	fg	eg	fg	ef	fg	eg	eg	ef	ee
Contig_106402	<abxcd>	bc	ad	ac	--	--	bc	bc	bd	ad	ac	ac	--	ad	ac	bd	ac	bc	bc	bc	bd	bc	ad	ac	ac	bd	ad	bd	ad	ac	bc	bc	bd	ad	bc	bd	ac	--	ad	bc	bc	ac	ac	bc	bd	--	ad	bd	ac
Soc579	<abxcd>	ad	bd	bc	bc	ac	ac	bc	ad	bc	ac	bd	bc	bd	bd	ac	ac	bc	ad	bc	bd	ad	ac	ac	ad	ac	bd	ac	bd	ac	bc	ac	ad	ac	bc	ac	bd	bc	bd	bd	bd	ad	bc	bc	bd	ad	ad	bc	ac
Contig_13016	<lmxll>	ll	ll	ll	ll	ll	ll	lm	ll	ll	ll	ll	ll	ll	ll	ll	lm	ll	ll	ll	ll	lm	ll	ll	ll	ll	ll	lm	ll	ll	lm	ll	ll	lm	lm	lm	ll	ll	ll	ll	ll	lm	ll	ll	ll	--	ll	lm	ll
Soc627	<abxcd>	ac	ac	ad	bd	ad	bd	bd	bd	ad	bc	ac	ac	ad	ad	bd	ad	bd	bd	bc	ac	bd	ac	ac	bd	bc	ac	ac	bd	bc	ad	ac	bc	ad	ac	ac	ac	ac	bd	bc	bd	bc	bc	bc	ac	ad	bc	bc	ac
Contig_15544	<nnxnp>	nn	nn	nn	nn	--	np	np	nn	nn	nn	np	np	nn	np	np	nn	np	np	np	nn	nn	nn	nn	nn	nn	nn	np	np	np	nn	nn	np	np	nn	np	nn	nn	np	nn	nn	nn	np	np	np	nn	np	nn	nn
Contig_7495	<nnxnp>	--	--	nn	np	np	nn	nn	np	nn	np	nn	--	np	nn	nn	np	np	nn	nn	np	nn	nn	np	np	np	nn	nn	np	np	np	nn	np	np	nn	np	nn	nn	np	np	nn	np	np	np	nn	np	np	np	np
Contig_6381	<efxeg>	--	--	--	fg	--	fg	--	ee	eg	fg	fg	--	ef	ef	ef	fg	ee	ef	eg	--	fg	fg	ef	eg	ef	eg	eg	fg	eg	fg	fg	ef	ef	ee	fg	ee	ef	fg	ee	ef	ee	ef	ef	fg	--	eg	ef	ef
Contig_24879	<nnxnp>	nn	np	nn	np	nn	np	nn	nn	np	np	nn	np	nn	np	np	nn	nn	nn	nn	np	np	np	np	np	np	nn	np	nn	nn	np	np	nn	np	np	np	np	nn	np	nn	nn	nn	nn	np	nn	nn	nn	nn	np
Contig_34359	<lmxll>	lm	ll	ll	lm	lm	lm	lm	lm	ll	ll	ll	lm	ll	ll	lm	lm	lm	lm	lm	lm	--	ll	ll	ll	lm	ll	lm	ll	ll	lm	lm	lm	ll	lm	lm	lm	ll	ll	lm	lm	ll	ll	lm	lm	lm	ll	lm	ll
Contig_2938	<lmxll>	--	ll	ll	lm	--	lm	--	lm	ll	--	ll	--	lm	lm	ll	lm	lm	ll	ll	ll	ll	ll	ll	lm	ll	lm	ll	ll	lm	lm	lm	lm	ll	ll	ll	lm	ll	ll	ll	ll	lm	ll	lm	lm	ll	lm	lm	ll
Soc596	<abxcd>	bc	ad	ad	bd	ad	bc	bc	bd	bc	ad	bc	bc	ad	bd	ad	ac	ad	ad	ad	bc	bd	ac	bd	bd	bc	ac	bd	bc	ad	ac	ad	bd	ac	bc	bc	bd	ac	bc	bc	ad	ad	bd	bd	bc	bd	ac	bd	ad
Contig_33314	<nnxnp>	nn	np	np	np	np	nn	np	np	np	np	nn	np	np	nn	np	nn	nn	nn	np	nn	np	np	nn	np	np	np	nn	np	np	nn	nn	np	nn	np	nn	np	np	nn	np	np	np	nn	np	np	np	nn	nn	nn
Contig_16938	<lmxll>	ll	lm	ll	--	lm	ll	lm	ll	lm	ll	lm	ll	lm	lm	lm	ll	lm	ll	ll	ll	--	ll	ll	ll	ll	ll	ll	lm	ll	lm	lm	lm	ll	ll	lm	ll	ll	ll	lm	ll	ll	lm	ll	lm	lm	lm	ll	lm
Soc638	<efxeg>	ee	fg	fg	eg	eg	ef	eg	ee	eg	eg	ee	ee	eg	eg	fg	eg	eg	fg	ee	ee	fg	fg	fg	ee	ef	eg	eg	ef	fg	ee	eg	ee	ee	ef	ee	fg	ef	fg	ee	fg	ef	fg	eg	eg	fg	ef	ee	eg
Soc556	<efxeg>	ee	fg	ee	eg	ef	ee	eg	fg	fg	fg	ee	ef	ef	eg	ef	fg	ef	ee	ee	ef	ee	ee	fg	fg	ef	ef	fg	eg	eg	fg	--	eg	ef	eg	ee	ee	ee	eg	ee	eg	ef	eg	ee	ef	fg	ef	eg	ee
Contig_38502	<nnxnp>	np	nn	np	--	--	np	np	np	nn	np	np	np	nn	nn	np	np	nn	nn	nn	nn	np	nn	nn	nn	nn	nn	np	nn	np	np	np	np	np	np	np	np	np	np	np	nn	np	nn	nn	nn	--	np	np	--
Contig_11792	<lmxll>	--	--	--	--	--	lm	lm	ll	ll	lm	--	--	ll	lm	ll	--	--	ll	--	lm	lm	ll	ll	ll	ll	--	lm	ll	ll	lm	ll	ll	--	ll	lm	lm	lm	lm	lm	ll	lm	ll	ll	ll	ll	ll	ll	ll
Soc624	<abxcd>	ac	bc	bd	ad	ac	bd	bd	ad	ac	ac	bd	ac	bc	ac	ad	bc	ad	ac	ad	ad	bc	bc	bd	bd	ac	bd	bd	ad	bc	ad	bc	bc	bc	bd	bd	bd	ac	bd	ac	bd	ac	ad	bc	bd	ad	bd	ad	ac
Soc1075	<abxcd>	ac	bc	ad	bc	ac	ad	bd	bc	bd	bc	ad	bc	bc	bd	bd	ac	ac	ad	bd	ac	ad	ad	bc	bc	bc	ad	bd	bc	ac	ac	ad	ac	bc	bd	bc	bd	bd	bc	ac	ad	ac	bc	ac	ad	ac	ac	bc	bc
Contig_39568	<nnxnp>	--	--	--	--	--	nn	--	--	--	--	np	--	--	nn	--	np	np	np	nn	nn	np	np	nn	nn	np	nn	nn	np	nn	nn	np	nn	nn	nn	nn	nn	nn	np	nn	np	np	np	nn	np	np	np	nn	np
Contig_46592	<lmxll>	ll	lm	ll	lm	ll	lm	lm	ll	ll	lm	ll	ll	lm	lm	ll	lm	ll	lm	ll	lm	ll	lm	ll	lm	lm	lm	ll	lm	ll	lm	ll	lm	lm	lm	ll	ll	--	ll	lm	ll	ll	ll	ll	ll	--	lm	ll	ll
Contig_20205	<efxeg>	ef	ef	ef	fg	ef	fg	ee	eg	eg	fg	ef	ef	ef	ef	eg	ef	ef	ef	ef	fg	ee	ee	ee	ef	fg	eg	eg	eg	ef	fg	ee	eg	ef	ef	ee	ef	ee	fg	eg	ee	ef	fg	fg	ee	ef	ef	ef	fg
Contig_10209	<efxeg>	--	--	--	--	--	ef	--	fg	ef	eg	--	--	ee	ee	ef	eg	--	ee	--	eg	--	ee	fg	ef	fg	ee	ef	fg	eg	fg	ee	eg	ef	ef	fg	ee	ef	eg	fg	ef	eg	fg	eg	ef	eg	fg	ef	eg
Contig_12222	<efxeg>	ef	ef	fg	ef	ef	ef	ef	fg	ef	fg	fg	fg	ef	ef	fg	ef	ef	ef	ef	ef	--	ef	fg	fg	fg	fg	fg	ef	fg	ef	fg	fg	fg	fg	ef	ef	--	fg	fg	fg	fg	ef	ef	fg	--	ef	ef	--
Soc796	<nnxnp>	np	nn	np	np	np	nn	np	nn	np	nn	nn	nn	np	np	nn	np	np	np	nn	nn	nn	nn	nn	nn	np	nn	nn	nn	np	nn	np	nn	nn	np	np	nn	np	np	np	nn	nn	nn	nn	nn	nn	nn	np	nn
Contig_39212	<nnxnp>	np	--	--	np	--	nn	--	nn	np	nn	np	nn	np	nn	np	np	np	np	nn	nn	np	np	np	nn	nn	nn	np	nn	np	nn	np	nn	nn	nn	np	nn	nn	np	nn	np	nn	np	np	np	np	np	nn	np
Contig_37281	<lmxll>	--	--	--	--	--	ll	--	ll	ll	--	--	--	--	lm	lm	--	--	--	--	--	lm	ll	ll	ll	ll	ll	ll	lm	ll	ll	lm	ll	ll	ll	ll	ll	ll	ll	ll	ll	ll	ll	ll	ll	ll	ll	ll	lm
Soc1099	<efxeg>	ef	ef	fg	fg	fg	fg	eg	ee	ee	ee	fg	ef	--	eg	eg	ef	eg	fg	eg	eg	ef	ee	eg	ee	eg	eg	eg	ee	ef	eg	ef	fg	ef	fg	fg	eg	ee	ee	ef	fg	ee	fg	fg	ef	--	eg	eg	ef
Contig_38120	<lmxll>	lm	ll	ll	lm	ll	lm	lm	lm	lm	ll	lm	lm	ll	lm	ll	ll	ll	ll	ll	lm	--	ll	lm	lm	lm	ll	lm	lm	ll	ll	ll	lm	ll	lm	lm	lm	ll	lm	lm	ll	ll	lm	lm	lm	--	ll	lm	ll
Contig_59464	<abxcd>	bc	bc	bc	ac	bd	ac	ad	ac	bc	ad	ac	bd	ac	bd	ac	ac	ac	ad	ad	bc	--	bd	ac	bc	ad	ac	ad	--	bd	ad	ac	ad	bc	bd	ac	ac	--	ad	ad	bc	ac	ad	ad	bc	--	bc	bd	bd
Soc1089	<abxcd>	ad	ad	ac	ad	bc	bc	ac	ad	bd	bd	ac	--	--	bd	ad	bc	ad	bd	bd	bd	bd	bc	bd	bc	bd	bc	bc	bd	bd	ac	bc	bc	bc	ac	ac	bc	ac	bc	ac	bd	bd	ac	bc	bc	bc	ac	bc	ac
Contig_33583	<efxeg>	--	ef	fg	ef	ef	ee	fg	eg	fg	ee	ef	--	eg	--	eg	fg	eg	eg	ee	ee	fg	ee	ef	fg	ef	fg	ef	ef	ef	fg	ef	fg	fg	fg	fg	ee	fg	eg	eg	ef	ef	ef	ee	fg	fg	ef	ef	eg
Contig_44559	<efxeg>	ef	fg	fg	ef	ef	fg	ef	ef	fg	fg	ef	ef	ef	fg	ef	fg	ef	fg	fg	fg	--	ee	fg	ef	fg	fg	fg	--	fg	fg	ef	fg	fg	ef	ee	ef	ee	ef	ef	fg	--	fg	ef	fg	ef	ee	fg	--
Contig_50145	<lmxll>	--	--	--	--	--	--	--	ll	--	--	lm	--	ll	lm	lm	lm	--	ll	ll	--	ll	lm	lm	ll	ll	ll	lm	ll	ll	ll	lm	lm	lm	lm	lm	lm	lm	ll	ll	ll	lm	lm	lm	ll	ll	ll	lm	lm
Dla71	<efxeg>	ef	ef	ee	fg	ef	eg	ee	eg	ef	fg	ef	eg	fg	ef	eg	ee	fg	ee	eg	fg	eg	fg	ef	eg	ee	ef	ee	ef	eg	ee	fg	ef	ee	fg	ef	fg	ee	ef	ee	fg	ef	ef	ee	ef	ee	ef	fg	ee
Soc729	<nnxnp>	nn	np	nn	np	np	np	nn	nn	nn	np	np	nn	nn	nn	nn	np	nn	nn	np	nn	nn	np	np	np	np	nn	np	np	np	nn	np	nn	nn	nn	nn	np	nn	nn	nn	np	np	nn	np	nn	nn	np	np	nn
Contig_40817	<lmxll>	ll	ll	ll	lm	ll	lm	lm	lm	ll	lm	ll	ll	ll	ll	lm	ll	lm	lm	lm	ll	lm	ll	ll	lm	lm	ll	ll	lm	lm	ll	ll	lm	ll	ll	ll	ll	ll	lm	lm	lm	lm	lm	lm	ll	ll	lm	lm	ll
Contig_23483	<efxeg>	ee	ef	ee	ef	eg	ef	fg	ee	ee	ef	ee	fg	fg	fg	ee	fg	eg	fg	ee	ef	ee	ef	eg	fg	ef	eg	eg	ef	eg	fg	ee	eg	ef	ef	eg	eg	eg	eg	ef	eg	ee	ef	ee	ee	ef	fg	ee	ee
Contig_14619	<lmxll>	lm	ll	--	ll	lm	ll	ll	ll	lm	lm	lm	lm	ll	ll	lm	lm	lm	ll	ll	lm	lm	ll	lm	ll	ll	lm	ll	lm	ll	ll	ll	ll	ll	ll	lm	ll	ll	lm	ll	ll	ll	lm	lm	lm	lm	lm	lm	ll
Contig_75761	<lmxll>	--	--	--	--	--	--	--	lm	--	lm	--	ll	ll	lm	--	lm	--	lm	--	ll	lm	ll	lm	ll	lm	lm	lm	lm	lm	lm	ll	ll	lm	ll	lm	ll	lm	ll	ll	lm	ll	lm	ll	lm	ll	lm	ll	ll
Contig_26505	<efxeg>	fg	fg	ef	eg	fg	eg	ef	eg	ef	fg	eg	ef	ee	ee	ee	ee	ee	fg	fg	ef	fg	ef	fg	eg	ef	ee	ef	fg	ee	ee	ee	fg	fg	fg	ef	ee	ef	fg	ef	ef	eg	fg	ee	ee	fg	ee	eg	fg
Contig_25867	<lmxll>	--	--	--	--	--	lm	--	ll	ll	--	lm	--	--	lm	--	--	--	--	--	lm	ll	ll	ll	lm	lm	ll	ll	ll	lm	lm	ll	ll	lm	lm	ll	lm	ll	lm	ll	ll	lm	lm	lm	ll	lm	lm	lm	lm
Contig_21639	<lmxll>	--	ll	--	--	--	--	--	--	--	--	--	--	lm	ll	ll	--	--	--	--	--	--	ll	lm	ll	lm	lm	lm	ll	ll	lm	ll	ll	ll	lm	lm	lm	lm	lm	lm	lm	lm	ll	lm	ll	lm	lm	lm	ll
Soc568	<efxeg>	eg	eg	eg	eg	eg	ee	eg	eg	ef	eg	eg	ef	fg	ef	ee	eg	ef	ef	ee	eg	eg	fg	eg	eg	ee	eg	ef	eg	ef	eg	fg	ee	ee	eg	ef	eg	eg	ef	eg	fg	fg	ef	fg	ee	fg	ee	eg	eg
Soc536	<efxeg>	ef	fg	fg	ee	fg	ee	eg	ef	eg	ef	eg	ef	fg	eg	ee	fg	ef	fg	eg	ee	ee	ef	fg	fg	ef	eg	fg	fg	ee	ef	ee	fg	ef	ef	eg	eg	fg	eg	ee	ee	eg	fg	fg	fg	ef	eg	fg	ee
Dla01	<abxcd>	bc	bc	ac	bd	bc	ad	ac	ad	bc	bd	bc	ad	bd	bc	ad	ac	bd	ac	ad	bd	ad	bd	bc	ad	ac	ac	ac	bc	ad	ac	bd	bc	ac	bd	ac	bd	ac	bc	ac	bd	bc	bc	ac	bc	ac	bc	bd	ac
Contig_6955	<lmxll>	lm	lm	ll	lm	ll	lm	lm	ll	lm	lm	lm	ll	lm	ll	lm	lm	lm	lm	ll	lm	lm	ll	ll	ll	lm	ll	lm	ll	ll	ll	ll	lm	lm	ll	lm	ll	lm	lm	lm	lm	lm	ll	lm	ll	ll	lm	ll	ll
Contig_16997	<efxeg>	ee	ef	fg	fg	eg	ef	eg	ef	ef	ef	fg	eg	fg	fg	ef	eg	fg	ee	fg	ee	ee	eg	ee	ef	eg	ef	ef	fg	fg	ee	fg	eg	ee	ee	eg	ef	--	ef	ef	ef	ee	ef	fg	fg	--	fg	fg	fg
Soc622	<abxcd>	ad	bc	ac	bc	bc	ac	bd	bd	bd	bc	bc	bd	bd	bd	bd	ac	ad	ad	ac	bd	bd	ac	bc	bc	bc	ad	ac	ac	bc	bc	bc	ac	bd	bc	ad	ac	bd	bd	ad	bc	bc	bd	bc	bd	bd	ac	bc	ad
Contig_41263	<lmxll>	lm	lm	lm	lm	lm	lm	lm	lm	lm	lm	lm	lm	lm	lm	lm	lm	lm	lm	lm	lm	lm	lm	lm	lm	lm	lm	lm	lm	lm	lm	lm	lm	lm	lm	lm	lm	lm	lm	lm	lm	lm	lm	lm	lm	lm	lm	lm	lm
Soc819	<abxcd>	ad	bd	bc	bc	ac	ad	bc	ad	bc	ac	bc	bc	bc	ac	ac	ac	bc	ad	bd	bc	ad	ac	ad	ad	ac	bd	ac	bd	ad	bc	ad	ac	ad	bd	ad	bd	bc	bd	bc	bc	ac	bd	bc	bc	ad	ad	bc	ad
Contig_5107	<efxeg>	ef	--	--	--	--	fg	ee	ee	ee	eg	eg	ee	ee	ee	ee	fg	ee	ee	fg	ee	ee	fg	eg	eg	fg	ef	fg	fg	eg	fg	eg	fg	ee	eg	ef	eg	ef	ee	ee	eg	eg	ef	eg	ef	eg	fg	fg	ef
Soc1151	<lmxll>	lm	lm	lm	ll	lm	ll	ll	lm	ll	lm	ll	lm	lm	ll	ll	lm	lm	lm	ll	ll	ll	lm	lm	lm	ll	ll	lm	lm	ll	lm	ll	lm	lm	lm	ll	ll	lm	ll	ll	ll	ll	--	lm	lm	lm	ll	lm	ll
Soc574	<lmxll>	lm	ll	lm	lm	ll	lm	ll	lm	ll	lm	ll	lm	ll	ll	ll	lm	lm	lm	lm	lm	lm	lm	lm	lm	lm	lm	lm	ll	lm	ll	ll	ll	lm	ll	ll	lm	ll	ll	ll	lm	lm	lm	lm	ll	ll	ll	lm	ll
Soc837	<efxeg>	fg	ef	ef	ef	ef	fg	ee	ee	ee	ee	ef	ee	ef	fg	ef	eg	eg	eg	ef	eg	ef	ee	fg	fg	ee	ef	ee	fg	ef	eg	fg	ef	eg	eg	fg	ef	ef	fg	ee	ef	ee	fg	ef	ef	ef	fg	ee	fg
Contig_20886	<nnxnp>	np	np	nn	np	np	nn	nn	np	nn	np	nn	nn	nn	nn	nn	np	nn	nn	nn	nn	np	nn	np	nn	np	nn	nn	np	np	np	nn	np	nn	nn	np	nn	nn	nn	np	nn	np	np	np	nn	np	np	nn	np
Contig_2334	<lmxll>	lm	lm	lm	lm	lm	lm	lm	lm	lm	lm	lm	lm	lm	lm	lm	lm	lm	lm	lm	lm	lm	lm	lm	lm	lm	lm	lm	lm	lm	lm	lm	lm	lm	lm	lm	lm	lm	lm	lm	lm	lm	lm	lm	lm	--	lm	lm	lm
Contig_66846	<lmxll>	ll	lm	lm	lm	ll	ll	lm	ll	ll	ll	lm	lm	ll	lm	lm	ll	lm	lm	ll	lm	ll	lm	ll	lm	ll	lm	ll	lm	lm	lm	ll	lm	lm	ll	ll	lm	lm	lm	ll	lm	ll	lm	ll	lm	lm	lm	lm	lm
Soc513	<efxeg>	ef	ee	ef	ee	ee	eg	ef	ee	ee	ee	ee	ee	ee	eg	ee	fg	eg	eg	ee	eg	ef	ee	eg	eg	ee	ee	ef	ee	ee	fg	eg	ee	fg	fg	fg	fg	ee	eg	ee	ee	ef	eg	ee	ee	ee	ee	ef	eg
Soc695	<efxeg>	eg	ee	ef	eg	ef	eg	eg	eg	ee	ee	ef	ee	eg	fg	fg	ee	fg	ee	ee	fg	eg	eg	ee	fg	ef	ef	ef	fg	ee	eg	eg	eg	ef	ef	eg	ef	fg	ef	ee	ee	eg	ef	eg	fg	eg	eg	fg	fg
Soc666	<abxcd>	ad	ad	ac	ad	bc	bc	ac	ad	bd	bd	ac	ac	ac	bd	ad	bc	ad	bd	bd	bd	bd	bc	bd	bc	bd	bc	bc	bd	bd	ac	bc	bc	bc	ac	ac	bc	ac	bc	ac	bd	bd	ac	bd	bc	bc	ac	bc	ac
Contig_15433	<lmxll>	--	--	--	ll	--	lm	ll	ll	lm	ll	lm	ll	ll	lm	ll	ll	ll	ll	--	ll	lm	ll	lm	lm	ll	lm	ll	ll	lm	ll	ll	lm	ll	lm	lm	lm	lm	ll	ll	ll	lm	lm	ll	lm	lm	lm	ll	ll
Contig_73216	<lmxll>	lm	ll	lm	ll	ll	lm	ll	ll	ll	ll	ll	ll	ll	ll	ll	lm	lm	lm	lm	ll	ll	lm	ll	ll	ll	lm	lm	lm	ll	ll	ll	lm	ll	ll	lm	lm	ll	ll	lm	ll	ll	ll	ll	ll	ll	lm	ll	lm
Contig_25685	<lmxll>	--	--	--	--	--	lm	--	lm	lm	ll	ll	--	lm	lm	ll	lm	lm	ll	ll	ll	ll	ll	ll	lm	lm	lm	ll	ll	ll	ll	ll	lm	ll	lm	ll	ll	ll	lm	lm	lm	ll	ll	ll	ll	ll	lm	ll	ll
Contig_11161	<lmxll>	ll	lm	lm	lm	lm	ll	ll	ll	ll	ll	lm	lm	ll	lm	lm	ll	lm	lm	ll	lm	--	lm	ll	lm	ll	lm	ll	lm	lm	lm	ll	lm	lm	ll	ll	lm	ll	lm	ll	lm	ll	lm	ll	lm	lm	lm	lm	lm
Soc616	<abxcd>	bc	bd	bc	bd	ad	ac	bd	bc	ac	bd	ac	bd	ac	bd	bd	ac	bc	ad	bd	bd	bc	ad	ad	bd	bd	bd	bd	bc	ac	ad	ad	ad	bd	ad	bc	ad	bc	ac	bc	ad	ac	bc	ad	ad	ad	ac	bc	bd
Contig_59073	<efxeg>	ef	ee	--	fg	ef	eg	fg	fg	ef	ef	eg	--	ee	ef	fg	--	fg	ef	fg	fg	ee	ef	eg	fg	ef	eg	fg	fg	ee	fg	ee	ee	ee	eg	eg	fg	ef	ef	ee	eg	ef	fg	ee	eg	--	eg	fg	ef
Contig_2519	<nnxnp>	nn	nn	np	nn	nn	np	np	np	np	nn	nn	np	np	np	np	nn	np	np	np	np	--	--	nn	np	nn	np	np	--	nn	nn	np	nn	np	np	nn	np	--	np	nn	np	nn	--	nn	nn	--	nn	np	--
Contig_20086	<lmxll>	--	--	--	--	--	lm	--	--	--	--	ll	--	--	--	ll	lm	--	--	--	ll	ll	ll	ll	lm	lm	lm	ll	ll	ll	ll	ll	lm	ll	lm	ll	ll	ll	lm	lm	lm	ll	ll	ll	ll	ll	lm	lm	ll
Contig_36529	<lmxll>	lm	lm	lm	ll	lm	lm	ll	lm	lm	lm	lm	ll	lm	ll	lm	ll	lm	lm	lm	lm	ll	lm	lm	lm	lm	lm	ll	ll	lm	lm	lm	lm	lm	ll	ll	ll	lm	ll	ll	lm	ll	ll	ll	ll	ll	lm	ll	lm
Contig_68236	<nnxnp>	np	np	np	np	np	np	np	np	nn	np	np	np	nn	nn	np	np	np	nn	nn	np	np	nn	nn	nn	nn	nn	np	np	np	np	np	nn	np	nn	np	np	np	nn	np	np	np	nn	nn	nn	nn	np	np	np
Soc679	<abxcd>	ad	bc	bc	bc	bc	bd	ad	ac	ad	ac	ad	ad	ac	bd	ac	bd	ac	ac	ac	ac	bc	bd	ac	bd	ad	ad	ac	bd	bd	ad	bc	ac	bd	ad	bd	ad	ad	ad	ad	bc	bc	ac	ad	bd	bc	ad	bc	ac
Soc530	<efxeg>	eg	fg	ef	eg	eg	ef	ef	ee	eg	eg	ef	eg	fg	eg	ee	fg	ee	eg	ee	ee	fg	fg	ef	ee	eg	ef	ef	ee	eg	ee	fg	fg	eg	ef	ef	ee	eg	ef	eg	ef	eg	ee	eg	ef	ee	ef	ee	eg
Contig_35121	<efxeg>	ee	fg	ee	fg	ee	ee	fg	ef	fg	fg	ee	ee	ee	fg	ee	ee	ee	ee	eg	ee	eg	ee	eg	ef	fg	fg	ee	eg	ee	ee	ef	fg	ee	ee	ef	eg	eg	fg	fg	ef	ee	ee	eg	ee	eg	ef	ee	ee
Soc1082	<abxcd>	ac	bd	bd	ad	bd	ac	ac	ad	ac	bd	ac	ac	bd	bd	ad	bc	bd	ad	bd	ad	ad	bc	ad	ac	ac	ac	ad	bc	bc	ac	bd	ad	bc	ac	bc	ad	bc	ac	ac	bd	bd	ad	ad	ac	bd	ac	ad	ad
Contig_16402	<nnxnp>	np	nn	np	nn	np	nn	np	np	nn	nn	np	np	np	nn	nn	np	np	np	np	nn	--	--	np	nn	nn	nn	nn	np	nn	nn	nn	nn	nn	nn	nn	nn	--	nn	np	np	np	np	nn	nn	--	np	np	--
Soc919	<nnxnp>	np	np	np	nn	np	nn	np	nn	np	nn	np	nn	nn	np	nn	np	nn	np	nn	nn	nn	nn	np	nn	np	np	np	np	nn	np	nn	np	np	nn	np	nn	np	np	np	nn	np	np	np	np	np	np	nn	np
Contig_30038	<efxeg>	fg	ef	fg	--	fg	ef	fg	ef	fg	ef	ef	ef	fg	fg	ef	fg	fg	fg	ef	ef	--	ef	ef	ef	fg	ef	ef	ef	fg	ef	fg	ef	ef	fg	fg	ef	fg	fg	fg	ef	ef	ef	ef	ef	ef	ef	fg	ef
Contig_35766	<lmxll>	--	--	--	--	--	lm	lm	lm	lm	lm	--	--	lm	lm	lm	lm	--	lm	--	lm	lm	lm	lm	lm	lm	lm	lm	lm	lm	lm	lm	lm	lm	lm	lm	lm	lm	lm	lm	lm	lm	lm	lm	lm	lm	lm	lm	lm
Dla91	<abxcd>	ad	bc	bc	ad	bc	bd	ac	ac	ac	bd	bc	ad	ac	bc	bd	bc	ad	ad	ad	bc	ad	bd	bd	ac	ad	ac	bc	ad	ac	ad	bc	bc	bd	bd	bc	bc	bd	ac	ad	ad	bc	bc	bc	ac	ad	ac	bc	bd
Soc642	<abxcd>	bc	bd	bd	bc	ad	ad	bd	ad	ac	bc	ac	bd	bd	bc	ac	bd	bd	bd	ad	bd	ac	bd	ac	bd	ac	bc	ad	ac	bc	ac	bd	ac	ad	ad	bc	bd	bd	bd	ac	ad	bd	ac	bd	ac	bc	ad	ad	bc
Contig_47513	<lmxll>	lm	ll	ll	ll	ll	ll	lm	lm	lm	lm	ll	ll	lm	lm	lm	ll	lm	ll	lm	lm	--	lm	lm	lm	lm	lm	lm	lm	ll	lm	ll	ll	ll	ll	ll	lm	lm	lm	ll	ll	lm	ll	ll	ll	lm	lm	lm	ll
Contig_13828	<efxeg>	--	--	--	eg	--	eg	--	eg	fg	ee	eg	--	eg	ef	eg	eg	eg	ee	ee	fg	ee	ef	eg	fg	ee	eg	ee	ee	ef	ee	eg	ee	fg	ef	eg	eg	ee	ee	ee	fg	eg	ee	ee	fg	eg	fg	ef	ef
Mmi11	<efxeg>	fg	fg	ef	fg	ee	ee	ef	fg	eg	eg	ef	--	ef	eg	fg	ee	fg	eg	eg	eg	eg	ee	eg	ee	eg	ee	ee	eg	eg	ef	ee	ee	ee	ef	ef	ee	ef	ee	ef	eg	eg	ef	eg	ee	ee	ef	ee	ef
Soc952	<abxcd>	bc	bc	ac	ac	bd	bc	bd	bc	bc	ac	bc	bd	ad	ad	bc	ad	bd	ad	ac	ac	bc	ac	bd	ad	bc	ad	bd	ac	bc	ad	ac	ad	bc	ac	bd	bd	bd	bd	ac	ad	bc	bc	bc	ac	ac	ad	bc	ac
Soc825	<efxeg>	ee	ee	ee	ee	ee	eg	ef	fg	fg	eg	ee	ee	ee	ee	fg	ee	ee	eg	ee	eg	ef	ef	ef	ee	eg	fg	fg	ef	ee	eg	ef	--	eg	ee	ef	ee	ef	eg	fg	ef	ee	eg	ee	ef	ee	ee	eg	eg
Contig_96382	<nnxnp>	nn	nn	np	nn	nn	nn	nn	np	nn	np	np	np	nn	nn	np	nn	nn	nn	nn	nn	np	nn	np	np	np	nn	np	nn	np	nn	np	np	np	np	nn	nn	nn	np	np	np	np	nn	nn	np	np	nn	nn	np
Contig_49881	<nnxnp>	np	nn	nn	nn	np	np	nn	nn	nn	nn	nn	nn	nn	np	nn	np	np	np	nn	np	nn	nn	np	np	nn	nn	nn	np	nn	np	np	nn	np	np	np	nn	nn	np	nn	nn	nn	np	nn	nn	nn	np	nn	np
Soc1104	<abxcd>	ad	bd	bc	ad	ad	ac	ad	ac	bc	ac	ac	ac	bd	bd	ac	bc	bd	bd	bd	ad	ac	ad	bc	bd	ac	bc	bc	ad	bd	bd	ad	ad	ac	ac	ad	ad	bd	bc	bc	bd	bc	bd	ad	bc	ad	bd	bc	ac
Contig_12462	<nnxnp>	nn	np	--	--	np	nn	np	nn	np	np	nn	nn	np	np	np	np	np	np	nn	nn	np	np	np	nn	nn	np	np	nn	np	nn	np	nn	nn	nn	nn	np	nn	np	nn	np	nn	np	np	np	np	nn	nn	np
Contig_16207	<lmxll>	lm	lm	lm	--	ll	lm	ll	ll	lm	ll	lm	ll	ll	lm	ll	ll	ll	ll	lm	ll	lm	ll	lm	lm	ll	lm	ll	ll	lm	ll	ll	lm	ll	lm	lm	lm	lm	ll	ll	ll	lm	lm	ll	lm	lm	lm	ll	ll
Soc974	<efxeg>	ef	eg	ef	fg	ee	ef	fg	eg	eg	eg	ef	ee	ee	fg	ee	eg	ee	ef	ef	ee	ef	ef	eg	eg	ee	ee	eg	fg	fg	eg	ef	fg	ee	fg	ef	ef	ef	fg	ef	fg	ee	fg	ef	ee	eg	ee	fg	ef
Dla94	<abxcd>	bc	bd	bc	bd	bc	bc	ad	ac	ad	bd	bc	bc	bc	bd	ac	bc	bc	bc	bc	bc	ad	bc	ad	ac	bd	ad	ac	bd	bc	bc	ac	ad	bc	bc	ac	bd	ad	ad	ad	ac	bc	bc	bd	bc	bc	bc	bc	bc
Contig_13694	<efxeg>	fg	eg	ee	--	--	eg	--	--	ef	ef	fg	--	--	ef	ee	ef	ef	ee	fg	--	ee	ee	ee	fg	eg	ef	ef	eg	ee	fg	ef	fg	fg	eg	fg	ee	eg	ee	fg	ee	eg	ee	ef	ef	eg	eg	fg	ef
Contig_71201	<lmxll>	lm	lm	ll	ll	lm	lm	ll	lm	ll	ll	ll	lm	ll	lm	ll	ll	ll	ll	ll	ll	ll	ll	ll	ll	lm	ll	ll	ll	ll	ll	ll	ll	lm	lm	ll	ll	ll	lm	ll	ll	ll	lm	ll	ll	ll	ll	lm	ll
Contig_32747	<efxeg>	--	--	--	--	--	fg	--	fg	ef	ef	fg	--	--	ef	fg	--	--	--	ef	--	ef	fg	ef	fg	ef	ef	fg	ef	fg	fg	fg	ef	fg	fg	fg	ef	ef	ef	ef	fg	fg	fg	ef	fg	fg	fg	fg	fg
Contig_7279	<lmxll>	--	ll	--	lm	--	lm	--	lm	--	ll	lm	--	--	lm	ll	--	--	ll	ll	--	ll	ll	ll	lm	ll	lm	ll	lm	lm	lm	lm	ll	ll	ll	ll	lm	--	lm	ll	ll	lm	ll	lm	lm	ll	lm	lm	ll
Contig_61717	<lmxll>	ll	--	lm	--	--	ll	ll	ll	ll	lm	ll	ll	lm	lm	ll	lm	lm	ll	lm	ll	ll	lm	ll	lm	ll	ll	ll	lm	lm	ll	lm	ll	lm	ll	lm	ll	lm	ll	ll	lm	lm	ll	ll	ll	lm	ll	ll	ll
Soc672	<abxcd>	bd	bc	ac	ad	bd	bc	bd	ad	ac	ac	bc	bd	ad	bd	bc	ac	bc	ac	ac	ac	bd	ac	ac	ad	ad	ac	bc	bc	ad	ac	bd	bd	ad	ad	ad	ac	ac	ac	ac	ad	ac	bc	ac	bc	ac	ac	ad	bd
Contig_32713	<nnxnp>	nn	nn	np	--	--	np	nn	nn	np	np	nn	np	nn	nn	nn	nn	nn	np	np	np	nn	np	nn	np	np	np	nn	nn	nn	nn	np	nn	nn	nn	nn	nn	nn	nn	nn	np	nn	nn	np	np	nn	np	nn	np
Contig_40488	<lmxll>	ll	lm	ll	ll	ll	ll	ll	lm	lm	ll	ll	ll	lm	lm	ll	ll	lm	ll	ll	ll	ll	lm	lm	lm	lm	lm	lm	lm	lm	lm	lm	ll	lm	ll	lm	lm	ll	ll	ll	lm	ll	lm	lm	ll	lm	lm	ll	ll
Soc683	<efxeg>	ee	fg	fg	ee	ee	eg	ee	ee	eg	eg	ee	ee	ee	fg	ee	eg	ee	eg	fg	eg	eg	ee	eg	ee	--	fg	eg	fg	fg	fg	ee	eg	eg	ee	ee	ee	ee	ee	ee	eg	eg	fg	ee	fg	ee	ee	fg	fg
Soc1034	<abxcd>	ad	bc	ac	ad	ac	ac	ac	bd	bc	ac	bc	ac	bd	ac	bd	ad	bd	bc	ac	ac	ad	ad	bc	ad	bc	bd	ac	bd	bd	ac	bd	bc	bc	bc	ac	ac	ac	ac	ac	bc	ad	bc	ad	bd	ad	ad	bc	ad
Soc1011	<efxeg>	fg	ef	fg	fg	eg	ee	eg	ef	fg	ee	ef	ee	fg	fg	--	fg	fg	fg	ef	ee	ef	ee	ee	ef	eg	ee	ef	ef	eg	ef	eg	ee	ee	fg	fg	ef	fg	fg	fg	ef	ef	ef	ef	ef	ee	--	eg	ef
Soc744	<efxeg>	ee	ef	fg	ee	fg	ef	eg	ee	eg	ef	fg	eg	eg	fg	ef	fg	ef	fg	eg	eg	ee	ef	fg	eg	ee	eg	fg	ef	ee	ee	ee	fg	ef	ef	fg	eg	fg	eg	ee	ee	fg	fg	fg	eg	ee	eg	fg	ef
Contig_34907	<lmxll>	--	lm	--	ll	--	ll	--	ll	lm	ll	lm	ll	ll	lm	--	ll	--	ll	ll	ll	ll	ll	ll	ll	ll	ll	ll	lm	ll	lm	lm	lm	ll	ll	lm	ll	ll	ll	lm	ll	ll	ll	ll	lm	lm	lm	ll	lm
Soc609	<abxcd>	bd	ad	ad	bd	bd	ad	bd	bc	ad	bc	ac	ac	ad	bd	ac	bd	bc	bd	bc	ac	bd	ad	bd	ac	bc	bd	bc	bd	bc	bc	ac	ac	bd	ac	bc	ac	bc	ad	ac	bc	ad	bd	ac	--	ac	bd	ad	ac
Contig_11615	<lmxll>	--	--	--	--	--	lm	--	lm	lm	lm	ll	--	lm	ll	ll	lm	ll	ll	lm	ll	lm	ll	lm	ll	lm	ll	lm	ll	ll	ll	lm	ll	ll	lm	lm	ll	lm	ll	lm	ll	lm	ll	lm	ll	ll	lm	ll	ll
Contig_6525	<efxeg>	eg	fg	ef	ef	ef	ef	--	eg	ee	ef	fg	fg	eg	ee	ee	fg	ee	ef	eg	eg	fg	eg	ee	eg	ee	eg	eg	--	fg	ee	fg	ef	fg	ef	ef	ee	ee	eg	ef	ef	eg	ef	ef	fg	eg	eg	ee	fg
Contig_8032	<lmxll>	--	lm	--	--	--	lm	--	lm	lm	lm	lm	--	lm	lm	lm	lm	lm	lm	--	lm	lm	lm	lm	lm	lm	lm	lm	lm	lm	lm	lm	lm	lm	lm	lm	lm	lm	lm	lm	lm	lm	lm	lm	lm	lm	lm	lm	lm
Contig_9865	<lmxll>	ll	lm	ll	lm	--	ll	lm	lm	lm	lm	lm	lm	lm	lm	lm	ll	ll	ll	ll	lm	lm	ll	lm	lm	lm	ll	ll	ll	lm	lm	lm	ll	lm	lm	ll	ll	lm	lm	ll	lm	lm	lm	lm	lm	lm	ll	lm	ll
Contig_25402	<efxeg>	eg	ee	--	ee	eg	fg	ee	fg	ef	ef	ee	eg	ef	ee	ee	ee	ee	ef	fg	eg	ef	ee	ef	eg	fg	ee	ef	eg	ee	eg	ef	eg	eg	fg	ef	eg	fg	ee	fg	ef	fg	ee	ef	ee	ee	fg	eg	ee
Contig_305	<nnxnp>	np	nn	np	nn	nn	np	nn	np	np	np	np	nn	np	nn	nn	np	np	nn	nn	nn	np	nn	nn	nn	nn	nn	nn	np	np	nn	nn	nn	nn	nn	np	nn	np	np	np	nn	np	np	nn	nn	np	np	np	nn
Contig_42280	<efxeg>	ef	eg	fg	ef	eg	fg	ee	eg	eg	fg	ef	eg	ee	fg	fg	ef	eg	fg	eg	fg	--	fg	fg	ee	ef	eg	ee	fg	eg	fg	fg	fg	ef	eg	fg	eg	fg	fg	ee	ef	ee	fg	ef	fg	--	eg	ef	fg
Contig_36181	<lmxll>	lm	lm	--	--	--	lm	lm	lm	lm	lm	lm	lm	lm	lm	lm	lm	lm	lm	lm	lm	lm	lm	lm	lm	lm	lm	lm	lm	lm	lm	lm	lm	lm	lm	lm	lm	lm	lm	lm	lm	lm	lm	lm	lm	lm	lm	lm	lm
Contig_72883	<nnxnp>	nn	nn	--	nn	nn	np	nn	np	np	np	nn	nn	nn	nn	np	nn	nn	np	nn	np	nn	nn	nn	nn	np	np	np	nn	nn	np	nn	np	np	nn	nn	nn	nn	np	np	nn	nn	np	nn	nn	nn	nn	np	np
Contig_151	<nnxnp>	np	nn	nn	np	--	nn	np	nn	nn	np	--	nn	np	nn	nn	--	nn	nn	np	nn	--	nn	nn	np	np	nn	np	nn	nn	nn	nn	nn	np	nn	--	nn	--	nn	np	np	np	nn	--	nn	--	nn	--	--
Soc921	<efxeg>	ef	fg	fg	fg	eg	fg	eg	ee	eg	fg	fg	ee	ef	fg	ef	fg	ee	ef	eg	fg	fg	fg	fg	eg	ef	eg	eg	fg	eg	fg	fg	fg	ef	ee	fg	ee	fg	fg	ee	ef	ee	ef	ef	ef	--	eg	ef	fg
Soc138	<efxeg>	ee	eg	eg	fg	fg	ee	ef	fg	ee	fg	ee	fg	fg	ee	fg	ef	ef	ef	eg	fg	eg	fg	eg	eg	fg	ee	ef	fg	eg	ef	ef	eg	ef	eg	ee	ee	eg	ef	fg	fg	ee	ee	fg	eg	eg	ee	ef	fg
Contig_31805	<lmxll>	ll	lm	ll	lm	lm	ll	ll	lm	ll	lm	ll	ll	ll	ll	lm	lm	ll	ll	ll	lm	ll	ll	lm	ll	lm	lm	ll	lm	ll	ll	lm	ll	ll	lm	ll	ll	ll	lm	ll	ll	lm	lm	ll	lm	--	lm	lm	lm
Contig_24275	<nnxnp>	np	np	nn	nn	nn	np	nn	np	nn	nn	np	np	np	nn	nn	nn	nn	np	nn	np	np	nn	nn	np	nn	np	nn	nn	nn	nn	nn	nn	nn	nn	nn	nn	nn	np	nn	np	np	np	nn	np	--	np	nn	nn
Soc944	<lmxll>	ll	lm	ll	ll	ll	ll	ll	ll	lm	ll	ll	ll	ll	lm	lm	ll	ll	ll	ll	ll	ll	ll	ll	ll	ll	ll	ll	ll	ll	lm	lm	ll	ll	lm	lm	ll	ll	lm	ll	ll	ll	ll	ll	ll	ll	ll	ll	lm
Lcr14	<nnxnp>	nn	np	np	nn	np	np	nn	np	np	np	nn	nn	nn	np	np	np	nn	nn	np	np	nn	np	np	np	nn	np	nn	np	np	np	np	np	nn	np	np	np	np	np	nn	nn	nn	np	nn	np	np	np	nn	np
Soc655	<nnxnp>	nn	np	nn	np	np	nn	np	nn	nn	nn	nn	np	nn	np	np	nn	nn	np	np	np	nn	np	np	np	np	np	np	nn	nn	np	np	np	np	np	nn	np	nn	nn	nn	np	nn	nn	np	np	np	nn	nn	np
Contig_66292	<lmxll>	ll	ll	lm	ll	lm	ll	ll	ll	lm	ll	lm	lm	lm	lm	ll	lm	ll	ll	ll	ll	ll	ll	ll	ll	ll	lm	lm	ll	ll	ll	lm	ll	lm	ll	lm	ll	lm	ll	ll	ll	ll	ll	ll	lm	lm	ll	ll	ll
Soc590	<efxeg>	fg	fg	ef	ee	ef	ee	ee	ee	ef	eg	ef	ef	ef	ef	ee	ef	ee	ee	ee	fg	ee	fg	fg	ee	eg	ef	ef	ee	ee	fg	ef	ee	ef	fg	ef	fg	fg	ee	eg	eg	eg	eg	eg	fg	ef	eg	eg	fg
Soc691	<abxcd>	bd	bd	ad	bd	bd	bc	bc	bd	ac	bd	bd	ac	bd	ac	bc	bd	ac	ad	bd	bd	bd	ad	bd	bd	bc	bd	ad	bd	ac	bc	ad	bc	bc	bd	ac	bd	bc	ac	bd	ad	ad	ac	ad	bc	ad	bc	bd	bd
Contig_53900	<efxeg>	fg	eg	ee	ee	ef	eg	ef	eg	eg	eg	ee	ee	ee	ee	eg	ef	ee	fg	ee	fg	fg	ef	fg	eg	ef	eg	eg	ee	ee	fg	ee	ef	fg	fg	ef	eg	ee	eg	eg	eg	fg	eg	ee	ee	ee	ee	ee	ee
Soc890	<lmxll>	lm	ll	ll	lm	ll	ll	lm	lm	lm	ll	ll	lm	lm	ll	ll	ll	lm	lm	lm	ll	lm	ll	ll	lm	lm	lm	ll	lm	lm	lm	ll	ll	ll	ll	ll	ll	ll	lm	lm	lm	ll	ll	ll	lm	lm	lm	ll	ll
Contig_9232	<lmxll>	lm	--	--	--	lm	lm	--	lm	ll	lm	lm	ll	lm	ll	lm	--	--	--	--	lm	lm	ll	lm	lm	lm	lm	ll	lm	ll	lm	ll	lm	lm	lm	ll	lm	lm	ll	lm	ll	ll	ll	ll	lm	lm	lm	lm	lm
Contig_65238	<nnxnp>	np	nn	nn	np	nn	np	--	np	nn	nn	nn	nn	np	np	np	nn	np	nn	nn	np	np	np	nn	np	nn	nn	nn	np	nn	nn	np	np	nn	nn	np	nn	np	nn	nn	nn	np	nn	np	np	np	np	nn	np
Contig_39896	<lmxll>	lm	lm	lm	lm	ll	lm	ll	ll	ll	lm	lm	ll	lm	lm	lm	lm	ll	lm	ll	lm	lm	lm	lm	ll	lm	ll	ll	lm	ll	lm	lm	lm	lm	ll	lm	ll	lm	lm	ll	lm	ll	lm	lm	lm	ll	ll	lm	lm
Contig_46882	<lmxll>	ll	ll	ll	lm	lm	ll	lm	lm	ll	lm	ll	lm	lm	ll	lm	lm	lm	lm	ll	lm	--	lm	ll	ll	lm	ll	lm	lm	ll	lm	lm	ll	lm	ll	ll	ll	ll	lm	lm	lm	ll	ll	lm	ll	ll	ll	lm	lm
Soc649	<efxeg>	fg	ee	ee	eg	ee	ee	eg	ee	ee	fg	fg	ee	eg	ee	ee	fg	ee	ee	eg	ee	fg	ee	ee	eg	eg	ee	eg	ee	ee	ee	ee	ee	eg	ee	fg	ee	ee	ee	eg	eg	eg	ee	fg	eg	ee	ee	fg	ee
Contig_11510	<lmxll>	ll	ll	lm	lm	ll	ll	ll	lm	lm	lm	ll	ll	lm	ll	ll	lm	ll	lm	lm	lm	--	lm	lm	lm	lm	lm	ll	ll	lm	lm	ll	ll	lm	lm	lm	lm	lm	lm	lm	lm	lm	ll	lm	ll	--	lm	lm	ll
Contig_97024	<lmxll>	--	lm	ll	--	--	lm	--	lm	lm	lm	lm	lm	--	lm	lm	lm	lm	lm	lm	lm	lm	lm	lm	lm	lm	lm	lm	lm	lm	lm	lm	lm	lm	lm	lm	lm	lm	lm	lm	lm	lm	lm	lm	lm	lm	lm	lm	lm
Contig_16250	<lmxll>	lm	ll	lm	lm	lm	lm	lm	ll	ll	lm	ll	lm	ll	ll	lm	lm	ll	lm	lm	lm	lm	ll	ll	ll	ll	ll	ll	ll	ll	ll	ll	lm	ll	lm	ll	lm	lm	lm	lm	lm	lm	ll	ll	lm	ll	ll	lm	lm
Soc688	<abxcd>	bd	bd	bc	ad	bd	ad	bc	ad	bc	bd	bd	bc	bc	ac	ac	ac	ac	bd	bd	ac	bd	bc	bd	ad	bc	ac	bc	bd	bc	ac	ac	bd	bd	ad	ac	ac	bc	ad	bc	bc	ad	bd	bc	ac	ad	ac	bd	bd
Contig_44927	<lmxll>	lm	lm	lm	lm	ll	ll	lm	lm	ll	ll	ll	lm	ll	lm	lm	ll	lm	ll	lm	lm	lm	ll	ll	lm	lm	lm	lm	lm	ll	ll	ll	ll	lm	lm	lm	ll	lm	lm	lm	ll	ll	lm	ll	ll	--	ll	lm	lm
Soc983	<efxeg>	eg	fg	eg	ef	ef	eg	eg	ef	eg	fg	eg	--	ee	eg	ef	fg	eg	fg	eg	fg	eg	ee	fg	ef	fg	fg	eg	fg	eg	eg	ef	eg	eg	ef	ee	ee	ee	ef	ee	eg	fg	fg	ee	fg	--	ee	fg	fg
Contig_28763	<nnxnp>	--	nn	nn	--	--	nn	nn	nn	np	nn	nn	--	np	np	nn	nn	nn	np	np	nn	nn	np	np	np	np	np	nn	nn	nn	nn	nn	np	nn	np	nn	nn	nn	np	nn	nn	nn	np	np	np	np	nn	nn	nn
Soc735	<abxcd>	ad	bc	ac	ad	ac	ad	ac	bd	bc	ac	bc	bc	bd	ac	bd	ad	bd	bc	ac	ac	ad	ad	bc	ad	ac	bc	ac	bd	bd	ac	bd	bc	bc	bc	ad	ac	ac	ac	ac	bc	ad	bc	ad	bd	bd	ad	bc	ad
Contig_31087	<lmxll>	lm	lm	--	--	lm	lm	lm	lm	lm	lm	lm	lm	lm	lm	lm	lm	lm	lm	lm	lm	lm	lm	lm	lm	lm	lm	lm	lm	lm	lm	lm	lm	lm	lm	lm	lm	lm	lm	lm	lm	lm	lm	lm	lm	lm	lm	lm	lm
Soc995	<efxeg>	ee	eg	eg	ef	eg	ef	fg	ee	fg	ee	fg	ee	eg	fg	ef	eg	ee	eg	fg	fg	ef	ee	eg	eg	ef	fg	eg	eg	ef	ef	ef	eg	ee	ee	fg	fg	eg	fg	ef	ef	fg	eg	eg	fg	ee	fg	eg	ef
Contig_60714	<lmxll>	--	--	--	lm	--	lm	--	lm	lm	lm	lm	lm	ll	lm	--	lm	ll	ll	lm	lm	lm	lm	ll	lm	ll	lm	ll	ll	lm	ll	lm	ll	ll	lm	lm	ll	lm	lm	ll	lm	lm	ll	lm	ll	ll	lm	ll	lm
Contig_33633	<lmxll>	--	--	lm	lm	--	--	ll	--	--	lm	lm	lm	lm	--	--	lm	ll	lm	lm	lm	--	lm	ll	lm	--	lm	ll	lm	lm	lm	lm	lm	--	--	ll	lm	lm	ll	lm	lm	lm	--	lm	lm	lm	lm	--	lm
Contig_23117	<lmxll>	ll	--	lm	ll	ll	lm	ll	--	ll	ll	ll	lm	--	ll	--	--	--	lm	lm	ll	--	lm	--	ll	ll	ll	--	ll	ll	ll	lm	ll	--	ll	ll	ll	ll	ll	ll	lm	--	ll	lm	ll	--	ll	ll	lm
Contig_57751	<lmxll>	ll	ll	ll	ll	lm	lm	ll	lm	lm	ll	lm	ll	ll	ll	lm	ll	ll	ll	lm	ll	lm	ll	lm	ll	lm	ll	lm	lm	ll	lm	ll	lm	lm	lm	lm	ll	ll	ll	lm	lm	ll	lm	ll	lm	ll	lm	lm	ll
Soc1022	<efxeg>	eg	eg	fg	fg	eg	fg	eg	fg	ef	fg	fg	fg	ef	ef	eg	fg	eg	ef	ef	eg	fg	ee	ef	ef	ee	ef	fg	fg	eg	eg	fg	eg	eg	ef	fg	fg	eg	fg	eg	ef	fg	ee	ef	ef	ef	eg	eg	eg
Contig_8321	<nnxnp>	nn	nn	--	np	nn	np	--	np	np	np	np	--	nn	nn	np	nn	nn	np	np	nn	np	nn	np	nn	nn	np	nn	nn	nn	np	np	np	np	nn	np	nn	nn	nn	np	nn	np	np	nn	nn	np	nn	nn	np
Contig_87726	<lmxll>	lm	ll	ll	ll	lm	ll	ll	ll	lm	lm	lm	lm	ll	ll	lm	lm	lm	ll	ll	lm	--	ll	lm	ll	ll	lm	ll	lm	ll	ll	ll	ll	ll	ll	lm	ll	--	lm	ll	ll	ll	lm	lm	lm	lm	lm	lm	ll
Dla79	<efxeg>	fg	fg	eg	eg	fg	ef	ef	eg	eg	ee	ef	fg	eg	fg	fg	ee	ef	ee	ee	ee	fg	ee	ee	eg	ee	ee	ef	ef	eg	ee	fg	ef	eg	eg	eg	eg	ee	ee	ee	eg	eg	ef	ee	ef	ee	ee	eg	fg
Soc909	<efxeg>	fg	ef	ee	ee	ef	eg	fg	ef	fg	ef	fg	fg	ef	eg	ef	eg	ef	ef	ef	ef	ee	eg	ef	eg	fg	fg	ef	eg	eg	fg	ee	ef	eg	fg	eg	fg	fg	fg	fg	ee	ef	ef	fg	eg	ef	fg	ee	ef
Soc442	<lmxll>	ll	ll	ll	lm	ll	lm	lm	lm	ll	lm	lm	ll	lm	ll	lm	lm	lm	lm	lm	ll	ll	ll	lm	ll	lm	lm	lm	lm	ll	lm	lm	lm	ll	ll	ll	lm	lm	lm	lm	ll	lm	lm	lm	ll	lm	ll	ll	ll
Soc1048	<efxeg>	ef	ef	ef	ee	ef	eg	eg	fg	fg	ef	eg	eg	--	ee	ef	eg	ef	ef	fg	fg	ee	fg	ef	ef	ef	fg	ee	eg	ef	fg	ef	ef	fg	eg	eg	ee	fg	ee	eg	ef	ee	ee	ee	eg	ee	fg	ee	ef
Soc423	<efxeg>	fg	ef	fg	ef	fg	fg	ee	fg	ef	ee	eg	eg	fg	ef	eg	fg	fg	eg	ee	eg	ee	eg	ee	fg	ef	ef	eg	ee	eg	eg	eg	ee	eg	fg	eg	ee	ee	ef	ef	fg	eg	eg	ee	eg	eg	fg	fg	eg
Soc790	<nnxnp>	nn	nn	np	nn	nn	nn	np	nn	np	nn	nn	np	np	np	np	np	np	nn	nn	np	nn	np	nn	nn	np	np	np	nn	np	np	np	nn	nn	nn	np	np	np	nn	np	np	nn	nn	np	np	nn	np	nn	nn
Soc785	<abxcd>	bc	ad	bd	ac	bd	bd	ac	ad	bd	bd	bc	bd	ac	bd	bd	bc	ad	ad	ad	bd	bc	ad	bd	ac	bc	ad	ac	bd	ad	bd	bd	bd	ac	ad	bc	ad	bd	bd	ac	bc	ac	bd	bc	bd	bd	ad	bc	bd
Soc586	<abxcd>	ad	ad	ad	ad	bd	ac	bd	ad	ad	ad	ac	ac	bd	ac	ac	ad	bc	bc	ac	ad	ad	ad	bd	ad	bd	ad	bc	bd	ac	bd	ad	bc	bc	ad	ac	bd	ad	ac	bd	ad	ad	bc	ac	bc	bd	ac	bd	ad
Soc1124	<efxeg>	eg	ef	ee	eg	ef	ee	fg	ef	ef	ee	eg	--	--	ee	ee	eg	ef	ee	ef	ee	eg	ee	ee	fg	eg	ef	fg	ee	ef	ee	ee	ee	eg	ef	ee	ef	ee	ee	fg	eg	fg	--	eg	ee	--	ef	eg	ee
Contig_72112	<lmxll>	lm	lm	--	--	ll	lm	lm	ll	lm	lm	lm	ll	lm	ll	lm	--	lm	lm	--	lm	lm	ll	ll	lm	lm	ll	lm	ll	ll	ll	ll	lm	lm	ll	lm	ll	lm	lm	lm	lm	lm	ll	lm	ll	lm	lm	ll	ll
Contig_18748	<nnxnp>	np	nn	nn	np	np	nn	np	np	nn	nn	np	np	np	nn	np	nn	np	nn	nn	np	nn	--	np	np	nn	nn	nn	nn	nn	np	np	nn	nn	np	np	np	--	np	np	nn	nn	nn	np	nn	--	np	nn	--
Contig_40525	<nnxnp>	np	--	np	--	nn	np	np	np	nn	nn	np	np	np	np	np	np	np	nn	nn	nn	np	nn	np	nn	np	nn	np	nn	nn	nn	np	nn	np	nn	np	np	nn	np	np	nn	np	nn	np	np	nn	nn	np	nn
Contig_42093	<lmxll>	lm	lm	ll	ll	lm	lm	lm	ll	ll	ll	lm	lm	ll	lm	lm	ll	lm	ll	ll	ll	lm	ll	ll	ll	ll	ll	lm	lm	ll	ll	lm	lm	ll	ll	ll	ll	ll	ll	ll	ll	ll	lm	ll	lm	ll	ll	ll	lm
Contig_34919	<efxeg>	eg	ee	eg	eg	fg	ef	fg	ee	eg	ef	ee	ef	eg	eg	ef	eg	eg	eg	ee	ef	--	ef	ef	ee	fg	ef	ee	ee	fg	ee	fg	ef	ef	eg	eg	ee	eg	eg	eg	ee	ee	ee	ee	ee	ef	ee	fg	ee
Contig_88519	<lmxll>	lm	ll	ll	ll	--	ll	ll	lm	ll	--	ll	lm	lm	ll	lm	ll	lm	lm	ll	ll	ll	lm	ll	ll	ll	ll	ll	ll	ll	ll	ll	ll	ll	ll	ll	ll	ll	lm	lm	ll	ll	ll	ll	ll	ll	ll	ll	lm
Contig_1825	<efxeg>	ef	eg	ee	eg	fg	ef	ef	fg	eg	ee	ee	fg	eg	ee	fg	ee	ef	ef	ef	fg	ef	eg	ee	ee	fg	eg	fg	eg	ee	ef	ef	fg	eg	ef	fg	ef	eg	eg	ef	ef	ee	ee	ef	fg	--	eg	fg	ee
Soc758	<abxcd>	ad	bc	ac	bc	bc	--	bc	bd	ac	--	bc	bd	bd	bc	ad	ac	ad	ac	bd	bd	bd	bc	bc	bc	ac	bc	ac	ad	ac	bc	bc	bc	bd	bd	bc	ad	ad	ad	ac	bc	bc	bc	bc	bc	ac	bc	ac	ac
Contig_15869	<lmxll>	ll	ll	ll	lm	ll	ll	lm	ll	ll	ll	ll	lm	ll	lm	ll	lm	ll	ll	ll	ll	lm	ll	ll	ll	ll	ll	lm	lm	ll	ll	ll	ll	ll	lm	lm	lm	ll	lm	lm	ll	lm	lm	lm	lm	lm	ll	lm	ll
Contig_45788	<lmxll>	--	--	--	--	--	ll	--	ll	--	--	--	--	--	ll	lm	lm	lm	--	--	lm	lm	ll	lm	ll	ll	lm	ll	lm	ll	ll	ll	ll	ll	ll	lm	ll	ll	lm	ll	ll	ll	lm	lm	lm	lm	lm	lm	ll
Contig_31388	<lmxll>	lm	--	ll	--	--	lm	--	ll	lm	lm	lm	--	lm	ll	lm	lm	lm	lm	ll	lm	--	ll	ll	ll	lm	ll	lm	ll	ll	ll	ll	lm	lm	ll	lm	ll	lm	lm	lm	lm	lm	ll	lm	ll	ll	lm	ll	ll
Contig_29295	<efxeg>	fg	fg	ef	fg	ef	ef	--	fg	fg	fg	ef	ef	ef	fg	fg	ef	fg	fg	fg	fg	fg	ef	fg	ef	fg	ef	ef	fg	fg	ef	ef	ef	ef	ef	ef	ef	ef	ef	ef	fg	fg	ef	ef	ef	ef	ef	ef	ef
Contig_19914	<efxeg>	--	fg	fg	fg	fg	ef	eg	ee	ee	ef	fg	fg	fg	fg	ee	fg	fg	ef	fg	ef	--	eg	eg	fg	ef	ee	ee	eg	fg	ef	eg	ee	ef	fg	ee	fg	eg	ef	ee	eg	fg	ef	fg	eg	--	fg	ef	ef
Soc600	<efxeg>	ef	eg	fg	ef	ef	fg	fg	eg	eg	ef	ee	eg	eg	fg	eg	ef	ee	eg	ef	fg	fg	ef	eg	ef	eg	ee	fg	ee	ee	fg	eg	eg	ee	eg	fg	fg	fg	fg	fg	ee	fg	eg	ef	ee	ee	ef	ee	ef
Contig_90717	<efxeg>	--	--	ef	ef	--	fg	--	ef	ef	ef	fg	fg	ef	ef	fg	ef	fg	fg	fg	ef	ef	ef	ef	ef	ef	ef	fg	ef	fg	ef	ef	fg	fg	ef	fg	ef	ef	fg	ef	ef	ef	fg	fg	fg	ef	fg	ef	ef
Soc698	<efxeg>	eg	eg	eg	eg	eg	ee	eg	ef	fg	ee	ee	fg	fg	fg	ee	eg	ef	ef	ee	eg	eg	eg	eg	eg	fg	eg	eg	eg	ee	eg	fg	ee	ee	eg	ef	eg	eg	ee	fg	ee	fg	ef	ef	ee	fg	ee	eg	eg
Contig_14457	<efxeg>	eg	ee	ee	ee	ee	eg	ef	ee	ee	ef	ee	ee	ee	eg	ee	fg	eg	fg	ee	fg	ee	ef	eg	eg	ef	ee	ef	eg	ee	fg	eg	ee	fg	fg	eg	ee	ee	eg	ef	ee	ef	eg	ee	ee	ee	eg	ef	eg
Soc552	<abxcd>	bd	ac	ad	ac	ac	bc	ac	bc	bd	bc	ad	ac	bc	ac	ac	bd	ad	ad	bc	ac	bd	ad	bc	ac	bc	ac	bc	ac	ac	ac	bd	ac	ac	bc	bd	ac	bc	ad	bc	ad	bc	ad	bc	ad	ad	bd	ac	ad
Contig_32689	<lmxll>	ll	ll	ll	lm	ll	lm	lm	ll	lm	ll	lm	ll	ll	lm	lm	ll	ll	ll	ll	lm	--	ll	ll	ll	ll	--	ll	ll	lm	ll	lm	ll	ll	lm	lm	lm	--	lm	lm	ll	lm	ll	ll	ll	--	lm	ll	--
Contig_10214	<lmxll>	--	lm	ll	ll	lm	ll	--	lm	ll	ll	ll	lm	lm	ll	ll	ll	--	lm	lm	ll	--	lm	ll	lm	ll	--	lm	lm	lm	ll	ll	--	lm	lm	ll	lm	--	ll	lm	ll	lm	ll	ll	ll	--	lm	ll	--
Contig_81929	<nnxnp>	nn	nn	nn	nn	nn	nn	nn	nn	np	nn	nn	nn	np	np	nn	nn	nn	np	np	nn	nn	np	np	np	np	np	nn	nn	nn	nn	nn	np	nn	np	nn	nn	nn	np	nn	nn	nn	np	np	np	np	nn	nn	nn
Contig_30158	<efxeg>	eg	ef	--	ef	--	--	--	fg	fg	--	ef	--	fg	fg	fg	ee	--	--	--	fg	fg	ee	ef	ef	ef	eg	ee	ee	ef	ef	ef	ee	fg	ef	eg	ee	fg	fg	eg	ef	ef	fg	ef	fg	fg	ee	ef	eg
Soc1052	<abxcd>	bd	ad	bc	ad	bd	bc	ac	ad	ac	bd	bc	ad	ac	ac	ac	bd	bd	bc	ac	bd	bc	bc	ad	ad	ad	bc	ac	ad	bd	ad	bc	bd	ad	ac	ad	bc	ac	ad	bd	bc	bd	ad	bd	bc	--	bd	ad	bd
Soc669	<efxeg>	ee	ee	ef	eg	ee	fg	ef	fg	ef	eg	ee	fg	eg	ee	fg	ef	eg	ef	fg	eg	fg	eg	ee	fg	ef	ee	ef	ef	fg	ee	eg	ee	ef	eg	ee	eg	ef	ee	ef	eg	ee	ee	ef	ee	ef	ee	eg	ef
Soc708	<efxeg>	ef	ee	ef	ee	fg	ef	fg	ef	ef	ee	ef	fg	eg	eg	ef	--	fg	eg	ef	ee	ef	ee	fg	eg	ee	eg	fg	ee	ef	eg	ee	eg	ee	ee	fg	fg	fg	fg	ee	fg	ef	ef	ef	ef	ee	eg	ef	ef
Soc613	<abxcd>	ad	bc	bd	bc	bc	ac	bd	ad	bd	bc	bc	ad	ad	bd	ad	ad	ad	ad	ac	ac	bd	ac	bc	bd	bc	bd	bc	bc	bc	bd	bd	bd	bd	bd	bd	ac	bd	ad	ad	bc	bc	bc	ac	bd	bd	bc	bc	ad
Soc1061	<lmxll>	lm	ll	lm	ll	lm	ll	ll	lm	lm	ll	lm	lm	ll	ll	lm	ll	lm	ll	lm	ll	lm	ll	lm	ll	ll	lm	lm	ll	lm	ll	lm	ll	ll	ll	lm	lm	lm	lm	ll	lm	lm	lm	lm	lm	ll	ll	lm	lm
Contig_3284	<nnxnp>	np	nn	np	--	nn	nn	nn	nn	np	nn	nn	nn	np	nn	nn	nn	np	np	nn	np	--	np	np	np	np	nn	nn	np	nn	np	np	nn	np	np	np	nn	--	nn	nn	nn	nn	nn	nn	nn	nn	nn	nn	np
Soc581	<abxcd>	bc	bc	ac	ac	bc	bc	bc	ac	bd	ac	ac	ac	ad	ad	ac	ac	ac	ad	bd	bc	ac	bd	ad	ad	bd	ad	ac	bc	bc	ac	ac	bd	bc	ad	ac	ac	ac	bd	ac	bc	ac	ad	ad	bd	bd	bc	bc	ac
Contig_56109	<lmxll>	ll	lm	lm	lm	ll	ll	ll	ll	lm	lm	lm	ll	lm	lm	ll	lm	ll	ll	ll	ll	ll	lm	lm	lm	ll	ll	ll	lm	ll	ll	ll	ll	lm	lm	ll	lm	lm	lm	ll	ll	lm	lm	ll	ll	ll	lm	ll	lm
Contig_35374	<lmxll>	lm	lm	ll	ll	lm	lm	lm	ll	lm	ll	ll	ll	ll	ll	ll	ll	ll	ll	lm	lm	ll	lm	ll	ll	lm	ll	ll	lm	lm	ll	ll	lm	lm	ll	ll	ll	--	lm	ll	lm	ll	ll	lm	lm	lm	lm	lm	ll
Soc425	<lmxll>	lm	ll	ll	ll	lm	lm	lm	lm	lm	lm	ll	ll	lm	lm	lm	lm	ll	ll	lm	ll	lm	lm	ll	lm	ll	ll	ll	lm	lm	lm	lm	lm	ll	lm	lm	lm	lm	lm	lm	ll	lm	lm	lm	ll	ll	lm	lm	lm
Soc738	<efxeg>	ee	ee	ee	ee	ef	eg	ef	ee	ee	ee	eg	eg	ef	eg	eg	ee	fg	fg	eg	ee	ee	ee	ef	ee	ef	ee	fg	ef	eg	ef	ee	fg	fg	ee	eg	ef	ee	eg	ef	ee	ee	fg	eg	fg	ef	eg	ef	ee
Contig_4561	<lmxll>	ll	lm	ll	ll	ll	ll	lm	lm	lm	ll	lm	ll	lm	lm	ll	ll	lm	ll	ll	ll	ll	lm	lm	lm	lm	lm	lm	lm	lm	lm	lm	ll	lm	ll	lm	ll	ll	ll	ll	lm	ll	lm	lm	ll	lm	lm	ll	ll
Contig_11587	<nnxnp>	np	nn	np	nn	nn	np	np	nn	nn	np	np	nn	nn	np	nn	np	np	np	np	nn	np	nn	np	np	nn	nn	nn	nn	np	np	np	nn	nn	np	nn	np	nn	nn	np	np	np	np	np	nn	nn	nn	nn	np
Contig_8734	<lmxll>	lm	lm	lm	lm	lm	lm	lm	lm	lm	ll	ll	ll	lm	lm	ll	lm	lm	ll	ll	ll	ll	ll	ll	lm	lm	lm	ll	ll	ll	ll	ll	ll	ll	lm	ll	ll	ll	lm	lm	lm	ll	ll	ll	ll	ll	lm	lm	ll
Soc1129	<nnxnp>	np	nn	nn	nn	np	np	nn	np	nn	np	nn	np	--	np	nn	nn	nn	nn	np	np	nn	nn	nn	np	np	np	nn	np	nn	np	nn	np	np	np	nn	np	np	nn	np	nn	np	nn	nn	nn	--	nn	np	nn
Contig_66890	<lmxll>	lm	ll	ll	lm	lm	lm	lm	lm	ll	ll	ll	lm	ll	ll	lm	lm	lm	lm	lm	lm	--	ll	ll	ll	lm	ll	lm	ll	ll	lm	lm	lm	ll	lm	lm	lm	--	ll	lm	lm	ll	ll	lm	lm	lm	ll	lm	ll
Contig_9054	<nnxnp>	--	--	--	--	--	np	--	--	np	--	nn	--	--	np	np	--	np	nn	--	nn	--	nn	nn	nn	np	nn	nn	np	np	np	nn	np	np	nn	np	nn	np	np	nn	nn	nn	np	nn	np	np	np	nn	nn
Contig_39603	<lmxll>	--	--	--	--	--	--	--	ll	ll	lm	--	ll	ll	ll	ll	lm	lm	lm	ll	lm	ll	lm	ll	ll	ll	lm	ll	ll	lm	ll	lm	lm	ll	ll	ll	lm	ll	ll	lm	lm	lm	ll	lm	lm	lm	lm	ll	lm
Contig_6791	<efxeg>	--	--	--	--	--	eg	--	eg	--	--	fg	--	eg	ef	eg	eg	ee	ee	--	--	fg	ef	ee	fg	ee	eg	ee	ef	ef	ee	fg	ee	fg	fg	eg	eg	ee	ee	ee	eg	eg	ef	ee	fg	eg	fg	ee	ef
Soc606	<nnxnp>	np	nn	nn	np	np	nn	np	np	nn	nn	nn	np	np	np	nn	nn	nn	np	nn	nn	np	nn	nn	np	np	nn	nn	nn	np	--	np	np	np	nn	nn	nn	nn	nn	nn	np	nn	np	nn	nn	nn	nn	np	np
Contig_68440	<nnxnp>	np	nn	np	nn	np	nn	np	np	nn	nn	np	nn	np	nn	nn	np	np	np	np	nn	nn	nn	nn	nn	nn	np	nn	np	nn	nn	nn	nn	nn	nn	nn	nn	np	nn	np	np	np	np	nn	np	np	np	np	nn
Soc661	<abxcd>	bc	bc	ac	ad	ac	ac	bc	ac	ad	ac	bc	bc	ad	ad	bc	ac	bd	ad	ad	bd	ac	ad	ad	ad	bd	ad	ac	ac	bc	bc	ac	bc	bc	bc	bc	ac	bc	ac	bc	ad	ac	bd	ad	ad	ad	bc	ac	bc
Contig_105085	<lmxll>	--	lm	--	lm	--	ll	--	ll	lm	ll	lm	--	lm	lm	ll	lm	ll	ll	--	ll	--	lm	lm	lm	ll	ll	ll	lm	lm	ll	ll	ll	lm	ll	ll	lm	lm	lm	ll	ll	lm	lm	ll	ll	ll	lm	ll	lm
Contig_7343	<lmxll>	--	lm	--	--	lm	ll	--	lm	ll	lm	ll	--	lm	lm	ll	lm	lm	lm	--	ll	ll	ll	lm	ll	ll	lm	lm	lm	lm	lm	ll	ll	lm	ll	lm	ll	lm	lm	ll	lm	ll	lm	ll	lm	ll	lm	ll	ll
Lcr04	<nnxnp>	np	np	nn	np	np	nn	nn	np	nn	np	nn	np	np	nn	nn	np	np	nn	nn	np	nn	nn	np	np	np	nn	nn	np	np	np	nn	np	np	nn	np	nn	nn	np	np	nn	np	np	np	nn	np	np	np	np
Contig_10031	<nnxnp>	np	--	np	np	np	--	np	np	nn	np	np	np	np	np	np	--	--	nn	nn	np	--	nn	--	nn	--	nn	--	nn	nn	nn	nn	nn	--	nn	nn	nn	nn	--	nn	nn	nn	nn	nn	--	nn	nn	nn	nn
Contig_20596	<nnxnp>	np	nn	np	np	np	nn	--	nn	np	nn	nn	nn	np	np	nn	np	np	np	nn	nn	--	--	nn	nn	--	nn	nn	nn	--	nn	--	nn	nn	np	np	nn	np	np	np	nn	nn	nn	nn	nn	--	nn	--	nn
Contig_88057	<lmxll>	lm	lm	lm	lm	lm	lm	lm	lm	lm	lm	lm	lm	lm	lm	lm	lm	lm	lm	lm	lm	lm	lm	lm	lm	lm	lm	lm	lm	lm	lm	lm	lm	lm	lm	lm	lm	lm	lm	lm	lm	lm	lm	lm	lm	lm	lm	lm	lm
Contig_5875	<lmxll>	lm	ll	ll	lm	lm	ll	lm	ll	lm	ll	lm	lm	lm	lm	lm	lm	lm	ll	ll	lm	ll	ll	ll	lm	ll	lm	ll	ll	ll	lm	ll	lm	lm	ll	ll	ll	ll	lm	ll	ll	ll	lm	lm	lm	lm	ll	lm	lm
Contig_7216	<abxcd>	ac	--	--	bc	ac	ad	ac	bc	bd	bd	ad	ac	bc	ac	ad	bd	ad	bc	--	bd	ac	bd	bd	bc	bc	bd	ad	ad	bc	bd	ac	ac	bc	bd	bc	bd	bd	bd	bd	bc	bd	ac	bd	ad	bd	bd	bc	ac
Contig_4434	<lmxll>	--	--	--	--	--	--	--	ll	--	ll	lm	lm	ll	--	lm	--	lm	--	--	ll	lm	ll	ll	ll	ll	ll	lm	lm	ll	ll	lm	lm	ll	ll	ll	ll	ll	ll	ll	ll	ll	lm	ll	lm	ll	ll	ll	lm
Contig_14799	<lmxll>	--	--	--	--	--	ll	--	lm	--	ll	--	--	--	lm	lm	--	--	--	ll	ll	ll	lm	lm	ll	ll	lm	ll	lm	ll	lm	lm	ll	lm	ll	lm	ll	ll	ll	ll	ll	ll	lm	ll	ll	lm	lm	ll	lm
Soc521	<abxcd>	ac	bc	bd	bd	bd	bc	ad	ac	bc	bc	bd	bd	bd	bd	bc	bd	ad	ac	bd	ac	ac	ad	bc	bc	ad	bd	bd	bd	bd	bc	bd	ad	ac	ac	bd	bc	bd	bc	bc	ac	ac	bc	ad	bd	bd	bd	bd	bd
Contig_26682	<lmxll>	lm	lm	lm	ll	lm	ll	lm	ll	lm	lm	lm	lm	lm	ll	ll	ll	ll	lm	lm	ll	lm	lm	lm	ll	lm	ll	lm	lm	lm	ll	ll	lm	lm	ll	ll	ll	lm	ll	lm	lm	ll	lm	lm	ll	ll	ll	lm	lm
Contig_105274	<lmxll>	lm	ll	ll	ll	ll	lm	ll	lm	ll	lm	ll	lm	lm	ll	lm	ll	lm	ll	ll	lm	ll	ll	ll	ll	ll	ll	ll	ll	ll	ll	lm	ll	ll	ll	ll	lm	ll	lm	lm	ll	ll	ll	lm	ll	lm	ll	ll	lm
Contig_17882	<efxeg>	--	eg	--	--	--	ef	--	fg	eg	ee	ee	--	eg	ee	fg	ef	ef	ef	--	fg	ef	eg	ee	ee	fg	eg	fg	eg	ee	ef	ef	fg	eg	ef	fg	ef	eg	eg	ef	ef	ee	ee	ef	fg	fg	eg	fg	ee
Soc559	<abxcd>	ad	bc	bd	bc	bc	ac	bd	ad	bd	ac	bc	ad	ad	bd	ad	bc	ad	ad	ac	ad	bd	ac	bc	bc	bc	bd	bc	bc	bc	bd	ac	bd	bd	bd	bd	ac	bd	ad	ad	bc	bc	bd	ac	bd	bd	bc	bc	ad
Contig_27874	<nnxnp>	nn	nn	np	np	np	nn	np	nn	np	np	nn	np	np	np	np	np	np	nn	nn	nn	nn	np	nn	nn	np	nn	np	nn	nn	np	np	np	nn	nn	nn	nn	np	nn	np	np	np	nn	np	np	nn	nn	np	nn
Contig_49010	<nnxnp>	nn	nn	np	np	np	nn	nn	nn	np	np	nn	np	nn	nn	nn	nn	nn	np	np	np	nn	np	nn	np	np	np	nn	np	np	np	nn	np	nn	nn	nn	nn	nn	nn	nn	np	nn	nn	np	nn	--	np	nn	np
Contig_59641	<lmxll>	lm	lm	--	lm	lm	lm	--	lm	lm	lm	lm	--	lm	lm	lm	lm	lm	lm	lm	lm	lm	lm	lm	lm	lm	lm	lm	lm	lm	lm	lm	lm	lm	lm	lm	lm	lm	lm	lm	lm	lm	lm	lm	lm	lm	lm	lm	lm
Soc566	<abxcd>	bd	ad	bc	bd	ac	bc	bd	ad	ad	ad	bc	ac	ac	bd	ac	ad	ac	bc	bc	ac	bd	bc	ad	ac	ac	ac	ad	bd	bd	ad	bc	bd	ad	bd	bd	bc	bd	bd	bd	bc	ac	bd	bc	ac	ad	ac	bd	bc
Contig_5264	<nnxnp>	--	--	nn	--	--	--	--	--	nn	np	--	--	--	nn	nn	np	--	--	--	np	nn	np	np	nn	np	np	np	np	nn	np	nn	np	nn	nn	nn	nn	np	np	np	nn	np	np	np	np	np	np	nn	nn
Contig_81102	<lmxll>	ll	ll	lm	lm	ll	lm	ll	lm	ll	lm	lm	lm	lm	lm	ll	lm	lm	lm	lm	ll	lm	ll	lm	lm	ll	lm	lm	lm	ll	lm	lm	ll	ll	lm	lm	lm	ll	lm	ll	lm	lm	ll	lm	ll	--	ll	ll	ll
Soc1066	<lmxll>	lm	ll	lm	ll	ll	lm	ll	ll	lm	ll	ll	ll	ll	ll	lm	ll	lm	lm	ll	ll	ll	ll	ll	ll	lm	ll	lm	lm	lm	ll	ll	ll	ll	ll	ll	lm	lm	lm	lm	ll	ll	ll	ll	ll	lm	ll	lm	lm
Lcr12	<lmxll>	ll	ll	ll	ll	lm	ll	lm	ll	lm	lm	lm	ll	lm	ll	ll	lm	ll	lm	ll	ll	ll	lm	lm	ll	ll	ll	ll	ll	lm	lm	lm	lm	ll	ll	ll	lm	ll	ll	ll	lm	lm	ll	lm	lm	lm	lm	ll	ll
Soc1155	<abxcd>	bd	ac	bc	ad	ad	bc	bd	ad	bd	ac	bd	bd	--	bc	ad	ac	bd	ac	bc	ac	bc	bd	ac	bd	ac	ac	bc	ac	bc	bc	ad	bc	bc	--	bd	bd	bd	ad	bd	bc	ac	ac	bd	ac	ad	bd	ac	ac
Contig_3967	<lmxll>	ll	lm	lm	lm	ll	ll	ll	ll	lm	lm	lm	ll	lm	lm	ll	lm	ll	ll	ll	ll	ll	lm	lm	lm	ll	lm	ll	lm	lm	ll	ll	ll	lm	ll	ll	lm	lm	lm	ll	ll	lm	lm	ll	ll	lm	lm	ll	lm
Contig_60256	<nnxnp>	--	--	np	np	--	nn	--	nn	nn	np	np	--	np	np	nn	np	--	nn	--	nn	nn	np	nn	nn	np	np	nn	np	np	nn	np	np	nn	nn	np	nn	np	nn	nn	nn	nn	nn	np	np	np	np	np	np
Contig_11834	<lmxll>	lm	ll	ll	ll	ll	ll	lm	lm	lm	lm	lm	lm	lm	ll	lm	ll	lm	lm	lm	lm	--	ll	lm	ll	lm	lm	lm	ll	ll	lm	ll	lm	ll	lm	--	lm	--	lm	lm	ll	ll	lm	lm	ll	--	lm	ll	--
Contig_67625	<efxeg>	--	--	eg	--	--	ee	--	fg	fg	ef	ee	fg	fg	eg	fg	ee	fg	fg	ee	fg	fg	ee	ef	ef	ee	eg	ee	ee	ef	ee	ef	ee	eg	ef	eg	ef	eg	fg	fg	ef	ef	eg	ef	eg	fg	ee	ee	fg
Soc554	<efxeg>	ee	eg	fg	ef	ee	eg	ee	ef	fg	fg	eg	ee	ef	ee	eg	fg	eg	fg	fg	fg	ee	fg	fg	ef	ef	fg	eg	eg	ef	fg	--	ee	ef	ef	ef	fg	fg	fg	fg	ef	fg	eg	fg	eg	fg	fg	ef	ee
Soc930	<lmxll>	ll	ll	lm	ll	lm	ll	ll	lm	ll	ll	ll	lm	ll	lm	ll	ll	ll	ll	lm	ll	ll	lm	lm	lm	ll	lm	ll	lm	lm	lm	lm	ll	ll	lm	ll	lm	ll	ll	ll	ll	ll	lm	ll	lm	lm	ll	lm	lm
Contig_29062	<nnxnp>	nn	nn	np	nn	nn	np	np	np	nn	nn	np	nn	nn	nn	np	nn	np	nn	np	np	nn	nn	np	np	nn	np	np	np	nn	np	nn	nn	nn	np	np	np	nn	np	nn	np	nn	np	nn	np	np	np	np	nn
Soc726	<efxeg>	ef	ee	eg	eg	eg	eg	ef	ef	fg	fg	ee	ee	ef	fg	fg	ee	fg	eg	ef	ef	ee	ef	fg	ef	fg	ef	ef	ef	ee	fg	ee	eg	ee	ee	eg	fg	fg	ef	eg	eg	ef	eg	eg	ee	ef	ef	fg	ee
Soc955	<abxcd>	ad	bc	ac	ad	ac	ac	ac	bd	bc	ac	bc	bc	bd	ac	bd	ad	bd	bc	ac	ac	ad	ad	bc	ad	bc	bd	ac	bd	bd	ac	bd	bc	bc	bc	ac	ac	ac	ac	ac	bc	ad	bc	ad	bd	--	ad	bc	ad
Contig_17017	<lmxll>	ll	lm	lm	lm	ll	lm	lm	lm	ll	ll	ll	ll	lm	lm	ll	ll	ll	lm	lm	ll	ll	lm	ll	lm	lm	lm	lm	ll	lm	lm	lm	ll	lm	lm	ll	lm	lm	ll	lm	lm	lm	ll	ll	ll	--	ll	ll	lm
Soc647	<abxcd>	ad	ad	ac	bd	bd	ac	ad	bc	ac	bc	ac	ac	bd	bd	ac	bc	bd	bd	bd	ad	ac	ad	bc	ac	ac	bc	bc	bd	bc	bd	ad	ad	bc	ac	bd	ad	bd	bc	ac	bd	ac	bd	ad	bc	ad	bd	ac	ac
Soc880	<efxeg>	ef	eg	fg	ef	fg	fg	ee	eg	fg	fg	ef	eg	ee	fg	fg	ef	eg	eg	eg	fg	ef	eg	fg	ee	ef	eg	ee	fg	eg	fg	fg	fg	ee	eg	eg	eg	fg	fg	ee	ef	ee	fg	ef	fg	fg	eg	ef	fg
Soc693	<nnxnp>	nn	np	nn	np	np	nn	nn	nn	np	nn	np	nn	np	nn	np	nn	nn	nn	np	nn	nn	np	nn	np	np	nn	nn	np	nn	nn	nn	nn	np	np	np	np	np	np	nn	nn	np	nn	nn	nn	np	np	np	np
Soc620	<abxcd>	bc	ad	ad	ad	ac	bc	ad	bc	bd	bc	ad	ac	bd	ac	ad	bd	ad	ad	bc	ac	bd	ad	bd	ac	bc	ac	bd	ac	ad	ac	bd	ac	ac	bc	bd	ac	bc	ad	bc	ad	bc	ad	bd	ad	ad	bd	ac	ad
Contig_34833	<nnxnp>	--	--	nn	np	--	nn	--	np	np	np	nn	--	--	np	np	nn	np	np	np	np	--	--	np	nn	np	nn	nn	np	np	nn	nn	nn	nn	nn	nn	nn	--	nn	nn	np	np	--	nn	nn	--	nn	nn	nn
Contig_14166	<lmxll>	lm	ll	lm	ll	ll	lm	ll	ll	ll	ll	ll	ll	ll	ll	ll	lm	lm	lm	lm	ll	--	lm	ll	ll	ll	lm	lm	lm	ll	ll	ll	lm	ll	ll	lm	lm	--	ll	lm	ll	ll	ll	ll	ll	--	lm	ll	--
Contig_54685	<lmxll>	--	--	--	--	ll	lm	--	ll	ll	--	lm	--	lm	lm	--	lm	ll	--	--	lm	lm	lm	lm	ll	lm	ll	ll	lm	ll	lm	lm	lm	lm	ll	lm	ll	lm	lm	ll	lm	ll	lm	lm	lm	ll	ll	lm	lm
Contig_9040	<nnxnp>	np	--	np	--	--	nn	--	np	nn	nn	nn	nn	--	nn	nn	np	np	np	np	nn	--	nn	np	nn	nn	nn	nn	np	nn	nn	nn	nn	nn	nn	nn	nn	np	nn	np	np	np	np	nn	nn	np	np	np	nn
Soc826	<abxcd>	ac	bc	bd	ac	ac	bd	bd	ad	ac	ac	bd	ac	bc	ac	ad	bc	ad	ac	ad	ad	bc	bc	bd	ad	ac	bd	bd	ad	ac	ad	bc	bc	ac	bd	bd	ad	ac	bd	ac	bd	ac	ad	ac	bd	ad	bd	ad	ac
Soc733	<efxeg>	eg	ef	eg	ee	fg	ee	fg	eg	ef	ee	fg	ee	fg	ef	ef	eg	eg	eg	eg	ee	ee	ee	ee	ee	ee	eg	ee	fg	eg	ef	ef	fg	ee	ee	ef	ee	eg	ee	fg	eg	eg	eg	ee	fg	fg	fg	eg	ef
Contig_53933	<nnxnp>	--	nn	nn	nn	nn	np	nn	nn	nn	nn	np	np	nn	np	np	nn	np	--	np	nn	nn	nn	nn	nn	nn	nn	np	nn	np	nn	nn	np	np	nn	np	nn	nn	np	nn	nn	nn	np	np	np	nn	np	nn	nn
Contig_99535	<nnxnp>	--	--	np	--	--	nn	--	--	nn	nn	np	np	np	np	nn	np	np	--	np	--	--	np	nn	nn	--	nn	nn	np	np	nn	np	np	nn	nn	np	nn	np	nn	nn	nn	nn	nn	np	np	np	np	np	np
Contig_31194	<efxeg>	ee	eg	eg	eg	ef	ee	fg	ee	ef	fg	ef	eg	ef	ee	eg	ef	eg	fg	eg	eg	--	--	fg	eg	eg	eg	eg	ef	ef	ef	fg	fg	eg	ee	ee	ef	--	ee	eg	fg	ef	--	fg	fg	fg	ef	eg	--
Soc1072	<abxcd>	bd	bc	bc	bc	ac	bc	ac	ac	ac	--	bd	ad	--	bc	bc	bc	ad	bd	ac	bc	--	bc	bc	ac	bd	ac	ad	bc	ac	--	--	--	bd	ac	bc	ac	bc	bc	ad	bd	ad	bc	bd	bc	ac	ac	bd	bc
Soc761	<lmxll>	lm	ll	lm	ll	lm	lm	ll	ll	lm	ll	lm	ll	ll	ll	ll	lm	lm	lm	ll	lm	lm	lm	ll	ll	ll	ll	ll	ll	lm	lm	lm	lm	lm	ll	ll	ll	ll	ll	lm	lm	ll	lm	lm	lm	lm	lm	ll	ll
Contig_26919	<lmxll>	lm	lm	lm	ll	lm	ll	ll	lm	lm	lm	lm	ll	lm	ll	lm	ll	lm	lm	lm	lm	ll	lm	lm	lm	lm	lm	ll	ll	lm	lm	lm	lm	lm	ll	ll	ll	lm	ll	ll	lm	ll	ll	ll	ll	ll	lm	ll	lm
Contig_20778	<nnxnp>	--	--	--	--	--	--	--	np	--	--	np	--	np	nn	--	--	--	nn	--	np	np	np	nn	np	nn	np	np	np	np	nn	np	nn	np	nn	nn	nn	nn	np	nn	nn	np	nn	nn	np	nn	nn	nn	np
Contig_85577	<lmxll>	lm	lm	lm	ll	lm	ll	ll	ll	lm	ll	lm	lm	lm	lm	ll	lm	ll	ll	ll	lm	--	lm	lm	ll	ll	lm	lm	ll	ll	lm	lm	ll	lm	lm	lm	lm	--	ll	ll	ll	ll	ll	ll	lm	lm	ll	ll	lm
Soc731	<lmxll>	lm	lm	ll	lm	ll	lm	ll	ll	ll	lm	lm	ll	ll	lm	lm	lm	ll	lm	ll	ll	lm	lm	lm	ll	lm	ll	lm	lm	lm	lm	lm	lm	lm	ll	lm	lm	lm	lm	ll	lm	ll	lm	lm	lm	ll	ll	lm	lm
Contig_26450	<lmxll>	lm	lm	lm	ll	ll	lm	ll	lm	lm	lm	ll	ll	ll	ll	lm	ll	ll	lm	ll	lm	--	--	lm	lm	ll	lm	lm	ll	ll	lm	ll	ll	lm	lm	ll	lm	--	lm	lm	lm	lm	lm	ll	ll	--	ll	ll	--
Contig_38144	<efxeg>	--	--	--	--	--	ef	--	--	eg	ee	--	--	--	ee	fg	ee	--	ef	--	fg	ef	eg	ee	ee	fg	fg	fg	eg	ee	ef	ef	fg	eg	ef	fg	ee	eg	eg	ef	ef	ee	ee	ef	fg	fg	eg	fg	ee
Soc905	<lmxll>	ll	lm	ll	lm	lm	ll	ll	lm	ll	lm	ll	ll	ll	ll	lm	lm	ll	lm	ll	lm	ll	ll	lm	ll	lm	lm	ll	lm	ll	ll	lm	ll	ll	lm	ll	ll	ll	lm	ll	ll	lm	lm	ll	lm	lm	ll	lm	lm
Contig_99897	<nnxnp>	--	nn	np	--	--	nn	nn	nn	np	nn	np	--	nn	nn	nn	np	np	np	nn	nn	--	np	nn	nn	np	nn	nn	nn	nn	nn	np	nn	nn	nn	nn	nn	nn	np	nn	np	nn	np	nn	np	np	np	nn	np
Contig_78551	<efxeg>	fg	fg	ef	ef	ef	ef	ef	fg	fg	ef	ef	fg	fg	ef	ef	fg	ef	ef	ef	fg	--	fg	ef	fg	ef	fg	fg	fg	fg	ef	fg	ef	fg	ef	ef	ef	--	fg	fg	ef	fg	ef	ef	fg	--	ef	ef	fg
Dla41	<abxcd>	ad	ad	bd	ac	ac	ac	ac	ad	bc	ad	ad	bd	ad	bc	ac	ad	bd	bd	ad	ac	ad	bd	ad	ad	ac	ac	bd	ac	bc	ac	bd	ac	ac	ad	bc	ac	ad	bc	ac	bd	bd	bc	bd	ac	--	--	ac	ad
Soc1037	<abxcd>	bd	ad	bc	ad	bd	bc	ac	ad	ac	bd	bc	ad	ac	ac	ac	bd	bd	bc	ac	bd	ac	bc	ad	ad	ad	bc	ac	ad	bd	ad	bc	bd	ad	ac	ad	bc	ac	ad	bd	bc	bd	ad	bd	bc	bd	bd	ad	bd
Soc544	<abxcd>	ac	bd	ac	ad	bd	bc	ad	ac	bc	ad	bc	ad	bc	ad	ad	ac	ac	bd	ad	ad	ac	bd	bd	ad	ad	ad	ad	ac	ac	bd	ad	bd	ad	bd	ac	bd	bc	bc	ac	ad	bc	ac	bd	bd	bd	bc	ac	ad
Contig_1729	<lmxll>	ll	ll	lm	lm	lm	ll	lm	ll	ll	lm	ll	ll	ll	lm	ll	lm	ll	ll	lm	lm	lm	lm	ll	lm	lm	ll	lm	ll	ll	lm	ll	ll	ll	ll	lm	lm	lm	lm	lm	ll	lm	ll	ll	lm	ll	lm	ll	lm
Soc949	<efxeg>	fg	ef	ef	ef	ef	fg	ee	ef	ef	ef	ef	ef	ef	fg	ef	eg	fg	fg	ef	fg	ee	ef	fg	fg	ef	ef	ee	fg	ef	eg	fg	ef	eg	eg	eg	ef	ef	fg	ef	ef	ee	fg	ef	ef	ef	fg	ee	fg
Soc640	<abxcd>	ac	ac	bc	bc	ad	ac	ad	ac	ac	bc	bc	ad	bd	ad	ac	bd	ad	bd	bc	bc	ac	bc	ad	bd	ac	bd	ad	bc	bc	bd	bc	bd	ac	ac	ad	bd	bd	ad	bc	bd	bc	ac	ac	bc	bc	bd	ac	bc
Contig_102963	<lmxll>	lm	ll	lm	ll	ll	lm	ll	ll	lm	ll	ll	ll	ll	ll	lm	ll	lm	lm	ll	ll	--	ll	ll	ll	lm	ll	lm	lm	lm	ll	ll	ll	ll	ll	ll	lm	lm	lm	lm	ll	ll	ll	ll	ll	lm	ll	lm	--
Soc576	<lmxll>	ll	lm	lm	lm	lm	ll	lm	ll	ll	ll	lm	lm	ll	lm	lm	ll	lm	lm	ll	lm	ll	lm	ll	lm	ll	lm	ll	lm	lm	lm	ll	lm	lm	ll	ll	lm	ll	lm	ll	lm	ll	lm	ll	lm	lm	ll	lm	lm
Contig_6831	<lmxll>	ll	ll	lm	lm	ll	ll	lm	lm	ll	lm	lm	lm	lm	lm	lm	lm	lm	lm	ll	ll	--	ll	lm	lm	ll	lm	lm	ll	ll	lm	lm	ll	ll	lm	lm	lm	lm	ll	lm	ll	lm	lm	ll	ll	--	ll	ll	--
Contig_12158	<abxcd>	bd	bc	bc	ad	bd	ad	ac	bd	ac	bd	ac	bd	bc	ac	ad	bc	bd	bc	bc	ad	--	bd	bc	bc	bd	ac	bc	bc	ad	bc	ad	bc	bd	ad	ac	ac	--	ac	ad	bd	ac	bc	bc	bc	bd	ac	bc	ad
Contig_9657	<efxeg>	--	fg	--	--	--	ef	--	ef	fg	--	fg	--	--	ee	ef	eg	--	fg	--	ee	ee	ef	fg	ee	eg	fg	eg	ef	ef	eg	ef	ef	fg	fg	ee	eg	eg	eg	eg	fg	ee	fg	ef	ee	ef	ee	fg	ee
Soc650	<abxcd>	bd	bd	ad	ad	bd	bd	bd	ad	bc	ad	ad	ad	ac	ac	ad	ad	ad	ac	bc	bd	ad	bc	ac	ac	bc	ac	ad	bd	bd	ad	ad	bc	bd	ac	ad	ad	ad	bc	ad	bd	ad	ac	ac	bc	bc	bd	bd	ad
Contig_8927	<nnxnp>	nn	np	np	nn	np	nn	np	nn	np	np	np	np	nn	np	nn	nn	nn	np	np	np	nn	nn	np	nn	np	np	np	nn	nn	np	nn	np	np	np	nn	np	np	np	np	np	nn	np	nn	nn	--	nn	np	nn
Contig_70620	<nnxnp>	--	np	np	nn	--	nn	--	nn	np	np	np	--	nn	nn	nn	np	nn	np	--	nn	nn	nn	np	nn	np	np	np	nn	np	nn	nn	nn	np	np	nn	np	nn	np	np	np	nn	np	nn	nn	np	nn	nn	nn
Contig_20571	<lmxll>	--	ll	ll	--	--	lm	lm	ll	lm	lm	lm	lm	lm	ll	ll	lm	ll	lm	ll	ll	ll	lm	lm	ll	ll	ll	ll	ll	lm	lm	lm	lm	ll	ll	ll	lm	ll	ll	ll	lm	lm	ll	lm	lm	lm	lm	ll	ll
Soc505	<abxcd>	ac	bd	ac	ad	bd	bc	ad	ac	bc	ad	bc	ad	bc	ad	ad	ac	ac	ad	ad	ad	ac	bd	bd	ad	ad	ad	ad	ac	ac	bd	ad	bd	ad	bd	ac	bd	bc	bc	ac	ad	bc	ac	bd	bd	bd	ac	ac	ad
Soc637	<abxcd>	ad	bc	--	bd	ac	ac	bd	bc	ac	ac	ad	ac	bd	ac	ac	ad	bc	bc	bc	ac	ad	bc	ac	bd	ad	bc	bd	ac	bc	ac	ac	ac	bd	bc	--	bc	ac	ac	bd	ad	bd	ac	ad	ac	ac	bc	ad	ac
Soc1032	<abxcd>	bc	bc	ac	bc	bc	ad	ac	ad	ac	bd	bc	bd	bd	bc	ad	ac	bd	ac	bd	bd	ad	bd	bc	ad	ac	bc	ac	ac	ad	bc	bd	bc	bc	bd	bc	ad	ac	ac	ac	bd	bc	bc	bc	bc	ac	bc	bc	ac
Contig_24692	<efxeg>	ef	fg	fg	eg	fg	ee	ee	ef	ef	fg	ee	ee	--	eg	fg	ef	fg	fg	fg	ef	--	ef	fg	fg	ef	ef	eg	ee	fg	ef	fg	fg	ef	ee	ee	eg	ef	ee	ee	fg	eg	eg	eg	ee	eg	ef	eg	fg
Contig_62439	<nnxnp>	np	nn	nn	nn	nn	nn	np	np	np	nn	nn	np	np	np	np	nn	np	np	nn	np	--	nn	nn	nn	nn	np	nn	nn	nn	nn	nn	nn	np	nn	np	nn	--	np	np	nn	nn	np	nn	np	--	nn	nn	np
Soc812	<efxeg>	ee	ef	fg	fg	eg	ef	eg	ef	ef	ef	fg	fg	fg	fg	ef	eg	fg	ee	fg	ee	ee	eg	ee	ef	eg	ef	ef	fg	fg	ee	fg	eg	ee	ee	eg	ef	fg	ef	ef	ef	ee	ef	fg	fg	fg	fg	fg	fg
Soc681	<nnxnp>	nn	np	np	nn	np	np	nn	np	np	nn	nn	np	nn	np	np	nn	np	np	nn	np	nn	np	np	nn	nn	np	nn	np	np	np	np	np	nn	np	nn	np	np	np	nn	nn	nn	np	nn	np	np	np	nn	np
Contig_17959	<lmxll>	ll	lm	lm	lm	ll	ll	lm	ll	lm	ll	lm	lm	lm	ll	ll	ll	lm	ll	lm	lm	ll	--	ll	ll	ll	lm	ll	lm	ll	lm	ll	ll	ll	lm	ll	lm	--	lm	lm	lm	ll	lm	lm	lm	--	ll	lm	--
Contig_8792	<nnxnp>	--	--	np	np	--	nn	--	nn	np	nn	--	--	nn	nn	nn	--	--	--	nn	nn	nn	np	np	np	nn	np	np	nn	np	np	np	np	nn	nn	np	nn	nn	nn	np	np	np	np	np	np	np	np	np	np
Dla44	<lmxll>	ll	lm	lm	ll	ll	lm	lm	ll	lm	ll	lm	ll	lm	lm	ll	lm	ll	ll	ll	ll	ll	lm	lm	ll	ll	lm	lm	ll	ll	ll	lm	lm	ll	lm	ll	ll	ll	lm	ll	lm	ll	ll	ll	lm	ll	lm	ll	ll
Contig_31324	<lmxll>	ll	lm	lm	ll	lm	ll	ll	ll	ll	lm	ll	lm	lm	ll	lm	lm	lm	lm	lm	ll	--	lm	ll	ll	ll	lm	ll	lm	lm	lm	lm	ll	lm	ll	ll	ll	--	ll	ll	lm	lm	ll	ll	ll	--	lm	ll	lm
Contig_11657	<lmxll>	ll	--	ll	lm	--	lm	--	ll	ll	ll	lm	lm	ll	lm	ll	ll	ll	ll	ll	ll	--	ll	ll	ll	ll	ll	lm	lm	ll	ll	ll	ll	ll	lm	lm	lm	ll	lm	lm	ll	lm	lm	lm	lm	lm	ll	lm	ll
Contig_8952	<lmxll>	--	--	ll	ll	--	lm	--	lm	ll	ll	ll	--	lm	ll	lm	lm	lm	lm	--	lm	ll	lm	ll	ll	ll	ll	ll	ll	ll	ll	ll	ll	ll	ll	ll	lm	ll	lm	lm	ll	ll	ll	lm	ll	ll	ll	ll	lm
Contig_33873	<efxeg>	fg	ee	ee	eg	ef	ef	eg	ee	ef	fg	fg	ef	eg	ef	ef	fg	ef	ee	eg	ef	--	ee	ef	eg	eg	ee	eg	ef	ee	ee	ee	ef	eg	ee	fg	ee	ee	ef	eg	eg	eg	ef	fg	ef	ef	ef	fg	ee
Contig_53522	<efxeg>	--	--	--	--	--	ef	--	fg	ef	ee	fg	--	fg	fg	eg	--	--	--	ef	fg	eg	ee	ee	eg	ee	eg	ee	fg	ee	ef	ef	eg	ee	ef	ee	ef	ef	fg	fg	fg	fg	ef	ef	eg	eg	eg	ef	ee
Contig_17360	<lmxll>	ll	--	--	--	--	lm	--	lm	--	lm	lm	--	ll	ll	lm	--	--	ll	--	lm	lm	lm	ll	ll	lm	ll	ll	lm	ll	ll	lm	lm	lm	lm	lm	lm	ll	ll	ll	ll	ll	ll	lm	ll	lm	ll	ll	lm
Contig_113	<lmxll>	lm	lm	lm	lm	lm	lm	ll	ll	ll	lm	lm	lm	lm	lm	ll	lm	lm	lm	lm	lm	ll	ll	ll	lm	lm	ll	ll	ll	lm	lm	ll	ll	lm	lm	ll	lm	--	lm	ll	ll	lm	lm	lm	ll	lm	lm	lm	lm
Contig_1759	<lmxll>	lm	lm	lm	ll	ll	lm	lm	ll	lm	ll	lm	lm	ll	ll	lm	ll	ll	ll	ll	lm	lm	lm	ll	lm	lm	ll	ll	ll	ll	ll	lm	lm	ll	lm	ll	lm	--	lm	lm	ll	lm	ll	lm	ll	--	ll	lm	lm
Soc592	<abxcd>	ad	ad	ad	bd	ad	ac	bd	ac	ac	ac	ac	bc	ad	bd	ac	bd	ad	ac	ac	ad	bc	ad	ac	ad	ad	ac	bd	bc	ad	ac	ad	ad	ac	bc	bc	bd	ac	bd	bc	ad	bd	bc	bd	bc	bc	ad	bd	ac
Contig_22471	<lmxll>	--	--	--	lm	--	--	--	lm	--	--	--	lm	--	--	lm	--	--	--	lm	lm	lm	lm	ll	lm	ll	ll	ll	lm	lm	ll	lm	ll	ll	lm	ll	lm	ll	ll	ll	lm	ll	ll	ll	ll	ll	lm	lm	ll
Soc201	<nnxnp>	np	nn	np	nn	nn	nn	nn	np	nn	np	np	np	np	nn	nn	np	nn	np	np	nn	nn	np	np	np	nn	nn	np	nn	nn	nn	np	nn	nn	np	nn	nn	nn	nn	nn	np	np	nn	np	nn	np	nn	nn	np
Contig_29090	<lmxll>	--	--	--	--	--	ll	--	ll	lm	lm	ll	--	lm	--	ll	--	ll	--	lm	--	lm	lm	lm	ll	lm	ll	lm	lm	ll	ll	ll	lm	lm	lm	lm	ll	lm	ll	lm	lm	ll	lm	ll	ll	lm	ll	ll	lm
Contig_13367	<nnxnp>	nn	np	np	nn	nn	np	nn	nn	nn	np	nn	nn	nn	np	nn	np	nn	np	np	np	np	nn	np	nn	np	np	np	np	np	np	nn	np	np	nn	nn	nn	nn	nn	nn	np	np	np	nn	np	nn	nn	np	np
Soc659	<lmxll>	ll	ll	lm	lm	lm	lm	lm	lm	ll	ll	ll	lm	ll	ll	ll	lm	ll	lm	lm	ll	lm	ll	lm	lm	lm	lm	lm	ll	lm	lm	lm	lm	lm	ll	lm	ll	lm	ll	lm	ll	ll	ll	lm	ll	lm	ll	ll	lm
Soc444	<efxeg>	fg	ef	fg	ef	ee	eg	eg	ef	fg	eg	ef	ee	fg	fg	ee	fg	fg	fg	fg	ee	ef	ee	eg	ef	ee	ee	ef	ef	eg	ef	eg	ee	ee	fg	ef	fg	fg	fg	fg	ef	fg	fg	ef	ef	ee	ef	eg	fg
Contig_7095	<lmxll>	lm	lm	lm	lm	lm	lm	lm	lm	lm	lm	lm	lm	lm	lm	lm	lm	lm	lm	lm	lm	lm	lm	lm	lm	lm	lm	lm	lm	lm	lm	lm	lm	lm	lm	lm	lm	lm	lm	lm	lm	lm	lm	lm	lm	lm	lm	lm	lm
Contig_10881	<efxeg>	--	--	--	--	--	ee	ef	fg	ef	--	ee	fg	fg	ef	ef	eg	eg	ee	ef	eg	ee	ee	fg	fg	fg	ee	ef	fg	eg	eg	ee	eg	eg	ef	fg	ef	ef	fg	eg	ee	fg	fg	eg	ee	eg	eg	fg	fg
Contig_87980	<lmxll>	ll	ll	lm	ll	ll	lm	lm	lm	lm	ll	ll	lm	ll	ll	lm	lm	ll	lm	lm	ll	lm	ll	ll	lm	lm	ll	lm	lm	lm	ll	ll	ll	ll	ll	ll	lm	--	ll	lm	ll	ll	ll	lm	ll	--	lm	ll	lm
Soc778	<lmxll>	lm	lm	lm	ll	lm	ll	lm	ll	ll	lm	ll	lm	ll	lm	ll	lm	ll	lm	lm	lm	lm	ll	lm	ll	lm	ll	lm	lm	ll	ll	ll	ll	lm	lm	lm	ll	lm	lm	lm	ll	ll	lm	ll	ll	lm	lm	ll	lm
Dla68	<lmxll>	lm	lm	ll	ll	lm	lm	lm	lm	lm	ll	ll	lm	ll	lm	lm	ll	ll	ll	ll	ll	ll	ll	lm	ll	lm	ll	lm	ll	ll	ll	ll	ll	lm	lm	lm	ll	ll	lm	ll	ll	ll	lm	ll	ll	ll	ll	lm	ll
Contig_89743	<nnxnp>	--	--	--	--	np	nn	--	np	np	nn	np	np	np	nn	np	nn	nn	nn	nn	np	nn	np	nn	nn	np	np	np	np	nn	nn	nn	np	np	nn	np	nn	nn	np	nn	nn	nn	nn	np	np	np	np	nn	nn
Contig_64456	<nnxnp>	nn	np	np	nn	nn	np	nn	nn	nn	np	nn	nn	nn	np	nn	np	nn	np	np	np	--	--	np	nn	np	--	np	np	np	np	nn	np	np	nn	nn	nn	--	nn	nn	np	np	np	nn	np	--	nn	np	np
Contig_90642	<lmxll>	lm	ll	ll	lm	ll	lm	lm	lm	lm	ll	lm	lm	ll	ll	lm	ll	ll	lm	ll	lm	lm	ll	lm	ll	lm	lm	lm	ll	ll	lm	ll	lm	ll	lm	ll	lm	ll	lm	lm	ll	ll	lm	lm	lm	ll	lm	lm	lm
Soc716	<efxeg>	eg	ee	fg	ee	ef	ee	ee	ef	eg	ee	ee	ef	eg	ef	ee	ee	eg	eg	ef	eg	ee	fg	fg	fg	eg	ef	ee	fg	ef	fg	fg	ee	eg	fg	eg	ef	eg	ee	ee	ee	ee	ef	ee	ef	ef	ee	ef	fg
Soc1020	<abxcd>	ac	ac	ac	ac	ac	ad	bc	bd	bd	ad	ac	ac	ac	ac	bd	ac	ac	ad	ac	ad	bc	bc	bc	ac	ad	bd	bd	bc	ac	ad	bc	bd	ad	ac	bc	ac	bc	ad	bd	bc	ac	ad	ac	bc	--	ac	ad	ad
Soc670	<lmxll>	ll	ll	ll	ll	lm	ll	lm	ll	lm	lm	lm	ll	lm	ll	ll	lm	ll	lm	ll	ll	ll	lm	lm	ll	ll	ll	ll	ll	lm	lm	lm	lm	ll	ll	ll	lm	ll	ll	ll	lm	lm	ll	lm	lm	lm	lm	ll	ll
Contig_554	<nnxnp>	--	--	--	--	--	np	--	np	nn	nn	--	np	np	nn	np	np	np	np	--	np	nn	np	nn	np	nn	nn	np	nn	np	np	np	nn	np	np	np	nn	np	nn	nn	np	np	np	nn	np	np	np	np	np
Soc1098	<lmxll>	lm	ll	ll	ll	ll	ll	lm	lm	lm	lm	ll	ll	lm	lm	lm	ll	lm	ll	lm	lm	ll	lm	lm	lm	lm	lm	lm	lm	ll	lm	ll	ll	ll	ll	ll	lm	lm	lm	ll	ll	lm	ll	ll	ll	--	lm	lm	ll
Contig_16876	<efxeg>	fg	ee	fg	ef	ee	ef	fg	eg	eg	ee	ee	eg	eg	eg	eg	ef	eg	eg	ef	eg	--	ef	ee	ee	ef	fg	ef	ef	ee	ef	ee	ef	eg	ee	fg	ee	fg	eg	eg	ee	ee	fg	ee	fg	eg	ef	ef	--
Contig_8685	<nnxnp>	np	--	--	nn	nn	nn	--	nn	np	nn	nn	--	--	nn	nn	nn	--	--	--	np	nn	np	np	np	np	nn	nn	np	nn	np	np	nn	np	np	np	nn	np	nn	nn	nn	nn	nn	nn	nn	nn	nn	nn	np
Contig_70025	<efxeg>	fg	--	--	--	--	ee	--	ee	eg	--	fg	--	ef	fg	ee	eg	ef	eg	--	ef	--	ef	fg	ee	eg	fg	eg	eg	ee	fg	ef	fg	fg	ef	fg	ee	eg	fg	eg	ef	fg	fg	eg	fg	eg	fg	ef	eg
Contig_4059	<nnxnp>	nn	nn	np	np	--	nn	--	nn	np	np	nn	np	nn	nn	nn	nn	--	np	np	np	nn	np	nn	np	np	np	nn	np	np	np	nn	np	nn	np	nn	nn	nn	nn	nn	np	nn	np	nn	nn	np	np	nn	np
Contig_38333	<lmxll>	--	lm	lm	lm	ll	ll	--	lm	ll	ll	ll	ll	lm	ll	ll	ll	ll	lm	lm	ll	ll	lm	ll	lm	lm	lm	lm	ll	lm	lm	lm	ll	lm	lm	ll	lm	lm	ll	lm	lm	lm	ll	ll	ll	ll	ll	ll	lm
Contig_2499	<lmxll>	--	--	ll	--	ll	lm	--	--	--	lm	lm	--	--	ll	--	ll	--	lm	--	lm	lm	ll	ll	lm	ll	ll	lm	ll	ll	ll	ll	lm	lm	ll	lm	lm	lm	lm	lm	lm	ll	ll	lm	ll	ll	lm	ll	ll
Contig_24981	<efxeg>	--	--	--	ee	--	eg	--	ef	fg	ef	fg	fg	--	eg	--	--	--	ef	--	ef	ee	eg	ef	eg	fg	fg	ef	eg	eg	fg	ee	ef	eg	fg	eg	fg	--	fg	fg	ee	ee	ef	fg	eg	ee	fg	ee	ef
Contig_78602	<efxeg>	fg	fg	fg	fg	eg	ef	--	fg	fg	fg	ef	ef	eg	fg	ef	fg	ee	ee	ef	fg	fg	fg	eg	fg	eg	fg	ee	eg	ef	eg	fg	ee	ee	fg	ef	eg	fg	ef	eg	fg	fg	ee	ef	ee	eg	ef	eg	fg
Contig_28821	<lmxll>	--	--	--	--	--	lm	--	lm	lm	lm	lm	lm	lm	lm	lm	lm	--	lm	--	--	lm	lm	lm	lm	lm	lm	lm	lm	lm	lm	lm	lm	lm	lm	lm	lm	lm	lm	lm	lm	lm	lm	lm	lm	lm	lm	lm	lm
Contig_393	<efxeg>	eg	ef	ee	ef	ef	ee	fg	fg	fg	ef	ef	fg	fg	fg	fg	ee	fg	eg	ee	fg	fg	ee	ef	ef	ef	eg	ee	ee	ef	ee	ef	ee	fg	ef	eg	ef	eg	fg	fg	ef	ef	eg	ef	eg	--	ee	ef	eg
Contig_66305	<lmxll>	ll	ll	ll	lm	ll	lm	--	ll	lm	ll	lm	ll	ll	lm	lm	ll	ll	ll	lm	lm	--	ll	ll	ll	lm	lm	ll	lm	lm	ll	lm	ll	ll	ll	lm	lm	ll	lm	lm	lm	lm	ll	ll	ll	ll	lm	ll	lm
Soc434	<efxeg>	fg	ef	ef	ee	ee	fg	eg	ee	fg	ee	fg	ee	ee	fg	ee	ee	eg	eg	ef	ee	ef	ee	ef	ef	ee	fg	eg	ee	ef	ee	eg	ef	eg	ef	fg	fg	fg	eg	ee	ee	fg	ef	eg	ef	fg	fg	eg	ee
Dla04	<efxeg>	eg	ef	ef	fg	fg	ee	eg	fg	ee	ee	eg	eg	eg	ef	eg	ef	eg	ee	ef	ee	ee	fg	ef	eg	ef	ef	ee	ef	ef	ef	fg	ee	ee	fg	eg	eg	eg	eg	eg	ee	ef	ef	eg	ef	--	eg	ef	ef
Contig_15712	<lmxll>	--	lm	ll	ll	lm	lm	lm	lm	lm	ll	ll	lm	ll	lm	lm	ll	ll	ll	ll	ll	ll	ll	lm	ll	lm	ll	lm	ll	ll	ll	ll	ll	lm	lm	lm	ll	ll	lm	ll	ll	ll	lm	ll	ll	ll	ll	lm	ll
Contig_62628	<lmxll>	--	lm	--	ll	--	ll	--	lm	lm	ll	ll	ll	ll	lm	lm	lm	--	lm	lm	ll	ll	ll	ll	ll	ll	ll	ll	lm	ll	lm	lm	lm	ll	ll	lm	ll	ll	ll	ll	ll	ll	ll	ll	ll	--	lm	ll	lm
Contig_47822	<nnxnp>	--	np	np	--	--	np	--	np	np	nn	np	--	nn	np	np	nn	np	np	nn	--	np	nn	nn	nn	nn	np	np	nn	np	np	np	np	np	np	np	nn	nn	nn	np	np	nn	nn	np	np	np	nn	np	np
Soc443	<abxcd>	ad	ad	bd	bd	ad	ad	ad	bd	ac	bd	bd	bd	bc	bc	bd	bd	bd	bc	ac	ad	bd	ac	bc	bc	ac	bc	bd	ad	ad	bd	bd	ac	ad	bc	bd	bd	bd	ac	bd	ad	bd	bc	ac	ac	ac	ad	ad	bd
Contig_6721	<nnxnp>	--	--	--	--	--	np	--	np	nn	nn	np	--	np	nn	nn	np	np	np	--	--	np	np	np	np	nn	nn	np	nn	np	np	np	nn	np	np	np	nn	np	nn	nn	np	np	np	nn	np	np	np	np	np
Contig_32519	<abxcd>	bc	bd	bc	bd	bd	ac	bc	ac	ad	bc	ad	bc	ad	bc	ad	bc	ac	bc	bd	ac	bc	ad	bc	ad	ad	ac	bc	bd	ac	bc	bc	ac	bd	ad	ad	ad	bd	bd	bc	ac	ad	ac	ac	bc	--	bc	ad	bd
Soc1088	<efxeg>	ef	ef	ee	eg	ef	ef	fg	ef	fg	eg	eg	fg	ee	ef	fg	eg	eg	ee	ee	eg	ee	ee	ef	eg	ef	eg	fg	ee	ee	eg	ee	ee	fg	ef	fg	eg	ee	ef	ee	eg	eg	ef	eg	eg	--	ee	ef	ee
Soc736	<nnxnp>	nn	np	np	np	np	nn	nn	np	nn	np	nn	nn	np	nn	np	nn	np	np	np	np	np	nn	np	nn	nn	nn	np	nn	nn	nn	np	np	nn	nn	nn	np	nn	nn	nn	np	np	np	nn	nn	np	nn	np	np
Contig_2703	<efxeg>	eg	ee	eg	eg	fg	ef	fg	ee	eg	ef	ee	ef	eg	eg	ef	eg	eg	eg	ee	ef	--	ef	ef	ee	fg	ef	ee	ef	fg	ee	fg	ef	ef	eg	eg	ee	eg	eg	eg	ee	ee	ee	ee	ee	--	ee	fg	ee
Contig_15436	<abxcd>	--	bd	bd	--	--	bc	--	ad	bd	ad	bd	ad	bd	bc	bd	ac	ac	ac	bd	ac	bd	ad	bc	bc	ad	bd	ad	bc	bd	ac	bc	bd	ac	ac	bc	bd	bd	bc	ad	bd	ad	bc	bd	bd	bd	bc	ad	bc
Contig_12431	<nnxnp>	np	np	nn	np	np	nn	np	nn	nn	nn	nn	nn	np	np	nn	nn	np	np	np	np	nn	np	nn	np	nn	nn	nn	np	np	np	np	np	nn	nn	np	np	np	nn	nn	np	nn	np	np	nn	np	np	nn	nn
Soc645	<lmxll>	ll	ll	lm	lm	ll	lm	ll	lm	ll	lm	ll	lm	ll	ll	ll	lm	ll	lm	lm	lm	lm	lm	lm	lm	lm	ll	lm	ll	lm	ll	ll	ll	lm	lm	ll	lm	lm	lm	lm	lm	lm	ll	lm	ll	ll	ll	lm	ll
Contig_9479	<efxeg>	ef	ee	eg	--	eg	ee	--	ee	ee	ee	eg	eg	eg	eg	ee	fg	fg	ef	eg	ef	ef	fg	ef	ee	fg	eg	ee	eg	eg	ef	eg	fg	ef	ef	fg	ee	eg	ee	ee	ef	ef	ee	fg	eg	eg	eg	eg	eg
Contig_27576	<nnxnp>	--	np	--	--	--	np	nn	np	np	np	np	nn	nn	nn	np	nn	nn	nn	--	--	np	np	nn	nn	np	nn	nn	np	np	nn	np	nn	np	np	nn	nn	nn	nn	np	nn	np	np	np	np	np	nn	np	np
Soc1115	<lmxll>	ll	ll	ll	ll	ll	ll	ll	ll	lm	ll	ll	lm	--	lm	ll	ll	lm	lm	ll	ll	ll	lm	ll	ll	ll	ll	lm	ll	lm	ll	lm	ll	ll	ll	lm	ll	ll	lm	ll	ll	lm	lm	lm	lm	lm	ll	ll	ll
Soc724	<abxcd>	ac	bc	bd	ac	ac	bd	bd	ad	bc	ac	bd	ac	bc	bc	ad	bc	ad	ac	ad	ad	ac	bc	bd	ad	ac	bd	bd	ad	ac	ad	bc	bc	ac	bd	ad	ad	ac	bd	ac	bd	ac	ad	ac	bd	ad	bd	ad	ac
Soc1079	<efxeg>	eg	eg	ee	fg	eg	fg	ee	fg	ee	eg	eg	ee	ee	ef	ef	ef	ef	eg	eg	ef	eg	ee	eg	fg	ee	ef	ee	eg	ee	ef	ef	eg	eg	fg	ef	ef	ee	fg	ee	ee	fg	eg	ee	ef	fg	ef	eg	eg
Contig_3528	<efxeg>	--	--	--	--	--	--	--	fg	eg	ef	eg	--	--	eg	ef	eg	fg	fg	--	ee	fg	ee	ee	fg	fg	eg	eg	fg	fg	ee	eg	fg	eg	ee	eg	ee	eg	fg	ef	ef	ef	ef	ef	eg	eg	fg	ef	eg
Contig_32828	<nnxnp>	nn	nn	np	np	np	nn	np	nn	nn	nn	np	np	np	np	nn	np	np	nn	np	nn	--	np	nn	nn	np	np	np	np	np	nn	np	np	nn	nn	np	nn	np	nn	nn	nn	nn	nn	np	np	np	np	np	np
Soc808	<abxcd>	ad	ac	bd	ac	ac	ac	ac	ad	bc	ad	ad	bd	ad	bc	ac	ad	bc	bd	ad	ac	ac	bd	ad	ad	ac	ac	bd	ac	bc	ac	bd	ac	ac	ad	bc	ac	ac	bc	ac	bd	bd	bc	bd	ac	bd	ac	ac	ad
Contig_43615	<lmxll>	ll	ll	lm	lm	ll	ll	ll	ll	ll	lm	lm	ll	lm	ll	ll	lm	ll	lm	lm	lm	--	lm	ll	lm	ll	lm	ll	lm	lm	lm	lm	lm	ll	ll	ll	lm	lm	ll	lm	lm	lm	ll	ll	lm	lm	lm	ll	lm
Dla60	<abxcd>	ad	ad	ac	bd	bd	ac	ad	bc	ac	bc	ac	ac	bd	bd	ac	bc	bd	bd	bd	ad	ac	ad	bc	ac	ac	bc	bc	bd	bc	bd	ad	ad	bc	ac	bd	ad	bd	ac	ac	bd	ac	bd	ad	bc	ad	bd	ac	ac
Soc999	<abxcd>	bd	ad	ac	bd	bd	bc	bd	bc	ac	ac	bc	bc	ad	ad	bc	ac	ad	ad	ad	bd	bc	bd	ac	ad	bc	ac	ac	ad	ad	ad	bd	bd	bc	bc	bd	bd	ad	ac	ac	ad	ac	ad	bd	ac	bd	ad	ac	bc
Contig_44212	<abxcd>	ac	bc	ac	bc	ad	bc	bd	ac	ac	bc	ac	bd	bd	bd	ac	bd	ad	bd	ac	bc	ac	bc	ad	bd	bc	ad	ad	bc	ad	bd	ac	ad	bc	bc	ad	ad	ad	ad	bc	ad	ac	bc	ac	ac	bc	bd	ac	ac
Contig_16479	<lmxll>	ll	ll	--	lm	ll	lm	ll	lm	ll	ll	lm	ll	lm	lm	lm	lm	lm	ll	ll	ll	ll	lm	ll	lm	ll	lm	ll	ll	lm	lm	lm	lm	ll	ll	ll	lm	ll	ll	ll	ll	lm	ll	lm	lm	ll	lm	lm	ll
Soc805	<lmxll>	lm	lm	lm	lm	ll	ll	ll	ll	lm	ll	lm	ll	lm	lm	ll	lm	lm	ll	lm	ll	lm	ll	ll	lm	ll	ll	lm	lm	ll	lm	ll	ll	ll	lm	lm	lm	lm	lm	lm	lm	lm	lm	lm	lm	ll	lm	ll	lm
Contig_6436	<lmxll>	ll	ll	ll	lm	lm	ll	ll	lm	ll	lm	ll	ll	lm	lm	ll	lm	lm	lm	lm	ll	ll	ll	lm	ll	ll	lm	lm	lm	lm	lm	ll	ll	lm	ll	lm	ll	lm	ll	ll	lm	ll	lm	ll	lm	ll	lm	ll	ll
Contig_41222	<lmxll>	lm	ll	lm	lm	ll	lm	lm	ll	ll	lm	ll	lm	ll	ll	ll	lm	ll	lm	lm	lm	lm	ll	ll	ll	ll	ll	ll	ll	ll	ll	ll	lm	ll	lm	ll	lm	lm	lm	lm	lm	lm	ll	lm	lm	ll	ll	lm	ll
Soc83	<abxcd>	ad	bd	ad	bd	ac	ad	ac	ad	ad	bd	ad	ac	bc	bc	ad	bc	ac	bc	ad	bd	ad	bd	ac	bc	bd	bc	ac	bd	ad	ac	bd	bc	bd	bd	ac	ac	ac	ac	bd	ac	ad	ad	ad	ad	bd	bc	bd	ad
Contig_30651	<lmxll>	lm	ll	lm	ll	ll	ll	lm	lm	lm	ll	ll	ll	lm	ll	lm	ll	ll	lm	lm	lm	--	lm	lm	ll	lm	ll	ll	lm	ll	ll	lm	lm	ll	lm	lm	ll	--	ll	lm	lm	lm	ll	lm	lm	lm	ll	lm	ll
Contig_17094	<lmxll>	lm	lm	lm	lm	ll	lm	lm	ll	ll	lm	lm	ll	lm	lm	lm	lm	ll	lm	ll	lm	lm	lm	lm	ll	lm	ll	ll	lm	ll	lm	lm	lm	lm	ll	lm	ll	lm	lm	ll	lm	ll	lm	lm	lm	ll	ll	lm	lm
Soc651	<abxcd>	bd	ad	bd	bd	bd	bd	bc	ad	ad	bc	bd	bd	ac	ad	bd	bc	ad	bd	bc	bc	bd	ac	ac	ac	ac	ad	ad	ac	ad	ad	ad	bd	ad	bd	ad	ac	bc	bc	bd	ad	bc	ac	ad	bd	ad	ac	bd	bd
Dla39	<lmxll>	ll	lm	ll	ll	ll	ll	ll	lm	lm	ll	ll	ll	lm	lm	ll	ll	lm	ll	ll	ll	ll	lm	lm	lm	lm	lm	lm	lm	lm	lm	lm	ll	lm	ll	lm	lm	ll	ll	ll	lm	ll	lm	lm	ll	lm	lm	ll	ll
Contig_14389	<efxeg>	--	eg	--	eg	ef	eg	ee	fg	fg	eg	fg	ef	ee	ee	fg	ee	ef	ee	--	eg	fg	eg	ef	ee	eg	ef	ef	eg	ef	ee	fg	ef	eg	eg	ef	ef	ef	ef	eg	ef	fg	fg	fg	fg	eg	ee	fg	fg
Contig_17896	<nnxnp>	np	nn	nn	nn	nn	nn	np	np	np	nn	nn	np	np	np	np	nn	np	np	nn	np	--	--	nn	nn	nn	--	nn	nn	nn	nn	nn	nn	np	nn	np	nn	--	np	np	nn	nn	--	nn	np	--	nn	nn	np
Soc524	<abxcd>	ac	bc	ac	ac	ac	ac	ad	bc	bc	ad	ac	ac	bd	bc	ad	ad	bc	ac	ad	ad	ac	bd	bd	bd	bd	bc	bc	bd	bc	bc	bc	ac	bc	ac	bd	bd	ac	ad	ac	bc	ad	bd	bc	ac	bc	bd	ac	ac
Contig_15075	<abxcd>	ac	ad	ad	--	bd	bd	ad	bd	bc	ac	bc	ad	ad	ac	bc	ad	ad	ad	bd	ad	bc	ad	bc	ad	bc	ac	bd	bc	ac	bc	ad	bc	bd	bd	bc	ad	ad	ad	bc	bd	ad	bc	ad	bc	ac	bd	bd	ac
Soc1095	<nnxnp>	np	nn	nn	np	np	nn	np	np	nn	nn	np	np	np	nn	np	nn	np	nn	nn	nn	nn	np	nn	--	nn	nn	nn	nn	nn	nn	np	nn	nn	np	np	np	np	np	np	nn	nn	nn	np	nn	--	np	nn	nn
Contig_21739	<abxcd>	bd	--	ad	ac	ac	bc	--	bc	bd	bc	ad	--	bc	ac	ac	bd	ad	ad	bc	ac	bd	ad	bc	ac	bd	ac	bc	ac	ac	ac	bd	ac	ac	bc	bd	ac	bc	ad	bc	ad	bc	ad	bc	ad	ad	bd	ac	ad
Contig_10826	<efxeg>	fg	ef	ee	eg	fg	ef	ef	eg	ee	ee	ef	fg	eg	fg	ef	ee	ef	ee	ee	ee	fg	ee	ee	eg	eg	ee	ef	ef	eg	ee	fg	ef	eg	eg	eg	ee	ee	ee	ee	eg	ee	ef	ee	ef	eg	ee	eg	fg
Contig_18834	<efxeg>	fg	ef	--	fg	--	ef	--	ef	ef	fg	fg	--	fg	ef	ef	--	ef	ef	fg	ef	fg	ef	ef	fg	fg	ef	fg	ef	ef	ef	ef	ef	fg	ef	fg	ef	ef	ef	fg	fg	fg	ef	fg	ef	ef	ef	fg	ef
Contig_32696	<lmxll>	ll	ll	lm	ll	ll	lm	--	lm	lm	ll	lm	--	lm	lm	--	--	lm	--	--	lm	ll	ll	ll	ll	ll	ll	ll	lm	ll	lm	lm	ll	ll	lm	ll	lm	lm	lm	lm	lm	lm	lm	lm	ll	ll	ll	lm	ll
Contig_38570	<lmxll>	lm	lm	lm	ll	lm	ll	ll	lm	lm	lm	lm	ll	lm	ll	lm	ll	lm	lm	lm	lm	ll	lm	lm	lm	lm	lm	ll	lm	lm	lm	lm	lm	lm	ll	ll	ll	lm	ll	ll	lm	ll	ll	ll	ll	ll	lm	ll	lm
Contig_55052	<efxeg>	--	--	--	--	--	ef	--	ef	fg	fg	ef	fg	fg	ef	ef	--	ef	--	--	ef	fg	fg	ef	fg	ef	ef	ef	fg	fg	ef	fg	ef	fg	ef	ef	ef	fg	fg	fg	ef	fg	ef	ef	ef	ef	ef	ef	fg
Soc533	<abxcd>	bc	ac	ad	bc	bc	bd	bc	bd	ad	bd	bd	bd	ac	ac	bd	ad	ac	ac	ac	bc	bd	bc	ad	ac	bd	ad	ad	bc	ac	ac	bc	bc	bd	bd	bc	bc	ac	ad	ad	ac	ad	ac	bc	ad	bc	ac	ad	bd
Contig_51758	<efxeg>	--	ee	ee	--	--	eg	--	ee	ee	ef	ee	ee	ee	eg	ee	fg	eg	fg	ee	fg	ee	ef	eg	eg	ef	ee	ef	eg	ee	fg	eg	ee	fg	fg	eg	ee	ee	eg	ef	ee	ef	eg	ee	ee	ee	eg	ef	eg
Soc578	<nnxnp>	nn	nn	np	nn	nn	np	np	nn	np	nn	np	nn	np	np	np	nn	np	np	np	nn	np	np	nn	np	nn	np	np	nn	nn	nn	np	nn	nn	np	nn	np	np	nn	nn	np	nn	nn	nn	np	nn	nn	nn	nn
Contig_18654	<nnxnp>	--	nn	--	--	--	--	--	--	np	np	--	--	--	--	np	--	--	nn	--	nn	np	nn	np	np	np	np	np	nn	nn	nn	nn	nn	np	np	nn	nn	nn	np	np	nn	np	nn	nn	np	nn	nn	np	np
Contig_9791	<lmxll>	ll	ll	lm	ll	lm	ll	ll	lm	ll	ll	ll	lm	ll	lm	ll	ll	ll	ll	lm	ll	--	lm	lm	lm	ll	lm	ll	lm	lm	lm	lm	ll	ll	lm	ll	lm	ll	ll	ll	ll	ll	lm	ll	lm	--	ll	lm	--
Contig_35786	<nnxnp>	np	nn	nn	np	nn	np	np	np	nn	nn	nn	nn	np	nn	np	np	np	nn	nn	np	np	np	nn	np	nn	nn	nn	np	np	nn	np	nn	nn	nn	np	nn	nn	nn	nn	nn	np	nn	np	np	np	np	nn	np
Soc976	<efxeg>	eg	ef	ef	fg	ee	ef	fg	ef	ee	eg	eg	ee	--	ef	ee	eg	ee	ef	fg	ee	eg	ef	ee	fg	fg	ee	fg	ee	ef	ef	ef	ef	fg	ef	eg	ef	ef	ee	fg	fg	fg	ee	eg	ee	ee	ee	eg	ef
Contig_41579	<lmxll>	--	--	lm	--	--	ll	lm	ll	ll	lm	--	--	--	lm	lm	ll	--	lm	lm	ll	--	lm	ll	ll	ll	ll	ll	lm	lm	ll	lm	lm	ll	lm	lm	lm	lm	lm	lm	lm	lm	ll	lm	ll	lm	ll	lm	lm
Soc821	<efxeg>	ef	ef	ee	ee	ef	ef	ef	ee	fg	ee	ee	ee	eg	eg	ee	ee	ee	eg	fg	ef	ee	fg	eg	eg	fg	eg	ee	ef	ef	ee	ee	fg	ef	eg	ee	ee	ee	fg	ee	ef	ee	eg	fg	fg	fg	ef	ef	ee
Soc687	<efxeg>	ef	ef	fg	ef	ee	eg	fg	ee	eg	ef	eg	ef	fg	fg	eg	ef	fg	fg	eg	ef	ee	fg	ee	eg	ee	fg	eg	ee	ef	ee	fg	ef	eg	eg	ee	fg	eg	ef	ee	eg	ef	ee	ef	eg	ef	ef	eg	ef
Soc950	<nnxnp>	np	nn	np	nn	nn	np	np	nn	np	np	nn	nn	np	np	nn	np	np	np	np	nn	nn	nn	np	np	nn	nn	nn	nn	np	nn	np	nn	nn	np	nn	np	np	np	np	nn	np	np	nn	nn	nn	nn	np	np
Soc941	<nnxnp>	np	np	np	np	np	np	np	nn	np	nn	nn	nn	np	np	nn	np	nn	np	nn	np	np	np	np	nn	nn	np	nn	np	nn	nn	nn	nn	np	nn	nn	nn	nn	np	nn	nn	np	np	nn	np	nn	np	np	nn
Contig_41568	<nnxnp>	np	np	nn	--	np	nn	--	np	nn	np	nn	nn	nn	nn	nn	np	nn	nn	nn	np	np	nn	np	nn	np	nn	nn	np	np	np	nn	np	nn	nn	np	nn	nn	np	np	nn	np	np	np	nn	np	np	nn	np
Soc699	<abxcd>	bc	bd	ac	ad	bc	ad	ac	bc	bd	ad	bc	ad	bc	bd	bd	ac	bc	ac	ac	ad	ad	bd	bd	ad	ad	bc	ad	bc	ad	bd	bd	ad	bd	ad	bd	ad	ac	ad	ac	ac	ac	bc	ad	ac	bc	bc	ac	bd
Contig_33889	<abxcd>	ac	bd	ad	bd	bc	ac	bc	bc	ad	bc	bd	bc	bc	bc	ad	bd	ac	ad	bc	bc	bc	bd	bd	bd	ac	bd	ad	ac	ad	bd	bd	bd	bc	bc	bc	ac	ac	ac	ad	bd	bd	bd	bd	bd	ad	bd	ad	ad
Soc968	<nnxnp>	nn	np	np	np	np	np	nn	nn	nn	np	np	nn	nn	nn	nn	np	nn	nn	np	nn	nn	np	np	np	np	nn	np	np	np	np	np	np	nn	np	nn	np	nn	nn	nn	np	np	nn	np	nn	nn	np	np	nn
Soc978	<lmxll>	ll	ll	ll	lm	ll	lm	lm	lm	ll	lm	ll	ll	ll	ll	lm	ll	lm	lm	lm	ll	lm	ll	ll	lm	lm	ll	ll	lm	lm	ll	ll	lm	ll	ll	ll	ll	ll	lm	lm	lm	lm	lm	lm	ll	ll	lm	lm	ll
Soc1143	<efxeg>	fg	ee	fg	ef	eg	fg	ef	ee	ee	ee	fg	eg	--	ef	eg	ee	eg	fg	fg	eg	fg	fg	ee	ee	eg	eg	ee	ef	ef	ee	fg	ef	eg	ef	fg	fg	fg	ef	fg	ef	eg	ef	fg	eg	--	eg	ef	fg
Contig_1373	<efxeg>	fg	ee	ee	eg	ef	ee	eg	ee	ef	fg	fg	ef	eg	ee	ef	fg	ef	ee	eg	ef	fg	ee	ef	eg	eg	ef	eg	ef	ee	ee	ee	ee	eg	ee	fg	ee	ee	ef	eg	eg	eg	ef	fg	ef	ef	ef	fg	ee
Contig_12764	<lmxll>	--	--	--	--	--	lm	--	ll	ll	lm	ll	--	--	lm	ll	lm	--	--	lm	lm	lm	lm	ll	lm	ll	ll	lm	ll	ll	lm	ll	ll	ll	ll	lm	lm	lm	lm	lm	ll	lm	ll	lm	ll	ll	lm	ll	lm
Soc1051	<abxcd>	bc	bc	ac	bd	bc	ad	ac	ad	ac	bd	bc	ad	bd	bc	ad	ac	bd	ac	ad	bd	ad	bd	bc	ad	ac	bc	ac	ac	ad	bc	bd	bc	ac	bd	bc	bd	ac	bc	ac	bd	bc	bc	ac	bc	ac	bc	bd	ac
Contig_10558	<lmxll>	--	--	lm	--	--	lm	lm	lm	lm	lm	lm	ll	lm	lm	lm	lm	lm	lm	lm	lm	lm	lm	lm	lm	lm	lm	lm	lm	lm	lm	lm	lm	lm	lm	lm	lm	lm	lm	lm	lm	lm	lm	lm	lm	lm	lm	lm	lm
Soc814	<lmxll>	lm	lm	lm	lm	lm	lm	lm	lm	ll	lm	lm	ll	ll	ll	lm	lm	ll	ll	lm	lm	lm	lm	lm	lm	ll	lm	ll	lm	lm	lm	ll	lm	lm	lm	ll	lm	lm	lm	ll	lm	lm	ll	ll	lm	ll	lm	lm	lm
Contig_63403	<nnxnp>	nn	--	np	nn	--	np	--	nn	nn	np	nn	nn	nn	np	nn	np	nn	np	np	np	np	nn	np	nn	np	np	np	np	np	np	nn	np	np	nn	nn	nn	nn	nn	nn	np	np	np	nn	np	nn	nn	np	np
Contig_2917	<abxcd>	ad	ad	ac	ad	bd	bc	ac	bd	bc	ad	bc	ac	ac	ac	bc	ad	ac	ac	bc	ad	bd	ac	bd	ac	bd	ac	bc	bd	ad	bd	ac	bd	bc	bc	bd	ac	ac	ac	bd	bc	ad	bd	ad	bc	ad	bd	bc	ad
Contig_19539	<lmxll>	lm	lm	lm	ll	ll	lm	lm	ll	lm	ll	lm	lm	ll	ll	lm	ll	ll	ll	ll	lm	--	lm	ll	lm	ll	ll	ll	ll	ll	ll	lm	lm	ll	lm	ll	lm	ll	lm	lm	ll	lm	ll	lm	ll	lm	ll	lm	lm
Contig_31364	<efxeg>	fg	fg	fg	fg	fg	ef	eg	ee	ee	ef	fg	fg	fg	fg	ee	fg	fg	ef	fg	ef	eg	eg	eg	fg	ef	ee	ee	eg	fg	ef	eg	ee	ef	fg	eg	fg	eg	ef	ee	eg	fg	ef	fg	eg	fg	fg	ef	ef
Contig_30176	<nnxnp>	np	np	nn	--	--	nn	nn	nn	np	np	nn	np	np	np	nn	np	nn	np	nn	nn	np	np	nn	np	np	nn	nn	nn	np	nn	np	nn	np	nn	nn	nn	np	np	np	nn	np	nn	nn	nn	--	nn	nn	np
Soc1106	<nnxnp>	nn	nn	nn	nn	nn	np	np	nn	np	nn	nn	np	nn	np	np	nn	np	np	np	nn	nn	nn	nn	nn	np	nn	nn	nn	np	nn	nn	np	np	nn	np	nn	nn	np	nn	nn	nn	np	nn	np	nn	np	nn	nn
Contig_32905	<lmxll>	lm	ll	ll	ll	ll	ll	lm	lm	lm	lm	ll	ll	lm	lm	lm	ll	lm	ll	lm	lm	ll	lm	lm	lm	lm	lm	lm	lm	ll	lm	ll	ll	ll	ll	ll	lm	lm	lm	ll	ll	lm	ll	ll	ll	lm	lm	lm	ll
Contig_10411	<efxeg>	ef	eg	fg	ef	fg	ef	fg	ee	eg	fg	eg	eg	ee	fg	ee	ef	ee	eg	fg	fg	--	ef	eg	ef	fg	eg	fg	ee	ee	fg	ee	eg	eg	eg	ef	fg	fg	fg	fg	eg	ef	eg	ef	ee	--	ef	eg	ef
Soc571	<abxcd>	ac	ad	ad	ac	bd	bd	ad	bd	bc	ac	bc	ad	ad	ad	bd	ad	ad	ad	bd	ad	bc	ad	bc	ad	bc	ac	bd	bc	ac	bc	ad	bc	bd	bd	bc	ad	ad	ad	bc	bd	ad	bc	ad	bc	ac	bd	bd	ac
Contig_2149	<efxeg>	ee	ee	ee	ef	eg	ef	fg	ef	ee	fg	ef	eg	ef	eg	ef	ef	ef	fg	fg	ee	--	eg	ef	ee	fg	ef	fg	fg	eg	fg	ef	fg	ee	eg	ef	ef	fg	fg	fg	ee	ef	fg	fg	ee	ef	ee	eg	eg
Contig_14862	<lmxll>	ll	ll	lm	lm	ll	ll	ll	lm	lm	lm	ll	ll	lm	ll	ll	lm	ll	lm	lm	lm	ll	lm	lm	lm	lm	lm	ll	ll	lm	lm	ll	ll	lm	lm	lm	lm	lm	lm	lm	lm	lm	ll	lm	ll	lm	lm	lm	ll
Contig_17925	<lmxll>	ll	lm	--	--	lm	lm	--	lm	lm	lm	ll	lm	--	lm	lm	--	lm	lm	--	lm	ll	lm	lm	ll	ll	lm	ll	lm	lm	lm	lm	lm	ll	lm	ll	lm	lm	lm	ll	ll	ll	lm	ll	lm	lm	lm	ll	lm
Contig_1886	<lmxll>	ll	--	--	--	--	ll	--	lm	ll	lm	ll	--	--	lm	lm	lm	--	lm	lm	lm	ll	lm	ll	lm	lm	lm	lm	lm	lm	ll	lm	ll	lm	ll	ll	ll	ll	lm	lm	lm	ll	ll	ll	lm	ll	lm	lm	lm
Contig_35126	<nnxnp>	--	np	np	--	--	np	--	nn	nn	np	nn	--	nn	np	--	np	nn	--	--	--	np	nn	np	nn	np	np	np	np	np	np	nn	np	np	nn	nn	nn	nn	nn	nn	np	np	np	nn	np	nn	nn	np	np
Contig_24033	<lmxll>	--	--	--	--	lm	lm	--	lm	lm	lm	lm	--	lm	ll	lm	ll	--	lm	lm	lm	lm	lm	lm	lm	lm	lm	lm	lm	lm	lm	lm	lm	lm	lm	lm	lm	lm	lm	lm	lm	lm	lm	lm	lm	lm	lm	lm	lm
Contig_1903	<efxeg>	ee	fg	eg	ef	eg	eg	ef	fg	eg	ee	ee	eg	ef	eg	eg	ee	eg	fg	ef	eg	ee	fg	eg	ef	ee	fg	ef	eg	fg	fg	eg	eg	ef	fg	ee	fg	--	eg	ef	ef	ef	eg	ee	eg	--	--	ee	eg
Contig_20774	<efxeg>	ee	fg	fg	fg	fg	ee	ee	eg	ee	eg	ee	ee	eg	ef	eg	ef	eg	eg	fg	eg	--	ef	eg	ef	ee	ee	eg	ef	ef	ee	fg	eg	ef	ee	ef	ee	ee	ee	ee	fg	fg	--	ee	ef	--	ee	fg	--
Soc770	<nnxnp>	nn	np	np	nn	np	np	nn	np	np	np	nn	np	nn	np	np	nn	np	np	np	np	nn	np	np	nn	nn	np	nn	np	np	np	np	np	nn	np	nn	np	np	np	nn	nn	nn	np	nn	np	np	np	nn	np
Soc1060	<abxcd>	ac	bd	ac	ad	ac	ad	ac	bd	bd	ac	ad	ad	--	bd	ad	ac	bc	ad	ac	ac	ad	bd	bc	bc	bc	bd	bd	bc	bd	bd	bd	ad	bd	ad	bd	bc	ac	ad	ac	bd	ac	bc	bd	ad	bd	bc	ad	ad
Contig_21372	<nnxnp>	nn	np	nn	np	nn	nn	np	nn	np	np	nn	nn	nn	np	nn	nn	nn	nn	np	nn	--	--	np	nn	np	np	nn	np	nn	nn	nn	np	nn	nn	nn	np	--	np	np	nn	nn	nn	np	nn	--	--	nn	--
Soc565	<efxeg>	fg	ef	fg	fg	ef	eg	fg	eg	ee	fg	eg	fg	ee	fg	ee	fg	ee	fg	ef	eg	fg	ee	fg	ee	ee	eg	fg	ef	ee	ef	fg	eg	ef	ee	ee	ee	ef	ef	fg	eg	ee	eg	eg	fg	ef	ef	ee	ef
Contig_18443	<lmxll>	lm	lm	ll	ll	lm	lm	lm	lm	lm	ll	ll	lm	ll	ll	lm	ll	lm	ll	ll	ll	lm	ll	lm	ll	lm	ll	lm	lm	lm	ll	ll	ll	lm	lm	lm	ll	ll	lm	ll	ll	ll	lm	lm	ll	ll	ll	lm	ll
Soc512	<abxcd>	bc	ac	ad	bc	bc	ad	bc	bd	ad	bd	bd	bd	ac	ac	bd	ad	ac	ac	ac	bc	bd	bc	ad	ac	bd	ad	ad	bc	ac	ac	ac	bc	bd	bd	bc	bc	ac	ad	--	ac	ad	ac	bc	ad	bc	ac	ad	bd
Soc415	<lmxll>	ll	lm	lm	lm	ll	ll	lm	ll	lm	ll	lm	lm	lm	ll	ll	ll	lm	ll	lm	lm	ll	ll	ll	ll	ll	lm	ll	lm	ll	lm	ll	ll	ll	lm	ll	lm	lm	lm	lm	lm	ll	lm	lm	lm	ll	ll	lm	ll
Soc1134	<efxeg>	ee	fg	ee	eg	ef	eg	ef	ee	fg	eg	ef	eg	--	fg	fg	ee	ee	ee	ee	eg	eg	eg	eg	eg	eg	ee	eg	ef	ee	fg	fg	ef	eg	fg	fg	eg	ef	fg	ef	ee	ee	ee	eg	ef	ef	ef	ee	fg
Soc508	<efxeg>	ef	ef	ee	ee	fg	ee	fg	ee	ee	eg	fg	fg	ee	fg	ef	ee	fg	eg	eg	eg	ef	fg	eg	ee	eg	ee	eg	fg	ef	eg	ef	fg	ef	ee	ee	ee	eg	eg	eg	ee	ef	fg	eg	ef	ee	ee	eg	ef
Contig_8535	<efxeg>	fg	ef	fg	ef	fg	fg	ef	fg	ef	eg	eg	eg	fg	ef	eg	fg	fg	eg	ee	eg	ee	eg	ee	fg	ef	ef	eg	ee	eg	eg	eg	ee	eg	fg	eg	ee	ee	ef	ee	fg	eg	eg	ee	eg	eg	fg	fg	eg
Soc903	<efxeg>	eg	eg	fg	ee	eg	ef	fg	ef	fg	ee	eg	ee	ee	eg	ef	fg	ee	fg	ee	ee	ef	ee	eg	ef	fg	eg	fg	fg	ef	eg	ee	eg	eg	ee	eg	ef	fg	eg	eg	ee	eg	eg	fg	eg	fg	eg	ee	fg
Contig_841	<nnxnp>	np	np	nn	np	nn	nn	nn	nn	np	np	nn	nn	np	np	np	nn	np	np	np	np	--	np	np	nn	np	nn	nn	np	np	nn	nn	nn	nn	nn	nn	nn	--	nn	nn	np	np	nn	np	np	nn	nn	nn	--
Contig_20317	<lmxll>	lm	lm	--	ll	lm	lm	lm	lm	lm	ll	ll	ll	lm	lm	ll	lm	lm	ll	ll	ll	ll	ll	ll	lm	lm	lm	ll	ll	ll	ll	ll	ll	ll	lm	ll	ll	ll	lm	lm	lm	ll	ll	ll	ll	ll	lm	lm	ll
Contig_48161	<lmxll>	lm	--	lm	lm	ll	ll	lm	ll	ll	lm	ll	lm	lm	lm	ll	lm	lm	lm	ll	lm	ll	lm	ll	lm	ll	lm	ll	ll	lm	ll	lm	ll	ll	ll	ll	lm	lm	lm	ll	ll	lm	ll	lm	ll	lm	ll	ll	lm
Contig_45920	<lmxll>	lm	--	--	--	--	--	--	--	ll	--	--	--	--	ll	lm	--	ll	--	--	--	lm	ll	ll	ll	ll	ll	ll	ll	ll	ll	ll	lm	ll	lm	ll	ll	lm	lm	lm	ll	lm	ll	ll	lm	ll	ll	lm	lm
Contig_2183	<efxeg>	fg	fg	ef	fg	fg	fg	fg	fg	ef	fg	fg	ef	ef	fg	ef	fg	ef	fg	fg	ef	--	ef	fg	fg	ef	ef	fg	--	ef	ef	ef	fg	ef	fg	ef	ef	ef	ef	ef	ef	fg	fg	fg	fg	--	ef	ef	ef
Contig_7469	<lmxll>	lm	lm	ll	ll	--	lm	--	lm	lm	lm	ll	ll	ll	ll	lm	ll	ll	lm	ll	lm	lm	lm	lm	lm	ll	ll	ll	lm	ll	lm	ll	ll	lm	lm	ll	lm	--	lm	lm	lm	lm	lm	ll	ll	ll	ll	lm	ll
Contig_17623	<nnxnp>	nn	nn	nn	nn	nn	--	--	np	np	np	--	np	nn	nn	nn	--	nn	np	np	np	nn	np	nn	nn	nn	np	nn	np	nn	np	nn	nn	np	--	--	nn	np	nn	--	nn	nn	nn	nn	--	--	nn	nn	nn
Contig_59786	<lmxll>	--	--	--	ll	ll	ll	--	ll	lm	ll	ll	--	lm	lm	ll	ll	lm	lm	ll	ll	ll	lm	ll	ll	ll	ll	lm	ll	lm	ll	lm	ll	ll	ll	lm	ll	ll	lm	ll	ll	lm	lm	lm	ll	--	ll	ll	ll
Contig_38556	<lmxll>	--	ll	ll	ll	lm	lm	--	ll	ll	lm	ll	--	ll	ll	lm	ll	ll	--	ll	lm	ll	lm	lm	ll	lm	lm	ll	lm	lm	ll	lm	lm	lm	ll	ll	ll	ll	ll	ll	ll	ll	ll	ll	ll	lm	ll	lm	ll
Soc1085	<nnxnp>	np	nn	nn	np	nn	np	np	np	nn	nn	nn	nn	--	np	np	nn	np	nn	nn	np	np	np	nn	np	nn	nn	nn	np	nn	np	np	np	nn	nn	np	nn	np	nn	nn	nn	np	nn	np	np	np	np	np	np
Soc1108	<abxcd>	bc	ad	bc	bd	ac	bd	bc	ac	ad	bd	ac	bd	--	ad	ad	bc	ac	bc	bc	bd	bd	ad	ad	bd	bd	ac	bd	ac	ad	ad	ad	bd	ad	bd	ad	bd	bc	bd	bc	bc	bc	ac	bd	bc	ac	ac	bc	ad
Contig_42950	<efxeg>	ef	fg	fg	ef	eg	eg	fg	eg	eg	ef	ee	fg	fg	fg	eg	fg	fg	fg	eg	fg	ee	fg	ee	fg	ee	ef	eg	eg	ef	ee	fg	ee	eg	eg	ee	fg	fg	fg	ee	eg	fg	ee	fg	ee	ef	eg	eg	ef
Contig_17275	<lmxll>	ll	ll	lm	ll	--	ll	--	ll	ll	ll	lm	--	ll	lm	lm	ll	lm	ll	ll	lm	ll	ll	ll	lm	lm	lm	lm	lm	ll	ll	ll	ll	lm	lm	ll	lm	lm	lm	ll	ll	ll	lm	ll	lm	ll	ll	lm	lm
Contig_16224	<lmxll>	lm	ll	lm	ll	lm	ll	ll	lm	lm	ll	lm	ll	ll	ll	lm	ll	lm	ll	lm	ll	--	ll	lm	ll	ll	lm	lm	ll	lm	ll	lm	lm	ll	ll	lm	lm	--	lm	ll	lm	lm	lm	lm	lm	ll	ll	lm	--
Contig_13483	<lmxll>	ll	ll	ll	ll	lm	ll	lm	ll	ll	ll	ll	ll	lm	ll	ll	ll	ll	ll	ll	ll	ll	ll	lm	ll	lm	ll	ll	lm	ll	lm	ll	ll	ll	ll	ll	lm	ll	ll	lm	ll	ll	ll	ll	ll	--	ll	lm	ll
Dla43	<abxcd>	ac	bc	bd	ac	ac	bd	bd	ad	bc	ac	bd	--	bc	bc	ad	bc	ad	ac	ad	ad	ac	bc	bd	ad	ac	bd	bd	ad	ac	ad	bc	bc	ac	bd	ad	ad	ac	bd	ac	bd	ac	ad	ac	bd	ad	--	ad	ac
Contig_27567	<nnxnp>	np	--	nn	np	nn	nn	nn	--	nn	nn	--	nn	--	nn	--	np	--	nn	nn	nn	np	np	nn	np	nn	--	nn	--	--	nn	--	nn	nn	nn	nn	nn	nn	nn	nn	nn	np	nn	np	--	np	np	nn	np
Soc1043	<efxeg>	eg	eg	ee	fg	eg	fg	ee	fg	ee	eg	fg	ee	ee	ef	ef	ef	ef	eg	eg	ee	eg	ee	eg	fg	ee	ef	ee	eg	ef	ef	ef	eg	eg	eg	ee	ef	ee	fg	ee	ee	fg	eg	ef	ef	--	ef	fg	eg
Contig_64605	<efxeg>	ee	ee	ef	eg	eg	eg	eg	ee	fg	ee	ee	ef	ee	fg	eg	ee	fg	ef	ee	eg	ee	ef	ee	ee	eg	eg	ef	eg	fg	eg	ef	eg	eg	ee	fg	eg	eg	fg	eg	ef	ef	fg	ef	eg	ef	eg	eg	ee
Mmi10	<lmxll>	lm	lm	lm	lm	lm	lm	ll	ll	ll	lm	lm	lm	lm	lm	ll	lm	lm	lm	lm	lm	ll	ll	ll	lm	lm	ll	ll	ll	lm	lm	ll	ll	lm	lm	ll	lm	ll	lm	ll	ll	lm	lm	lm	ll	lm	lm	lm	lm
Contig_7348	<lmxll>	lm	lm	lm	ll	lm	ll	ll	ll	lm	ll	lm	lm	lm	lm	ll	lm	ll	ll	ll	lm	ll	lm	lm	ll	ll	lm	lm	ll	ll	lm	lm	ll	lm	lm	lm	lm	lm	ll	ll	ll	ll	ll	ll	lm	lm	ll	ll	lm
Contig_17415	<nnxnp>	np	nn	nn	np	nn	nn	np	nn	nn	nn	np	nn	np	nn	nn	np	nn	nn	nn	nn	--	nn	nn	np	np	nn	np	nn	nn	nn	nn	nn	np	nn	nn	nn	--	nn	np	np	np	nn	np	nn	--	nn	np	nn
Dla10	<lmxll>	ll	ll	ll	ll	ll	ll	ll	ll	lm	ll	ll	lm	lm	lm	ll	ll	lm	lm	ll	ll	ll	ll	ll	ll	lm	ll	lm	ll	ll	ll	lm	ll	ll	ll	lm	ll	ll	ll	lm	ll	lm	lm	lm	ll	--	--	ll	--
Soc767	<nnxnp>	nn	nn	np	nn	nn	np	np	nn	np	nn	np	nn	np	np	np	nn	nn	np	np	nn	np	np	nn	np	nn	np	np	nn	nn	nn	np	nn	nn	np	nn	np	np	nn	nn	np	nn	nn	nn	np	nn	nn	nn	nn
Contig_55722	<lmxll>	ll	ll	lm	ll	ll	lm	lm	ll	lm	ll	lm	ll	lm	lm	ll	lm	ll	ll	ll	ll	ll	lm	lm	ll	ll	--	lm	ll	ll	ll	lm	lm	ll	lm	ll	ll	--	lm	ll	lm	ll	ll	ll	lm	--	lm	ll	ll
Contig_19199	<efxeg>	eg	ee	ef	fg	eg	ee	eg	fg	ef	ef	ee	--	fg	eg	ee	ef	ee	ef	ef	ef	eg	ef	ef	fg	fg	ef	ee	ee	fg	ef	eg	eg	fg	fg	fg	ef	ef	ef	ef	fg	ef	ee	ef	ee	ef	--	fg	eg
Contig_2668	<efxeg>	ef	eg	fg	ef	ef	fg	fg	eg	eg	ef	ee	eg	eg	fg	eg	ef	ee	eg	ef	fg	fg	ef	eg	ef	eg	ee	fg	ee	ee	fg	eg	eg	ee	eg	fg	fg	--	--	fg	ee	fg	eg	ef	ee	--	ef	ee	ef
Soc589	<lmxll>	ll	ll	lm	lm	ll	ll	ll	lm	ll	lm	lm	lm	lm	lm	lm	lm	lm	lm	ll	ll	lm	ll	lm	lm	ll	lm	lm	ll	ll	lm	lm	ll	ll	lm	ll	lm	lm	lm	lm	ll	lm	lm	lm	ll	ll	ll	ll	ll
Soc843	<nnxnp>	nn	np	nn	np	nn	nn	np	nn	np	np	nn	nn	nn	np	nn	nn	nn	nn	np	nn	np	nn	np	nn	np	np	nn	np	nn	nn	nn	np	nn	nn	nn	np	np	np	np	nn	nn	nn	np	nn	nn	nn	nn	nn
Contig_12705	<abxcd>	--	ac	ad	ac	ac	bc	ac	bc	bd	bc	ad	ad	bc	ac	ac	bd	ad	ad	bc	ac	bd	ad	bc	ac	bd	ac	bc	ac	ac	ac	bd	ac	ac	bc	bd	ac	bc	ad	bc	ad	bc	ad	bc	ad	ad	bd	ac	ad
Soc631	<abxcd>	ad	bc	bc	ac	ac	bd	ac	bd	ac	bc	ad	ad	ac	ac	ac	ac	ac	bc	bd	ad	bc	bc	bc	ad	bd	ac	bc	bd	bc	ad	bc	ad	ad	bd	bc	bc	bd	ac	bd	bc	bd	ac	ac	ac	ac	bd	ad	ac
Contig_34093	<nnxnp>	--	--	--	--	--	--	--	np	--	np	np	--	np	nn	--	np	--	np	--	--	nn	np	np	np	nn	nn	np	nn	nn	nn	np	nn	nn	np	nn	nn	nn	nn	nn	np	nn	nn	np	nn	np	nn	nn	np
Soc540	<nnxnp>	np	np	np	np	np	nn	np	nn	nn	nn	np	np	np	np	nn	np	np	nn	np	nn	np	np	np	np	nn	nn	nn	np	np	nn	np	nn	nn	np	nn	np	np	nn	nn	np	np	nn	np	np	np	np	nn	nn
Contig_52598	<nnxnp>	np	nn	--	nn	--	np	nn	nn	nn	nn	nn	--	nn	np	nn	np	np	np	nn	np	nn	nn	np	np	nn	nn	nn	np	nn	np	np	nn	np	np	np	nn	nn	np	nn	nn	nn	np	nn	nn	nn	np	nn	np
Soc718	<abxcd>	bd	ac	ac	bc	ac	bd	bd	bc	bd	ac	bd	bd	ac	bc	bc	ad	ac	ac	ac	bd	bc	ad	bc	bc	bd	ad	bc	bd	ac	ad	ac	bc	ad	bd	bd	bc	ad	bd	bd	--	ac	bc	bc	--	ac	ad	bc	bc
Contig_8180	<lmxll>	ll	lm	lm	lm	lm	ll	lm	ll	ll	ll	lm	lm	ll	lm	lm	ll	lm	lm	ll	lm	--	lm	ll	lm	ll	lm	ll	lm	lm	lm	ll	lm	lm	ll	ll	lm	--	lm	ll	lm	ll	lm	ll	lm	lm	lm	lm	--
Contig_8325	<nnxnp>	np	nn	nn	np	nn	nn	nn	nn	np	np	np	nn	nn	nn	nn	nn	nn	nn	nn	nn	np	nn	np	nn	np	np	nn	np	np	np	nn	np	nn	nn	np	nn	nn	nn	np	nn	nn	np	nn	np	--	nn	nn	--
Soc697	<lmxll>	ll	lm	ll	lm	lm	ll	ll	lm	ll	lm	ll	ll	lm	lm	ll	lm	lm	lm	lm	ll	ll	ll	lm	ll	ll	lm	lm	lm	lm	lm	ll	ll	lm	ll	lm	ll	lm	lm	ll	lm	ll	lm	ll	lm	ll	lm	ll	ll
Dla89	<efxeg>	eg	ee	ee	eg	ef	ee	fg	ef	ef	ee	eg	--	eg	ee	ee	ee	fg	eg	ef	ee	eg	ee	ee	ef	eg	ef	fg	ee	ef	ee	ee	ee	eg	ef	ee	ef	ee	ee	fg	eg	fg	ee	eg	ee	ef	ef	eg	ee
Dla78	<abxcd>	bc	ac	ad	bd	bc	ad	ad	bd	bc	bc	ad	bc	ac	bc	bd	ac	bd	bc	bd	bd	ac	ac	ad	bd	bc	ad	bd	bd	ac	bd	ac	ac	ac	ad	ad	bd	bc	bc	bc	ad	bc	bd	ac	ad	--	--	bd	bc
Contig_5484	<lmxll>	lm	ll	ll	lm	ll	lm	lm	lm	lm	ll	lm	lm	ll	ll	lm	ll	ll	lm	ll	lm	--	ll	lm	ll	lm	lm	lm	ll	ll	lm	ll	lm	ll	lm	ll	lm	ll	lm	lm	ll	ll	lm	lm	lm	lm	lm	lm	lm
Soc510	<efxeg>	ef	eg	ef	fg	ee	fg	ee	ef	eg	fg	ee	fg	ee	eg	eg	ef	ef	ef	ef	fg	fg	fg	fg	fg	fg	ef	fg	ee	ef	fg	eg	ee	fg	eg	eg	fg	ee	eg	ee	ef	ef	ef	fg	ee	ee	ee	ef	eg
Contig_101279	<lmxll>	--	ll	ll	lm	lm	lm	--	lm	ll	lm	lm	lm	ll	ll	lm	ll	ll	ll	ll	lm	lm	lm	ll	ll	lm	ll	ll	lm	ll	ll	lm	lm	lm	lm	lm	lm	ll	ll	ll	ll	ll	ll	lm	ll	lm	ll	ll	lm
Contig_77726	<nnxnp>	--	--	--	--	--	--	--	np	np	np	nn	--	--	np	np	nn	--	np	np	--	nn	np	np	nn	nn	np	nn	np	np	np	np	np	nn	np	nn	np	np	np	nn	nn	nn	np	nn	np	np	np	nn	np
Soc402	<abxcd>	ad	bc	bd	bc	bc	ac	bc	ac	ad	ac	bd	bd	ac	bc	bc	ad	bd	bd	ac	bc	ad	bd	ac	bc	ad	bc	ac	bc	bc	bc	ad	bc	bc	ac	ac	bc	ac	bd	ac	bd	ac	bd	ac	bd	bd	ad	bc	bd
Contig_75530	<lmxll>	--	lm	--	--	--	ll	lm	ll	--	ll	lm	lm	ll	lm	lm	ll	lm	lm	ll	lm	ll	lm	ll	lm	ll	lm	ll	lm	lm	lm	ll	lm	lm	ll	ll	lm	ll	lm	ll	lm	ll	lm	ll	lm	lm	ll	lm	lm
Contig_43851	<lmxll>	--	--	--	--	--	ll	--	--	ll	--	--	--	--	--	lm	--	ll	--	--	lm	ll	lm	lm	ll	ll	ll	lm	ll	ll	ll	lm	lm	lm	lm	lm	lm	lm	ll	ll	ll	lm	lm	lm	ll	ll	ll	lm	lm
Contig_1744	<lmxll>	lm	lm	--	--	--	lm	--	lm	lm	ll	--	--	ll	lm	lm	ll	--	--	ll	ll	lm	ll	lm	ll	lm	ll	lm	ll	ll	ll	ll	ll	lm	lm	lm	ll	ll	lm	ll	ll	ll	lm	lm	ll	ll	ll	lm	ll
Contig_9872	<lmxll>	lm	ll	lm	lm	ll	lm	lm	ll	ll	lm	lm	ll	ll	lm	ll	ll	ll	lm	lm	ll	lm	lm	ll	ll	ll	ll	ll	lm	lm	ll	lm	lm	ll	lm	lm	lm	lm	lm	lm	lm	lm	ll	lm	ll	--	ll	lm	lm
Contig_53258	<lmxll>	--	--	--	--	--	ll	--	lm	ll	ll	ll	--	--	ll	lm	lm	ll	ll	ll	lm	ll	ll	lm	ll	lm	lm	ll	lm	lm	ll	lm	ll	ll	lm	ll	ll	ll	ll	ll	ll	lm	lm	ll	lm	lm	ll	lm	lm
Soc558	<abxcd>	ac	bd	bd	ac	bd	ac	ad	ac	ad	bc	ad	bc	ad	ad	bc	bd	bc	bd	ad	ad	ac	bc	bd	ad	ac	ad	bd	bd	ac	ac	ac	bd	bc	bc	ad	ad	bd	ad	ac	ac	bd	bd	bd	ad	bc	ad	bd	ac
Contig_18114	<nnxnp>	nn	nn	nn	nn	np	nn	np	nn	nn	np	nn	np	nn	np	nn	nn	nn	np	np	nn	--	np	nn	nn	np	nn	np	np	np	np	nn	np	nn	np	nn	nn	np	np	np	nn	nn	np	np	nn	np	nn	np	np
Soc657	<nnxnp>	np	nn	nn	nn	nn	np	nn	np	np	nn	np	nn	np	np	nn	np	nn	nn	nn	nn	np	np	nn	nn	nn	nn	nn	np	np	np	nn	nn	nn	nn	np	nn	np	np	nn	nn	np	np	nn	nn	nn	np	nn	nn
Dla72	<nnxnp>	np	nn	np	np	nn	np	nn	np	np	nn	nn	np	np	np	nn	np	nn	np	nn	nn	np	nn	nn	np	nn	np	nn	nn	nn	np	np	np	nn	np	np	nn	np	np	np	nn	np	nn	nn	np	np	nn	nn	nn
Soc573	<abxcd>	bc	bc	bd	bc	bc	ac	bc	ac	ad	bc	ac	bd	ad	bc	ad	bc	ad	bc	bc	ad	bc	ad	bc	ac	ad	ad	bc	bd	ad	bd	bd	ac	bd	ac	ad	ad	bd	bd	bd	ad	ac	ac	ac	bc	bc	bd	ad	bd
Contig_24004	<lmxll>	lm	ll	--	--	--	--	--	ll	lm	ll	lm	--	ll	ll	ll	lm	lm	lm	ll	lm	lm	lm	ll	ll	ll	ll	ll	ll	lm	lm	lm	lm	lm	ll	ll	ll	ll	ll	lm	lm	ll	ll	lm	lm	lm	lm	ll	ll
Contig_22159	<nnxnp>	np	nn	--	nn	np	np	--	np	nn	nn	np	np	np	nn	np	np	--	np	nn	np	nn	np	nn	np	nn	nn	np	nn	np	np	np	nn	np	np	np	nn	nn	nn	nn	np	np	np	nn	np	np	np	np	np
Soc1148	<abxcd>	bc	bc	ac	ac	bc	bd	bd	ac	ac	ad	bd	bc	ac	bc	bc	ad	bd	ad	ad	ad	bc	ad	ad	ac	ad	ad	bd	bd	ac	ad	bc	bd	ac	ac	ac	ac	ad	ad	ad	ac	ad	bd	ad	bd	ad	ad	ac	bc
Soc988	<abxcd>	ad	bc	bc	ac	ac	bd	ac	ad	ac	ac	ad	ad	ac	ac	bc	ac	ac	bc	ad	ad	bc	bc	bc	ad	bd	ac	ac	bd	bc	ad	ac	ad	ad	bd	ad	bc	bd	bc	ad	bc	bd	bc	ac	ac	bc	bd	ad	ac
Contig_23817	<nnxnp>	nn	nn	np	nn	nn	np	nn	np	np	np	np	np	nn	nn	np	np	nn	nn	nn	nn	np	nn	np	nn	np	np	np	nn	nn	nn	nn	nn	np	np	nn	nn	--	np	np	nn	np	nn	nn	np	nn	nn	np	np
Contig_77645	<nnxnp>	nn	nn	--	--	nn	nn	nn	nn	np	nn	nn	nn	np	np	nn	nn	nn	np	np	nn	nn	np	np	np	np	np	nn	nn	nn	nn	nn	np	nn	np	nn	nn	nn	np	nn	np	nn	np	np	np	np	nn	nn	nn
Soc1070	<lmxll>	lm	lm	lm	lm	lm	lm	ll	ll	ll	lm	lm	lm	lm	lm	ll	lm	lm	lm	lm	lm	ll	ll	ll	lm	lm	ll	ll	ll	lm	lm	ll	ll	lm	lm	ll	lm	ll	lm	ll	ll	lm	lm	lm	ll	lm	lm	lm	lm
Soc516	<lmxll>	ll	lm	lm	lm	lm	ll	lm	ll	lm	lm	lm	ll	ll	lm	ll	ll	ll	ll	ll	ll	lm	ll	lm	lm	lm	lm	lm	lm	lm	lm	lm	lm	lm	lm	lm	ll	lm	--	ll	lm	lm	lm	ll	lm	lm	lm	lm	ll
Contig_74471	<nnxnp>	--	--	--	--	--	--	--	nn	nn	--	--	--	nn	np	np	--	--	np	--	np	nn	np	np	np	np	np	np	nn	nn	np	np	np	np	np	nn	np	nn	nn	nn	np	nn	nn	np	np	--	nn	nn	np
Contig_55707	<nnxnp>	--	nn	nn	nn	nn	np	np	nn	np	nn	nn	--	nn	np	np	nn	np	np	--	nn	nn	nn	nn	nn	np	nn	np	np	np	nn	nn	np	np	nn	np	nn	nn	np	nn	nn	nn	np	nn	np	nn	np	nn	nn
Soc618	<efxeg>	ef	eg	eg	ee	fg	eg	ee	eg	fg	ef	ef	fg	ee	eg	fg	ef	fg	eg	ee	fg	ef	eg	fg	ee	ee	fg	ee	fg	eg	eg	eg	eg	ee	eg	ef	eg	eg	fg	ee	ee	ee	fg	ef	ef	fg	fg	ef	eg
Contig_578	<efxeg>	fg	ef	ef	ef	--	fg	ee	ee	ef	ee	ef	ee	ef	fg	ef	eg	eg	eg	ef	eg	ef	ee	fg	fg	ee	ef	ee	fg	ef	eg	fg	ef	eg	eg	fg	ef	ef	fg	ee	ef	ee	fg	ef	ef	ef	fg	ee	fg
Contig_1331	<nnxnp>	nn	np	np	nn	np	nn	nn	nn	np	np	np	np	nn	nn	nn	np	nn	np	np	nn	nn	nn	np	nn	np	np	np	nn	nn	np	nn	nn	np	np	nn	np	np	np	np	np	nn	np	nn	nn	nn	nn	np	nn
Contig_16328	<efxeg>	--	ee	--	--	--	ee	ee	ef	eg	ef	ef	ef	fg	fg	ef	ef	ef	fg	eg	ee	ef	eg	fg	fg	eg	fg	ef	ee	ee	ef	ef	eg	ee	fg	ef	ef	ef	eg	ef	ee	ef	fg	eg	eg	eg	ee	ee	ef
Soc754	<abxcd>	ad	bc	ac	bc	bc	ac	bd	bd	bd	bc	bc	bd	bd	bd	bd	ac	bd	ad	ac	bd	bd	ac	bc	bc	bc	ad	ac	ac	bc	ac	bc	ac	bd	bc	ad	bc	ad	bd	bd	bc	bc	ad	bc	ad	bd	ac	bc	ad
Soc547	<nnxnp>	nn	nn	nn	np	nn	np	nn	np	nn	np	nn	np	np	nn	np	nn	np	nn	np	np	np	np	nn	np	nn	nn	nn	nn	np	nn	np	nn	nn	np	nn	np	nn	nn	nn	np	nn	nn	nn	nn	nn	nn	np	nn
Contig_24591	<nnxnp>	np	nn	np	nn	nn	np	np	nn	nn	np	np	nn	nn	np	nn	np	np	np	np	nn	--	--	np	np	nn	nn	nn	--	np	np	np	nn	nn	np	nn	np	--	nn	np	np	np	np	np	nn	--	nn	nn	np
Soc1007	<abxcd>	ad	bc	ad	ac	ad	ac	ad	bc	bc	ad	ac	--	--	bc	ac	ad	bd	ac	ad	ad	ac	bc	bd	bc	bc	bc	bc	bd	bc	bc	bc	ac	bc	ac	bc	bd	ad	ac	ad	bd	ad	bd	bc	ac	bc	bd	ac	ac
Contig_93778	<lmxll>	--	--	--	ll	lm	ll	lm	ll	lm	ll	lm	ll	--	lm	lm	ll	ll	ll	ll	ll	ll	ll	ll	ll	ll	ll	ll	lm	ll	lm	lm	lm	ll	lm	lm	ll	lm	lm	lm	ll	ll	ll	ll	lm	lm	lm	ll	lm
Contig_22497	<nnxnp>	--	--	--	--	--	np	--	np	nn	np	np	nn	--	nn	nn	--	nn	--	--	nn	np	nn	np	np	nn	nn	nn	np	nn	nn	nn	np	nn	np	nn	nn	nn	np	nn	nn	np	np	nn	nn	np	nn	np	np
Contig_16010	<nnxnp>	nn	nn	np	np	np	nn	nn	nn	np	np	nn	np	nn	nn	nn	nn	nn	np	np	np	--	np	nn	np	np	np	nn	np	np	np	nn	np	nn	nn	nn	nn	nn	nn	nn	np	nn	nn	np	nn	np	np	nn	np
Soc1094	<abxcd>	ad	ac	ad	ac	ad	ad	ac	ad	ac	bc	bd	bd	--	ac	bd	ad	ad	bd	bc	bd	bc	bd	bc	ad	ac	ac	bd	bc	bd	bd	bd	bc	bd	ad	bd	bc	bc	ac	bc	ad	bd	bd	bc	bd	bd	ad	ad	bd
Contig_29035	<nnxnp>	nn	np	nn	np	np	nn	nn	np	np	nn	nn	np	np	nn	np	nn	nn	nn	nn	np	nn	nn	nn	nn	np	np	np	np	nn	nn	nn	np	np	nn	np	nn	np	np	nn	nn	nn	nn	nn	np	np	np	np	nn
Soc834	<abxcd>	ad	bc	bc	bc	bc	bd	ad	ac	ad	ac	ad	--	ac	bd	ac	bd	ac	ac	ac	ac	bc	bd	ac	bd	ad	ad	ac	bd	bd	ad	bc	ac	bd	ad	bd	ad	ad	ad	ad	bc	bc	ac	ad	bd	bc	ad	bc	ac
Soc798	<efxeg>	ef	eg	fg	ef	fg	ef	ef	ee	eg	fg	eg	eg	ee	fg	ee	ef	ee	eg	fg	fg	ef	ef	eg	ef	fg	eg	fg	ee	ee	fg	ee	eg	eg	eg	ef	fg	fg	fg	fg	eg	--	eg	ef	ef	ee	ef	eg	ef
Contig_75639	<lmxll>	lm	lm	lm	lm	ll	ll	lm	ll	ll	lm	ll	lm	lm	lm	ll	lm	lm	lm	ll	lm	--	--	ll	ll	ll	lm	ll	ll	lm	ll	lm	lm	ll	ll	ll	lm	--	lm	ll	ll	lm	ll	lm	ll	--	ll	ll	--
Contig_7783	<efxeg>	ef	ee	eg	eg	eg	ee	fg	ee	ee	ee	eg	eg	eg	eg	ee	eg	fg	ef	eg	ef	ef	fg	ee	ee	fg	eg	eg	eg	eg	ee	eg	fg	ef	ef	fg	ee	eg	ee	ee	ef	ef	ee	fg	eg	eg	eg	eg	eg
Contig_555	<efxeg>	eg	ee	ee	eg	fg	ef	ee	ef	ef	eg	fg	ee	ee	ee	ef	eg	ee	ee	ef	ee	--	--	fg	ee	fg	ee	ef	fg	eg	fg	ee	fg	ef	ef	--	ee	--	ee	fg	ef	ee	fg	ee	fg	--	ef	ef	--
Contig_7980	<lmxll>	--	--	lm	--	lm	lm	lm	lm	lm	lm	lm	lm	lm	lm	lm	lm	lm	lm	lm	lm	--	--	lm	lm	lm	lm	lm	lm	lm	lm	lm	lm	lm	lm	lm	lm	--	lm	lm	lm	lm	--	lm	lm	--	lm	lm	lm
Contig_1943	<lmxll>	--	--	lm	--	--	ll	lm	ll	lm	lm	lm	--	ll	lm	ll	ll	ll	ll	ll	ll	lm	ll	lm	lm	lm	lm	lm	lm	lm	lm	lm	lm	lm	lm	lm	ll	lm	ll	ll	lm	lm	lm	ll	lm	lm	lm	lm	ll
Soc884	<efxeg>	ee	ee	ef	fg	ef	fg	ef	fg	ee	eg	ee	fg	eg	ee	eg	ef	eg	ef	fg	eg	fg	eg	ef	fg	ef	ef	ef	eg	fg	fg	fg	ef	ef	eg	eg	eg	ef	ee	ef	eg	ee	ee	ef	ee	ef	ee	eg	ef
Soc527	<nnxnp>	nn	nn	np	np	np	nn	np	nn	nn	nn	np	np	np	np	nn	np	np	nn	np	nn	nn	np	nn	nn	np	np	np	np	np	nn	np	np	nn	nn	np	nn	np	nn	nn	nn	nn	nn	np	np	np	np	np	np
Soc526	<abxcd>	ad	bc	ad	ac	bd	ad	ac	bc	bc	bc	ad	bd	bd	ac	bd	bc	bd	ad	ad	bd	ad	ad	bc	bc	bd	bd	bc	ac	ac	bc	bc	ac	bd	ac	ad	ad	ad	ac	ad	ac	bd	ac	ad	bd	bc	bd	ac	ad
Contig_5039	<lmxll>	--	--	--	--	--	--	--	--	--	lm	--	--	--	--	--	--	lm	lm	--	--	lm	lm	lm	lm	lm	lm	lm	lm	lm	lm	lm	lm	lm	lm	lm	lm	lm	lm	lm	lm	lm	lm	lm	lm	lm	lm	lm	lm
Contig_68171	<lmxll>	ll	ll	ll	ll	ll	lm	ll	lm	lm	ll	lm	ll	lm	ll	lm	ll	lm	ll	ll	lm	ll	lm	ll	lm	lm	lm	ll	ll	lm	ll	ll	lm	ll	lm	lm	lm	--	ll	ll	lm	lm	lm	lm	ll	ll	ll	lm	ll
Contig_14179	<nnxnp>	nn	np	--	np	np	nn	np	nn	nn	nn	nn	np	nn	np	np	nn	nn	np	np	np	nn	np	np	np	np	np	np	nn	nn	np	np	np	np	np	nn	np	nn	nn	nn	np	nn	nn	np	np	np	nn	nn	np
Contig_24449	<efxeg>	ee	eg	eg	ee	ef	ee	ef	ee	ef	fg	ef	eg	ef	ee	eg	ef	eg	fg	eg	eg	ee	ef	ef	eg	eg	eg	eg	eg	ef	ef	fg	fg	eg	ee	ee	ef	ee	ee	eg	fg	ef	ee	fg	fg	--	ef	eg	eg
Soc49	<abxcd>	ad	bc	bc	ac	bc	ad	ad	ac	ad	bc	ad	ad	bc	bd	ac	bd	bc	ac	bc	ac	ac	bd	ac	bd	ad	ad	ac	bd	bd	ad	bc	ac	bd	ad	bd	ac	ad	ad	ad	bc	bc	ac	ac	ad	bc	ad	ac	ac
Contig_19179	<lmxll>	--	ll	--	--	--	ll	--	--	--	--	lm	--	--	--	lm	ll	ll	--	--	ll	lm	lm	ll	ll	ll	ll	ll	lm	ll	ll	lm	lm	ll	lm	lm	lm	lm	ll	lm	lm	lm	ll	lm	ll	lm	ll	lm	lm
Contig_921	<lmxll>	--	--	--	--	--	ll	--	--	ll	--	--	--	lm	ll	lm	lm	--	--	--	ll	ll	lm	ll	ll	lm	lm	ll	ll	lm	lm	lm	ll	lm	ll	ll	ll	lm	ll	ll	lm	lm	ll	ll	ll	ll	lm	ll	lm
Soc532	<abxcd>	--	ad	bd	ad	ac	bc	ac	ac	bd	ac	ad	ac	ac	ac	bd	ad	bc	bd	ac	ac	ac	ad	ad	ad	bc	ad	bd	bc	bd	ad	ad	ad	ac	ac	ac	bc	bc	bc	bd	ad	ad	ad	ac	ac	bd	ad	bd	bd
Contig_37306	<lmxll>	ll	ll	ll	lm	ll	ll	lm	ll	ll	ll	ll	lm	lm	ll	ll	ll	--	ll	lm	ll	ll	ll	ll	lm	lm	ll	lm	ll	ll	ll	ll	ll	lm	ll	ll	ll	lm	ll	lm	lm	lm	ll	ll	ll	ll	ll	ll	ll
Soc762	<efxeg>	ee	eg	eg	eg	eg	ef	eg	ef	fg	fg	eg	ee	fg	eg	eg	eg	eg	fg	ef	ee	fg	eg	fg	ee	ef	eg	ef	ef	eg	ee	fg	ee	eg	ef	fg	ee	ef	eg	ef	fg	ef	eg	fg	eg	eg	--	ee	eg
Dla59	<lmxll>	ll	ll	lm	lm	ll	lm	ll	lm	lm	ll	ll	ll	lm	ll	ll	lm	ll	lm	lm	lm	ll	ll	lm	lm	lm	lm	lm	ll	ll	lm	ll	ll	lm	lm	lm	lm	lm	lm	lm	lm	lm	ll	lm	ll	lm	lm	lm	ll
Soc1127	<efxeg>	eg	eg	fg	fg	eg	eg	eg	fg	ee	fg	fg	fg	--	ef	fg	fg	fg	ef	ee	eg	fg	ee	ef	ef	ee	ef	fg	eg	eg	fg	fg	ee	eg	ef	fg	fg	fg	ee	fg	eg	fg	ef	ee	ee	ee	eg	eg	fg
Contig_8544	<lmxll>	lm	lm	lm	lm	lm	lm	lm	lm	lm	lm	lm	lm	lm	lm	lm	lm	lm	lm	lm	lm	--	lm	lm	lm	lm	lm	lm	lm	lm	lm	lm	lm	lm	lm	lm	lm	lm	lm	lm	lm	lm	lm	lm	lm	lm	lm	lm	lm
Soc626	<lmxll>	ll	lm	lm	lm	ll	ll	lm	ll	lm	ll	lm	lm	lm	lm	ll	ll	lm	ll	lm	lm	ll	ll	ll	ll	ll	lm	ll	lm	ll	lm	ll	ll	ll	lm	ll	lm	lm	lm	lm	lm	ll	lm	lm	lm	ll	ll	lm	ll
Contig_179	<efxeg>	fg	ef	--	--	--	ef	--	ef	fg	ef	fg	ef	ef	ef	ef	fg	fg	fg	ef	ef	fg	fg	ef	ef	ef	ef	ef	ef	ef	ef	fg	ef	ef	ef	fg	ef	ef	fg	ef	fg	ef	fg	ef	fg	fg	fg	ef	fg
Soc595	<abxcd>	bd	ac	bd	bc	ad	bc	ad	bd	ac	bc	ad	bc	ad	ac	ac	bd	bd	bd	bd	bc	bc	bc	bc	bc	bc	bd	bc	ad	bd	ac	ac	ad	bc	bc	ac	bc	ad	ac	ad	bd	bd	bd	bc	ad	ad	ad	bd	ac
Contig_5439	<lmxll>	lm	lm	ll	--	ll	lm	ll	ll	lm	ll	lm	lm	lm	ll	ll	ll	ll	ll	ll	lm	--	ll	lm	ll	ll	ll	ll	ll	ll	lm	ll	lm	ll	lm	lm	lm	--	ll	ll	ll	lm	lm	lm	ll	--	ll	ll	ll
Contig_7333	<lmxll>	ll	lm	--	ll	ll	--	--	lm	lm	lm	lm	lm	lm	ll	lm	ll	lm	lm	ll	ll	ll	ll	lm	ll	lm	lm	ll	lm	lm	ll	lm	lm	lm	lm	ll	ll	ll	ll	ll	lm	ll	lm	ll	lm	lm	ll	lm	ll
Soc542	<abxcd>	bc	bc	ad	bc	ac	bc	ac	bc	ad	ac	ad	bd	ac	bc	bd	ac	bd	ad	bc	bc	bc	ac	ac	bc	bd	bd	bd	bd	ac	ac	ac	ac	bd	bc	bd	bc	ac	bc	bd	ad	ac	bc	ad	ad	ad	ac	ad	bd
Contig_23290	<nnxnp>	nn	--	np	--	--	nn	np	nn	np	np	np	np	--	np	nn	np	np	np	--	nn	nn	nn	nn	np	np	np	np	np	np	nn	np	np	np	nn	np	nn	np	nn	nn	nn	nn	nn	nn	np	np	np	nn	np
Soc927	<abxcd>	ac	ad	ac	ad	ad	bc	ac	bc	bd	ac	bd	ac	bd	ac	bd	ac	bc	ac	ad	bc	ac	bd	ac	bd	bd	bc	ac	ad	bc	ac	ac	bc	ad	bd	bd	bd	ad	ad	ac	bc	bd	bc	bc	bc	ad	ac	bd	ad
Contig_36739	<nnxnp>	np	nn	np	nn	nn	nn	nn	nn	np	nn	np	np	nn	nn	nn	np	np	np	nn	nn	np	np	nn	nn	np	nn	nn	nn	nn	nn	np	nn	nn	nn	np	nn	--	np	nn	np	nn	np	nn	np	--	np	nn	np
Contig_26836	<nnxnp>	np	np	np	np	np	nn	np	np	nn	np	nn	nn	np	nn	nn	np	nn	nn	nn	np	--	np	np	np	np	np	nn	np	nn	np	np	nn	nn	np	nn	np	np	nn	np	np	np	nn	nn	nn	--	nn	np	np
Soc1064	<abxcd>	bc	bc	ac	ac	bd	ac	bd	ac	ac	ad	bc	--	ac	bd	ac	ac	ad	ad	ad	ad	bc	bd	ad	bc	bd	ac	ad	bd	bd	ad	bc	ad	bc	bc	ac	ac	ad	ad	ad	ac	ac	bd	ad	bc	--	ac	ad	bd
Contig_12928	<lmxll>	lm	ll	ll	ll	ll	lm	ll	ll	lm	ll	lm	lm	lm	ll	ll	ll	ll	ll	ll	ll	lm	ll	ll	ll	ll	ll	ll	ll	ll	ll	ll	ll	ll	ll	ll	ll	lm	lm	ll	ll	lm	ll	ll	ll	lm	ll	ll	ll
Contig_723	<lmxll>	ll	lm	lm	lm	ll	lm	lm	lm	ll	ll	ll	ll	lm	lm	ll	ll	ll	lm	lm	ll	--	lm	ll	lm	lm	ll	lm	--	lm	lm	lm	lm	lm	lm	ll	lm	--	ll	lm	lm	lm	--	ll	ll	--	ll	ll	--
Contig_20534	<efxeg>	fg	fg	ef	--	--	fg	--	fg	ef	fg	fg	--	ef	fg	ef	fg	ef	fg	--	ef	fg	ef	fg	fg	ef	ef	fg	fg	ef	ef	ef	fg	ef	fg	ef	ef	ef	ef	ef	ef	fg	fg	fg	fg	fg	ef	ef	ef
Contig_41296	<lmxll>	lm	ll	lm	lm	ll	lm	lm	ll	ll	lm	lm	ll	ll	lm	ll	ll	ll	lm	lm	ll	lm	lm	ll	ll	ll	ll	ll	lm	lm	ll	lm	lm	ll	lm	lm	lm	lm	lm	lm	lm	ll	lm	lm	ll	ll	ll	lm	lm
Contig_33887	<lmxll>	--	--	--	--	--	lm	--	--	ll	--	--	--	--	ll	--	--	--	lm	--	--	lm	ll	ll	ll	ll	ll	ll	ll	ll	ll	ll	lm	ll	lm	ll	lm	lm	lm	lm	ll	lm	ll	ll	lm	ll	ll	lm	lm
Contig_17293	<nnxnp>	np	nn	nn	nn	nn	np	np	nn	np	nn	np	nn	nn	np	nn	np	np	np	nn	np	nn	nn	nn	nn	nn	nn	np	nn	nn	np	np	nn	np	nn	np	nn	nn	np	nn	nn	nn	np	nn	nn	nn	np	np	nn
Contig_4648	<nnxnp>	--	nn	nn	np	nn	nn	np	nn	np	np	np	nn	nn	np	nn	nn	nn	nn	nn	nn	np	nn	np	nn	np	np	nn	np	np	np	nn	np	nn	nn	np	nn	nn	nn	np	nn	nn	np	nn	np	np	nn	nn	np
Soc1156	<lmxll>	ll	lm	lm	ll	ll	lm	ll	ll	lm	ll	ll	ll	lm	lm	ll	lm	lm	lm	lm	ll	ll	ll	lm	lm	ll	lm	lm	ll	lm	lm	lm	ll	ll	ll	ll	ll	lm	lm	lm	lm	lm	lm	ll	lm	ll	lm	lm	ll
Contig_78387	<lmxll>	ll	lm	ll	ll	ll	ll	ll	lm	lm	ll	ll	ll	lm	lm	ll	ll	lm	ll	ll	ll	--	lm	lm	lm	lm	lm	lm	lm	lm	lm	lm	ll	lm	ll	lm	lm	ll	ll	ll	lm	ll	lm	lm	ll	--	lm	ll	ll
Soc563	<efxeg>	ef	eg	eg	fg	eg	eg	fg	fg	fg	eg	eg	ef	fg	eg	eg	eg	ef	ef	ef	eg	ef	ee	ee	fg	fg	ef	eg	ef	fg	ef	eg	eg	eg	ee	eg	ee	ee	fg	fg	ef	ee	eg	ee	ef	fg	fg	eg	ee
Soc633	<abxcd>	bc	ac	bc	ac	bd	bc	ad	bc	bc	ac	bc	bd	ad	ad	bc	ad	bd	ad	bc	ac	bc	ac	bd	ad	ac	ad	bd	ac	bc	ad	ac	ad	ac	ac	bd	bd	bd	bd	ac	bd	bc	bc	bc	bc	ac	ad	bc	bc
Contig_31799	<lmxll>	ll	lm	ll	ll	lm	ll	ll	lm	lm	ll	lm	ll	lm	lm	lm	ll	lm	ll	ll	ll	--	lm	lm	ll	ll	lm	ll	lm	lm	lm	lm	ll	lm	ll	lm	ll	ll	ll	ll	ll	ll	lm	ll	ll	lm	lm	ll	--
Contig_35605	<nnxnp>	--	--	--	--	--	nn	--	nn	nn	np	np	--	--	nn	nn	nn	nn	nn	nn	nn	np	nn	np	nn	np	np	nn	np	np	np	nn	np	nn	nn	np	nn	nn	nn	np	nn	nn	np	nn	np	np	nn	nn	np
Contig_2711	<nnxnp>	np	nn	np	nn	nn	nn	np	np	nn	nn	np	np	np	nn	np	nn	np	nn	nn	np	--	np	np	np	np	nn	nn	np	nn	np	np	nn	np	np	np	nn	np	nn	nn	nn	nn	nn	nn	nn	nn	nn	nn	nn
Contig_11762	<efxeg>	ef	ee	eg	ef	ef	eg	ef	fg	eg	fg	fg	fg	ee	ee	fg	eg	ee	ee	ee	ef	fg	ef	eg	ee	fg	eg	eg	ef	ee	ee	ee	ef	fg	fg	ef	ef	ee	eg	ee	ee	eg	ee	ef	eg	--	ee	eg	fg
Contig_56266	<lmxll>	lm	ll	lm	ll	lm	lm	ll	ll	ll	ll	lm	ll	ll	ll	ll	lm	lm	lm	ll	lm	--	lm	ll	ll	ll	lm	ll	ll	lm	lm	lm	lm	ll	ll	ll	ll	--	ll	lm	lm	lm	--	lm	lm	--	lm	ll	--
Contig_80132	<lmxll>	ll	--	lm	--	--	ll	--	ll	ll	lm	lm	ll	--	ll	ll	lm	lm	lm	lm	lm	--	lm	ll	lm	ll	lm	ll	lm	lm	lm	lm	lm	ll	ll	ll	lm	--	ll	lm	lm	lm	ll	lm	lm	lm	lm	ll	lm
Contig_40800	<lmxll>	lm	ll	lm	ll	ll	ll	lm	lm	lm	ll	ll	ll	lm	ll	lm	ll	ll	lm	lm	lm	lm	lm	lm	ll	lm	ll	ll	lm	ll	ll	lm	lm	ll	lm	lm	ll	lm	ll	lm	lm	lm	ll	lm	lm	lm	ll	lm	ll
Contig_13982	<nnxnp>	--	np	--	nn	np	nn	--	nn	np	nn	np	nn	nn	np	nn	np	nn	np	nn	nn	nn	nn	np	nn	np	np	np	np	nn	np	nn	np	np	nn	np	nn	np	np	np	nn	np	np	np	np	np	np	nn	np
Soc711	<abxcd>	ad	ac	ac	bd	ad	bd	bc	ad	bc	ad	bc	ad	ac	bc	bd	ac	ad	ac	ac	bd	bd	ad	ac	ac	ad	bc	ac	ac	bd	ac	bd	ac	ad	bd	bc	bc	ac	bc	bd	ad	bc	ac	ac	ac	ad	bc	ac	bd
Soc432	<abxcd>	bd	bd	ad	ad	bd	bd	bc	bd	bc	ac	ad	bc	ac	bd	bc	ac	ac	ad	ad	ad	ad	ad	bc	ac	bd	ac	bc	ad	ad	ac	ad	ad	bd	bd	bc	ac	ac	bd	ad	ac	ad	bd	ac	ad	ad	ac	bd	ad
Contig_17911	<nnxnp>	np	np	np	np	nn	np	nn	np	np	np	np	nn	nn	nn	np	nn	nn	nn	np	np	--	np	nn	nn	np	nn	nn	np	np	nn	np	nn	np	np	nn	nn	--	nn	np	nn	np	np	np	np	--	nn	np	--
Contig_7525	<lmxll>	--	--	--	--	--	--	--	lm	lm	ll	lm	lm	lm	ll	lm	--	lm	lm	--	ll	ll	lm	lm	ll	ll	lm	ll	lm	lm	ll	lm	lm	lm	lm	ll	ll	ll	ll	ll	lm	ll	lm	lm	ll	lm	ll	lm	ll
Contig_629	<lmxll>	ll	ll	ll	lm	lm	ll	lm	lm	ll	lm	ll	lm	lm	ll	lm	lm	lm	lm	ll	lm	ll	lm	ll	ll	lm	ll	lm	lm	ll	lm	lm	ll	lm	ll	ll	ll	--	lm	lm	lm	ll	ll	lm	ll	ll	ll	lm	lm
Soc580	<abxcd>	bd	ac	ad	ac	ac	bc	ac	bc	bd	bc	ad	ad	bc	ac	ac	bd	ad	ad	bc	ac	bd	ad	bc	ac	bd	ac	bc	ad	ac	ac	bd	ac	ac	bc	bc	ac	bc	ad	bc	ad	bd	ad	bc	ad	ac	bd	ac	ad
Contig_3831	<lmxll>	lm	lm	ll	lm	lm	ll	ll	ll	lm	ll	ll	lm	ll	ll	lm	ll	ll	lm	ll	lm	lm	lm	lm	ll	lm	lm	lm	lm	lm	lm	ll	ll	lm	lm	lm	ll	ll	ll	ll	ll	ll	lm	ll	lm	lm	lm	lm	ll
Contig_36577	<nnxnp>	--	nn	--	--	--	nn	nn	nn	np	nn	nn	--	np	np	nn	nn	nn	np	--	nn	nn	np	np	np	np	np	nn	nn	nn	nn	nn	np	nn	np	nn	nn	nn	np	nn	nn	nn	np	np	np	np	nn	nn	nn
Soc897	<abxcd>	ad	ad	bd	bc	ad	bc	bd	bc	ad	ac	ad	bc	ac	ad	bc	bd	ac	bd	bc	ac	bc	ac	ad	bc	bd	bd	bd	ad	bc	bd	bc	bd	bd	ac	bd	ac	bd	ad	bd	ac	ad	ad	bd	ad	bd	ad	ac	bd
Contig_13020	<nnxnp>	--	--	nn	nn	--	nn	--	np	nn	nn	np	--	np	np	nn	nn	nn	np	nn	np	--	nn	nn	np	nn	np	nn	np	nn	nn	nn	np	nn	nn	nn	nn	--	np	np	np	np	nn	nn	np	--	np	nn	nn
Contig_18736	<nnxnp>	np	nn	np	nn	nn	np	nn	np	np	np	np	nn	np	nn	nn	np	np	nn	nn	nn	--	--	nn	nn	nn	nn	nn	np	np	nn	nn	--	nn	nn	--	nn	--	np	np	nn	np	np	nn	nn	--	np	np	--
Contig_79849	<lmxll>	ll	ll	ll	lm	ll	lm	ll	lm	lm	ll	lm	ll	lm	ll	lm	ll	lm	ll	ll	ll	--	lm	ll	lm	ll	lm	ll	ll	lm	lm	ll	lm	ll	ll	ll	lm	ll	ll	ll	lm	lm	ll	lm	lm	ll	ll	lm	ll
Contig_50499	<nnxnp>	nn	nn	nn	nn	nn	np	np	nn	np	nn	nn	np	nn	np	np	nn	np	np	nn	nn	nn	--	nn	nn	np	nn	nn	nn	np	nn	nn	np	np	nn	np	nn	--	np	nn	nn	nn	np	nn	np	nn	np	nn	nn
Contig_29312	<lmxll>	lm	lm	ll	ll	ll	ll	lm	ll	ll	ll	lm	ll	ll	ll	lm	ll	lm	ll	ll	lm	--	--	ll	ll	lm	--	ll	ll	lm	lm	ll	lm	lm	ll	lm	ll	--	ll	lm	ll	ll	lm	ll	ll	--	lm	ll	--
Contig_86639	<nnxnp>	np	nn	nn	np	nn	nn	np	nn	nn	nn	np	nn	np	nn	nn	np	nn	nn	nn	nn	--	nn	nn	nn	nn	nn	nn	nn	nn	nn	nn	nn	nn	nn	nn	nn	nn	nn	nn	nn	nn	nn	nn	nn	nn	nn	nn	nn
Contig_19215	<nnxnp>	nn	np	np	np	--	np	nn	nn	nn	np	np	nn	nn	nn	nn	np	nn	nn	np	nn	nn	np	np	np	np	nn	np	np	np	np	np	np	nn	np	nn	np	nn	nn	nn	np	np	nn	np	nn	nn	np	np	nn
Contig_21130	<nnxnp>	nn	nn	np	--	--	np	--	np	np	np	np	--	nn	nn	np	--	nn	nn	nn	nn	np	nn	np	nn	np	np	np	nn	nn	nn	nn	nn	np	np	nn	nn	nn	np	np	nn	np	nn	nn	np	nn	nn	np	np
Contig_627	<lmxll>	lm	ll	lm	ll	lm	ll	ll	lm	lm	ll	lm	lm	ll	ll	lm	ll	lm	ll	lm	ll	--	ll	lm	ll	ll	lm	lm	ll	lm	ll	lm	lm	ll	ll	lm	lm	lm	lm	ll	lm	lm	lm	lm	lm	ll	ll	lm	lm
Contig_4136	<efxeg>	eg	eg	fg	fg	ee	fg	ee	fg	fg	ef	ee	--	fg	ee	eg	fg	ee	ef	ef	ef	eg	ee	ef	eg	ef	fg	ef	ee	ee	ef	eg	ee	eg	fg	fg	fg	ef	ef	ef	fg	fg	ee	ef	eg	fg	fg	ef	eg
Contig_2911	<lmxll>	lm	ll	ll	ll	lm	lm	ll	lm	ll	lm	ll	ll	ll	lm	lm	lm	ll	lm	ll	ll	--	lm	lm	lm	lm	ll	lm	ll	lm	ll	lm	lm	lm	ll	lm	ll	ll	ll	ll	ll	lm	ll	ll	ll	lm	lm	ll	lm
Contig_17453	<lmxll>	--	ll	--	--	--	lm	--	lm	--	ll	ll	--	ll	--	--	--	--	lm	--	--	lm	lm	lm	lm	lm	ll	lm	ll	lm	ll	ll	ll	lm	lm	ll	lm	lm	lm	lm	lm	lm	ll	lm	lm	ll	ll	lm	ll
Contig_58319	<efxeg>	ef	fg	fg	fg	fg	ef	ef	fg	ef	fg	ef	fg	fg	ef	fg	fg	ef	ef	fg	fg	--	fg	fg	fg	fg	ef	ef	fg	fg	fg	ef	fg	ef	fg	ef	ef	--	ef	fg	fg	ef	fg	ef	fg	ef	ef	ef	--
Soc685	<efxeg>	ef	ee	ee	ef	ef	ee	ef	fg	ef	ef	fg	fg	ef	ef	ee	ef	ef	ee	fg	fg	ee	ee	ee	fg	ee	ef	ef	ee	ee	fg	fg	fg	ee	fg	ef	ee	ee	fg	ee	ee	ee	ee	ef	ee	ee	fg	fg	fg
Contig_1130	<lmxll>	ll	lm	lm	ll	ll	ll	ll	ll	lm	lm	lm	ll	lm	lm	ll	ll	ll	ll	ll	ll	ll	lm	lm	lm	ll	lm	ll	lm	lm	ll	ll	ll	lm	ll	ll	ll	lm	lm	ll	ll	lm	lm	ll	ll	lm	lm	ll	--
Contig_19620	<nnxnp>	nn	np	--	--	--	nn	np	nn	nn	nn	nn	--	--	np	np	nn	--	nn	np	np	nn	np	np	np	np	np	np	nn	nn	np	np	np	np	np	nn	np	nn	nn	nn	np	nn	nn	np	np	np	nn	nn	np
Soc1076	<abxcd>	bd	ad	bd	bd	bd	bd	bc	ad	ad	bc	bd	bd	ac	ad	bd	bc	ad	bd	bc	bc	bd	ac	ac	ac	ac	ad	ad	ac	ad	ad	ad	bd	ad	bd	ad	ac	bc	bc	bd	ad	bc	ac	ad	bd	ad	ac	bd	bd
Soc849	<lmxll>	lm	ll	lm	lm	ll	lm	lm	ll	ll	lm	ll	lm	ll	ll	ll	ll	ll	lm	lm	lm	lm	ll	ll	lm	lm	lm	lm	ll	lm	lm	ll	ll	ll	lm	ll	lm	lm	lm	lm	lm	lm	ll	lm	lm	ll	ll	lm	ll
Contig_14826	<nnxnp>	--	--	--	--	--	nn	--	nn	nn	--	--	nn	np	nn	--	--	--	nn	np	--	--	nn	nn	np	np	nn	np	nn	nn	nn	nn	nn	np	nn	--	nn	nn	nn	np	np	np	nn	--	nn	np	nn	--	nn
Dla09	<lmxll>	lm	ll	lm	lm	ll	lm	ll	lm	ll	lm	ll	lm	ll	ll	ll	lm	ll	lm	lm	lm	lm	ll	lm	lm	lm	ll	lm	ll	lm	ll	ll	ll	ll	lm	ll	lm	lm	lm	lm	lm	lm	ll	lm	lm	ll	ll	lm	ll
Soc587	<nnxnp>	nn	nn	nn	nn	nn	np	nn	np	np	np	np	np	nn	nn	np	nn	nn	np	np	nn	np	nn	np	nn	nn	np	nn	nn	nn	np	np	np	np	nn	np	nn	nn	--	np	nn	np	np	nn	nn	np	nn	nn	np
Contig_1464	<lmxll>	lm	lm	--	ll	lm	ll	lm	ll	lm	lm	lm	lm	lm	ll	ll	ll	ll	lm	lm	ll	lm	lm	lm	ll	lm	ll	lm	lm	lm	ll	ll	lm	lm	ll	ll	ll	lm	ll	lm	lm	ll	lm	lm	ll	ll	ll	lm	lm
Soc445	<efxeg>	fg	ef	fg	ef	ee	eg	eg	ef	fg	eg	ef	ee	fg	fg	ee	fg	fg	fg	fg	ee	ef	ee	eg	ef	ee	ee	ef	ef	eg	ef	eg	ee	ee	fg	ef	fg	fg	fg	fg	ef	fg	fg	ef	ef	ee	ef	eg	fg
Contig_29789	<lmxll>	--	lm	lm	lm	--	lm	lm	lm	lm	lm	lm	lm	lm	lm	lm	lm	lm	lm	lm	lm	lm	lm	lm	lm	lm	lm	lm	lm	lm	lm	lm	lm	lm	lm	lm	lm	lm	lm	lm	lm	lm	lm	lm	lm	lm	lm	lm	lm
Contig_36711	<lmxll>	lm	ll	lm	ll	lm	lm	ll	ll	ll	ll	lm	lm	lm	ll	lm	lm	lm	lm	lm	lm	ll	lm	lm	ll	ll	ll	lm	lm	lm	lm	ll	ll	lm	lm	ll	lm	lm	ll	ll	ll	lm	lm	lm	lm	lm	ll	lm	lm
Contig_6124	<lmxll>	lm	ll	ll	ll	ll	ll	--	ll	ll	ll	ll	--	ll	ll	ll	ll	ll	lm	lm	lm	lm	ll	lm	ll	ll	--	ll	ll	ll	lm	ll	ll	lm	lm	ll	ll	--	ll	ll	lm	lm	ll	ll	ll	--	lm	ll	ll
Contig_27966	<lmxll>	lm	--	ll	ll	--	lm	--	ll	ll	ll	lm	lm	ll	lm	lm	ll	lm	ll	ll	ll	lm	ll	ll	ll	ll	ll	lm	lm	ll	ll	lm	lm	ll	ll	ll	ll	ll	ll	ll	ll	ll	lm	ll	lm	ll	ll	ll	lm
Contig_38600	<lmxll>	ll	lm	ll	lm	lm	ll	ll	lm	ll	lm	ll	ll	ll	ll	lm	lm	ll	lm	ll	lm	ll	ll	lm	lm	lm	lm	ll	lm	ll	ll	lm	ll	ll	lm	ll	ll	ll	lm	ll	ll	lm	lm	ll	lm	lm	ll	lm	lm
Soc682	<abxcd>	bc	ac	ad	bd	bc	ad	bd	bd	bc	bc	ad	ac	ac	bc	bd	ac	bd	bc	bd	bd	ac	bc	ad	bd	bc	ad	bd	bd	ac	bd	ac	ac	ac	ad	ad	bd	bc	bc	ac	ad	bc	bd	ac	ad	bd	ad	bd	bc
Contig_48742	<lmxll>	--	ll	--	ll	ll	lm	ll	lm	lm	lm	ll	--	lm	ll	ll	lm	ll	ll	lm	ll	lm	ll	lm	ll	lm	ll	lm	ll	ll	ll	lm	ll	ll	lm	lm	ll	lm	ll	lm	ll	lm	ll	lm	ll	ll	lm	ll	ll
Soc421	<abxcd>	ac	bc	bc	ac	ac	bc	ac	ad	bc	ad	bd	bd	bc	ac	bd	ac	ad	ac	ad	bd	ac	bc	ac	bd	ac	ac	ad	ad	ad	ad	bd	bd	ac	bd	ad	bd	ad	bc	bd	ad	bc	ac	bd	ac	bd	ac	bc	bd
Contig_6076	<efxeg>	--	--	--	--	--	ef	--	ef	--	ef	eg	--	--	ee	ee	--	--	eg	--	ee	fg	eg	ef	ee	fg	ee	ef	eg	ee	ee	fg	ee	ee	ef	ef	ee	ef	eg	ef	eg	fg	eg	ef	eg	ee	fg	ee	eg
Soc549	<abxcd>	bd	ad	ac	ac	ac	ac	bd	bd	bc	bc	ad	ad	bd	bc	bc	ad	bc	ac	bc	bd	ad	bd	bc	bd	bc	bd	bd	bd	ad	bc	ad	ac	ad	ac	ac	bc	bc	bd	ad	ac	bd	ac	ac	ad	bc	bc	bc	ad
Contig_3820	<nnxnp>	--	nn	np	--	nn	nn	nn	nn	np	nn	nn	nn	np	nn	np	nn	np	nn	nn	np	--	--	np	np	np	nn	nn	np	nn	np	np	nn	np	np	np	nn	--	nn	nn	nn	nn	--	nn	nn	--	nn	nn	np
Soc865	<efxeg>	eg	ee	ee	ee	ef	fg	ee	eg	fg	ee	fg	ee	fg	eg	ee	fg	ee	ef	ee	ee	eg	fg	ef	ee	ee	ee	ee	eg	fg	fg	ef	ef	ee	eg	eg	fg	eg	eg	ee	ef	fg	eg	ef	ef	ef	fg	ee	ee
Soc1154	<abxcd>	ac	bc	bd	bd	bd	bd	ac	ac	ad	ad	bc	bc	ac	ad	ad	bc	ad	bd	ad	ac	bc	ac	ad	ac	ad	ac	ac	ac	bc	ad	bc	bd	bc	bd	bd	ad	ad	ac	bc	bd	ac	bd	bd	bc	--	ad	ad	bc
Contig_6560	<nnxnp>	nn	--	nn	nn	np	nn	np	nn	nn	nn	nn	nn	nn	nn	np	nn	np	nn	nn	np	--	nn	np	nn	np	nn	np	np	nn	nn	nn	nn	np	nn	nn	np	--	np	nn	np	nn	np	np	nn	--	nn	np	np
Contig_9756	<efxeg>	ef	ef	--	ee	eg	eg	fg	fg	ee	eg	fg	fg	ef	ee	ef	eg	ef	ee	ee	ee	ee	ee	ee	eg	ee	eg	eg	ee	ee	fg	eg	eg	eg	fg	fg	eg	fg	eg	fg	ee	ee	fg	ee	ee	eg	fg	eg	fg
Contig_42240	<efxeg>	eg	ef	eg	ee	--	ee	eg	eg	ef	ee	fg	ee	fg	ef	ef	eg	fg	eg	eg	ee	ee	ef	ee	ee	ee	fg	ee	--	ee	ef	ef	ef	ef	ee	ef	ee	eg	ee	eg	eg	eg	fg	ee	eg	--	--	eg	ef
Dla12	<lmxll>	ll	lm	ll	ll	lm	ll	ll	ll	ll	ll	lm	ll	ll	lm	lm	ll	lm	ll	ll	lm	ll	ll	lm	lm	lm	ll	ll	ll	lm	ll	ll	lm	lm	lm	ll	ll	ll	lm	ll	ll	ll	ll	lm	ll	lm	ll	lm	lm
Contig_46831	<efxeg>	ee	ef	fg	fg	eg	eg	fg	ee	fg	eg	ef	fg	ef	ee	eg	eg	fg	ee	fg	ef	ee	eg	eg	ee	eg	ef	eg	ef	eg	fg	eg	ee	eg	fg	eg	fg	fg	ef	ef	ef	ee	fg	fg	ef	ee	ee	fg	eg
Contig_6456	<nnxnp>	nn	nn	nn	nn	nn	nn	np	nn	nn	nn	nn	np	np	nn	nn	np	np	np	nn	nn	--	nn	np	np	nn	np	np	nn	nn	np	nn	np	nn	nn	np	np	np	np	nn	np	nn	nn	nn	nn	--	np	nn	nn
Contig_11584	<lmxll>	ll	lm	lm	lm	lm	ll	lm	ll	ll	ll	lm	lm	ll	lm	lm	ll	lm	lm	ll	lm	--	lm	ll	lm	ll	lm	ll	lm	lm	lm	ll	lm	lm	ll	ll	lm	ll	lm	ll	lm	ll	lm	ll	lm	lm	ll	lm	lm
Soc777	<lmxll>	ll	ll	ll	ll	ll	ll	ll	ll	lm	ll	ll	lm	ll	lm	ll	ll	lm	lm	ll	ll	ll	lm	ll	ll	ll	ll	lm	ll	lm	ll	lm	ll	ll	ll	ll	ll	ll	lm	ll	lm	lm	lm	lm	ll	lm	ll	ll	ll
Soc745	<lmxll>	ll	ll	lm	lm	lm	ll	lm	ll	ll	lm	ll	ll	ll	lm	ll	lm	ll	ll	lm	lm	lm	lm	ll	lm	lm	ll	lm	ll	ll	lm	ll	ll	ll	ll	lm	lm	lm	lm	lm	ll	lm	ll	ll	lm	ll	lm	ll	lm
Contig_46900	<efxeg>	--	fg	--	--	--	ef	fg	ef	fg	ef	fg	ef	ef	fg	ef	fg	ef	fg	ef	ef	ef	fg	fg	fg	ef	fg	fg	fg	fg	fg	fg	fg	ef	ef	fg	ef	fg	ef	fg	ef	fg	fg	fg	fg	fg	fg	fg	fg
Contig_4821	<efxeg>	ee	ef	eg	--	fg	ef	ee	ee	eg	eg	ef	--	ee	ee	ee	ef	ef	eg	eg	fg	ee	eg	ef	fg	ee	fg	ef	eg	fg	fg	ee	eg	ef	eg	ee	ee	eg	ef	ee	eg	ee	fg	ee	ee	--	fg	ee	eg
Soc1065	<abxcd>	bc	bd	bc	bd	bc	bc	bd	bc	bd	ad	ac	ac	bc	bd	ac	bc	bc	ac	ad	ac	ad	ac	ad	bc	bd	bd	ac	ad	ac	ac	ac	ad	ac	bc	ac	ad	ad	bd	bd	bc	ac	ac	ad	ac	ac	bc	bc	ac
Dla69	<abxcd>	bc	ad	ad	bc	ad	ad	bd	bd	bd	ac	ad	bc	bd	ad	ac	ad	bc	bc	bc	ad	bc	ac	ac	ad	bc	bd	ad	bc	bd	bc	ad	ad	ad	ac	ad	ac	ac	bd	bc	bc	ad	ad	ad	bd	--	bd	ad	ac
Contig_4260	<abxcd>	bd	ad	bc	bc	ac	ad	bd	bd	bc	bc	bd	ac	bd	bd	bd	ad	ad	bc	bc	ac	--	bc	ad	ac	ad	--	ad	bc	ac	ac	bd	bc	ad	bc	bd	bd	--	ad	bd	bc	bd	ac	bd	ad	--	ac	bd	bc
Soc424	<efxeg>	ee	ee	ef	ef	ee	ee	ee	ef	eg	ef	ef	ef	fg	fg	ef	ef	ef	fg	eg	ee	ef	eg	fg	fg	eg	fg	ef	ee	ee	ef	ef	eg	ee	fg	ef	ef	ef	eg	ef	ee	ef	fg	eg	eg	eg	ee	ee	ef
Lcr03	<efxeg>	ee	fg	fg	ee	fg	--	eg	ee	eg	ef	fg	ee	fg	fg	ef	eg	ef	fg	eg	eg	ee	ef	fg	eg	ee	--	fg	ee	ee	ee	ee	fg	ef	ef	fg	eg	fg	fg	ee	ee	fg	fg	fg	eg	--	eg	fg	ef
Contig_20428	<lmxll>	--	ll	--	--	--	lm	--	lm	lm	--	lm	--	ll	ll	--	ll	ll	--	lm	ll	lm	ll	lm	ll	lm	ll	lm	lm	ll	lm	ll	lm	lm	lm	lm	ll	ll	ll	lm	lm	ll	lm	ll	lm	ll	lm	lm	ll
Contig_26559	<lmxll>	lm	lm	lm	--	lm	lm	--	ll	ll	lm	lm	lm	--	lm	ll	lm	lm	lm	lm	lm	ll	lm	ll	ll	lm	ll	ll	lm	lm	lm	ll	ll	lm	lm	ll	lm	ll	ll	ll	ll	lm	lm	lm	lm	lm	lm	lm	lm
Contig_30701	<nnxnp>	nn	nn	nn	--	nn	nn	nn	np	nn	np	np	--	nn	nn	np	nn	np	nn	np	nn	nn	nn	nn	np	np	nn	np	nn	np	nn	np	np	np	np	np	nn	np	nn	np	np	nn	nn	np	np	np	nn	nn	np
Contig_4960	<lmxll>	ll	ll	ll	lm	lm	ll	ll	lm	ll	lm	ll	ll	lm	lm	ll	lm	lm	lm	lm	ll	--	lm	lm	ll	ll	lm	lm	lm	lm	lm	ll	ll	lm	ll	lm	ll	lm	ll	ll	lm	ll	lm	ll	lm	ll	lm	ll	ll
Contig_8037	<abxcd>	--	--	--	--	--	bd	--	--	ad	bc	ac	--	--	bd	ad	--	--	--	--	bd	bd	bc	ad	bc	ad	ac	bd	ac	ac	bd	ad	ad	ac	ad	bd	bd	bd	bd	bd	ac	bd	ad	bc	ac	ac	bc	ac	bc
Contig_24593	<nnxnp>	np	nn	nn	np	np	np	nn	np	nn	np	nn	np	nn	nn	np	nn	np	nn	nn	np	np	np	nn	nn	np	nn	nn	nn	np	nn	np	nn	np	np	nn	nn	nn	nn	np	np	nn	nn	nn	nn	np	nn	nn	np
Contig_40076	<nnxnp>	--	--	--	--	--	nn	--	--	np	--	nn	--	np	np	nn	--	--	np	--	nn	nn	np	np	np	np	np	nn	nn	nn	nn	nn	np	nn	np	nn	nn	nn	np	nn	np	nn	np	np	np	np	nn	nn	nn
Soc529	<abxcd>	bd	ac	bc	ac	ad	bd	ad	ad	bc	ac	ac	ad	ac	ad	bc	ac	bd	bc	ad	ad	ad	ac	ac	ac	bd	ac	bc	bd	bc	ad	ac	ac	ad	ad	ad	bd	bd	bd	bc	ac	ac	ac	ad	ad	bd	ac	bc	bc
Contig_10459	<lmxll>	ll	lm	lm	ll	lm	ll	lm	ll	lm	ll	lm	lm	lm	lm	lm	lm	ll	ll	lm	lm	ll	ll	lm	ll	ll	lm	lm	ll	ll	lm	lm	ll	lm	lm	lm	lm	lm	ll	ll	ll	ll	ll	ll	lm	lm	ll	ll	lm
Soc760	<nnxnp>	nn	nn	np	np	np	np	np	nn	np	np	nn	np	nn	nn	nn	np	np	nn	np	nn	nn	np	np	nn	np	nn	np	nn	np	np	np	nn	np	np	np	np	np	nn	nn	nn	nn	np	np	nn	nn	nn	np	np
Contig_94454	<nnxnp>	--	np	--	--	--	np	--	--	np	np	--	--	--	nn	--	--	--	nn	--	np	np	np	nn	nn	np	nn	nn	np	nn	nn	np	nn	np	np	nn	nn	nn	nn	np	nn	np	np	np	np	np	nn	np	np
Contig_22626	<efxeg>	ef	eg	ef	fg	ee	fg	ef	ef	eg	fg	ee	fg	ee	eg	eg	ef	ee	ef	ef	fg	--	eg	fg	fg	fg	ee	fg	eg	fg	eg	eg	eg	eg	fg	eg	fg	ef	fg	ef	ef	ef	ee	fg	ef	ee	ee	ef	eg
Soc560	<lmxll>	ll	ll	lm	lm	ll	ll	ll	lm	lm	lm	ll	ll	lm	ll	ll	lm	ll	lm	lm	lm	ll	lm	lm	lm	lm	lm	ll	ll	lm	lm	ll	ll	lm	lm	lm	lm	lm	lm	lm	lm	lm	ll	lm	ll	lm	lm	lm	ll
Contig_32750	<lmxll>	lm	--	--	--	--	ll	--	--	--	ll	lm	--	--	lm	lm	ll	lm	--	--	lm	ll	ll	ll	lm	lm	lm	lm	lm	ll	ll	ll	ll	lm	lm	ll	lm	lm	lm	ll	ll	ll	lm	ll	lm	ll	ll	lm	lm
Contig_74321	<lmxll>	--	lm	--	--	--	lm	--	lm	ll	--	lm	ll	ll	ll	lm	lm	ll	ll	lm	lm	lm	lm	ll	lm	ll	lm	ll	lm	lm	lm	lm	ll	lm	lm	lm	lm	lm	lm	ll	lm	ll	ll	lm	lm	ll	lm	lm	lm
Contig_72330	<efxeg>	ef	ef	fg	fg	fg	fg	fg	fg	fg	ef	ef	ef	fg	fg	fg	fg	fg	fg	ef	ef	--	ef	ef	fg	ef	ef	ef	fg	ef	fg	ef	ef	fg	ef	ef	ef	--	fg	ef	fg	ef	ef	ef	ef	--	ef	ef	--
Contig_3881	<lmxll>	--	--	--	--	--	lm	--	ll	ll	ll	lm	lm	ll	lm	ll	lm	--	ll	--	ll	ll	ll	lm	lm	ll	lm	lm	ll	lm	lm	ll	ll	lm	ll	ll	lm	ll	lm	ll	ll	ll	lm	ll	ll	ll	lm	ll	lm
Contig_11445	<lmxll>	--	--	--	--	--	--	--	--	--	--	--	--	--	ll	ll	--	--	--	--	ll	lm	ll	lm	lm	lm	lm	lm	ll	lm	lm	lm	lm	lm	ll	lm	ll	lm	ll	lm	ll	ll	ll	lm	ll	lm	ll	ll	lm
Contig_3753	<lmxll>	ll	lm	lm	lm	lm	ll	ll	lm	ll	ll	ll	ll	ll	lm	ll	lm	ll	ll	lm	ll	ll	lm	lm	ll	lm	lm	ll	lm	lm	lm	lm	ll	ll	lm	ll	ll	ll	ll	ll	ll	lm	lm	ll	lm	lm	ll	lm	lm
Soc1059	<nnxnp>	np	np	np	np	nn	np	nn	np	np	np	np	nn	nn	nn	np	nn	nn	nn	np	np	np	np	nn	nn	np	nn	nn	np	np	nn	np	nn	np	np	nn	nn	nn	nn	np	nn	np	np	np	np	np	nn	np	np
Soc901	<abxcd>	bc	bc	bc	bc	bc	bd	bc	bc	ad	bc	bc	ad	ac	ad	bd	bc	ad	ad	bd	bc	bc	bc	bc	bc	bc	bc	ad	bc	ad	bc	ac	bd	bd	bc	ad	bc	bc	bd	ac	bc	ac	ad	ad	bd	ac	bd	bc	bc
Soc971	<nnxnp>	np	np	nn	nn	nn	np	nn	np	nn	np	nn	nn	nn	nn	np	nn	nn	nn	nn	np	np	np	np	nn	nn	nn	nn	nn	nn	np	nn	nn	np	np	nn	np	nn	np	np	np	np	np	np	nn	nn	nn	np	nn
Contig_13624	<lmxll>	lm	lm	lm	lm	lm	ll	lm	ll	ll	lm	ll	lm	ll	lm	ll	lm	ll	lm	lm	lm	lm	ll	lm	ll	ll	ll	lm	lm	ll	lm	lm	ll	lm	lm	lm	ll	lm	lm	lm	ll	ll	ll	ll	lm	lm	lm	ll	lm
Contig_26746	<lmxll>	lm	lm	--	ll	ll	ll	--	ll	ll	--	ll	--	ll	lm	ll	lm	ll	lm	lm	ll	lm	ll	lm	ll	ll	ll	lm	lm	ll	lm	lm	ll	lm	lm	lm	ll	lm	lm	lm	ll	ll	ll	ll	lm	lm	lm	ll	lm
Soc619	<abxcd>	bc	ac	bd	ac	bc	bd	ad	ac	ad	ac	bd	ac	ac	ad	ad	bc	bc	bd	ad	bc	bd	bd	ac	ac	ac	--	ad	ac	bc	bc	bd	bc	ac	ad	ac	ad	ad	ac	bc	bd	bc	ac	bc	bd	bc	bc	ac	--
Soc409	<efxeg>	ef	eg	eg	ef	eg	eg	fg	fg	fg	ee	eg	ef	fg	eg	eg	eg	ef	ef	ef	eg	ef	ee	ee	fg	ef	ef	eg	ef	fg	ef	eg	eg	eg	ee	eg	ee	ee	fg	ef	ef	eg	eg	ee	ef	ef	fg	eg	ee
Soc404	<nnxnp>	np	nn	nn	np	np	nn	np	np	nn	nn	nn	np	np	np	nn	nn	nn	np	nn	nn	np	nn	nn	np	np	nn	nn	nn	np	nn	np	np	np	nn	nn	nn	nn	nn	nn	np	nn	np	nn	nn	nn	nn	np	np
Soc509	<efxeg>	fg	ee	ef	fg	ef	fg	fg	eg	ee	ef	ee	ee	eg	ef	eg	fg	eg	ee	ef	fg	fg	fg	ee	fg	ef	ee	ef	eg	eg	ef	fg	ee	ee	ee	fg	ef	ef	ef	ef	ee	fg	ee	fg	fg	eg	fg	ee	fg
Contig_78618	<efxeg>	ee	--	--	ef	--	ef	--	ef	--	--	ef	ef	fg	fg	--	--	--	fg	fg	ee	ef	eg	fg	fg	eg	fg	ef	ef	ee	ee	ef	ee	ee	fg	ef	ef	ee	fg	ee	fg	ef	eg	fg	eg	fg	ee	ee	ee
Contig_21294	<lmxll>	--	--	--	--	--	lm	--	--	lm	--	lm	--	--	--	lm	--	--	lm	--	--	lm	lm	lm	lm	lm	lm	lm	lm	lm	lm	lm	lm	lm	lm	lm	lm	lm	lm	lm	lm	lm	lm	lm	lm	lm	lm	lm	lm
Contig_97595	<nnxnp>	np	np	nn	np	np	np	nn	np	nn	np	np	nn	nn	nn	nn	np	nn	np	np	nn	np	nn	np	np	nn	nn	nn	np	nn	nn	nn	np	nn	np	nn	nn	nn	nn	nn	nn	np	np	nn	nn	--	nn	nn	nn
Contig_49444	<efxeg>	--	ee	ee	--	ef	eg	--	fg	ef	ef	fg	fg	ef	ef	ee	ef	ef	ee	fg	fg	--	ee	ee	fg	eg	ef	ef	eg	ee	fg	ef	fg	fg	eg	fg	ee	--	ee	fg	ee	eg	ee	ef	ef	--	eg	fg	--
Soc1146	<nnxnp>	np	nn	nn	np	nn	nn	nn	np	nn	nn	nn	nn	np	nn	nn	np	np	nn	nn	nn	np	np	nn	np	nn	np	nn	np	np	nn	np	nn	nn	nn	nn	nn	nn	nn	nn	nn	nn	nn	np	np	np	np	nn	np
Soc671	<abxcd>	ad	bc	ac	bc	bd	ad	bc	ad	ac	ad	bc	bd	ac	bd	bc	ac	bc	bc	ad	bd	ac	bc	ac	bd	ad	bd	ac	bd	bc	bd	ac	bd	bd	ad	ac	bd	ad	bc	ad	bc	ad	bc	ac	bc	bc	ac	bd	bc
Contig_23554	<nnxnp>	nn	nn	nn	nn	nn	nn	np	nn	--	nn	nn	nn	np	np	nn	nn	nn	np	np	nn	nn	np	np	np	--	np	nn	nn	nn	nn	nn	--	nn	np	nn	nn	nn	np	nn	np	nn	np	np	--	np	nn	nn	nn
Contig_49244	<nnxnp>	np	np	nn	np	np	nn	nn	nn	np	np	nn	np	np	np	nn	np	nn	np	nn	nn	--	--	nn	nn	np	nn	nn	nn	np	nn	np	np	np	nn	nn	nn	np	nn	np	nn	np	nn	np	nn	np	nn	nn	--
Soc1091	<abxcd>	ad	bc	bd	bc	bc	ac	bc	ac	ad	ac	bd	bd	ac	bc	bc	ad	bd	bd	ac	bc	ad	bd	ac	bc	ad	bc	ac	bd	bc	bc	ad	bc	bc	ac	ac	bc	ac	bd	ac	bd	ad	bd	ac	bd	bc	ad	bc	bd
Contig_88777	<lmxll>	lm	lm	lm	ll	lm	ll	ll	lm	lm	lm	ll	lm	lm	ll	lm	lm	lm	lm	lm	lm	ll	lm	lm	lm	lm	lm	ll	ll	lm	lm	lm	lm	lm	ll	ll	ll	lm	ll	ll	lm	ll	ll	ll	ll	ll	lm	ll	lm
Contig_32917	<lmxll>	lm	ll	lm	ll	lm	lm	ll	ll	ll	ll	lm	ll	ll	ll	ll	lm	lm	lm	ll	lm	--	lm	ll	ll	ll	lm	ll	ll	lm	lm	lm	lm	lm	ll	ll	ll	--	ll	lm	lm	ll	ll	lm	lm	lm	lm	ll	ll
Soc935	<abxcd>	bd	ac	bc	ac	ac	bc	ad	ad	ad	ac	ac	ad	ad	ad	ad	bc	ad	bd	bc	ad	ad	bc	ac	ac	ac	bd	bc	bc	ac	bc	ac	bc	ad	ac	bd	ac	bd	ad	ad	ac	ac	bd	ac	bd	ad	bc	ac	bd
Contig_63899	<nnxnp>	nn	np	np	nn	nn	np	nn	nn	np	np	nn	nn	nn	np	nn	np	nn	np	np	nn	--	nn	nn	nn	np	np	np	np	np	np	nn	np	np	nn	nn	nn	nn	nn	nn	np	np	np	nn	np	--	nn	np	np
Contig_70761	<nnxnp>	np	nn	np	--	np	nn	np	np	nn	nn	np	nn	np	nn	nn	np	np	np	np	nn	--	--	nn	nn	nn	np	nn	np	np	nn	nn	np	nn	nn	nn	nn	--	nn	np	np	np	np	nn	np	np	np	np	nn
Soc1125	<abxcd>	ac	ad	bd	ac	bd	ac	ac	ac	ad	ad	bd	ad	ac	bc	bc	ad	bc	ad	ad	bc	ac	ac	ad	bc	bd	bd	bd	bc	ad	ac	ac	ac	bd	bd	ac	bd	bc	bd	ad	ad	ac	bd	ac	bc	ac	ac	bc	bc
Soc583	<nnxnp>	np	np	np	nn	np	nn	np	np	np	np	nn	nn	np	np	nn	np	nn	nn	nn	np	np	np	np	np	np	np	nn	np	nn	np	np	nn	nn	np	nn	np	np	nn	np	np	np	nn	nn	nn	np	nn	np	np
Soc721	<efxeg>	fg	ee	ef	ee	ee	ee	eg	eg	eg	ee	ee	eg	eg	eg	eg	ef	fg	fg	ef	eg	eg	ef	ee	ee	ee	fg	ef	ef	ee	ee	ee	ef	eg	ee	fg	ef	eg	eg	fg	ee	ee	eg	ee	eg	eg	ef	ee	fg
Contig_69114	<lmxll>	--	ll	lm	ll	--	ll	lm	ll	lm	ll	ll	lm	lm	lm	lm	lm	lm	ll	ll	lm	--	lm	ll	ll	lm	lm	lm	lm	lm	lm	lm	ll	ll	ll	lm	lm	lm	ll	lm	lm	ll	ll	lm	lm	lm	lm	ll	ll
Soc593	<nnxnp>	nn	np	np	nn	nn	np	np	np	np	nn	nn	np	np	np	np	nn	nn	np	nn	np	np	nn	np	nn	np	nn	np	nn	nn	np	np	np	nn	np	np	np	np	np	np	nn	np	np	nn	nn	nn	nn	nn	nn
Soc437	<nnxnp>	np	nn	nn	np	np	nn	np	np	nn	nn	nn	np	np	np	nn	nn	nn	np	nn	nn	np	nn	nn	np	np	nn	nn	nn	np	nn	np	np	np	nn	nn	nn	nn	nn	nn	np	nn	np	nn	nn	nn	nn	np	np
Contig_10088	<lmxll>	ll	lm	ll	lm	lm	ll	lm	lm	lm	lm	lm	lm	lm	lm	lm	ll	ll	ll	ll	lm	lm	ll	lm	lm	lm	ll	ll	ll	lm	lm	lm	ll	lm	lm	ll	ll	lm	lm	ll	lm	lm	ll	lm	lm	lm	ll	lm	ll
Contig_14611	<nnxnp>	np	np	nn	np	nn	nn	np	np	nn	nn	np	nn	np	np	np	np	np	nn	nn	nn	np	--	np	nn	nn	nn	np	np	np	nn	nn	np	np	np	np	np	--	np	np	nn	np	np	nn	nn	--	nn	np	--
Contig_77944	<lmxll>	--	--	--	--	--	lm	--	lm	ll	lm	lm	--	--	ll	lm	lm	--	lm	ll	ll	--	ll	lm	ll	lm	lm	lm	lm	ll	lm	lm	lm	ll	ll	ll	lm	--	lm	lm	ll	lm	lm	lm	ll	--	ll	ll	--
Contig_8346	<lmxll>	ll	ll	lm	lm	--	lm	--	lm	lm	lm	lm	lm	lm	lm	ll	lm	ll	lm	lm	ll	lm	ll	lm	lm	ll	lm	lm	lm	ll	ll	lm	ll	ll	lm	lm	lm	ll	lm	ll	lm	lm	ll	lm	lm	lm	ll	ll	ll
Soc641	<abxcd>	bd	ac	ac	bc	ac	bd	bd	bc	bd	ac	bd	bd	ac	bc	ac	ad	ac	ac	ac	bd	bc	ad	bc	bc	bd	ad	bc	bd	ac	ad	ac	bc	ad	bd	bd	bc	ad	bd	bd	ac	ac	bc	bc	bd	bc	ad	bc	ac
Contig_4689	<lmxll>	--	ll	lm	--	ll	ll	--	lm	lm	lm	ll	--	lm	ll	ll	lm	--	lm	lm	lm	ll	lm	lm	lm	lm	lm	ll	ll	lm	lm	ll	ll	lm	lm	lm	lm	lm	lm	lm	lm	lm	ll	lm	ll	lm	lm	lm	ll
Contig_34015	<lmxll>	lm	lm	ll	lm	--	lm	lm	lm	lm	lm	ll	lm	lm	ll	ll	lm	ll	lm	lm	ll	lm	lm	lm	ll	ll	ll	ll	ll	lm	lm	lm	lm	ll	ll	ll	ll	ll	ll	ll	lm	lm	ll	lm	ll	lm	lm	ll	ll
Contig_29015	<lmxll>	--	--	--	--	--	lm	--	lm	lm	lm	--	--	lm	lm	ll	lm	ll	lm	lm	ll	lm	ll	lm	lm	ll	lm	lm	lm	ll	ll	lm	ll	ll	lm	lm	lm	ll	lm	ll	lm	lm	ll	lm	lm	lm	ll	ll	ll
Contig_8511	<lmxll>	lm	ll	ll	ll	ll	lm	ll	lm	lm	lm	ll	lm	lm	ll	ll	lm	ll	ll	lm	ll	--	--	lm	ll	lm	ll	lm	ll	ll	ll	lm	ll	ll	lm	lm	ll	--	ll	lm	ll	lm	ll	lm	ll	--	lm	ll	ll
Contig_52215	<abxcd>	ad	ad	bc	ac	ac	bc	--	bd	bc	bc	bd	bc	bd	bd	ad	bc	bc	ad	bc	bd	ad	ac	ac	ad	ac	ad	ac	bd	ac	bc	bc	ad	ac	bc	ac	bc	bc	bd	bd	bd	bd	bc	bc	ad	ad	ad	bc	ac
Contig_29296	<efxeg>	--	--	--	--	--	ef	--	fg	fg	--	--	--	--	--	--	--	--	fg	--	fg	fg	ef	ef	ef	ef	fg	ef	ef	ef	fg	ef	fg	fg	fg	fg	ef	fg	fg	fg	ef	ef	fg	ef	fg	fg	ef	ef	fg
Contig_18930	<lmxll>	--	ll	--	lm	ll	ll	--	lm	lm	lm	ll	ll	ll	lm	lm	ll	lm	ll	lm	lm	ll	lm	lm	lm	lm	--	lm	lm	ll	lm	ll	ll	ll	ll	ll	lm	--	lm	ll	ll	lm	ll	ll	ll	--	lm	lm	--
Contig_4308	<lmxll>	lm	--	--	--	--	lm	--	lm	lm	lm	lm	--	lm	ll	lm	ll	--	--	--	lm	ll	lm	lm	lm	lm	lm	ll	ll	lm	lm	lm	lm	lm	ll	ll	ll	lm	ll	ll	lm	ll	ll	ll	ll	ll	lm	ll	lm
Contig_29580	<lmxll>	ll	ll	ll	lm	ll	lm	lm	ll	lm	ll	lm	ll	ll	lm	lm	ll	ll	ll	ll	lm	--	ll	ll	ll	ll	lm	ll	ll	lm	ll	lm	ll	ll	lm	lm	lm	ll	lm	lm	ll	lm	ll	ll	ll	--	lm	ll	lm
Contig_1473	<efxeg>	--	--	--	--	--	fg	--	fg	ef	fg	ef	--	ef	fg	ef	fg	fg	fg	ef	fg	fg	ef	fg	ef	ef	fg	fg	ef	fg	fg	fg	fg	ef	ef	ef	ef	ef	ef	fg	fg	ef	fg	fg	fg	ef	ef	ef	ef
Contig_17183	<nnxnp>	np	np	nn	np	np	nn	nn	np	nn	np	nn	np	nn	nn	nn	np	nn	nn	nn	np	--	nn	np	nn	np	nn	nn	np	np	np	nn	np	np	nn	np	nn	--	np	np	nn	np	np	np	nn	np	np	np	np
Soc535	<abxcd>	ad	bc	ac	bc	bd	ad	bd	bd	ac	bc	bc	bd	bd	bd	ac	bc	ad	ac	bd	bd	bd	bc	bc	bc	ad	bc	ac	ad	ac	bd	bc	bc	bd	bd	bd	ad	ad	ad	ac	bc	bc	bc	bd	bd	ac	bc	ac	ac
Soc430	<efxeg>	ef	fg	eg	ef	eg	ef	ef	ef	fg	fg	eg	fg	ef	ee	ee	fg	ee	fg	fg	ee	ef	ef	fg	ee	eg	eg	eg	ee	fg	ef	ef	ef	eg	eg	ef	eg	ee	eg	fg	fg	ef	eg	ef	ee	ef	ef	ee	ee
Soc713	<abxcd>	ad	ac	bd	ac	bc	ac	ac	bc	ad	ac	ac	bc	ad	bc	ad	ac	ad	ac	bc	ad	ac	bd	bd	bd	ad	bc	ac	bd	bc	bd	bd	ac	ad	bd	ad	bc	ad	ac	ac	ac	ac	bc	ac	bc	bc	ac	bc	bd
Contig_34607	<nnxnp>	--	--	nn	np	--	nn	nn	np	np	nn	nn	--	np	nn	np	nn	nn	nn	nn	np	--	np	nn	nn	np	np	np	np	nn	nn	nn	np	np	nn	np	nn	np	np	nn	nn	nn	nn	nn	np	np	np	nn	nn
Contig_94624	<lmxll>	lm	lm	ll	lm	ll	lm	lm	ll	lm	lm	lm	ll	lm	ll	lm	lm	lm	lm	ll	lm	lm	ll	ll	ll	lm	ll	lm	ll	ll	ll	ll	lm	lm	ll	lm	ll	lm	lm	lm	lm	lm	ll	lm	ll	--	lm	ll	--
Contig_12814	<efxeg>	ef	ef	ee	--	ef	eg	ee	eg	ee	fg	ef	fg	fg	ef	eg	ee	fg	ee	fg	fg	--	fg	ef	eg	ee	ef	ee	ee	eg	ef	fg	ef	ef	fg	ef	eg	ee	ef	ee	fg	ef	ef	ee	ef	--	ef	fg	ee
Soc707	<abxcd>	bd	bc	bc	bc	bc	bd	ac	bc	bc	bc	bc	bc	bc	bd	bc	ad	bd	bd	bc	ad	ac	bc	bd	bd	ac	bc	ac	bd	bc	ad	bd	bc	ad	ad	ad	bc	bc	bd	bc	bc	ac	bd	bc	bc	bc	bd	ac	bd
Contig_39384	<lmxll>	lm	ll	ll	lm	lm	lm	lm	lm	ll	ll	lm	lm	ll	ll	lm	ll	ll	ll	ll	lm	lm	lm	ll	ll	lm	ll	ll	ll	ll	ll	lm	lm	lm	lm	lm	lm	ll	ll	ll	ll	ll	ll	lm	ll	lm	ll	ll	lm
Contig_10409	<efxeg>	--	ef	ef	--	--	fg	--	ef	ef	ef	ef	ef	ef	fg	ef	fg	fg	fg	ef	fg	--	ef	fg	fg	ef	ef	ef	--	ef	fg	fg	ef	fg	fg	fg	ef	ef	fg	ef	ef	ef	fg	ef	ef	--	fg	ef	fg
Contig_71936	<efxeg>	--	--	--	--	--	ef	ee	ef	fg	eg	fg	ee	ee	eg	ef	ee	ee	ee	ef	ee	fg	ee	fg	ee	fg	eg	ef	fg	eg	fg	ee	fg	ef	ef	fg	ee	ee	ee	fg	ef	ee	fg	ee	fg	eg	ef	ef	eg
Contig_1926	<lmxll>	lm	ll	lm	lm	ll	lm	lm	ll	ll	ll	lm	ll	ll	lm	ll	ll	ll	lm	lm	ll	--	lm	ll	ll	ll	ll	ll	lm	lm	ll	lm	lm	ll	lm	lm	lm	lm	lm	lm	lm	ll	lm	lm	ll	--	ll	lm	lm
Soc929	<efxeg>	ef	eg	fg	eg	ee	ef	ee	ee	fg	ee	eg	ee	ee	ee	fg	eg	ef	fg	ee	ee	ee	eg	eg	eg	ef	eg	fg	ef	fg	eg	eg	eg	ee	ee	ee	ef	ef	ef	fg	eg	eg	eg	ee	ee	fg	eg	fg	fg
Contig_3206	<efxeg>	--	--	--	ef	--	fg	--	fg	ef	ef	fg	--	ef	ef	ef	ef	ef	ef	fg	fg	ef	ef	ef	fg	fg	ef	ef	fg	ef	fg	ef	fg	fg	fg	ef	ef	fg	ef	fg	ef	fg	ef	ef	ef	ef	fg	fg	ef
Contig_36009	<lmxll>	lm	ll	ll	ll	lm	ll	ll	ll	lm	lm	lm	lm	ll	ll	lm	lm	lm	ll	ll	lm	lm	ll	lm	ll	ll	lm	ll	lm	ll	ll	ll	ll	ll	ll	lm	ll	ll	lm	ll	ll	ll	lm	lm	lm	lm	lm	lm	ll
Soc1040	<abxcd>	bd	ac	ad	ac	bc	bd	bd	ac	ac	bd	ac	bc	ac	ad	bc	ad	ad	bd	bd	bc	bd	ac	ad	ad	bc	bc	bc	ac	bd	ad	bd	bc	ac	ad	ac	ad	ac	ac	bd	ad	ad	ad	ad	ac	bc	ac	bd	ad
Contig_32915	<lmxll>	ll	ll	--	lm	--	ll	--	ll	ll	ll	ll	lm	ll	lm	--	lm	--	ll	ll	ll	lm	ll	ll	ll	ll	ll	lm	lm	ll	ll	ll	ll	ll	lm	lm	lm	ll	lm	lm	ll	lm	lm	lm	lm	lm	ll	lm	ll
Soc689	<abxcd>	bc	ad	bc	bd	ac	bd	ac	bc	ad	bd	ac	bd	ac	ad	ad	bc	bc	bc	bc	bd	bd	bd	bd	bd	bd	bc	bd	ac	bc	ad	ad	ac	bd	ad	ad	bd	ac	ad	ac	bc	bc	bc	bd	ac	ac	ac	bc	ad
Contig_92541	<nnxnp>	--	np	np	np	nn	nn	np	np	np	np	np	--	np	nn	np	nn	nn	nn	np	nn	--	np	nn	nn	np	--	np	nn	np	nn	nn	np	nn	nn	nn	np	--	nn	np	np	np	nn	np	np	--	np	np	nn
Contig_72236	<lmxll>	lm	lm	--	lm	lm	lm	--	lm	lm	lm	lm	lm	lm	lm	lm	lm	lm	lm	lm	lm	lm	lm	lm	lm	lm	lm	lm	lm	lm	lm	lm	lm	lm	lm	lm	lm	lm	lm	lm	lm	lm	lm	lm	lm	lm	lm	lm	lm
Contig_19152	<lmxll>	lm	--	lm	--	--	ll	ll	lm	lm	lm	ll	ll	lm	ll	lm	lm	lm	lm	lm	lm	--	lm	lm	lm	lm	lm	ll	ll	lm	lm	lm	lm	lm	ll	ll	ll	lm	ll	ll	lm	ll	ll	ll	ll	ll	lm	ll	lm
Soc555	<lmxll>	ll	lm	ll	lm	lm	ll	ll	lm	ll	lm	ll	ll	ll	ll	lm	lm	ll	lm	ll	lm	ll	ll	lm	lm	lm	lm	ll	lm	ll	ll	lm	ll	ll	lm	ll	ll	ll	lm	ll	ll	lm	lm	ll	lm	lm	ll	lm	lm
Contig_41519	<lmxll>	lm	lm	lm	lm	lm	lm	lm	lm	lm	lm	lm	lm	lm	lm	lm	lm	lm	lm	lm	lm	lm	lm	lm	lm	lm	lm	lm	lm	lm	lm	lm	lm	lm	lm	lm	lm	lm	lm	lm	lm	lm	lm	lm	lm	lm	lm	lm	lm
Soc709	<abxcd>	bc	bd	ac	bd	bd	bd	bd	bc	bc	bc	bc	ac	bc	ad	bd	bc	ad	ac	bc	bd	bd	ac	bc	bc	bd	bd	ac	bd	ad	bd	ac	bd	bd	bc	ad	bd	bd	ad	ad	ac	ad	ad	ac	bd	ac	bd	bd	bd
Contig_22199	<lmxll>	lm	lm	lm	ll	lm	ll	ll	ll	lm	ll	lm	lm	lm	lm	ll	lm	ll	ll	ll	lm	ll	lm	lm	ll	ll	lm	lm	ll	ll	lm	lm	ll	lm	lm	lm	lm	lm	ll	ll	ll	ll	ll	ll	lm	lm	ll	ll	lm
Soc617	<efxeg>	eg	ee	fg	ee	ee	ee	ee	eg	ef	eg	eg	fg	eg	ef	ee	eg	ef	fg	eg	ee	ee	fg	eg	eg	ee	ee	fg	ee	ef	ee	fg	ee	ee	eg	ef	ee	ee	ef	ee	fg	ef	ef	fg	ee	fg	ee	ee	ee
Soc703	<nnxnp>	np	np	nn	np	nn	nn	nn	np	np	np	nn	nn	nn	np	np	nn	np	np	np	np	np	nn	np	nn	np	nn	nn	np	np	nn	nn	nn	nn	nn	nn	nn	nn	nn	nn	np	np	nn	nn	nn	nn	nn	nn	nn
Soc1090	<abxcd>	bd	bd	bc	ad	bd	ad	bc	ad	ac	bd	ad	bc	ac	bc	ac	bd	ac	bd	bd	bc	bd	ac	bd	ad	ac	ac	bc	bd	ac	ac	bc	ad	bc	bd	bc	ac	bc	bd	bc	ac	ad	ad	ac	bc	bd	bc	ad	bc
Contig_57671	<nnxnp>	np	nn	--	--	--	nn	--	nn	nn	nn	np	nn	np	nn	nn	np	nn	nn	nn	nn	np	nn	nn	np	np	nn	np	nn	nn	nn	nn	nn	np	nn	np	nn	nn	nn	np	np	np	nn	np	nn	nn	nn	np	nn
Contig_8257	<nnxnp>	--	--	--	np	np	np	np	np	nn	np	np	np	nn	np	np	np	nn	nn	--	nn	np	nn	nn	nn	nn	np	np	nn	np	nn	nn	np	nn	nn	nn	np	nn	np	np	np	np	np	np	np	np	np	np	nn
Soc850	<abxcd>	bc	ad	bc	bd	ac	bd	bc	ac	ad	bd	ac	bd	ac	ad	ad	bc	ac	bc	bc	bd	bd	ad	ad	bd	bd	ac	bd	ac	bd	ad	ad	bd	ad	bd	--	bd	bc	bd	bc	bc	bc	ac	bd	bc	ac	ac	bc	ad
Contig_70442	<lmxll>	lm	ll	ll	lm	ll	ll	lm	lm	lm	ll	ll	lm	lm	ll	ll	ll	ll	lm	lm	lm	lm	ll	ll	lm	lm	lm	ll	lm	lm	lm	lm	ll	ll	ll	ll	ll	ll	lm	lm	lm	ll	ll	ll	lm	lm	lm	ll	ll
Soc759	<abxcd>	bc	ad	bc	bd	ac	bd	ac	bc	ad	bd	ac	bd	ac	ad	ad	bc	bc	bc	bc	bd	bd	bd	bd	bd	bd	bc	bd	ac	bc	ad	ad	ac	bd	ad	ad	bd	ac	ad	ac	bc	bc	bc	bd	ac	ac	ac	bc	ad
Contig_90126	<lmxll>	ll	ll	ll	lm	ll	ll	lm	lm	lm	ll	ll	ll	ll	ll	lm	ll	ll	ll	ll	ll	--	ll	ll	lm	ll	lm	ll	ll	ll	ll	lm	lm	ll	ll	lm	ll	--	lm	lm	lm	ll	ll	ll	ll	--	ll	ll	ll
Contig_7266	<lmxll>	--	lm	--	--	lm	lm	--	lm	lm	lm	lm	--	lm	lm	lm	lm	lm	lm	lm	--	lm	lm	lm	lm	lm	lm	lm	lm	lm	lm	lm	lm	lm	lm	lm	lm	lm	lm	lm	lm	lm	lm	lm	lm	lm	lm	lm	lm
Contig_19865	<lmxll>	--	lm	--	--	lm	ll	--	--	ll	lm	ll	--	ll	lm	ll	lm	ll	lm	--	lm	lm	ll	lm	ll	ll	ll	lm	lm	ll	ll	lm	ll	lm	lm	lm	ll	lm	lm	lm	ll	ll	ll	ll	lm	lm	lm	ll	lm
Contig_9031	<lmxll>	--	lm	lm	lm	lm	lm	--	lm	lm	lm	lm	lm	lm	lm	lm	lm	lm	lm	lm	lm	lm	lm	lm	lm	lm	lm	lm	lm	lm	lm	lm	lm	lm	lm	lm	lm	lm	lm	lm	lm	lm	lm	lm	lm	lm	lm	lm	lm
Soc797	<lmxll>	lm	ll	lm	lm	lm	lm	lm	ll	lm	lm	ll	ll	ll	lm	lm	lm	ll	lm	lm	lm	lm	lm	ll	lm	lm	ll	lm	ll	ll	lm	ll	ll	ll	ll	lm	lm	lm	lm	lm	ll	lm	ll	lm	lm	ll	lm	ll	lm
Contig_73242	<nnxnp>	np	--	--	--	np	np	--	np	nn	np	np	nn	nn	np	nn	np	nn	np	np	nn	np	nn	np	np	nn	nn	np	np	nn	nn	nn	np	nn	np	nn	nn	nn	nn	nn	nn	np	np	np	np	np	nn	nn	nn
Contig_18818	<efxeg>	--	--	--	--	--	ee	fg	ee	eg	ef	ee	--	--	ef	eg	ef	eg	ef	ef	eg	ef	eg	ef	ee	eg	eg	ef	ef	eg	fg	fg	ee	fg	ef	fg	eg	--	fg	fg	eg	ee	ee	eg	fg	ef	fg	eg	fg
Soc1152	<abxcd>	bc	bd	bc	bd	ad	ac	ac	bd	bc	ac	bd	ad	--	bc	ad	bc	bc	ac	bc	ad	bd	ad	ac	bc	ad	ad	bd	bd	ac	bd	ac	ad	ad	bc	bd	bc	bc	bc	bc	bd	bc	bc	bd	bd	ad	bd	ac	bc
Soc1081	<abxcd>	ad	bc	ac	bc	bc	ad	bc	bd	ac	bd	bc	bd	bd	bd	ad	ac	ad	ac	bd	bd	bd	bc	bc	bc	ad	bc	ac	ad	ac	bc	bc	bc	bd	bd	bc	ad	ad	ad	ac	bc	bc	bc	bc	bc	--	bc	ac	ac
Soc412	<nnxnp>	np	np	np	np	np	nn	np	np	nn	np	np	nn	np	nn	nn	np	nn	nn	nn	np	np	np	np	np	np	np	nn	np	nn	np	np	nn	nn	np	nn	np	np	nn	np	np	np	nn	nn	nn	np	nn	np	np
Contig_49376	<lmxll>	lm	ll	lm	--	ll	ll	lm	ll	ll	lm	ll	lm	lm	ll	ll	lm	lm	ll	lm	lm	ll	ll	lm	lm	lm	ll	ll	lm	ll	ll	ll	ll	ll	ll	ll	lm	lm	ll	lm	ll	lm	lm	ll	ll	ll	lm	ll	--
Contig_10122	<abxcd>	ac	bd	bc	bd	bd	ad	bd	ad	ac	ad	bc	bd	ad	bd	bd	ac	bc	bc	ad	bd	ac	bc	ad	bd	ad	bd	ad	bd	bd	bd	ac	bd	bd	ad	ac	bd	ad	bc	ad	bc	ad	bc	ad	bc	bc	ac	bd	bc
Soc700	<efxeg>	ef	ee	ef	ef	ef	ef	fg	ee	ee	fg	ef	ef	eg	ee	fg	fg	ee	ef	fg	fg	ef	eg	eg	eg	eg	ee	ee	eg	ee	ee	ee	ef	ee	ef	eg	eg	ef	fg	ef	ee	fg	eg	ee	ef	ee	eg	ef	ef
Soc419	<efxeg>	ee	ef	fg	eg	ee	fg	fg	eg	ee	ee	fg	ee	ef	ee	eg	ef	eg	ee	eg	eg	ef	ef	fg	eg	ee	fg	fg	eg	ef	eg	ef	ef	ef	fg	fg	eg	ee	fg	ee	fg	ee	eg	ef	fg	eg	fg	eg	ee
Dla02	<efxeg>	eg	ee	ee	ee	eg	fg	ee	fg	ef	ef	ee	eg	ef	ee	ee	ef	ee	ef	fg	eg	ef	ee	ef	eg	fg	eg	ef	eg	ee	eg	ef	eg	eg	fg	ef	eg	fg	ee	fg	ef	fg	ee	ef	ee	--	fg	eg	ee
Contig_30560	<lmxll>	lm	lm	lm	lm	ll	ll	lm	lm	lm	ll	lm	ll	lm	lm	ll	lm	lm	lm	lm	ll	lm	ll	ll	lm	ll	ll	lm	lm	ll	lm	ll	ll	ll	lm	lm	lm	lm	lm	lm	lm	lm	lm	lm	lm	ll	lm	ll	lm
Soc428	<abxcd>	ac	bd	bd	ac	bd	bd	ad	ad	ad	bc	bd	ac	ad	bd	bd	bd	ac	ac	ac	bd	ac	bc	bc	ad	ac	ac	bd	ac	ad	ac	bd	bd	bd	bc	bd	bc	bc	ad	ac	ac	bd	bd	bc	ac	ac	ad	bd	bc
Dla85	<lmxll>	lm	ll	lm	lm	ll	ll	lm	ll	ll	lm	lm	ll	ll	lm	lm	ll	ll	lm	lm	ll	lm	lm	ll	ll	ll	ll	ll	lm	lm	ll	lm	lm	ll	lm	lm	lm	lm	lm	lm	lm	lm	ll	lm	ll	lm	ll	lm	lm
Contig_26472	<abxcd>	ac	--	ac	bc	--	bc	bd	bc	ac	bd	bc	ad	bc	ad	bc	bc	--	bd	bd	ac	ad	ad	bc	ac	bd	bc	bd	--	ad	bd	bc	bd	ac	ad	bc	bc	--	bd	bd	ac	bc	bd	bd	ac	bc	ac	ad	ad
Contig_4337	<lmxll>	ll	ll	ll	ll	ll	ll	lm	ll	ll	ll	ll	ll	ll	ll	ll	lm	ll	ll	ll	ll	lm	ll	ll	ll	ll	ll	lm	ll	ll	lm	ll	ll	lm	lm	lm	ll	ll	ll	ll	ll	lm	ll	ll	ll	ll	ll	lm	ll
Soc665	<abxcd>	bc	bc	bd	ac	bc	ac	bd	ac	ad	bc	ac	bd	ad	bd	ad	bc	ad	bc	bc	bd	bc	ad	bc	ac	ad	ad	bd	bc	ad	ad	bd	ac	bd	bc	bd	ad	bd	bc	bd	ad	ac	ac	ad	bd	bc	bd	ac	bd
Contig_86192	<nnxnp>	np	np	nn	np	np	np	--	np	nn	np	np	nn	nn	nn	nn	nn	nn	np	np	nn	np	nn	np	np	nn	nn	nn	np	nn	nn	nn	np	np	np	nn	nn	nn	np	nn	nn	np	np	nn	nn	np	nn	np	np
Contig_56379	<abxcd>	bc	bc	bd	bc	ac	bc	ac	bc	ad	ad	ad	bd	ac	bc	bd	ac	bd	ad	bc	bc	bc	ac	ac	bc	bd	bd	bd	bd	ac	ac	ac	ac	bd	bc	bc	ac	bc	bc	bd	ad	ac	bc	ad	ad	ad	ac	bd	bd
Contig_12622	<lmxll>	lm	ll	ll	lm	--	ll	--	lm	lm	ll	ll	--	lm	ll	ll	ll	lm	lm	lm	ll	lm	ll	ll	lm	lm	lm	ll	lm	lm	lm	ll	ll	ll	ll	ll	ll	ll	lm	lm	lm	ll	ll	ll	lm	lm	lm	ll	ll
Contig_24667	<nnxnp>	--	np	nn	--	--	nn	--	np	nn	np	nn	--	nn	nn	nn	np	--	nn	--	np	nn	nn	np	np	np	nn	nn	np	np	np	nn	np	np	nn	np	nn	nn	np	np	nn	np	np	np	nn	np	np	np	np
Soc680	<efxeg>	fg	ef	ef	fg	ee	ee	ef	ee	eg	fg	eg	ef	ef	fg	eg	ef	ef	ef	ee	ef	eg	ef	eg	ef	eg	fg	ee	eg	fg	eg	ef	eg	ee	ee	eg	ef	ef	ef	eg	ee	ef	eg	ef	eg	fg	ee	ee	fg
Contig_89279	<nnxnp>	np	np	nn	np	np	np	nn	np	nn	np	np	nn	nn	nn	nn	nn	nn	np	np	nn	--	nn	np	np	nn	nn	nn	np	nn	nn	nn	np	np	np	nn	nn	--	np	nn	nn	np	np	nn	nn	--	nn	np	np
Contig_35102	<nnxnp>	--	np	--	--	--	nn	--	nn	nn	np	nn	np	nn	np	np	--	--	np	np	np	nn	np	np	np	np	np	np	nn	nn	np	np	np	np	np	nn	np	nn	nn	nn	np	nn	nn	np	np	np	nn	nn	np
Contig_146	<efxeg>	--	--	--	--	--	fg	--	--	ee	ef	fg	--	eg	fg	eg	eg	eg	ef	--	ee	fg	ef	eg	ee	ee	ee	eg	ef	ef	ee	fg	ef	eg	fg	fg	fg	fg	fg	fg	ef	eg	fg	ef	eg	ee	ee	fg	ef
Soc625	<efxeg>	ef	fg	fg	eg	eg	ef	ee	eg	ef	eg	ef	eg	eg	ef	eg	ee	ee	ee	fg	eg	fg	eg	fg	fg	eg	fg	ee	eg	fg	ee	ee	fg	ee	fg	ef	fg	fg	ee	eg	eg	fg	ef	eg	fg	fg	ef	ee	eg
Contig_12351	<lmxll>	--	lm	lm	--	--	lm	lm	ll	lm	ll	lm	lm	ll	ll	lm	ll	ll	ll	ll	lm	lm	lm	ll	lm	lm	ll	ll	ll	ll	ll	lm	lm	ll	lm	ll	lm	ll	lm	lm	ll	lm	ll	lm	ll	lm	ll	lm	lm
Contig_28920	<efxeg>	ee	ef	fg	fg	fg	fg	ee	ee	eg	eg	ef	ef	ee	eg	eg	ef	eg	fg	eg	ee	ef	ee	eg	ee	eg	ee	ee	ee	ef	eg	ef	fg	ef	fg	fg	eg	eg	ee	ef	fg	ee	fg	fg	ef	eg	eg	eg	ef
Soc623	<nnxnp>	nn	np	np	np	nn	np	np	np	np	np	np	nn	np	np	np	np	nn	nn	nn	np	nn	nn	nn	np	np	nn	np	nn	np	nn	np	np	np	nn	np	nn	nn	np	np	nn	nn	np	nn	nn	np	nn	np	nn
Contig_8134	<efxeg>	--	eg	ef	fg	--	eg	--	fg	ef	ef	eg	--	fg	--	eg	ef	eg	fg	ef	ef	--	ef	ef	fg	fg	ef	eg	eg	fg	ef	--	--	fg	ef	ef	ef	ef	ef	ef	fg	ef	--	ef	eg	--	ef	fg	--
Contig_7028	<nnxnp>	nn	np	nn	np	np	nn	nn	np	np	nn	nn	np	np	nn	np	nn	nn	nn	nn	np	--	nn	nn	nn	np	np	np	np	nn	nn	nn	np	np	nn	np	nn	np	np	nn	nn	nn	nn	nn	np	np	np	np	nn
Contig_18951	<lmxll>	lm	ll	ll	lm	lm	ll	lm	lm	lm	lm	lm	lm	lm	lm	ll	lm	lm	ll	lm	lm	ll	ll	ll	lm	ll	lm	lm	ll	ll	lm	lm	lm	lm	ll	lm	ll	--	ll	lm	ll	ll	ll	lm	lm	--	ll	lm	--
Contig_4753	<efxeg>	ef	fg	ef	fg	ef	ef	fg	fg	fg	fg	ef	ef	ef	fg	ef	fg	ef	ef	ef	ef	fg	ef	fg	fg	ef	ef	fg	fg	fg	fg	ef	fg	fg	fg	fg	ef	fg	fg	fg	ef	ef	fg	ef	ef	fg	ef	fg	ef
Contig_53377	<nnxnp>	nn	np	np	nn	nn	np	nn	nn	nn	np	nn	nn	nn	np	nn	np	nn	np	np	np	np	nn	np	nn	np	np	np	np	np	np	nn	np	np	nn	nn	nn	nn	nn	nn	np	np	np	nn	np	nn	nn	np	np
Soc694	<abxcd>	bd	ac	ad	ac	ac	bc	ac	bc	bd	bc	ad	ad	bc	ac	ac	bd	ad	ad	bc	ac	bd	ad	bc	ac	bd	ac	bc	ac	ac	ac	bd	ac	ac	bc	bd	ac	bc	ad	bc	ad	bc	ad	bc	ad	ad	--	ac	--
Contig_39032	<lmxll>	lm	lm	lm	lm	lm	ll	--	ll	ll	lm	ll	lm	ll	lm	ll	lm	ll	lm	lm	ll	lm	ll	lm	ll	ll	ll	lm	lm	ll	lm	lm	ll	lm	ll	ll	ll	lm	lm	lm	ll	ll	ll	ll	lm	lm	lm	ll	lm
Contig_16536	<efxeg>	--	--	--	eg	--	ee	--	--	ef	eg	eg	--	--	ef	ee	--	ef	ef	--	eg	eg	fg	eg	eg	eg	eg	ef	eg	ef	eg	fg	ee	ee	eg	ef	eg	eg	ef	fg	eg	fg	ef	ef	ee	fg	ee	eg	eg
Contig_67859	<lmxll>	lm	ll	ll	ll	ll	lm	ll	lm	lm	lm	ll	ll	lm	ll	ll	lm	ll	ll	lm	ll	lm	ll	lm	ll	lm	ll	lm	ll	ll	ll	lm	ll	ll	lm	lm	ll	lm	ll	lm	ll	lm	ll	lm	ll	ll	lm	ll	ll
Contig_19458	<lmxll>	--	lm	--	ll	--	lm	lm	ll	ll	ll	lm	lm	ll	lm	lm	ll	lm	ll	ll	ll	lm	ll	ll	ll	ll	ll	lm	lm	ll	ll	lm	lm	ll	ll	ll	ll	ll	ll	ll	ll	ll	lm	ll	lm	ll	ll	ll	lm
Contig_38617	<lmxll>	--	--	--	--	--	lm	--	--	lm	lm	lm	--	--	lm	lm	lm	--	--	--	lm	lm	lm	lm	ll	lm	ll	ll	lm	ll	lm	lm	lm	lm	ll	lm	ll	lm	lm	ll	lm	ll	lm	lm	lm	ll	ll	lm	lm
Contig_7270	<efxeg>	ee	ef	ee	ee	ee	ee	eg	ef	ef	eg	ee	ee	fg	ef	eg	eg	ef	ee	eg	eg	ee	fg	fg	fg	fg	ef	ef	fg	ef	ef	ef	ee	ef	ee	fg	fg	ee	eg	ee	ef	eg	fg	ef	ee	ef	fg	ee	ee
Contig_32285	<lmxll>	ll	lm	--	--	--	ll	ll	lm	lm	--	lm	--	lm	lm	ll	--	--	ll	ll	ll	ll	lm	lm	lm	ll	ll	ll	lm	ll	lm	ll	ll	lm	lm	lm	lm	lm	lm	ll	lm	lm	lm	lm	lm	ll	lm	ll	lm
Contig_59592	<lmxll>	--	ll	--	--	--	ll	--	ll	lm	ll	ll	ll	ll	ll	ll	ll	ll	ll	lm	--	--	lm	ll	ll	lm	ll	ll	ll	ll	ll	ll	lm	ll	ll	ll	ll	--	lm	ll	ll	ll	ll	lm	lm	lm	lm	ll	ll
Contig_25700	<nnxnp>	np	nn	nn	nn	nn	np	np	nn	np	nn	np	nn	nn	np	nn	np	np	np	nn	np	nn	nn	nn	nn	nn	nn	np	nn	nn	np	np	nn	np	nn	np	nn	nn	np	nn	nn	nn	np	nn	nn	np	np	np	np
Contig_27692	<nnxnp>	--	nn	--	np	--	nn	--	nn	nn	--	np	--	np	np	nn	np	--	--	--	--	nn	np	nn	nn	np	np	np	np	np	nn	np	np	nn	nn	np	nn	np	nn	nn	nn	nn	nn	np	np	np	np	nn	np
Contig_12793	<abxcd>	--	--	--	--	--	bd	--	bd	bc	bd	ac	ac	bd	ad	ad	bc	ac	ac	bd	ad	bc	ac	bd	ad	bc	ad	bd	ad	ad	ad	bc	ad	ad	bd	bd	ad	bd	ac	bd	ac	bd	ac	bd	ac	ac	bc	ad	ac
Soc723	<abxcd>	ac	ad	ac	ad	bd	bc	bc	ad	ad	bc	ad	bd	ad	ac	bd	ac	ac	bc	ac	bd	ac	bd	bc	ac	bd	bd	ad	ad	bc	ac	bc	bd	bd	ac	ad	ac	ac	ad	ac	ac	ac	ac	ad	ad	bd	ad	bc	ac
Soc11	<efxeg>	fg	ef	ee	fg	ee	fg	fg	fg	ef	ef	ee	ef	fg	eg	eg	ef	eg	ef	ee	eg	fg	fg	ef	eg	ee	ee	ee	eg	ef	ef	fg	fg	ee	ee	eg	ee	eg	ee	ee	ef	fg	ee	fg	eg	fg	fg	eg	eg
Contig_13627	<lmxll>	--	--	--	--	--	ll	--	ll	lm	ll	lm	lm	--	ll	ll	ll	lm	ll	lm	lm	--	ll	ll	ll	ll	lm	ll	lm	ll	lm	ll	ll	ll	lm	ll	lm	lm	lm	lm	lm	ll	lm	lm	lm	ll	ll	lm	ll
Contig_69812	<lmxll>	--	ll	--	--	--	ll	--	lm	lm	ll	ll	ll	--	ll	lm	ll	ll	ll	--	--	lm	lm	lm	lm	ll	lm	lm	ll	ll	ll	lm	lm	ll	ll	lm	ll	lm	ll	lm	lm	ll	ll	ll	ll	lm	ll	ll	ll
Soc570	<abxcd>	bd	bc	ad	bc	bc	bc	bc	bd	ac	bd	bd	ad	bd	ac	bc	bd	ac	ad	bd	bc	bc	ad	bd	bd	bc	bc	ad	bc	ac	bc	ad	bc	bc	bd	ac	bc	bc	ac	bc	ad	ac	ac	ad	bc	ad	bc	bc	bc
Contig_33896	<efxeg>	ef	fg	--	fg	fg	ef	ef	fg	ef	fg	ef	fg	fg	ef	fg	ef	ef	ef	fg	fg	fg	fg	fg	fg	fg	ef	ef	fg	fg	ef	ef	fg	ef	fg	ef	ef	fg	ef	fg	fg	fg	ef	fg	fg	fg	ef	ef	fg
Soc730	<lmxll>	lm	lm	ll	lm	ll	lm	ll	lm	lm	lm	lm	lm	lm	ll	ll	lm	lm	lm	ll	ll	ll	lm	lm	ll	ll	ll	ll	ll	lm	lm	lm	lm	ll	ll	ll	ll	ll	ll	ll	lm	lm	lm	lm	ll	lm	lm	lm	ll
Soc779	<nnxnp>	np	np	nn	nn	nn	np	np	np	nn	nn	np	nn	np	nn	np	np	np	nn	nn	nn	np	nn	np	nn	np	nn	np	nn	nn	nn	nn	nn	np	nn	np	np	nn	np	np	nn	np	nn	np	np	nn	--	np	nn
Soc543	<abxcd>	ac	bc	ad	bc	ac	ad	bd	bc	ad	bc	ad	bc	bc	bd	bd	ac	ac	ad	bd	ac	ad	ad	bc	bc	bc	ad	bd	bc	ac	ac	ad	ac	ac	bd	bc	bd	bd	bc	ac	ad	bc	bc	ac	ad	ac	ac	bc	bc
Soc678	<lmxll>	ll	lm	lm	lm	lm	lm	ll	ll	ll	ll	lm	lm	ll	ll	ll	lm	ll	lm	ll	ll	lm	ll	ll	ll	ll	ll	ll	ll	lm	ll	lm	lm	lm	lm	lm	ll	ll	ll	lm	lm	ll	lm	lm	lm	ll	ll	ll	lm
Contig_74517	<abxcd>	bc	--	--	--	--	ad	--	bd	bc	ad	--	--	--	--	--	bc	--	bc	--	ad	bd	ad	ad	bd	ac	ad	bd	bd	ac	bd	ac	ad	ad	bc	bc	bd	bc	bc	bc	bd	bd	bd	bd	bd	ad	bd	ac	bd
Lcr08	<efxeg>	ee	fg	eg	fg	eg	eg	ef	fg	eg	eg	ee	eg	ef	eg	eg	fg	eg	fg	fg	eg	ee	fg	eg	ef	ee	fg	ef	eg	fg	eg	eg	eg	ef	fg	ee	fg	eg	eg	ef	ee	ef	eg	ee	eg	eg	fg	ee	eg
Soc439	<nnxnp>	np	np	np	np	np	nn	np	nn	np	nn	np	nn	nn	np	nn	np	nn	np	nn	nn	nn	nn	np	nn	np	np	np	np	nn	np	nn	np	np	nn	np	nn	np	np	np	nn	np	np	np	np	np	np	np	np
Contig_1233	<lmxll>	--	--	--	--	--	lm	--	--	--	lm	lm	--	lm	--	lm	--	lm	lm	--	lm	lm	lm	lm	lm	lm	lm	lm	lm	lm	lm	lm	lm	lm	lm	lm	lm	lm	lm	lm	lm	lm	lm	lm	lm	lm	lm	lm	lm
Contig_27794	<efxeg>	ee	fg	fg	ef	eg	fg	ef	fg	eg	ee	ee	eg	ef	fg	eg	ee	eg	fg	ef	eg	--	--	eg	ef	ef	eg	ef	eg	fg	fg	fg	fg	ef	fg	ee	fg	--	eg	ef	ef	ef	eg	ee	eg	--	eg	ee	--
Contig_2752	<lmxll>	ll	lm	ll	ll	lm	lm	--	lm	lm	ll	ll	lm	lm	ll	ll	lm	lm	ll	ll	lm	ll	ll	lm	lm	lm	lm	lm	ll	lm	lm	ll	ll	lm	ll	ll	ll	ll	ll	ll	ll	ll	lm	ll	lm	lm	lm	ll	ll
Contig_16651	<lmxll>	ll	--	--	--	lm	ll	--	lm	ll	lm	ll	ll	lm	lm	ll	lm	lm	lm	lm	ll	ll	ll	lm	lm	ll	lm	lm	lm	lm	lm	ll	ll	lm	ll	ll	ll	lm	lm	ll	lm	lm	lm	ll	lm	ll	lm	lm	ll
Contig_4079	<efxeg>	fg	ee	eg	ee	ee	ef	ee	ef	fg	ef	eg	ee	ef	ee	ee	fg	eg	eg	ef	ee	fg	eg	ef	ee	ef	ee	ef	ee	ee	ee	fg	ee	ee	ef	fg	ee	ef	eg	ef	eg	ef	eg	ef	eg	eg	fg	ee	eg
Contig_57225	<abxcd>	ac	bc	bd	ac	ac	bd	ac	ad	bd	ad	ad	ad	bc	bc	ad	bd	bc	bc	bc	ac	ad	ac	bd	bc	ad	bd	bd	ac	bc	bc	bc	ac	ad	ad	ac	ac	bc	bd	bc	bc	bd	bc	ac	bd	ac	bc	bd	ad
Contig_63599	<nnxnp>	np	nn	np	nn	nn	np	np	nn	nn	np	np	nn	nn	np	nn	np	np	np	np	nn	--	--	np	np	nn	--	nn	np	np	np	np	nn	nn	np	nn	np	--	nn	np	np	np	np	np	nn	--	np	nn	np
Contig_76983	<lmxll>	--	lm	lm	lm	lm	ll	lm	ll	ll	lm	ll	lm	ll	lm	ll	lm	ll	lm	lm	ll	lm	ll	lm	ll	ll	ll	lm	lm	ll	lm	lm	ll	lm	ll	ll	ll	lm	lm	lm	ll	ll	ll	ll	lm	--	lm	ll	lm
Soc766	<lmxll>	lm	lm	ll	lm	ll	lm	lm	ll	lm	lm	lm	ll	lm	ll	lm	lm	lm	lm	ll	lm	lm	ll	ll	ll	lm	ll	lm	ll	ll	ll	ll	lm	lm	ll	lm	ll	lm	lm	lm	lm	lm	ll	lm	ll	ll	lm	ll	ll
Soc813	<lmxll>	ll	lm	lm	lm	lm	lm	ll	ll	ll	ll	lm	lm	ll	ll	ll	lm	ll	lm	ll	ll	lm	ll	ll	ll	ll	ll	ll	ll	lm	ll	lm	lm	lm	lm	lm	ll	ll	ll	lm	lm	ll	lm	lm	lm	ll	ll	ll	lm
Contig_28389	<lmxll>	ll	ll	ll	lm	ll	lm	lm	lm	ll	lm	lm	ll	lm	ll	lm	lm	lm	lm	lm	ll	ll	ll	lm	ll	lm	lm	lm	lm	ll	lm	lm	lm	ll	ll	lm	lm	--	lm	lm	ll	lm	lm	lm	ll	lm	ll	ll	ll
Contig_21687	<nnxnp>	nn	nn	np	nn	nn	np	np	np	nn	nn	np	nn	nn	nn	np	nn	np	nn	--	np	nn	nn	np	np	nn	np	np	np	nn	np	nn	nn	nn	np	np	np	nn	np	nn	np	nn	np	nn	np	np	np	np	nn
Soc140	<lmxll>	lm	lm	lm	lm	ll	ll	lm	lm	ll	lm	ll	lm	ll	lm	lm	ll	lm	ll	lm	lm	lm	ll	ll	lm	lm	lm	lm	lm	ll	ll	ll	ll	lm	lm	ll	ll	lm	ll	lm	ll	ll	lm	ll	ll	ll	ll	lm	lm
Soc1071	<abxcd>	ad	bc	ac	ac	bc	ac	bd	bd	bd	bc	bc	bd	bd	bd	bd	ac	bd	bd	ac	bd	bd	ac	bc	bc	bc	ad	ac	ac	bc	ac	bc	ac	bd	bc	ad	bc	ad	bd	bd	bc	bc	ad	bc	ad	bd	ac	bc	ad
Lcr01	<abxcd>	bc	bc	bd	ad	bd	ad	ad	ad	bd	ac	bd	bd	bd	bd	ad	bd	ad	ad	ad	bc	ad	bc	bc	ad	ac	bd	bd	ad	ad	bc	bd	ad	bd	bc	bd	bc	bc	ad	ac	ac	ac	ac	ac	bc	bd	ac	ac	bc
Contig_13501	<lmxll>	lm	ll	lm	ll	ll	lm	ll	ll	ll	ll	ll	ll	ll	ll	ll	lm	lm	--	lm	ll	ll	lm	ll	ll	ll	lm	lm	lm	ll	ll	ll	lm	ll	ll	lm	lm	ll	ll	lm	ll	ll	lm	ll	ll	ll	lm	ll	lm
Contig_27674	<nnxnp>	--	--	--	--	--	--	--	--	--	--	--	--	--	--	--	np	--	--	--	nn	nn	nn	np	np	nn	np	np	np	nn	nn	nn	np	nn	nn	np	np	np	np	nn	nn	np	np	np	np	nn	np	np	nn
Contig_39819	<lmxll>	lm	lm	ll	lm	ll	lm	lm	lm	lm	lm	ll	lm	lm	ll	ll	ll	ll	lm	lm	ll	lm	lm	lm	ll	ll	--	ll	lm	lm	lm	lm	lm	ll	ll	ll	ll	--	lm	ll	ll	lm	ll	lm	ll	--	lm	ll	--
Contig_45744	<lmxll>	ll	ll	--	lm	--	lm	lm	lm	ll	ll	ll	ll	ll	lm	lm	lm	lm	ll	ll	lm	ll	ll	ll	lm	ll	lm	ll	ll	ll	lm	lm	ll	ll	lm	lm	lm	ll	lm	ll	ll	lm	ll	ll	lm	lm	lm	ll	ll
Soc786	<abxcd>	bd	ad	ac	bd	bd	ac	ac	bc	bd	bd	ac	bd	ac	bd	bc	ad	bc	bd	bc	bc	ad	ad	ac	bc	bd	ac	ac	bc	bd	bc	ad	ad	ad	--	ac	--	bd	ac	bd	ac	bd	bc	bd	ac	bc	ac	bc	bd
Contig_22695	<lmxll>	lm	lm	--	lm	lm	lm	lm	lm	lm	lm	lm	lm	lm	lm	lm	lm	lm	lm	lm	lm	lm	lm	lm	lm	lm	lm	lm	lm	lm	lm	lm	lm	lm	lm	lm	lm	lm	lm	lm	lm	lm	lm	lm	lm	lm	lm	lm	lm
Contig_8845	<efxeg>	--	--	--	--	--	eg	ef	eg	--	eg	--	--	--	ef	eg	--	--	--	--	--	ef	eg	eg	ee	ee	eg	ef	fg	ee	eg	ee	ee	eg	fg	fg	ef	eg	ef	fg	ee	ef	fg	ef	fg	fg	ee	ef	eg
Soc943	<efxeg>	fg	ef	ef	ee	ef	eg	eg	fg	fg	ef	eg	eg	ef	ee	ef	fg	ef	ef	ef	fg	ee	fg	ef	ef	fg	fg	ee	eg	ef	fg	ef	ef	fg	eg	eg	ee	fg	eg	eg	ef	ee	ee	ee	eg	ee	fg	ee	ef
Soc506	<lmxll>	lm	ll	ll	ll	ll	ll	lm	lm	ll	ll	ll	ll	ll	ll	ll	ll	lm	lm	ll	ll	lm	lm	ll	ll	lm	ll	ll	ll	ll	ll	ll	lm	lm	lm	ll	ll	ll	ll	ll	lm	lm	ll	lm	ll	ll	ll	ll	--
Contig_35323	<efxeg>	fg	--	fg	--	ef	ef	fg	fg	fg	ef	ef	fg	--	fg	ef	fg	fg	fg	ef	ef	fg	ef	ef	fg	ef	fg	ef	ef	ef	fg	fg	fg	ef	fg	fg	ef	fg	fg	fg	ef	fg	ef	ef	fg	fg	ef	ef	fg
Soc653	<lmxll>	ll	lm	ll	ll	ll	ll	ll	lm	lm	ll	lm	lm	lm	ll	lm	ll	lm	lm	ll	ll	ll	ll	lm	ll	lm	lm	ll	lm	lm	ll	lm	lm	lm	lm	ll	ll	ll	ll	ll	lm	ll	lm	ll	lm	lm	ll	lm	ll
Contig_5365	<lmxll>	--	--	--	--	--	lm	--	--	lm	lm	--	--	--	--	ll	--	lm	lm	--	ll	ll	lm	lm	ll	ll	ll	ll	ll	lm	lm	lm	lm	ll	ll	ll	ll	ll	ll	ll	lm	lm	ll	lm	ll	lm	lm	lm	ll
Contig_20030	<lmxll>	--	--	--	--	--	ll	--	--	ll	lm	--	--	lm	--	--	--	--	lm	--	lm	ll	lm	ll	lm	ll	lm	ll	lm	lm	lm	lm	lm	ll	ll	ll	lm	lm	ll	lm	lm	lm	ll	ll	lm	lm	lm	ll	lm
Contig_88700	<nnxnp>	np	np	--	np	np	nn	nn	np	nn	np	nn	np	np	nn	nn	np	np	nn	nn	np	--	nn	np	np	np	nn	nn	np	np	np	nn	np	np	nn	np	nn	nn	np	np	nn	np	np	np	nn	np	np	np	np
Contig_2547	<efxeg>	ef	fg	fg	fg	eg	fg	eg	ee	eg	fg	fg	ee	ef	ef	ef	fg	ee	ef	eg	fg	fg	fg	ef	eg	ef	eg	eg	fg	eg	fg	fg	ef	ef	ee	fg	ee	ef	fg	ee	ef	ee	ef	ef	fg	--	eg	ef	ef
Contig_1132	<efxeg>	ef	fg	--	fg	fg	ef	ef	fg	ef	fg	ef	fg	fg	ef	fg	ef	ef	ef	fg	fg	fg	fg	fg	fg	fg	ef	ef	fg	fg	ef	ef	fg	ef	fg	ef	ef	fg	--	fg	fg	fg	ef	fg	fg	fg	ef	ef	fg
Soc1111	<abxcd>	ad	bd	bd	bd	bc	ad	bc	ad	bd	bc	bd	bc	--	bd	ac	ad	ac	ad	ac	ac	bd	ac	bc	bd	bc	bd	bc	bc	bd	bd	bd	bd	bc	bd	bd	ac	bd	ac	ad	bc	bd	bc	ac	bd	bd	bd	bc	ac
Contig_47425	<nnxnp>	--	nn	--	--	--	np	--	--	nn	--	--	--	nn	--	--	--	--	--	--	np	np	nn	np	nn	nn	np	np	nn	np	np	np	np	nn	nn	nn	nn	nn	nn	np	np	nn	np	np	np	nn	np	nn	nn
Contig_43716	<efxeg>	ee	ef	eg	eg	fg	eg	ee	ef	fg	eg	ee	fg	ef	ee	ef	ef	ef	eg	eg	fg	ee	eg	ef	fg	fg	fg	ef	eg	eg	fg	ee	eg	ef	ee	ee	ee	ee	ee	ee	eg	ef	ee	eg	ef	--	fg	ee	eg
Contig_2626	<abxcd>	bc	--	ad	--	--	ac	--	ac	bd	ad	bc	bc	bd	bd	bd	bd	bd	--	ac	bc	ad	ad	ad	bc	ac	bd	ad	ac	ad	bc	ad	bc	bc	ac	bd	ad	ac	ad	ac	ad	ac	ad	bd	bd	bd	ac	bc	bd
Contig_49316	<lmxll>	--	ll	lm	ll	ll	ll	--	ll	lm	ll	ll	--	ll	lm	ll	ll	lm	lm	ll	ll	ll	lm	ll	ll	ll	ll	lm	ll	lm	ll	lm	ll	ll	ll	lm	ll	ll	lm	ll	lm	lm	lm	lm	ll	lm	ll	ll	ll
Contig_8638	<nnxnp>	np	nn	nn	--	nn	nn	np	nn	nn	nn	np	--	np	nn	nn	np	nn	nn	nn	nn	np	nn	nn	np	np	nn	np	nn	nn	nn	nn	nn	np	nn	nn	nn	nn	nn	np	np	np	nn	np	nn	nn	nn	np	nn
Contig_27486	<lmxll>	ll	lm	--	lm	lm	lm	ll	ll	ll	ll	lm	lm	ll	ll	ll	lm	--	lm	ll	ll	lm	ll	ll	ll	ll	ll	ll	ll	lm	ll	lm	lm	lm	lm	lm	ll	ll	ll	lm	lm	ll	lm	lm	lm	ll	ll	ll	lm
Soc717	<efxeg>	ef	ee	eg	eg	fg	ef	eg	ef	eg	fg	ee	eg	eg	fg	fg	fg	eg	ef	ee	ee	ef	fg	ef	ef	fg	ee	fg	ee	ef	eg	fg	fg	ef	ee	ef	ee	eg	ee	eg	eg	ef	ee	eg	eg	ef	ef	eg	ef
Contig_33405	<efxeg>	--	ee	--	--	--	eg	--	ef	ef	eg	ee	--	ef	ee	eg	ee	eg	ef	--	ef	fg	eg	ee	ef	fg	ef	ee	fg	fg	fg	ef	ee	eg	eg	ee	ee	--	ef	fg	fg	ee	ee	ee	ef	fg	ef	ee	eg
Contig_5848	<lmxll>	lm	ll	ll	lm	ll	ll	lm	lm	lm	ll	ll	lm	lm	ll	ll	ll	lm	lm	lm	ll	lm	ll	ll	lm	lm	lm	ll	lm	lm	lm	ll	ll	ll	ll	ll	ll	ll	lm	lm	lm	ll	ll	ll	lm	lm	lm	ll	ll
Contig_6243	<lmxll>	--	lm	--	--	--	lm	--	lm	lm	ll	ll	--	lm	lm	ll	lm	--	ll	ll	--	ll	ll	ll	lm	lm	lm	ll	ll	ll	ll	ll	lm	ll	lm	ll	ll	ll	lm	lm	lm	ll	ll	ll	ll	ll	lm	lm	ll
Contig_32386	<nnxnp>	np	np	np	np	np	nn	np	nn	nn	nn	nn	nn	np	np	nn	np	np	nn	nn	np	nn	nn	nn	np	np	nn	np	nn	np	nn	np	np	nn	np	nn	np	nn	np	nn	np	nn	nn	np	nn	--	np	np	nn
Soc804	<lmxll>	lm	ll	ll	ll	lm	lm	lm	lm	ll	lm	ll	lm	ll	ll	lm	ll	ll	lm	lm	lm	lm	ll	ll	ll	lm	ll	lm	ll	lm	lm	lm	lm	ll	ll	ll	ll	ll	ll	lm	lm	ll	ll	lm	lm	lm	ll	lm	ll
Contig_17774	<efxeg>	fg	ef	ef	--	ef	ef	fg	ef	ef	fg	fg	ef	fg	ef	ef	fg	ef	ef	fg	ef	fg	ef	ef	fg	fg	ef	fg	ef	ef	ef	ef	ef	fg	ef	fg	ef	ef	ef	fg	fg	fg	ef	fg	ef	ef	ef	fg	ef
Contig_83140	<nnxnp>	nn	nn	nn	nn	nn	nn	np	nn	nn	np	np	--	nn	np	nn	np	np	np	np	np	--	np	np	nn	np	np	np	np	nn	np	nn	np	nn	nn	nn	nn	np	np	np	nn	nn	np	np	nn	np	nn	np	nn
Contig_20168	<efxeg>	ef	eg	eg	eg	--	ef	ef	fg	ef	fg	ef	--	fg	ee	fg	ee	fg	fg	eg	fg	eg	ee	fg	ee	ef	ef	fg	ee	ee	ef	eg	fg	ee	ef	ee	ef	ef	ef	ef	eg	eg	fg	ef	ee	eg	ef	fg	fg
Contig_28268	<lmxll>	--	--	lm	ll	--	lm	ll	ll	ll	lm	lm	ll	ll	lm	lm	lm	ll	ll	ll	lm	--	lm	lm	ll	ll	ll	lm	ll	ll	ll	lm	lm	lm	lm	lm	lm	lm	ll	ll	ll	lm	lm	lm	ll	lm	ll	lm	lm
Contig_22060	<lmxll>	lm	ll	ll	ll	ll	lm	lm	lm	ll	ll	ll	ll	ll	ll	ll	ll	lm	lm	ll	ll	--	--	ll	lm	lm	ll	ll	lm	lm	ll	ll	lm	lm	lm	ll	ll	--	lm	ll	lm	lm	--	lm	ll	--	ll	ll	--
Contig_52532	<lmxll>	lm	ll	lm	lm	lm	lm	lm	ll	ll	lm	ll	ll	ll	lm	ll	lm	--	ll	lm	lm	lm	lm	ll	lm	ll	ll	lm	ll	ll	lm	ll	ll	ll	ll	lm	lm	lm	lm	lm	ll	lm	ll	lm	ll	--	lm	ll	lm
Contig_18501	<nnxnp>	--	nn	nn	np	nn	np	np	np	nn	nn	nn	--	np	nn	np	np	--	nn	--	np	np	np	nn	np	nn	nn	nn	np	np	nn	np	nn	nn	nn	np	nn	nn	nn	nn	nn	np	nn	np	np	np	np	nn	--
Soc891	<abxcd>	ac	ad	ac	ad	bd	bc	bc	ad	ad	bc	ad	bd	ad	ac	bd	ac	ac	bc	ac	bd	ac	bd	bc	ac	bd	bd	ad	ad	bc	ac	bc	bd	bd	ac	ad	ac	ac	ad	ac	ac	ac	ac	ad	ad	bd	ad	bc	ac
Contig_19340	<nnxnp>	np	np	nn	nn	np	nn	nn	nn	np	np	nn	np	np	np	nn	np	nn	np	nn	nn	--	nn	nn	nn	nn	nn	nn	nn	nn	nn	nn	nn	nn	nn	nn	nn	--	nn	nn	nn	nn	nn	nn	nn	--	nn	nn	--
Contig_37743	<lmxll>	lm	ll	lm	lm	ll	lm	lm	ll	ll	ll	lm	ll	ll	lm	ll	ll	ll	lm	lm	ll	lm	lm	ll	ll	ll	ll	ll	lm	lm	ll	lm	lm	ll	lm	lm	lm	lm	lm	lm	lm	ll	lm	lm	ll	ll	ll	lm	lm
Contig_1905	<efxeg>	ee	eg	eg	ee	fg	eg	ef	fg	fg	eg	ee	fg	ee	eg	eg	eg	ef	ee	fg	eg	--	eg	eg	fg	ee	fg	ef	eg	fg	eg	eg	eg	ee	fg	eg	fg	--	eg	ef	ee	ef	eg	ee	eg	--	fg	ee	--
Soc1139	<abxcd>	ac	ac	ad	bc	bc	ac	ac	bd	ad	bd	ad	ad	bc	bc	ad	bd	bc	bc	bc	ac	ad	ac	bd	ad	ad	bd	bd	bc	bd	bc	ac	ac	bd	ad	bc	ac	bc	ad	ad	bc	ad	bc	ac	bd	ac	bc	ad	ad
Contig_25937	<abxcd>	ac	ad	ad	ad	bd	ad	bd	bc	bd	ad	ad	bc	ac	ac	ac	ad	bc	ac	bd	ad	ad	ad	ac	bd	ac	bd	bd	ad	bd	ad	ad	ac	ac	bc	ad	bc	ac	ad	bc	ac	bc	ac	ac	ad	--	bd	ac	ac
Contig_85712	<nnxnp>	--	np	np	np	--	nn	--	np	nn	np	nn	np	np	nn	np	np	nn	nn	np	np	--	np	np	np	np	nn	nn	np	np	np	nn	np	nn	np	nn	nn	--	nn	np	np	nn	np	np	np	np	nn	nn	np
Contig_41313	<lmxll>	lm	ll	lm	ll	ll	lm	ll	ll	lm	ll	ll	ll	ll	ll	lm	lm	lm	lm	ll	ll	--	ll	ll	ll	lm	--	lm	lm	lm	ll	ll	ll	ll	ll	ll	lm	--	lm	lm	ll	ll	ll	ll	ll	--	ll	lm	--
Contig_11033	<nnxnp>	--	np	--	--	--	nn	--	np	nn	np	nn	--	np	nn	np	nn	np	np	--	np	np	nn	np	nn	nn	nn	np	nn	nn	nn	np	np	nn	nn	nn	nn	nn	nn	nn	np	np	np	nn	nn	np	nn	np	np
Soc994	<efxeg>	ee	ef	ef	ee	ee	ef	ee	eg	ef	eg	fg	fg	ef	ee	fg	ee	eg	ee	eg	fg	ee	ef	ee	fg	eg	ee	eg	eg	eg	eg	fg	fg	ee	fg	eg	fg	eg	ef	fg	eg	ef	ee	fg	ee	fg	ee	ef	fg
Soc598	<efxeg>	ef	ee	--	--	ef	ef	fg	ee	ee	fg	ef	ef	eg	ee	fg	fg	ee	ef	fg	fg	ef	eg	--	--	--	ee	ee	eg	ee	ee	ee	ef	ee	ef	eg	eg	ef	fg	ef	ee	fg	eg	ee	ef	ee	eg	ef	ef
Contig_10131	<nnxnp>	nn	np	np	nn	np	np	nn	np	np	np	nn	np	nn	np	np	np	nn	nn	np	np	--	--	np	nn	nn	np	nn	np	np	np	np	np	nn	np	np	np	--	np	nn	nn	nn	np	nn	np	--	np	nn	np
Contig_8793	<lmxll>	--	--	--	--	--	ll	--	ll	lm	lm	lm	--	lm	ll	ll	lm	ll	lm	--	ll	ll	lm	lm	ll	ll	ll	ll	ll	lm	lm	lm	lm	ll	ll	ll	lm	ll	ll	ll	lm	lm	ll	lm	lm	lm	lm	ll	ll
Contig_20730	<abxcd>	bd	ac	ac	ac	ac	bd	bd	bc	bd	bc	bd	bd	bc	ad	bc	ad	bc	bc	ac	bc	ac	ad	bc	ad	bd	bd	bc	ad	ad	bd	ac	bc	ad	bd	ad	bd	bd	bd	bd	ac	ac	bc	bd	ad	ac	bd	ac	bc
Soc692	<efxeg>	fg	ef	ef	ef	ef	fg	ee	ef	ef	ef	ef	ef	ef	fg	ef	eg	fg	fg	ef	fg	ee	ef	fg	fg	ef	ef	ee	fg	ef	eg	fg	ef	eg	eg	eg	ef	ef	fg	ef	ef	ee	fg	ef	ef	ef	ef	ee	fg
Contig_11990	<lmxll>	lm	ll	lm	ll	ll	ll	lm	lm	lm	ll	ll	ll	lm	ll	lm	ll	ll	lm	lm	lm	--	lm	lm	ll	lm	ll	ll	lm	ll	ll	lm	lm	ll	lm	lm	ll	--	ll	lm	lm	lm	ll	lm	lm	--	ll	lm	--
Contig_14455	<lmxll>	lm	ll	lm	lm	lm	lm	lm	ll	ll	lm	lm	lm	ll	ll	lm	lm	ll	lm	lm	lm	--	ll	ll	ll	ll	ll	ll	ll	ll	ll	ll	lm	ll	lm	ll	ll	lm	lm	lm	ll	lm	ll	ll	lm	ll	ll	lm	--
Contig_40577	<nnxnp>	--	nn	np	nn	--	nn	np	np	np	nn	nn	np	np	np	np	np	np	np	nn	nn	np	nn	nn	np	nn	np	nn	nn	nn	np	nn	np	np	np	np	nn	--	np	np	nn	nn	nn	nn	np	np	nn	nn	np
Contig_12574	<efxeg>	ef	ee	eg	eg	eg	eg	ef	ef	fg	fg	ee	ee	ef	fg	fg	ee	fg	eg	ef	ef	--	ef	fg	ef	fg	ef	ef	ef	ee	fg	ee	eg	ee	eg	eg	fg	fg	ef	eg	eg	ef	eg	eg	ee	fg	fg	fg	ee
Contig_52548	<lmxll>	ll	ll	ll	lm	--	lm	--	ll	lm	lm	ll	ll	ll	lm	ll	lm	ll	lm	lm	lm	lm	lm	lm	lm	lm	lm	lm	lm	lm	ll	lm	lm	lm	ll	ll	lm	--	lm	ll	lm	lm	ll	lm	lm	lm	ll	lm	--
Soc1057	<abxcd>	ad	ac	bc	ad	bc	ad	ad	ad	ac	ac	bc	ac	ad	bd	bd	ac	bd	ac	ac	bd	ad	ad	ac	bd	bc	bc	bc	bd	ac	ad	ad	ad	bc	bc	ad	bc	bd	bc	ac	ac	ad	bc	ad	bd	ad	ad	bd	bd
Soc668	<abxcd>	bc	bc	bd	bc	ad	ad	bd	bc	ac	ac	bd	bd	bd	ac	bc	ad	bc	ac	ac	ac	ac	ad	ac	ad	ac	ad	ad	ac	ac	bd	ad	ad	ad	bd	bd	ad	bd	ad	bd	ac	ac	bd	ad	ad	ad	bd	ad	bd
Contig_101140	<lmxll>	--	ll	lm	ll	--	lm	--	ll	lm	ll	ll	--	ll	ll	lm	lm	lm	lm	ll	ll	ll	ll	ll	ll	lm	ll	lm	lm	lm	ll	ll	ll	ll	ll	ll	lm	lm	lm	lm	ll	ll	ll	ll	ll	lm	ll	lm	lm
Soc888	<nnxnp>	nn	nn	np	nn	nn	np	nn	np	np	np	np	np	nn	nn	np	np	nn	nn	nn	nn	np	nn	np	nn	np	np	np	nn	nn	nn	nn	nn	np	np	nn	nn	nn	np	np	nn	np	nn	nn	np	nn	nn	np	np
Contig_93619	<lmxll>	--	--	--	ll	--	ll	--	--	lm	ll	ll	--	--	ll	lm	--	--	--	ll	lm	--	lm	ll	ll	lm	ll	ll	ll	lm	ll	ll	lm	lm	ll	ll	ll	lm	ll	lm	ll	ll	lm	ll	lm	ll	lm	lm	lm
Contig_65091	<lmxll>	--	--	ll	--	--	lm	--	ll	lm	lm	ll	--	--	lm	ll	lm	ll	lm	--	lm	lm	lm	lm	lm	lm	lm	lm	lm	lm	ll	lm	lm	lm	ll	ll	lm	ll	lm	ll	lm	lm	ll	lm	lm	lm	ll	lm	ll
Contig_26817	<nnxnp>	nn	nn	np	np	np	nn	--	nn	nn	nn	np	np	np	np	nn	np	--	--	np	--	nn	--	nn	nn	--	np	np	np	np	nn	np	--	nn	nn	np	nn	np	nn	nn	nn	nn	nn	--	np	np	np	np	np
Contig_4773	<nnxnp>	--	--	--	--	--	nn	--	nn	np	np	--	--	nn	np	nn	--	nn	nn	np	nn	np	nn	np	nn	np	np	nn	np	nn	nn	nn	np	nn	nn	nn	np	np	np	np	nn	nn	nn	np	nn	nn	nn	nn	nn
Contig_46423	<nnxnp>	--	--	nn	--	nn	nn	nn	nn	np	nn	nn	np	np	np	nn	nn	--	np	--	nn	nn	np	np	np	np	np	nn	nn	nn	nn	nn	np	nn	np	nn	nn	nn	np	nn	nn	nn	np	np	np	np	nn	nn	nn
Contig_5672	<efxeg>	fg	ef	fg	fg	ef	fg	ef	fg	fg	ef	ef	fg	fg	fg	ef	fg	ef	fg	ef	ef	fg	ef	ef	fg	ef	fg	ef	ef	ef	fg	fg	fg	ef	fg	fg	ef	fg	ef	fg	ef	fg	ef	ef	fg	fg	fg	ef	ef
Contig_9144	<nnxnp>	np	np	nn	nn	nn	nn	np	np	nn	nn	np	--	np	nn	nn	np	nn	nn	np	np	np	np	nn	np	nn	np	np	np	np	nn	np	nn	np	nn	nn	nn	nn	np	nn	nn	np	nn	nn	np	nn	nn	nn	np
Soc615	<efxeg>	ee	ef	fg	fg	fg	fg	ee	ee	eg	eg	ef	ef	ee	eg	eg	ef	eg	fg	ee	ee	ef	ee	eg	ee	eg	ee	ee	ee	ef	eg	ef	fg	ef	fg	fg	eg	eg	ee	fg	fg	ee	fg	fg	ef	ee	ee	eg	ef
Soc715	<efxeg>	ee	fg	ee	eg	ef	eg	ef	ee	fg	eg	ef	eg	ef	fg	fg	ee	ef	ee	ee	eg	eg	fg	eg	eg	eg	ef	eg	ef	ee	fg	fg	fg	fg	eg	fg	eg	ee	eg	ee	ee	ee	ef	eg	ee	ef	ef	ee	fg
Contig_24534	<lmxll>	ll	ll	lm	lm	ll	ll	ll	lm	ll	lm	lm	lm	lm	lm	lm	lm	lm	lm	ll	ll	lm	ll	lm	lm	ll	lm	lm	ll	ll	lm	lm	ll	ll	lm	lm	lm	--	ll	lm	ll	lm	lm	ll	ll	ll	ll	ll	lm
Soc705	<lmxll>	lm	lm	lm	lm	ll	lm	ll	ll	ll	lm	lm	ll	lm	lm	lm	lm	ll	lm	ll	ll	lm	lm	lm	ll	lm	ll	ll	--	ll	lm	lm	lm	lm	ll	lm	ll	lm	lm	ll	lm	ll	lm	lm	lm	ll	ll	lm	lm
Soc243	<efxeg>	fg	fg	ee	ef	ef	ee	ee	eg	ee	ef	eg	ee	eg	eg	fg	ee	ee	fg	ee	eg	fg	ef	ef	fg	ef	fg	ef	eg	ef	ee	ee	fg	ef	ee	ef	ee	ee	eg	eg	eg	eg	ee	ee	fg	fg	fg	ee	ef
Contig_5422	<lmxll>	lm	ll	ll	lm	lm	ll	lm	lm	lm	lm	lm	lm	lm	lm	ll	lm	lm	ll	lm	lm	ll	ll	ll	lm	ll	lm	lm	ll	ll	lm	lm	lm	lm	ll	lm	ll	ll	ll	lm	ll	ll	ll	lm	lm	ll	ll	lm	lm
Contig_8259	<efxeg>	fg	ee	ef	--	ef	ef	ef	eg	ee	ef	ee	ee	eg	ef	eg	fg	eg	ee	ef	ef	fg	fg	ee	fg	ee	ee	ef	eg	eg	ef	eg	ee	ee	ee	ef	ef	ef	ef	ef	ee	fg	ee	fg	eg	eg	fg	ee	fg
Contig_14438	<lmxll>	--	--	--	--	--	--	--	--	lm	--	--	--	lm	lm	--	--	--	ll	lm	--	ll	ll	ll	lm	ll	lm	lm	ll	ll	lm	lm	lm	lm	ll	lm	ll	ll	ll	lm	ll	ll	ll	lm	lm	ll	ll	lm	lm
Contig_75876	<efxeg>	ef	eg	eg	fg	ee	eg	fg	fg	fg	eg	eg	ef	fg	eg	eg	eg	ef	ef	ef	eg	--	ee	ee	fg	fg	ef	eg	ef	fg	ef	eg	eg	eg	ee	eg	ee	ee	--	fg	ef	ee	ee	ee	ef	--	ef	eg	ee
Soc676	<efxeg>	eg	ee	ef	fg	eg	ee	eg	fg	ef	ef	ee	eg	fg	eg	ee	ef	ee	fg	ef	ef	eg	ef	ef	fg	fg	ef	ee	ee	fg	eg	eg	eg	fg	ef	ef	ef	ef	ef	ef	ef	ef	eg	ef	ee	ef	ef	fg	eg
Contig_29464	<nnxnp>	--	nn	--	--	--	nn	np	nn	nn	np	nn	np	nn	np	nn	nn	nn	np	np	nn	np	np	nn	nn	np	nn	np	np	np	np	nn	np	nn	np	nn	nn	np	np	np	nn	nn	np	np	nn	nn	nn	np	np
Mmi06	<efxeg>	ef	fg	ee	fg	eg	fg	fg	eg	ef	fg	fg	eg	ef	eg	ef	fg	ef	fg	eg	ef	fg	ee	ee	ee	ef	eg	fg	ee	eg	ee	ee	fg	ef	ee	ef	eg	ef	fg	fg	fg	fg	eg	fg	eg	eg	fg	eg	ee
Soc648	<abxcd>	bc	bd	bc	bd	bd	ac	bc	ac	ad	bc	ad	bc	ad	bc	ad	bc	ac	bc	bd	ac	bc	ad	bc	ad	ad	ac	--	bd	ac	bc	bc	ac	bd	ad	ad	ad	bd	bd	bc	ac	ad	ac	ac	bc	bd	bc	ad	bd
Contig_8901	<efxeg>	ee	ee	eg	fg	eg	ef	fg	ef	eg	ef	eg	eg	eg	eg	ef	eg	fg	fg	fg	ee	--	--	ee	fg	fg	eg	eg	fg	fg	ee	eg	fg	ee	ee	eg	ee	--	ef	ef	ef	ef	ef	ef	eg	eg	--	ef	--
Contig_64439	<nnxnp>	nn	np	nn	--	nn	np	nn	nn	np	np	np	np	nn	np	np	nn	nn	np	nn	nn	np	np	nn	np	np	np	np	nn	np	np	np	np	np	np	np	nn	nn	np	nn	nn	nn	nn	np	np	nn	nn	nn	np
Soc553	<abxcd>	ac	ad	ac	ac	bc	bd	bc	ad	ac	bd	ad	bd	ac	ac	bd	ac	ac	ac	ad	bd	ad	bd	bd	ad	bc	bd	ad	ad	bc	ad	bc	bd	bd	ac	ac	ad	ac	ac	ac	ad	ad	ad	ad	ad	bd	ad	bc	ad
Contig_100023	<lmxll>	ll	--	--	--	--	lm	ll	ll	ll	ll	lm	--	ll	ll	ll	lm	ll	lm	ll	ll	--	ll	ll	ll	ll	ll	ll	ll	lm	ll	lm	lm	lm	lm	lm	ll	ll	ll	lm	lm	ll	lm	lm	lm	ll	ll	ll	lm
Contig_30032	<lmxll>	--	ll	--	--	--	ll	--	lm	lm	lm	ll	--	ll	lm	--	ll	--	--	lm	lm	ll	lm	lm	lm	lm	lm	lm	lm	ll	lm	ll	ll	ll	ll	ll	lm	lm	lm	ll	ll	lm	ll	ll	ll	lm	lm	lm	ll
Soc417	<nnxnp>	np	np	nn	nn	nn	np	nn	np	nn	nn	np	nn	nn	nn	nn	nn	nn	np	np	np	np	nn	np	np	nn	np	nn	np	np	nn	nn	nn	np	np	np	np	nn	np	nn	nn	np	np	nn	nn	np	np	nn	np
Soc85	<efxeg>	fg	ef	ee	fg	eg	ef	fg	eg	ef	ef	fg	eg	fg	ee	fg	ef	fg	ef	ee	fg	ef	eg	eg	fg	ef	ee	ef	ee	ee	ee	eg	ef	ef	eg	eg	eg	fg	fg	fg	ef	ef	ee	fg	ee	eg	fg	ee	ee
Soc607	<abxcd>	ad	bc	ac	bd	bd	ac	ad	bd	ad	bc	ad	ad	ad	ac	bd	bc	ad	bc	ac	bc	ac	ad	bc	bd	bc	bc	ac	bc	ac	ac	bd	ac	ac	bd	ad	ad	ad	bd	ad	ac	bc	bc	ad	bc	bd	ad	bc	bc
Contig_24605	<nnxnp>	np	nn	nn	np	nn	np	np	np	nn	nn	nn	nn	np	nn	np	np	np	nn	nn	np	--	np	nn	np	nn	nn	nn	np	np	nn	np	nn	nn	nn	np	nn	nn	nn	nn	nn	np	nn	np	np	--	np	nn	np
Contig_51080	<nnxnp>	np	np	nn	np	np	np	np	np	nn	np	nn	nn	np	np	nn	np	nn	nn	np	np	np	np	np	np	nn	nn	nn	nn	np	np	np	np	nn	np	np	np	np	nn	nn	nn	np	np	nn	nn	nn	np	nn	nn
Soc636	<abxcd>	bd	ad	ac	ac	bc	bc	ac	bd	ac	bc	ad	ac	ad	bc	bc	bc	ac	bd	ac	ad	bd	bc	bc	bd	bc	ad	bc	ad	bc	ac	bc	bd	bc	ac	bc	ac	ac	ad	ac	ad	bd	ad	ac	ad	bd	bd	ac	bc
Soc913	<lmxll>	lm	lm	lm	lm	ll	ll	ll	ll	ll	lm	lm	lm	lm	ll	ll	lm	lm	lm	ll	lm	ll	lm	ll	ll	ll	lm	ll	ll	lm	ll	lm	lm	ll	ll	ll	lm	ll	ll	ll	ll	lm	ll	lm	ll	lm	ll	ll	lm
Contig_14365	<efxeg>	--	ee	eg	eg	ee	ee	--	ee	ee	ee	eg	eg	eg	eg	ee	fg	fg	ef	eg	ef	ef	fg	ef	ee	fg	eg	eg	eg	eg	ee	eg	fg	ef	ef	fg	ee	eg	ee	ee	ef	ef	ee	fg	eg	eg	eg	eg	eg
Contig_16023	<lmxll>	--	--	--	lm	lm	ll	lm	ll	--	ll	ll	--	ll	lm	lm	--	ll	ll	ll	lm	--	lm	ll	lm	--	lm	ll	lm	lm	lm	--	lm	lm	ll	ll	lm	ll	ll	ll	ll	ll	ll	ll	ll	ll	--	lm	ll
Soc522	<efxeg>	ef	ee	eg	eg	eg	ee	fg	ef	ee	ee	eg	eg	eg	eg	ee	eg	fg	ef	eg	ef	ef	fg	ee	ee	fg	eg	eg	eg	eg	ee	eg	fg	ef	ef	eg	ee	eg	ee	ee	ef	ef	ee	fg	eg	eg	eg	eg	eg
Contig_33292	<efxeg>	--	--	--	ef	--	fg	--	ef	fg	fg	ef	ef	ef	fg	ef	fg	ef	fg	--	fg	fg	ef	fg	ef	fg	fg	fg	fg	fg	fg	ef	fg	fg	ef	ef	ef	ef	ef	ef	fg	fg	fg	ef	fg	ef	ef	fg	fg
Contig_30010	<lmxll>	lm	lm	lm	lm	lm	lm	lm	lm	lm	lm	lm	lm	lm	lm	lm	lm	lm	lm	lm	lm	lm	lm	lm	lm	lm	lm	lm	lm	lm	lm	lm	lm	lm	lm	lm	lm	lm	lm	lm	lm	lm	lm	lm	lm	lm	lm	lm	lm
Contig_84850	<nnxnp>	--	--	--	--	--	nn	--	nn	np	nn	nn	--	np	np	nn	nn	--	--	np	--	--	np	np	np	np	np	nn	nn	nn	nn	nn	np	nn	np	nn	nn	--	np	nn	np	nn	np	np	np	--	nn	nn	nn
Contig_51824	<nnxnp>	--	np	--	np	np	np	--	np	nn	np	np	--	nn	nn	nn	nn	--	--	np	nn	np	nn	np	np	nn	nn	nn	np	nn	nn	nn	np	np	np	nn	nn	nn	np	nn	nn	np	np	nn	nn	np	nn	np	np
Soc628	<abxcd>	ac	bc	bd	bd	bd	bc	ad	ac	bc	bc	bd	bd	bd	bd	bc	bd	ad	ac	bd	ac	ac	ad	bc	bc	ad	bd	bd	bd	bd	bc	bd	ad	ac	ac	bd	bc	bd	bc	bc	ac	ac	bc	ad	bd	bd	bd	bd	bd
Soc1038	<nnxnp>	np	nn	np	nn	np	nn	np	np	nn	nn	np	nn	np	nn	nn	np	np	np	np	nn	nn	nn	nn	nn	nn	np	nn	np	np	nn	nn	np	nn	nn	nn	nn	np	nn	np	np	np	np	nn	np	--	np	np	nn
Contig_31352	<lmxll>	lm	lm	ll	lm	lm	ll	ll	lm	ll	lm	ll	lm	ll	ll	lm	ll	lm	lm	lm	lm	lm	ll	ll	lm	lm	ll	ll	lm	lm	lm	ll	ll	lm	ll	lm	lm	lm	ll	lm	ll	lm	lm	lm	ll	lm	ll	lm	lm
Contig_27201	<lmxll>	lm	ll	lm	ll	ll	ll	ll	ll	ll	lm	lm	--	ll	ll	lm	ll	ll	lm	lm	lm	lm	lm	lm	ll	ll	ll	lm	lm	lm	lm	ll	ll	lm	ll	lm	lm	lm	ll	ll	ll	lm	lm	lm	lm	lm	ll	lm	lm
Dla16	<abxcd>	bc	ac	bc	bc	bc	bc	bd	ac	ac	bd	bc	bc	ad	ac	bc	bd	ac	bc	bd	bd	bc	ad	ad	ad	ad	ac	ac	ad	ac	ac	ac	bc	ac	bc	ac	ad	bd	bd	bc	ac	bd	ad	ac	bc	ac	ad	bc	bc
Contig_14123	<nnxnp>	--	--	--	--	--	--	--	nn	np	np	np	--	nn	nn	nn	np	--	np	--	nn	np	np	nn	nn	np	nn	nn	nn	nn	nn	np	nn	nn	nn	nn	nn	nn	np	nn	np	nn	np	nn	np	np	np	nn	np
Contig_9254	<efxeg>	ef	ee	fg	fg	eg	fg	ef	ee	eg	fg	ef	eg	ee	ef	ee	ee	ee	fg	fg	eg	--	--	ee	eg	eg	eg	ee	ef	ef	eg	ef	ef	ee	ef	ef	ef	ef	ef	ef	fg	ee	ef	fg	eg	--	eg	ef	--
Contig_15338	<lmxll>	ll	lm	ll	ll	lm	ll	lm	ll	lm	ll	lm	ll	lm	lm	lm	ll	ll	ll	ll	ll	ll	ll	ll	ll	ll	ll	ll	lm	ll	lm	lm	lm	ll	ll	lm	ll	ll	ll	lm	ll	ll	lm	ll	lm	lm	lm	ll	lm
Soc523	<efxeg>	eg	ee	ef	fg	ef	eg	fg	eg	ee	ef	ee	ee	eg	fg	fg	ef	eg	ee	ef	fg	fg	eg	ee	fg	ef	ee	ef	fg	eg	ef	fg	eg	ee	ee	fg	ef	ef	fg	ef	ee	fg	ee	eg	fg	eg	fg	ee	fg
Contig_3109	<efxeg>	eg	eg	ef	ee	ee	ef	ef	fg	ee	ef	fg	ee	fg	fg	eg	ef	ef	eg	ef	fg	eg	ee	ee	fg	ee	eg	ee	fg	ee	ef	ef	fg	ee	ee	ee	ef	ef	fg	fg	fg	fg	ee	ef	eg	eg	eg	ee	ee
Soc575	<nnxnp>	np	nn	nn	np	nn	nn	nn	nn	nn	np	nn	np	nn	nn	np	nn	np	np	np	nn	np	np	np	nn	np	nn	nn	np	nn	np	nn	nn	nn	np	nn	np	np	nn	np	np	nn	nn	nn	nn	np	nn	nn	np
Contig_5431	<efxeg>	eg	ef	ee	eg	--	ee	ee	ef	ef	eg	fg	--	ef	ee	ef	eg	fg	ef	eg	ee	ee	eg	ef	eg	ef	fg	ee	fg	fg	ee	ef	ef	fg	ef	ee	ee	ee	ee	ee	fg	ee	ef	eg	fg	fg	eg	fg	eg
Soc931	<efxeg>	ef	eg	fg	eg	eg	fg	ee	ee	ee	eg	eg	ee	ee	ee	ee	fg	ef	ef	fg	ee	ee	fg	eg	eg	eg	ef	fg	fg	eg	eg	eg	fg	ee	eg	ef	fg	ee	ee	ef	eg	eg	ee	eg	ee	ee	fg	eg	ef
Contig_30447	<lmxll>	--	ll	lm	lm	ll	lm	--	lm	ll	lm	lm	--	lm	lm	--	lm	lm	lm	lm	lm	--	lm	lm	lm	lm	lm	lm	lm	lm	lm	lm	lm	lm	lm	lm	lm	lm	lm	lm	lm	lm	lm	lm	lm	lm	lm	lm	lm
Contig_50686	<efxeg>	fg	eg	ee	ee	ef	fg	ee	fg	ee	ef	eg	ee	eg	ef	ef	ef	ee	fg	ee	eg	fg	ef	ef	fg	ef	eg	ef	eg	ef	ee	ef	ef	ef	ee	ef	ee	ee	eg	ee	eg	fg	eg	ee	eg	--	fg	ee	ef
Contig_43079	<lmxll>	--	--	--	lm	--	lm	--	lm	ll	lm	lm	lm	ll	ll	lm	ll	ll	ll	--	lm	lm	lm	ll	ll	lm	ll	ll	ll	ll	ll	lm	lm	ll	lm	lm	lm	ll	ll	ll	ll	ll	ll	lm	ll	lm	ll	ll	lm
Contig_1507	<lmxll>	lm	--	--	--	--	lm	--	lm	lm	lm	lm	--	lm	lm	lm	lm	--	lm	--	lm	lm	lm	lm	lm	lm	lm	lm	lm	lm	lm	lm	lm	lm	lm	lm	lm	lm	lm	lm	lm	lm	lm	lm	lm	lm	lm	lm	lm
Soc567	<abxcd>	ad	ad	ac	ad	bc	bc	ac	ad	bd	bd	ac	ac	ac	bd	ad	bc	ad	bd	bd	bd	bd	bc	bd	bc	bd	bc	bc	bd	bd	ac	bc	bc	bc	ac	ac	bc	ac	bc	ac	bd	bd	ac	bc	bc	bc	ac	bc	ac
Soc601	<efxeg>	eg	eg	eg	fg	ee	fg	ef	fg	eg	ef	eg	ee	fg	ee	fg	fg	ef	ef	ef	ef	eg	ee	ef	eg	ef	fg	ef	ee	ee	ef	eg	ef	eg	ee	fg	fg	ef	ef	ef	fg	fg	ee	ef	eg	fg	eg	ef	ee
Contig_94448	<efxeg>	fg	ee	ef	ee	ee	ef	eg	eg	eg	ee	ee	eg	eg	eg	eg	ef	eg	fg	ef	eg	eg	ef	ee	ee	ee	fg	ef	ef	ee	ef	ee	ef	eg	ee	fg	ee	fg	eg	eg	ee	ee	fg	ee	fg	eg	ef	ee	fg
Contig_622	<efxeg>	ef	eg	eg	ee	fg	eg	ee	eg	fg	ef	ef	fg	ee	eg	fg	ef	fg	eg	ee	fg	ef	eg	fg	ee	ee	fg	ee	fg	eg	eg	eg	eg	ee	eg	ef	eg	eg	fg	ee	ee	ee	fg	ef	fg	--	fg	ef	eg
Contig_11563	<lmxll>	lm	lm	ll	lm	lm	ll	ll	ll	ll	ll	ll	ll	ll	ll	lm	ll	ll	lm	ll	ll	lm	--	ll	lm	ll	lm	ll	lm	ll	ll	ll	ll	ll	ll	ll	ll	ll	ll	ll	ll	ll	ll	ll	lm	lm	lm	ll	--
Contig_12881	<efxeg>	ef	ef	--	--	fg	--	ef	ef	fg	fg	ee	fg	ef	ee	ef	ef	ef	--	--	fg	ee	--	ef	fg	fg	fg	ef	ee	ee	ef	--	ee	ef	ee	ee	ee	ef	ee	ee	--	ef	ee	--	fg	ef	fg	ee	--
Contig_11402	<lmxll>	lm	ll	ll	ll	lm	lm	lm	lm	ll	lm	ll	lm	lm	lm	ll	ll	lm	ll	lm	lm	lm	ll	ll	ll	lm	ll	ll	lm	ll	ll	ll	ll	lm	lm	lm	lm	lm	lm	ll	ll	ll	ll	ll	lm	--	ll	ll	--
Contig_38181	<efxeg>	eg	fg	ee	fg	eg	ee	ef	fg	ef	fg	ee	fg	fg	ef	ef	eg	eg	ee	ef	eg	ee	ee	fg	fg	fg	ee	ef	fg	eg	eg	ee	eg	fg	ef	fg	ef	ef	fg	eg	ee	eg	fg	eg	ee	eg	eg	fg	fg
Contig_12860	<efxeg>	eg	ee	eg	ee	eg	eg	ee	eg	ee	ef	fg	fg	eg	ee	fg	eg	eg	fg	ef	fg	--	--	ef	eg	ee	ee	fg	ef	fg	fg	fg	--	fg	eg	fg	ef	--	ee	ee	eg	fg	fg	ef	fg	--	eg	eg	--
Soc621	<abxcd>	ac	bc	bd	bd	bd	bd	ac	ac	ad	ad	bc	bc	ac	ad	ad	bc	ad	bd	ac	ac	bc	ac	ad	ac	ad	ac	ac	ac	bc	ad	bc	bd	bc	bd	bd	ad	ad	ac	bd	bd	ac	bd	bd	bc	ad	ac	ad	bc
Soc965	<nnxnp>	nn	np	np	np	np	nn	np	nn	np	nn	np	nn	nn	nn	nn	np	nn	np	nn	nn	nn	np	np	np	nn	np	np	nn	np	np	np	np	nn	nn	np	nn	nn	nn	np	np	np	np	np	np	np	np	np	np
Contig_38702	<lmxll>	lm	lm	lm	ll	ll	ll	ll	ll	ll	ll	ll	ll	ll	ll	ll	ll	ll	ll	ll	lm	--	--	lm	ll	ll	--	ll	ll	ll	lm	ll	ll	lm	lm	ll	lm	--	ll	ll	ll	ll	ll	ll	ll	--	ll	ll	--
Soc667	<efxeg>	fg	ef	eg	ee	eg	eg	fg	fg	ee	eg	fg	fg	ef	ee	ef	eg	ef	ee	ee	ee	eg	ee	ee	ee	ee	ee	eg	ee	ee	fg	eg	eg	eg	fg	fg	eg	fg	eg	fg	ee	ee	ef	ee	ee	eg	fg	eg	fg
Soc551	<lmxll>	ll	lm	lm	ll	lm	ll	ll	ll	lm	lm	lm	ll	lm	lm	ll	ll	ll	ll	ll	ll	ll	lm	lm	lm	ll	lm	ll	lm	lm	ll	ll	ll	lm	ll	ll	ll	lm	lm	ll	ll	lm	lm	ll	ll	ll	lm	ll	lm
Soc1067	<nnxnp>	np	np	nn	np	np	nn	np	nn	np	nn	nn	nn	np	np	nn	nn	np	np	np	np	nn	np	nn	nn	nn	nn	nn	np	nn	np	nn	np	nn	nn	np	np	np	nn	nn	np	nn	np	np	np	nn	np	nn	nn
individual names:
FamA_001
FamA_004
FamA_007
FamA_010
FamA_015
FamA_016
FamA_017
FamA_019
FamA_020
FamA_022
FamA_023
FamA_026
FamA_027
FamA_029
FamA_030
FamA_032
FamA_033
FamA_035
FamA_038
FamA_040
FamA_043
FamA_044
FamA_045
FamA_046
FamA_047
FamA_049
FamA_050
FamA_051
FamA_052
FamA_053
FamA_054
FamA_055
FamA_056
FamA_057
FamA_058
FamA_059
FamA_060
FamA_061
FamA_062
FamA_063
FamA_064
FamA_065
FamA_067
FamA_068
FamA_070
FamA_071
FamA_072
FamA_073
FamA_074
FamA_075
FamA_076
FamA_077
FamA_078
FamA_081
FamA_082
FamA_083
FamA_084
FamA_085
FamA_086
FamA_088
FamA_089
FamA_090
FamA_091
FamA_092
FamA_093
FamA_094
FamA_095
FamA_097
FamA_098
FamA_101
FamA_103
FamA_104
[truncated: 24 more columns]
