# Supplementary material for: Linkage Mapping and Comparative Genomics of Red Drum (Sciaenops ocellatus) Using Next-Generation Sequencing
Source: G3 (Bethesda). 2017 Jan 24;7(3):843–50. doi: 10.1534/g3.116.036350 (PMC5345714; doi:10.1534/g3.116.036350)
Supplement: Supplementary file 4 [file 843FileS1.zip › fama_snps.vcf]

##source=freeBayes v0.9.20
##reference=reference.fasta
##phasing=none
##filter="AB > 0.25 | AB < 0.01 genotypes filtered with: QR > 0 | QA > 0 "
##filter="QUAL / DP > 0.2"
##filter="MQM / MQMR > 0.25 & MQM / MQMR < 1.75"
##filter="SAF / SAR > 100 & SRF / SRR > 100 | SAR / SAF > 100 & SRR / SRF > 50"
##filter="PAIRED > 0.05 & PAIREDR > 0.05 & PAIREDR / PAIRED < 1.75 & PAIREDR / PAIRED > 0.25 | PAIRED < 0.05 & PAIREDR < 0.05"
##INFO=<ID=NS,Number=1,Type=Integer,Description="Number of samples with data">
##INFO=<ID=DP,Number=1,Type=Integer,Description="Total read depth at the locus">
##INFO=<ID=DPB,Number=1,Type=Float,Description="Total read depth per bp at the locus; bases in reads overlapping / bases in haplotype">
##INFO=<ID=AC,Number=A,Type=Integer,Description="Total number of alternate alleles in called genotypes">
##INFO=<ID=AN,Number=1,Type=Integer,Description="Total number of alleles in called genotypes">
##INFO=<ID=AF,Number=A,Type=Float,Description="Estimated allele frequency in the range (0,1]">
##INFO=<ID=RO,Number=1,Type=Integer,Description="Reference allele observation count, with partial observations recorded fractionally">
##INFO=<ID=AO,Number=A,Type=Integer,Description="Alternate allele observations, with partial observations recorded fractionally">
##INFO=<ID=PRO,Number=1,Type=Float,Description="Reference allele observation count, with partial observations recorded fractionally">
##INFO=<ID=PAO,Number=A,Type=Float,Description="Alternate allele observations, with partial observations recorded fractionally">
##INFO=<ID=QR,Number=1,Type=Integer,Description="Reference allele quality sum in phred">
##INFO=<ID=QA,Number=A,Type=Integer,Description="Alternate allele quality sum in phred">
##INFO=<ID=PQR,Number=1,Type=Float,Description="Reference allele quality sum in phred for partial observations">
##INFO=<ID=PQA,Number=A,Type=Float,Description="Alternate allele quality sum in phred for partial observations">
##INFO=<ID=SRF,Number=1,Type=Integer,Description="Number of reference observations on the forward strand">
##INFO=<ID=SRR,Number=1,Type=Integer,Description="Number of reference observations on the reverse strand">
##INFO=<ID=SAF,Number=A,Type=Integer,Description="Number of alternate observations on the forward strand">
##INFO=<ID=SAR,Number=A,Type=Integer,Description="Number of alternate observations on the reverse strand">
##INFO=<ID=SRP,Number=1,Type=Float,Description="Strand balance probability for the reference allele: Phred-scaled upper-bounds estimate of the probability of observing the deviation between SRF and SRR given E(SRF/SRR) ~ 0.5, derived using Hoeffding's inequality">
##INFO=<ID=SAP,Number=A,Type=Float,Description="Strand balance probability for the alternate allele: Phred-scaled upper-bounds estimate of the probability of observing the deviation between SAF and SAR given E(SAF/SAR) ~ 0.5, derived using Hoeffding's inequality">
##INFO=<ID=AB,Number=A,Type=Float,Description="Allele balance at heterozygous sites: a number between 0 and 1 representing the ratio of reads showing the reference allele to all reads, considering only reads from individuals called as heterozygous">
##INFO=<ID=ABP,Number=A,Type=Float,Description="Allele balance probability at heterozygous sites: Phred-scaled upper-bounds estimate of the probability of observing the deviation between ABR and ABA given E(ABR/ABA) ~ 0.5, derived using Hoeffding's inequality">
##INFO=<ID=RUN,Number=A,Type=Integer,Description="Run length: the number of consecutive repeats of the alternate allele in the reference genome">
##INFO=<ID=RPP,Number=A,Type=Float,Description="Read Placement Probability: Phred-scaled upper-bounds estimate of the probability of observing the deviation between RPL and RPR given E(RPL/RPR) ~ 0.5, derived using Hoeffding's inequality">
##INFO=<ID=RPPR,Number=1,Type=Float,Description="Read Placement Probability for reference observations: Phred-scaled upper-bounds estimate of the probability of observing the deviation between RPL and RPR given E(RPL/RPR) ~ 0.5, derived using Hoeffding's inequality">
##INFO=<ID=RPL,Number=A,Type=Float,Description="Reads Placed Left: number of reads supporting the alternate balanced to the left (5') of the alternate allele">
##INFO=<ID=RPR,Number=A,Type=Float,Description="Reads Placed Right: number of reads supporting the alternate balanced to the right (3') of the alternate allele">
##INFO=<ID=EPP,Number=A,Type=Float,Description="End Placement Probability: Phred-scaled upper-bounds estimate of the probability of observing the deviation between EL and ER given E(EL/ER) ~ 0.5, derived using Hoeffding's inequality">
##INFO=<ID=EPPR,Number=1,Type=Float,Description="End Placement Probability for reference observations: Phred-scaled upper-bounds estimate of the probability of observing the deviation between EL and ER given E(EL/ER) ~ 0.5, derived using Hoeffding's inequality">
##INFO=<ID=DPRA,Number=A,Type=Float,Description="Alternate allele depth ratio.  Ratio between depth in samples with each called alternate allele and those without.">
##INFO=<ID=ODDS,Number=1,Type=Float,Description="The log odds ratio of the best genotype combination to the second-best.">
##INFO=<ID=GTI,Number=1,Type=Integer,Description="Number of genotyping iterations required to reach convergence or bailout.">
##INFO=<ID=TYPE,Number=A,Type=String,Description="The type of allele, either snp, mnp, ins, del, or complex.">
##INFO=<ID=CIGAR,Number=A,Type=String,Description="The extended CIGAR representation of each alternate allele, with the exception that '=' is replaced by 'M' to ease VCF parsing.  Note that INDEL alleles do not have the first matched base (which is provided by default, per the spec) referred to by the CIGAR.">
##INFO=<ID=NUMALT,Number=1,Type=Integer,Description="Number of unique non-reference alleles in called genotypes at this position.">
##INFO=<ID=MEANALT,Number=A,Type=Float,Description="Mean number of unique non-reference allele observations per sample with the corresponding alternate alleles.">
##INFO=<ID=LEN,Number=A,Type=Integer,Description="allele length">
##INFO=<ID=MQM,Number=A,Type=Float,Description="Mean mapping quality of observed alternate alleles">
##INFO=<ID=MQMR,Number=1,Type=Float,Description="Mean mapping quality of observed reference alleles">
##INFO=<ID=PAIRED,Number=A,Type=Float,Description="Proportion of observed alternate alleles which are supported by properly paired read fragments">
##INFO=<ID=PAIREDR,Number=1,Type=Float,Description="Proportion of observed reference alleles which are supported by properly paired read fragments">
##INFO=<ID=technology.Illumina,Number=A,Type=Float,Description="Fraction of observations supporting the alternate observed in reads from Illumina">
##FORMAT=<ID=GT,Number=1,Type=String,Description="Genotype">
##FORMAT=<ID=GQ,Number=1,Type=Float,Description="Genotype Quality, the Phred-scaled marginal (or unconditional) probability of the called genotype">
##FORMAT=<ID=GL,Number=G,Type=Float,Description="Genotype Likelihood, log10-scaled likelihoods of the data given the called genotype for each possible genotype generated from the reference and alternate alleles given the sample ploidy">
##FORMAT=<ID=DP,Number=1,Type=Integer,Description="Read Depth">
##FORMAT=<ID=RO,Number=1,Type=Integer,Description="Reference allele observation count">
##FORMAT=<ID=QR,Number=1,Type=Integer,Description="Sum of quality of the reference observations">
##FORMAT=<ID=AO,Number=A,Type=Integer,Description="Alternate allele observation count">
##FORMAT=<ID=QA,Number=A,Type=Integer,Description="Sum of quality of the alternate observations">
#CHROM	POS	ID	REF	ALT	QUAL	FILTER	INFO	FORMAT	FamA_001	FamA_004	FamA_007	FamA_010	FamA_015	FamA_016	FamA_017	FamA_019	FamA_020	FamA_022	FamA_023	FamA_026	FamA_027	FamA_029	FamA_030	FamA_032	FamA_033	FamA_035	FamA_038	FamA_040	FamA_043	FamA_044	FamA_045	FamA_046	FamA_047	FamA_049	FamA_050	FamA_051	FamA_052	FamA_053	FamA_054	FamA_055	FamA_056	FamA_057	FamA_058	FamA_059	FamA_060	FamA_061	FamA_062	FamA_063	FamA_064	FamA_065	FamA_067	FamA_068	FamA_070	FamA_071	FamA_072	FamA_073	FamA_074	FamA_075	FamA_076	FamA_077	FamA_078	FamA_081	FamA_082	FamA_083	FamA_084	FamA_085	FamA_086	FamA_088	FamA_089	FamA_090	FamA_091	FamA_092	FamA_093	FamA_094	FamA_095	FamA_097	FamA_098	FamA_101	FamA_103	FamA_104	FamA_105	FamA_107	FamA_109	FamA_110	FamA_111	FamA_112	FamA_114	FamA_115	FamA_116	FamA_F	FamA_M1
Contig_34	18	.	A	G	62529.5	.	AB=0.488224;ABP=8.68709;AC=71;AF=0.300847;AN=236;AO=2322;CIGAR=1X;DP=7741;DPB=7741;DPRA=1.11974;EPP=5045.17;EPPR=11763.7;GTI=0;LEN=1;MEANALT=1.02632;MQM=60;MQMR=59.9993;NS=118;NUMALT=1;ODDS=0;PAIRED=1;PAIREDR=0.999815;PAO=0;PQA=0;PQR=0;PRO=0;QA=85213;QR=197976;RO=5416;RPL=0;RPP=5045.17;RPPR=11763.7;RPR=2322;RUN=1;SAF=2322;SAP=5045.17;SAR=0;SRF=5416;SRP=11763.7;SRR=0;TYPE=snp;technology.Illumina=1	GT:DP:RO:QR:AO:QA:GL	0/1:48:26:889:22:814:-60.4011,0,-67.118	0/1:74:44:1610:30:1100:-79.0168,0,-124.959	0/0:47:47:1735:0:0:0,-12.7599,-156.424	0/1:41:19:703:22:814:-62.2784,0,-52.2675	0/1:35:16:582:19:680:-51.8481,0,-43.0212	0/0:134:134:4916:0:0:0,-36.3213,-442.538	0/0:45:45:1661:0:0:0,-12.2182,-149.768	0/1:108:65:2315:43:1587:-113.643,0,-179.161	0/0:93:93:3406:0:0:0,-25.2028,-306.705	0/1:82:38:1346:44:1612:-122.981,0,-98.9963	0/0:120:120:4409:0:0:0,-32.5159,-396.919	0/1:43:24:865:19:703:-51.7337,0,-66.3272	0/1:73:42:1527:31:1139:-82.8186,0,-117.754	0/0:146:145:5287:1:37:0,-36.2101,-472.542	0/0:130:130:4771:0:0:0,-35.2241,-429.48	0/1:111:47:1715:64:2358:-182.21,0,-124.319	0/1:67:31:1124:36:1299:-98.8725,0,-83.1056	0/0:113:113:4094:0:0:0,-30.5876,-368.552	0/0:78:77:2831:1:37:0,-17.8227,-251.665	0/1:93:44:1616:49:1809:-137.686,0,-120.308	0/0:10:10:370:0:0:0,-2.73858,-33.6493	0/0:17:17:606:0:0:0,-4.61862,-54.8474	0/1:422:220:8100:202:7332:-545.338,0,-614.459	0/1:624:304:11098:320:11677:-881.48,0,-829.443	0/1:479:258:9438:221:8092:-598.279,0,-719.359	0/0:21:21:777:0:0:0,-5.71791,-70.2567	0/0:73:73:2701:0:0:0,-19.802,-243.31	0/1:21:11:407:10:370:-27.7377,0,-31.0832	0/1:593:321:11786:272:9995:-738.549,0,-899.672	0/1:285:142:5210:143:5207:-391.311,0,-391.614	0/0:322:322:11752:0:0:0,-87.1768,-1057.34	0/1:17:7:259:10:370:-28.8625,0,-18.8134	0/1:36:19:693:17:629:-46.9698,0,-52.7445	0/0:281:281:10314:0:0:0,-76.1202,-928.049	0/1:19:9:333:10:366:-27.937,0,-24.9506	0/0:158:154:5647:4:148:0,-29.4856,-494.941	./.:5:5:175:0:0:0,-1.38362,-16.0906	0/1:29:16:592:13:481:-35.5444,0,-45.5665	0/1:61:36:1285:25:915:-65.9159,0,-99.2422	0/0:39:39:1416:0:0:0,-10.5772,-127.71	0/1:52:25:915:27:999:-75.9331,0,-68.3621	0/1:36:14:518:22:814:-63.6602,0,-36.9544	0/1:155:72:2650:83:3067:-234.048,0,-196.515	0/0:132:132:4815:0:0:0,-35.7637,-433.437	0/1:11:4:138:7:259:-20.5222,0,-9.52953	0/1:30:14:487:16:592:-45.3049,0,-35.8123	0/1:56:28:1009:28:1026:-77.2858,0,-75.7389	0/1:11:8:273:3:111:-7.09122,0,-21.7942	0/0:12:12:444:0:0:0,-3.28028,-40.3052	0/0:47:47:1704:0:0:0,-12.7438,-153.615	0/1:44:14:514:30:1106:-87.7835,0,-34.4019	0/0:229:229:8317:0:0:0,-61.9885,-748.382	./.:6:6:222:0:0:0,-1.65519,-20.3375	0/1:15:13:458:2:74:-2.62829,0,-37.4076	0/1:109:59:2113:50:1784:-131.108,0,-160.734	0/1:28:15:532:13:461:-34.0334,0,-40.4286	0/0:14:14:518:0:0:0,-3.82197,-46.9611	./.:3:2:74:1:37:-2.60857,0,-6.05977	./.:6:4:148:2:74:-5.12397,0,-11.9031	0/1:66:28:1032:37:1342:-103.278,0,-75.3631	0/1:13:11:407:2:74:-3.16166,0,-33.3692	0/0:12:11:407:1:37:-0.0784853,0,-33.6661	0/0:276:276:10107:0:0:0,-74.7632,-909.427	0/1:90:52:1841:38:1379:-99.8301,0,-141.406	0/1:27:13:481:14:510:-38.7194,0,-36.0986	0/0:12:12:444:0:0:0,-3.28028,-40.3052	0/1:16:8:296:8:296:-22.4448,0,-22.4448	0/1:60:30:1090:30:1106:-83.3843,0,-81.9427	0/0:26:26:944:0:0:0,-7.07122,-85.2727	./.:3:3:91:0:0:0,-0.841183,-8.48918	./.:3:3:111:0:0:0,-0.84264,-10.3536	0/1:12:8:292:4:148:-10.1549,0,-23.2277	0/0:12:11:407:1:14:0,-2.0087,-35.6908	0/0:31:31:1110:0:0:0,-8.40972,-100.183	0/0:37:37:1336:0:0:0,-10.0349,-120.512	0/0:57:56:2060:0:0:0,-15.1973,-185.656	0/0:45:45:1624:0:0:0,-12.2015,-146.418	0/1:39:20:726:19:676:-50.385,0,-54.9108	0/1:17:9:333:8:296:-22.1631,0,-25.5128	0/1:13:6:222:7:259:-19.9436,0,-16.5872	0/1:38:22:800:16:584:-42.3616,0,-61.8461	0/0:13:12:444:1:27:0,-1.10064,-37.8269	0/1:121:64:2520:57:2316:-175.602,0,-193.926
Contig_34	220	.	T	C	59679	.	AB=0.490444;ABP=6.70371;AC=70;AF=0.29661;AN=236;AO=2309;CIGAR=1X;DP=7666;DPB=7666;DPRA=1.16691;EPP=5016.94;EPPR=11631.2;GTI=0;LEN=1;MEANALT=1.02597;MQM=60;MQMR=60;NS=118;NUMALT=1;ODDS=0;PAIRED=1;PAIREDR=0.999813;PAO=0;PQA=0;PQR=0;PRO=0;QA=81936;QR=191923;RO=5355;RPL=0;RPP=5016.94;RPPR=11631.2;RPR=2309;RUN=1;SAF=0;SAP=5016.94;SAR=2309;SRF=0;SRP=11631.2;SRR=5355;TYPE=snp;technology.Illumina=1	GT:DP:RO:QR:AO:QA:GL	0/1:48:26:915:22:791:-58.2981,0,-69.4789	0/1:74:44:1535:30:1088:-77.9868,0,-118.206	0/0:47:47:1610:0:0:0,-12.68,-145.079	0/1:40:19:689:21:769:-58.4982,0,-51.2823	0/1:35:16:588:19:676:-51.4875,0,-43.5624	0/0:131:131:4765:0:0:0,-35.4786,-428.927	0/0:45:45:1637:0:0:0,-12.2166,-147.606	0/1:107:64:2302:43:1521:-107.976,0,-178.295	0/0:92:92:3285:0:0:0,-24.898,-295.785	0/1:82:38:1338:44:1542:-116.684,0,-98.3083	0/0:120:120:4348:0:0:0,-32.4977,-391.416	0/1:43:24:865:19:676:-49.3005,0,-66.3431	0/1:72:41:1463:31:1147:-83.8263,0,-112.264	0/0:145:143:5149:1:37:0,-35.6366,-460.1	0/0:127:126:4496:1:14:0,-33.0994,-403.446	0/1:109:46:1655:63:2313:-178.722,0,-119.462	0/1:66:31:1112:35:1236:-93.4757,0,-82.3019	0/0:113:113:4086:0:0:0,-30.5874,-367.833	0/0:77:76:2761:1:37:0,-17.5352,-245.35	0/1:93:44:1595:49:1795:-136.444,0,-118.417	0/0:10:10:370:0:0:0,-2.73858,-33.6493	0/0:17:17:619:0:0:0,-4.63381,-56.0401	0/1:420:219:7833:201:7071:-522.546,0,-591.082	0/1:615:299:10724:316:11281:-848.439,0,-798.304	0/1:471:252:8923:218:7652:-561.273,0,-675.659	0/0:21:21:773:0:0:0,-5.7178,-69.8959	0/0:73:73:2634:0:0:0,-19.7841,-237.266	0/1:21:11:407:10:370:-27.7377,0,-31.0832	0/1:589:320:11492:269:9637:-707.597,0,-874.413	0/1:284:141:5003:143:5141:-385.747,0,-373.301	0/0:318:318:11397:0:0:0,-86.0375,-1025.37	0/1:17:7:232:10:331:-25.3523,0,-16.3746	0/1:37:20:736:17:601:-44.172,0,-56.3491	0/0:278:278:9997:0:0:0,-75.2091,-899.447	0/1:19:9:329:10:366:-27.9371,0,-24.5897	0/0:155:151:5443:4:138:0,-29.5236,-477.445	./.:5:5:175:0:0:0,-1.38362,-16.0906	0/1:29:16:561:13:467:-34.2986,0,-42.771	0/1:59:35:1235:24:803:-56.3897,0,-95.3197	0/0:39:39:1360:0:0:0,-10.5448,-122.629	0/1:51:24:878:27:964:-73.0564,0,-65.3174	0/1:36:14:495:22:764:-59.1673,0,-34.9118	0/1:154:72:2513:82:2965:-225.198,0,-184.485	0/0:131:131:4668:0:0:0,-35.4287,-420.149	0/1:11:4:148:7:249:-19.6142,0,-10.4375	0/1:30:14:510:16:532:-39.876,0,-37.9205	0/1:56:29:976:27:962:-71.5527,0,-72.7855	0/1:10:7:259:3:111:-7.3562,0,-20.8159	0/0:12:12:440:0:0:0,-3.28016,-39.9429	0/0:46:46:1678:0:0:0,-12.4876,-151.293	0/1:43:14:518:29:1046:-82.6502,0,-35.051	0/0:229:229:8397:0:0:0,-62.0505,-755.641	./.:5:5:162:0:0:0,-1.36819,-14.8794	0/0:15:13:471:2:51:-0.529729,0,-38.602	0/1:108:58:2073:50:1702:-123.988,0,-157.457	0/1:28:15:551:13:427:-30.9476,0,-42.1754	0/0:14:14:514:0:0:0,-3.82186,-46.5993	./.:3:2:74:1:37:-2.60857,0,-6.05977	./.:6:4:148:2:74:-5.12397,0,-11.9031	0/1:66:28:1009:38:1354:-104.104,0,-73.0214	0/1:13:11:403:2:74:-3.16178,0,-33.0073	0/0:12:10:343:2:47:-1.00399,0,-27.8741	0/0:271:271:9708:0:0:0,-73.2812,-873.415	0/1:90:52:1818:38:1355:-97.688,0,-139.337	0/1:27:13:471:14:487:-36.6436,0,-35.2125	0/0:12:12:430:0:0:0,-3.27945,-39.0356	0/1:16:8:292:8:296:-22.4449,0,-22.0835	0/1:59:29:1059:30:1054:-78.9734,0,-79.4551	0/0:26:26:935:0:0:0,-7.05617,-84.4432	./.:2:2:28:0:0:0,-0.538434,-2.62646	./.:3:3:84:0:0:0,-0.826132,-7.82038	0/1:12:8:286:4:138:-9.24894,0,-22.684	0/0:12:11:407:1:37:-0.0784853,0,-33.6661	0/0:30:30:1033:0:0:0,-8.13605,-93.2451	0/0:37:37:1342:0:0:0,-10.0355,-121.054	0/0:57:57:2019:0:0:0,-15.4347,-181.928	0/0:44:44:1583:0:0:0,-11.9305,-142.73	0/1:39:20:701:19:693:-51.9335,0,-52.6428	0/1:17:9:333:8:282:-20.8978,0,-25.5136	0/1:13:6:222:7:226:-16.952,0,-16.6039	0/1:38:22:782:16:536:-38.0333,0,-60.2577	0/0:13:12:440:1:22:0,-1.55423,-37.9203	0/1:120:62:2175:58:2004:-147.927,0,-163.315
Contig_78	219	.	C	T	271070	.	AC=161;AF=0.7;LEN=1;TYPE=snp	GT	.|.	1|1	0|1	.|.	.|.	0|1	.|.	0|1	0|1	0|1	0|1	0|1	1|1	1|1	0|1	0|1	1|1	1|1	1|1	1|1	0|1	1|1	0|1	1|1	0|1	0|1	0|1	1|1	1|1	1|1	1|1	1|1	0|1	0|1	1|1	1|1	1|1	0|1	0|1	1|1	0|1	1|1	1|1	0|1	1|1	1|1	0|1	0|1	0|1	1|1	0|1	1|1	0|1	0|1	0|1	1|1	0|1	0|1	1|1	0|1	1|1	0|1	0|1	0|1	0|1	1|1	1|1	0|1	0|1	0|1	1|1	0|1	1|1	0|1	0|1	0|1	0|1	0|1	1|1	0|1	1|1	1|1	0|1
Contig_78	242	.	C	T	270006	.	AB=0.490707;ABP=7.73235;AC=160;AF=0.695652;AN=230;AO=8817;CIGAR=1X;DP=12055;DPB=12055;DPRA=54.2658;EPP=18923.7;EPPR=6923.82;GTI=0;LEN=1;MEANALT=1.06306;MQM=60;MQMR=60;NS=115;NUMALT=1;ODDS=0;PAIRED=1;PAIREDR=0.99969;PAO=0;PQA=0;PQR=0;PRO=0;QA=320439;QR=116859;RO=3231;RPL=8791;RPP=18923.7;RPPR=6923.82;RPR=26;RUN=1;SAF=0;SAP=19148.9;SAR=8817;SRF=0;SRP=7019.04;SRR=3231;TYPE=snp;technology.Illumina=1	GT:DP:RO:QR:AO:QA:GL	./.:8:0:0:8:296:-26.9934,-2.19688,0	1/1:17:0:0:17:602:-54.4862,-4.6185,0	0/1:15:8:296:7:259:-19.3754,0,-22.728	./.:6:0:0:6:222:-20.3375,-1.65519,0	./.:6:0:0:6:222:-20.3375,-1.65519,0	0/1:28:13:481:15:522:-39.5254,0,-35.8377	./.:5:1:37:4:148:-12.2233,0,-2.01757	0/1:22:11:407:11:407:-30.8036,0,-30.8036	0/1:23:12:440:11:407:-30.5248,0,-33.5081	0/1:31:13:448:18:643:-49.6325,0,-32.031	0/1:33:19:668:14:495:-35.7213,0,-51.3366	0/1:14:6:222:8:296:-23.0129,0,-16.3042	1/1:11:0:0:11:399:-36.2521,-3.00919,0	1/1:40:0:0:40:1434:-129.308,-10.8323,0	0/1:41:23:814:18:666:-48.9472,0,-62.2813	0/1:39:25:902:14:518:-36.1335,0,-70.771	1/1:28:0:0:28:1036:-93.5523,-7.61386,0	1/1:32:0:0:32:1184:-106.864,-8.69725,0	1/1:16:0:0:16:569:-51.5186,-4.34776,0	1/1:20:0:0:20:713:-64.4724,-5.43106,0	0/1:19:9:323:10:370:-28.2986,0,-24.047	1/1:68:0:0:68:2489:-224.224,-18.4319,0	0/1:1127:620:22503:507:18451:-1354.61,0,-1719.13	1/1:1270:1:37:1268:46109:-4144.01,-340.06,0	0/1:1247:613:22212:633:23041:-1735.32,0,-1660.73	0/1:74:44:1580:30:1062:-75.6174,0,-122.259	0/1:181:91:3265:90:3299:-247.909,0,-244.818	1/1:64:0:0:64:2298:-207.023,-17.3312,0	1/1:993:1:37:991:36004:-3235.17,-265.099,0	1/1:385:0:0:384:13968:-1256.63,-103.935,0	1/1:617:1:37:616:22409:-2012.49,-163.672,0	1/1:62:0:0:62:2253:-202.995,-16.8059,0	0/1:126:68:2433:58:2138:-158.364,0,-184.876	0/1:565:283:10196:282:10140:-759.287,0,-764.351	1/1:70:0:0:70:2543:-229.079,-18.9721,0	1/1:346:0:0:346:12606:-1134.15,-93.6742,0	1/1:25:1:37:24:884:-76.5225,-3.45845,0	0/1:131:64:2266:67:2419:-182.288,0,-168.519	0/1:108:66:2422:42:1485:-104.426,0,-188.84	1/1:81:0:0:81:2959:-266.514,-21.9665,0	0/1:146:73:2643:73:2637:-197.827,0,-198.367	1/1:72:0:0:72:2656:-239.263,-19.531,0	1/1:284:0:0:283:10255:-922.665,-76.5819,0	0/1:259:130:4717:129:4685:-351.408,0,-354.317	1/1:34:0:0:34:1235:-111.429,-9.22309,0	1/1:112:0:0:112:4002:-360.26,-30.2992,0	0/1:145:76:2804:68:2438:-180.429,0,-213.402	0/1:36:21:757:15:555:-40.2941,0,-58.52	0/1:28:15:555:13:458:-33.7449,0,-42.5193	1/1:122:0:0:122:4447:-400.339,-33.0557,0	0/1:62:37:1353:25:902:-64.4538,0,-105.11	1/1:439:1:14:438:15928:-1431.65,-117.541,0	0/1:71:37:1357:34:1225:-91.0964,0,-103.005	0/1:50:21:767:29:1046:-80.7209,0,-55.5854	0/1:13:4:148:9:333:-26.6564,0,-9.87444	1/1:81:4:125:77:2788:-239.856,-10.6919,0	0/1:50:25:917:25:925:-69.8113,0,-69.0919	0/1:18:7:259:11:407:-31.928,0,-18.5341	1/1:40:0:0:40:1472:-132.768,-10.8638,0	0/1:117:56:1982:61:2200:-166.374,0,-146.76	1/1:28:1:37:27:999:-86.87,-4.2727,0	0/1:27:3:111:24:880:-72.1359,0,-2.68216	0/1:396:201:7227:195:7135:-534.714,0,-542.981	0/1:179:96:3348:83:3022:-223.574,0,-252.84	0/1:28:10:370:17:625:-49.1046,0,-26.0735	1/1:29:0:0:29:1039:-93.8129,-7.88247,0	1/1:48:0:0:48:1753:-158.023,-13.015,0	0/1:83:33:1217:50:1850:-144.11,0,-87.0995	0/1:67:38:1406:29:1073:-78.4936,0,-108.495	0/1:25:16:555:9:333:-23.3,0,-43.3427	1/1:19:0:0:19:699:-63.2398,-5.1761,0	0/1:37:23:851:14:518:-36.6797,0,-66.7212	1/1:31:0:0:31:1120:-101.085,-8.41043,0	0/1:59:24:888:35:1249:-96.5435,0,-64.0427	0/1:87:41:1488:46:1682:-127.892,0,-110.419	0/1:97:50:1753:47:1685:-125.48,0,-131.589	0/1:101:43:1560:58:2128:-164.246,0,-113.086	0/1:82:33:1221:49:1720:-132.68,0,-87.7804	1/1:41:0:0:41:1494:-134.726,-11.119,0	0/1:28:12:429:16:592:-45.847,0,-31.1266	1/1:74:0:0:74:2649:-238.577,-20.024,0	1/1:26:0:0:26:925:-83.5405,-7.05547,0	0/1:27:13:514:14:544:-41.7636,0,-39.0561
Contig_113	82	.	G	A	76337.1	.	AC=73;AF=0.311966;LEN=1;TYPE=snp	GT	0|1	0|1	0|1	0|1	0|1	0|1	0|0	0|0	0|0	0|1	0|1	0|1	0|1	0|1	0|0	0|1	0|1	0|1	0|1	0|1	0|0	0|0	0|0	0|1	0|1	0|0	0|0	0|0	0|1	0|1	0|0	0|0	0|1	0|1	0|0	0|1	.|.	0|1	0|0	0|0	0|1	0|1	0|1	0|0	0|1	0|1	0|1	0|1	0|1	0|1	0|0	0|0	0|0	0|0	0|1	0|1	0|0	.|.	0|0	0|1	0|0	0|0	0|0	0|1	0|1	0|1	0|0	0|0	0|0	0|0	.|.	0|0	0|0	0|1	0|0	0|1	0|0	0|0	0|1	.|.	0|1	0|1	0|0
Contig_146	90	.	C	T	83157.5	.	AB=0.500653;ABP=3.03299;AC=65;AF=0.277778;AN=234;AO=3074;CIGAR=1X;DP=13178;DPB=13178;DPRA=1.14852;EPP=6678.12;EPPR=21934.9;GTI=0;LEN=1;MEANALT=1.02778;MQM=60;MQMR=60;NS=117;NUMALT=1;ODDS=0;PAIRED=1;PAIREDR=1;PAO=0;PQA=0;PQR=0;PRO=0;QA=111998;QR=363971;RO=10100;RPL=3074;RPP=6678.12;RPPR=21934.9;RPR=0;RUN=1;SAF=3074;SAP=6678.12;SAR=0;SRF=10100;SRP=21934.9;SRR=0;TYPE=snp;technology.Illumina=1	GT:DP:RO:QR:AO:QA:GL	./.:5:2:74:3:111:-8.82137,0,-5.41947	./.:8:8:292:0:0:0,-2.19676,-26.6294	./.:3:2:74:1:37:-2.60857,0,-6.05977	./.:4:2:74:2:74:-5.72729,0,-5.72729	./.:4:4:148:0:0:0,-1.11349,-13.6816	0/1:19:6:218:13:481:-38.3402,0,-14.5473	./.:4:3:111:1:37:-2.3069,0,-9.14769	./.:8:8:296:0:0:0,-2.19688,-26.9934	0/0:13:13:471:0:0:0,-3.55042,-42.7265	0/1:14:7:259:7:259:-19.6586,0,-19.6586	0/1:17:9:329:8:296:-22.1632,0,-25.1516	./.:8:8:296:0:0:0,-2.19688,-26.9934	0/0:11:11:397:0:0:0,-3.00872,-36.0692	0/1:13:7:259:6:222:-16.5872,0,-19.9436	0/0:16:16:582:0:0:0,-4.36296,-52.7118	0/0:12:12:444:0:0:0,-3.28028,-40.3052	0/0:10:10:366:0:0:0,-2.73846,-33.2863	0/1:10:3:111:7:259:-20.8159,0,-7.3562	./.:9:4:148:5:185:-14.3774,0,-11.0084	0/0:20:20:713:0:0:0,-5.43106,-64.4724	0/1:18:12:430:6:222:-15.1864,0,-34.0117	0/1:64:32:1170:32:1160:-87.1566,0,-88.0571	0/0:1110:1109:40173:1:14:0,-299.103,-3612.24	0/0:1349:1348:48754:0:0:0,-364.725,-4385.23	0/0:1182:1181:42384:0:0:0,-319.366,-3812.16	0/0:50:50:1770:0:0:0,-13.5386,-159.528	0/0:288:288:10418:0:0:0,-77.9633,-937.36	0/1:77:44:1533:33:1213:-88.4253,0,-117.206	0/1:1213:621:22480:592:21485:-1604.32,0,-1693.78	0/0:595:594:21232:1:14:0,-159.623,-1908.58	0/1:840:394:14191:446:16214:-1231.19,0,-1049.17	0/1:91:45:1638:46:1669:-125.641,0,-122.85	0/0:144:143:5188:1:33:0,-36.0411,-464.017	0/1:697:350:12548:347:12623:-946.927,0,-940.1	0/1:65:33:1180:31:1093:-81.1357,0,-88.9902	0/1:441:227:8196:214:7878:-589.337,0,-617.923	0/1:18:8:296:10:370:-28.5795,0,-21.8826	0/1:144:73:2655:71:2590:-194.109,0,-199.979	0/1:109:52:1833:57:2064:-156.336,0,-135.507	0/1:150:81:2969:69:2545:-188.425,0,-226.59	0/0:216:216:7812:0:0:0,-58.4659,-702.96	0/1:61:27:979:34:1254:-96.4456,0,-71.6692	0/1:450:213:7578:237:8637:-655.263,0,-559.946	0/0:437:436:15609:1:37:0,-114.845,-1400.8	0/0:26:26:883:0:0:0,-7.02385,-79.7154	0/0:100:99:3573:1:37:0,-23.7496,-318.373	0/1:124:61:2151:63:2300:-173.48,0,-160.056	0/1:42:15:499:27:966:-75.7449,0,-33.6145	0/1:48:28:1036:20:730:-52.7819,0,-80.3681	0/1:143:71:2555:72:2631:-198.101,0,-191.248	0/1:181:92:3302:89:3229:-241.595,0,-248.168	0/0:558:558:19954:0:0:0,-150.806,-1794.8	0/0:73:73:2663:0:0:0,-19.7997,-239.89	0/1:64:34:1244:30:1106:-82.2888,0,-94.7232	0/0:151:151:5461:0:0:0,-40.8636,-491.494	0/1:101:59:2124:42:1546:-111.841,0,-163.874	0/1:74:29:1059:45:1653:-128.832,0,-75.324	0/1:14:6:222:8:296:-23.0129,0,-16.3042	0/1:31:15:547:16:588:-44.6518,0,-40.9517	0/1:77:30:1090:47:1716:-133.684,0,-77.3139	0/1:22:13:458:9:329:-23.7693,0,-35.4147	0/1:20:13:481:7:259:-17.978,0,-38.0566	0/0:265:265:9575:0:0:0,-71.734,-861.535	0/1:113:60:2192:53:1934:-143.491,0,-166.737	0/0:55:55:1984:0:0:0,-14.9093,-178.798	0/0:14:14:514:0:0:0,-3.82186,-46.5993	0/1:19:10:370:9:333:-24.9505,0,-28.2979	0/1:63:35:1283:28:1036:-76.2537,0,-98.5117	0/0:41:41:1499:0:0:0,-11.1339,-135.194	0/1:27:15:522:12:434:-31.8714,0,-39.8039	0/1:15:7:259:8:296:-22.728,0,-19.3754	0/1:21:11:407:10:362:-27.0162,0,-31.0834	0/1:12:7:259:5:185:-13.5135,0,-20.2311	0/1:63:33:1221:30:1096:-81.6617,0,-92.9233	0/0:47:47:1719:0:0:0,-12.7586,-154.981	0/1:68:40:1439:28:997:-71.3948,0,-111.214	0/0:48:48:1716:0:0:0,-12.9983,-154.673	0/1:64:35:1275:29:1073:-79.3151,0,-97.5164	0/0:25:25:925:0:0:0,-6.80131,-83.5685	0/1:13:5:181:8:292:-22.9383,0,-12.8691	0/0:55:55:1998:0:0:0,-14.9101,-180.058	0/1:36:17:625:19:676:-51.2113,0,-46.6251	0/0:16:16:549:0:0:0,-4.36252,-49.7331
Contig_146	194	.	G	A	169160	.	AB=0.497617;ABP=3.30013;AC=124;AF=0.529915;AN=234;AO=6146;CIGAR=1X;DP=13174;DPB=13174;DPRA=1.31471;EPP=13348.9;EPPR=15181.6;GTI=0;LEN=1;MEANALT=1.27368;MQM=60;MQMR=60;NS=117;NUMALT=1;ODDS=0;PAIRED=1;PAIREDR=1;PAO=0;PQA=0;PQR=0;PRO=0;QA=207693;QR=251284;RO=6994;RPL=0;RPP=13348.9;RPPR=15181.6;RPR=6146;RUN=1;SAF=0;SAP=13348.9;SAR=6146;SRF=0;SRP=15190.3;SRR=6994;TYPE=snp;technology.Illumina=1	GT:DP:RO:QR:AO:QA:GL	./.:5:0:0:5:175:-16.0906,-1.38362,0	./.:8:4:148:4:138:-10.3891,0,-11.3005	./.:3:2:74:1:27:-1.67707,0,-6.0605	./.:4:2:74:2:74:-5.72729,0,-5.72729	./.:4:4:138:0:0:0,-1.11277,-12.7577	1/1:20:0:0:19:646:-58.4312,-5.15809,0	./.:4:0:0:4:144:-13.3127,-1.11337,0	./.:8:5:185:3:101:-7.01493,0,-14.6747	0/0:13:13:477:0:0:0,-3.55101,-43.2711	0/1:15:8:292:7:255:-19.014,0,-22.3666	1/1:17:0:0:17:602:-54.4862,-4.6185,0	./.:8:8:296:0:0:0,-2.19688,-26.9934	0/1:11:7:236:4:130:-8.82062,0,-18.4335	1/1:13:0:0:13:453:-41.0959,-3.54947,0	0/1:15:12:444:3:111:-5.96498,0,-36.1384	0/1:12:6:222:6:208:-15.6036,0,-16.8731	0/1:10:5:162:5:154:-11.2854,0,-12.0112	0/1:10:3:111:7:259:-20.8159,0,-7.3562	./.:9:4:148:5:171:-13.1049,0,-11.0092	0/0:20:20:703:0:0:0,-5.43035,-63.5685	1/1:18:0:0:18:620:-56.1148,-4.90277,0	0/1:65:31:1120:34:1187:-89.3349,0,-83.2954	0/1:1108:549:19767:558:18865:-1397.54,0,-1478.95	0/0:1353:1352:48736:1:37:0,-362.623,-4380.14	0/0:1178:1178:42246:0:0:0,-318.477,-3799.65	0/0:52:52:1832:0:0:0,-14.0509,-165.07	0/1:285:137:4933:148:5090:-380.878,0,-366.796	0/1:78:45:1589:33:1100:-77.9673,0,-122.025	0/1:1209:619:22165:586:19582:-1435.6,0,-1668.22	0/0:596:593:21313:1:27:0,-158.189,-1914.67	1/1:839:4:98:829:28057:-2514.44,-215.893,0	0/1:91:45:1619:46:1529:-113.061,0,-121.204	0/1:143:86:3052:57:1908:-133.068,0,-236.055	1/1:694:3:88:690:23060:-2065.85,-178.889,0	1/1:65:0:0:64:2163:-194.852,-17.308,0	1/1:439:1:37:437:14852:-1332.58,-114.911,0	1/1:18:1:37:17:584:-49.4912,-1.53992,0	1/1:146:4:148:142:4842:-422.468,-26.1523,0	1/1:109:1:33:108:3731:-332.865,-26.4721,0	0/1:150:81:2873:69:2313:-167.622,0,-218.054	0/1:215:108:3829:106:3606:-266.634,0,-286.676	1/1:62:0:0:61:2016:-181.624,-16.4928,0	0/1:448:209:7490:239:8148:-611.832,0,-552.75	0/1:436:209:7455:227:7620:-567.631,0,-552.918	0/0:26:26:954:0:0:0,-7.07192,-86.1755	0/0:100:98:3534:2:74:0,-20.4174,-311.529	1/1:125:0:0:125:4232:-380.884,-33.7476,0	0/1:43:17:542:26:872:-67.0158,0,-37.226	0/1:48:28:1036:19:642:-45.1272,0,-80.6611	0/1:142:70:2551:70:2433:-181.09,0,-191.74	1/1:180:1:37:178:6028:-539.038,-44.9757,0	0/1:561:292:10593:268:9110:-667.98,0,-801.589	0/1:74:32:1184:42:1436:-109.295,0,-86.6168	1/1:64:0:0:63:2107:-189.802,-17.0231,0	0/0:151:151:5452:0:0:0,-40.8768,-490.699	1/1:102:7:239:95:3198:-266.343,-6.01381,0	0/1:74:30:1053:44:1487:-113.908,0,-74.8375	0/1:14:6:222:8:266:-20.2969,0,-16.3063	1/1:31:0:0:30:1020:-92.0558,-8.12089,0	1/1:76:0:0:75:2573:-231.722,-20.2743,0	0/1:22:13:477:8:243:-16.2587,0,-37.4316	0/1:20:13:477:6:222:-14.9084,0,-37.9792	0/0:265:265:9549:0:0:0,-71.703,-859.161	0/1:115:63:2281:52:1757:-127.057,0,-174.24	0/0:55:55:2025:0:0:0,-14.9261,-182.506	0/1:14:7:259:7:232:-17.2124,0,-19.6746	1/1:19:0:0:18:626:-56.6549,-4.90254,0	1/1:62:1:37:60:1970:-174.129,-13.1437,0	0/1:41:18:662:23:801:-61.1084,0,-48.6025	1/1:25:0:0:25:843:-76.1343,-6.76768,0	1/1:15:0:0:15:474:-42.9064,-4.04471,0	0/1:21:11:407:10:337:-24.7557,0,-31.0998	1/1:12:0:0:12:397:-36.0253,-3.26279,0	0/1:64:32:1114:31:1004:-73.4148,0,-83.3387	0/0:47:47:1671:0:0:0,-12.7272,-150.625	1/1:68:0:0:66:2214:-199.422,-17.8339,0	0/0:47:47:1712:0:0:0,-12.744,-154.335	0/1:64:35:1273:29:1016:-74.1843,0,-97.356	0/0:26:26:935:0:0:0,-7.05617,-84.4432	0/1:13:5:175:8:276:-21.4889,0,-12.3264	0/0:55:55:1994:0:0:0,-14.91,-179.699	0/1:37:17:605:20:665:-49.9513,0,-44.5508	0/1:17:10:350:7:215:-14.8375,0,-27.061
Contig_151	16	.	G	A	51292.7	.	AB=0.522908;ABP=16.7399;AC=50;AF=0.213675;AN=234;AO=1834;CIGAR=1X;DP=7657;DPB=7657;DPRA=1.55168;EPP=3985.49;EPPR=12638.8;GTI=0;LEN=1;MEANALT=1;MQM=60;MQMR=60;NS=117;NUMALT=1;ODDS=0;PAIRED=1;PAIREDR=0.999313;PAO=0;PQA=0;PQR=0;PRO=0;QA=67269;QR=212516;RO=5823;RPL=0;RPP=3985.49;RPPR=12647.5;RPR=1834;RUN=1;SAF=1834;SAP=3985.49;SAR=0;SRF=5822;SRP=12638.8;SRR=1;TYPE=snp;technology.Illumina=1	GT:DP:RO:QR:AO:QA:GL	0/1:14:1:37:13:481:-40.2523,-0.467614,0	0/0:47:47:1731:0:0:0,-12.7597,-156.064	0/0:41:41:1507:0:0:0,-11.1342,-135.914	0/1:27:10:356:17:629:-49.4658,0,-24.8112	./.:7:7:213:0:0:0,-1.89393,-19.4316	0/0:50:50:1800:0:0:0,-13.5407,-162.231	0/1:25:15:532:10:366:-26.2815,0,-41.2627	0/0:89:89:3239:0:0:0,-24.1037,-291.666	0/0:33:33:1203:0:0:0,-8.96716,-108.57	0/1:35:4:148:31:1137:-93.083,0,-3.84496	1/1:29:1:37:28:1022:-88.9362,-4.54318,0	0/0:23:22:804:1:37:0,-2.91488,-69.3213	0/1:43:25:879:18:662:-48.0532,0,-67.5905	0/0:94:94:3414:0:0:0,-25.4573,-307.406	0/0:61:61:2253:0:0:0,-16.5517,-203.015	1/1:36:0:0:36:1332:-120.176,-9.78064,0	0/0:23:23:820:0:0:0,-6.2435,-74.0974	0/0:65:65:2368:0:0:0,-17.6186,-213.339	0/1:40:25:925:15:555:-39.1939,0,-72.5658	0/0:33:33:1194:0:0:0,-8.95213,-107.741	./.:7:0:0:7:259:-23.6654,-1.92603,0	0/0:22:22:791:0:0:0,-5.97288,-71.4903	0/0:324:323:11834:1:37:0,-84.4063,-1061.4	0/1:905:456:16607:449:16356:-1226.3,0,-1248.88	0/1:665:308:11247:357:12997:-989.102,0,-831.75	0/0:12:12:444:0:0:0,-3.28028,-40.3052	0/1:127:59:2167:68:2489:-189.642,0,-160.672	0/0:17:16:578:1:37:0,-1.28399,-48.9794	0/0:739:739:26827:0:0:0,-199.956,-2413.12	0/0:363:363:13134:0:0:0,-98.2012,-1181.57	0/0:459:458:16827:1:37:0,-121.001,-1510.53	0/0:14:14:518:0:0:0,-3.82197,-46.9611	0/1:63:27:995:36:1328:-102.565,0,-72.5602	0/0:359:359:13186:0:0:0,-97.2447,-1186.37	1/1:28:0:0:28:1036:-93.5523,-7.61386,0	0/0:223:223:8162:0:0:0,-60.3813,-734.452	./.:8:8:296:0:0:0,-2.19688,-26.9934	0/0:26:25:915:1:37:0,-3.72928,-79.3093	0/1:52:25:915:27:976:-73.8606,0,-68.378	0/1:57:22:810:35:1271:-99.0774,0,-57.5311	0/1:82:36:1322:46:1692:-130.155,0,-96.8301	0/0:18:18:666:0:0:0,-4.90537,-60.2728	1/1:101:0:0:101:3692:-332.429,-27.3689,0	0/0:90:90:3219:0:0:0,-24.3565,-289.848	./.:4:3:111:1:37:-2.3069,0,-9.14769	0/0:30:28:1032:2:74:0,-1.47489,-86.4869	1/1:34:0:0:34:1258:-113.52,-9.23895,0	./.:6:6:214:0:0:0,-1.65495,-19.6063	0/0:11:11:407:0:0:0,-3.00943,-36.9772	0/0:16:16:584:0:0:0,-4.36343,-52.8941	0/0:66:66:2387:0:0:0,-17.8885,-215.048	0/1:310:151:5529:159:5734:-431.976,0,-413.573	0/0:21:21:767:0:0:0,-5.71721,-69.353	0/1:24:9:323:15:555:-43.6206,0,-22.6574	0/1:85:43:1579:42:1554:-116.905,0,-119.159	0/0:33:33:1207:0:0:0,-8.96727,-108.93	1/1:10:0:0:10:370:-33.6493,-2.73858,0	./.:6:6:222:0:0:0,-1.65519,-20.3375	0/1:10:2:70:8:296:-24.1809,0,-3.62847	0/0:85:85:3072:0:0:0,-23.0046,-276.626	0/0:16:15:551:1:37:0,-1.01249,-46.5534	0/0:15:15:528:0:0:0,-4.07679,-47.8281	0/0:181:181:6508:0:0:0,-48.9704,-585.651	0/0:122:122:4475:0:0:0,-33.0573,-402.857	0/0:20:20:713:0:0:0,-5.43106,-64.4724	0/1:14:8:286:6:199:-14.2204,0,-22.1235	0/1:27:13:477:14:518:-39.4401,0,-35.7381	0/1:66:34:1250:32:1180:-88.4084,0,-94.7159	0/1:51:26:962:25:925:-69.5366,0,-72.8718	./.:3:3:107:0:0:0,-0.842518,-9.98139	./.:2:2:74:0:0:0,-0.571791,-7.02567	0/1:11:4:148:7:259:-20.5215,0,-10.4368	0/1:14:10:370:4:148:-9.59547,0,-29.7216	0/0:28:28:1028:0:0:0,-7.61362,-92.8316	0/0:47:47:1708:0:0:0,-12.7439,-153.975	0/0:91:91:3307:0:0:0,-24.6449,-297.781	0/0:46:46:1684:0:0:0,-12.4882,-151.835	0/0:23:23:851:0:0:0,-6.25961,-76.9126	0/0:25:25:925:0:0:0,-6.80131,-83.5685	./.:9:8:296:1:27:0,-0.00801089,-24.4933	0/0:23:23:828:0:0:0,-6.24373,-74.8187	0/0:16:16:592:0:0:0,-4.36367,-53.6169	0/1:104:47:1878:57:2250:-174.293,0,-140.795
Contig_179	76	.	T	C	28285.2	.	AB=0.493747;ABP=3.74351;AC=48;AF=0.206897;AN=232;AO=1079;CIGAR=1X;DP=10021;DPB=10021;DPRA=0.434558;EPP=2346.03;EPPR=19416;GTI=0;LEN=1;MEANALT=1;MQM=60;MQMR=60;NS=116;NUMALT=1;ODDS=0;PAIRED=0.999073;PAIREDR=0.999888;PAO=0;PQA=0;PQR=0;PRO=0;QA=39019;QR=322207;RO=8940;RPL=1079;RPP=2346.03;RPPR=19416;RPR=0;RUN=1;SAF=1079;SAP=2346.03;SAR=0;SRF=8940;SRP=19416;SRR=0;TYPE=snp;technology.Illumina=1	GT:DP:RO:QR:AO:QA:GL	0/1:12:7:213:5:185:-13.5454,0,-16.0567	0/0:15:15:545:0:0:0,-4.09212,-49.3834	./.:9:2:74:7:259:-21.1155,0,-4.27034	./.:6:6:222:0:0:0,-1.65519,-20.3375	./.:6:6:222:0:0:0,-1.65519,-20.3375	0/0:22:22:796:0:0:0,-5.98782,-71.9597	0/0:11:11:397:0:0:0,-3.00872,-36.0692	0/0:29:29:1059:0:0:0,-7.88388,-95.6176	0/1:15:10:333:5:162:-10.6036,0,-26.0994	0/0:31:29:1059:2:74:0,-1.74582,-88.9143	0/1:13:7:236:6:222:-16.6032,0,-17.8579	0/0:13:13:477:0:0:0,-3.55101,-43.2711	0/0:11:11:407:0:0:0,-3.00943,-36.9772	0/0:26:26:948:0:0:0,-7.07133,-85.6332	0/0:45:45:1639:0:0:0,-12.2171,-147.787	0/1:28:9:333:19:666:-52.5298,0,-22.4732	0/1:15:8:286:7:259:-19.3761,0,-21.8231	0/1:29:10:370:19:693:-54.6869,0,-25.523	0/0:14:14:514:0:0:0,-3.82186,-46.5993	0/0:32:32:1156:0:0:0,-8.6956,-104.34	0/1:11:6:218:5:185:-13.7985,0,-16.7975	0/1:38:18:646:20:736:-56.0728,0,-47.9543	0/0:918:917:33062:0:0:0,-248.103,-2973.9	0/0:1201:1201:43376:0:0:0,-324.957,-3901.55	0/0:1035:1035:37338:0:0:0,-280.001,-3358.45	0/0:20:20:736:0:0:0,-5.44695,-66.5678	0/0:182:182:6558:0:0:0,-49.2564,-590.164	0/0:46:46:1632:0:0:0,-12.4559,-147.116	0/0:958:958:34474:0:0:0,-259.129,-3100.82	0/0:393:392:14159:0:0:0,-106.053,-1273.76	0/1:524:273:9949:251:9068:-673.889,0,-753.214	0/0:48:48:1721:0:0:0,-13.0132,-155.141	0/0:91:91:3207:0:0:0,-24.6096,-288.749	0/0:479:479:17161:0:0:0,-129.504,-1543.68	0/1:44:24:870:20:726:-53.5203,0,-66.5059	0/0:275:275:9994:0:0:0,-74.4595,-899.235	0/0:15:15:551:0:0:0,-4.0927,-49.9274	0/1:79:41:1472:38:1388:-103.612,0,-111.163	0/0:99:99:3562:0:0:0,-26.7949,-320.7	0/1:60:36:1322:24:884:-63.3789,0,-102.847	0/0:157:156:5621:1:37:0,-39.1711,-502.57	0/1:25:9:333:16:592:-46.6825,0,-23.2833	0/0:287:287:10368:0:0:0,-77.6773,-932.847	0/1:216:106:3792:110:4000:-301.471,0,-282.759	0/1:12:7:259:5:181:-13.1514,0,-20.2312	0/1:66:30:1069:36:1290:-98.341,0,-78.4128	0/0:99:98:3589:1:37:0,-23.4958,-319.828	0/1:25:13:444:12:440:-32.9678,0,-33.3146	0/0:30:30:1096:0:0:0,-8.15473,-98.9457	0/0:82:82:2989:0:0:0,-22.2228,-269.196	0/0:84:84:3065:0:0:0,-22.765,-276.034	0/1:305:147:5338:158:5649:-425.68,0,-397.757	0/1:38:22:783:16:592:-43.0966,0,-60.3128	0/0:41:41:1480:0:0:0,-11.1182,-133.465	0/1:38:25:925:13:438:-29.1917,0,-73.1369	0/0:77:76:2808:1:37:0,-17.5526,-249.597	0/1:32:19:689:13:458:-32.6419,0,-53.5078	0/0:12:12:407:0:0:0,-3.2635,-36.9325	0/0:23:23:833:0:0:0,-6.25867,-75.288	0/0:93:93:3356:0:0:0,-25.2001,-302.208	0/1:17:10:370:7:255:-18.4522,0,-28.8626	0/1:23:11:380:12:440:-33.5241,0,-28.0862	0/0:360:360:12787:0:0:0,-97.3752,-1150.38	0/1:114:58:2118:56:2058:-154.383,0,-159.787	0/1:19:7:236:12:398:-30.8483,0,-16.2073	0/1:14:7:259:7:255:-19.2969,0,-19.6587	0/0:28:28:1026:0:0:0,-7.61315,-92.6498	0/1:71:43:1537:28:1032:-73.7405,0,-119.204	0/0:40:40:1416:0:0:0,-10.8314,-127.687	0/0:23:23:806:0:0:0,-6.24267,-72.8334	0/0:11:11:384:0:0:0,-2.99347,-34.8723	0/0:23:23:814:0:0:0,-6.24291,-73.5547	0/1:16:11:393:5:181:-12.0311,0,-31.2323	0/0:51:51:1784:0:0:0,-13.7936,-160.768	0/0:68:68:2485:0:0:0,-18.4317,-223.864	0/1:71:31:1133:40:1476:-113.707,0,-82.8086	0/1:54:22:757:32:1174:-91.1755,0,-53.5782	0/0:80:80:2821:0:0:0,-21.6464,-254.047	0/0:19:19:689:0:0:0,-5.17539,-62.3356	./.:7:7:259:0:0:0,-1.92603,-23.6654	0/1:43:14:508:29:1050:-83.0106,0,-34.1504	0/0:18:17:606:1:37:0,-1.54098,-51.4792	0/1:22:17:606:5:183:-10.5557,0,-48.7974
Contig_179	184	.	G	A	27472	.	AB=0.497118;ABP=3.16049;AC=50;AF=0.215517;AN=232;AO=1051;CIGAR=1X;DP=9638;DPB=9638;DPRA=0.799722;EPP=2285.23;EPPR=18642.9;GTI=0;LEN=1;MEANALT=1;MQM=60;MQMR=60;NS=116;NUMALT=1;ODDS=0;PAIRED=0.999049;PAIREDR=0.999884;PAO=0;PQA=0;PQR=0;PRO=0;QA=37938;QR=311383;RO=8584;RPL=0;RPP=2285.23;RPPR=18642.9;RPR=1051;RUN=1;SAF=0;SAP=2285.23;SAR=1051;SRF=0;SRP=18642.9;SRR=8584;TYPE=snp;technology.Illumina=1	GT:DP:RO:QR:AO:QA:GL	0/1:10:6:222:4:148:-10.7211,0,-17.451	0/0:17:17:619:0:0:0,-4.63381,-56.0401	0/1:11:2:74:9:333:-27.2446,0,-3.7137	./.:6:6:222:0:0:0,-1.65519,-20.3375	./.:6:6:222:0:0:0,-1.65519,-20.3375	0/0:22:22:814:0:0:0,-5.98876,-73.5846	./.:9:9:313:0:0:0,-2.46631,-28.5013	0/0:27:27:981:0:0:0,-7.34206,-88.6009	0/1:12:7:259:5:181:-13.1514,0,-20.2312	0/0:29:27:981:2:74:0,-1.20236,-81.8945	0/1:12:6:218:6:222:-16.8724,0,-16.5102	0/0:12:12:436:0:0:0,-3.28004,-39.5806	0/0:11:11:407:0:0:0,-3.00943,-36.9772	0/0:26:26:917:0:0:0,-7.05523,-82.8195	0/0:42:42:1527:0:0:0,-11.3898,-137.694	0/1:28:9:333:19:676:-53.4316,0,-22.4725	0/1:15:8:286:7:255:-19.0146,0,-21.8232	0/1:27:10:356:17:611:-47.8433,0,-24.8122	0/0:14:14:514:0:0:0,-3.82186,-46.5993	0/0:30:30:1100:0:0:0,-8.15485,-99.306	0/1:11:6:222:5:185:-13.7984,0,-17.16	0/1:37:17:625:20:707:-53.7323,0,-46.3502	0/0:874:874:31723:0:0:0,-236.559,-2853.55	0/0:1150:1149:41583:1:37:0,-307.88,-3737.01	0/0:994:993:36024:0:0:0,-268.756,-3240.38	0/0:20:20:717:0:0:0,-5.43118,-64.8333	0/0:175:175:6277:0:0:0,-47.3586,-564.888	0/0:45:45:1627:0:0:0,-12.2159,-146.704	0/0:916:916:33305:0:0:0,-247.965,-2995.88	0/0:385:385:14004:0:0:0,-104.221,-1259.89	0/1:508:264:9618:244:8900:-663.114,0,-727.712	0/0:45:45:1651:0:0:0,-12.2175,-148.866	0/0:85:85:3103:0:0:0,-23.0498,-279.467	0/0:462:462:16656:0:0:0,-125.021,-1498.38	0/1:41:22:787:19:683:-50.4821,0,-59.8464	0/0:268:268:9744:0:0:0,-72.5503,-876.733	0/0:15:15:541:0:0:0,-4.092,-49.0218	0/1:77:40:1472:37:1328:-98.7374,0,-111.723	0/0:97:97:3481:0:0:0,-26.2669,-313.431	0/1:58:34:1254:24:870:-62.6656,0,-97.2691	0/0:153:152:5496:1:37:0,-38.1035,-491.343	0/1:25:9:329:16:564:-44.1574,0,-22.9246	0/0:279:279:10096:0:0:0,-75.5112,-908.377	0/1:209:103:3773:106:3839:-288.855,0,-282.931	0/1:12:7:245:5:175:-12.6078,0,-18.9631	0/1:62:28:1022:34:1225:-93.5596,0,-75.2841	0/0:99:98:3588:1:37:0,-23.5101,-319.755	0/1:23:11:403:12:440:-33.5083,0,-30.1642	0/0:29:29:1055:0:0:0,-7.88376,-95.2573	0/0:80:80:2912:0:0:0,-21.6949,-262.286	0/0:81:81:2936:0:0:0,-21.9507,-264.428	0/1:293:141:5128:152:5491:-414.718,0,-382.085	0/1:38:22:810:16:588:-42.7208,0,-62.7469	0/0:41:41:1479:0:0:0,-11.1325,-133.392	0/1:34:22:804:12:420:-28.6653,0,-63.3156	0/0:77:76:2790:1:37:0,-17.5516,-247.978	0/1:30:18:666:12:444:-31.9277,0,-51.9694	0/0:11:11:380:0:0:0,-2.99335,-34.5098	0/0:22:22:796:0:0:0,-5.98782,-71.9597	0/0:84:84:3052:0:0:0,-22.7781,-274.879	0/1:17:10:370:7:245:-17.5481,0,-28.8633	0/1:21:10:366:11:361:-26.9254,0,-27.4087	0/0:342:341:12379:1:14:0,-91.2998,-1112.46	0/1:111:57:2061:54:1976:-147.821,0,-155.475	0/1:18:7:259:11:384:-29.8472,0,-18.55	0/1:14:7:259:7:236:-17.5741,0,-19.6745	0/0:26:26:939:0:0:0,-7.05629,-84.8037	0/1:69:41:1490:28:1018:-73.0115,0,-115.517	0/0:39:39:1435:0:0:0,-10.593,-129.44	0/0:21:21:746:0:0:0,-5.70179,-67.4402	0/0:11:11:403:0:0:0,-3.00931,-36.6146	0/0:21:21:730:0:0:0,-5.7005,-65.9936	0/1:16:10:370:6:199:-13.6603,0,-29.1628	0/0:48:48:1776:0:0:0,-13.0308,-160.111	0/0:66:66:2401:0:0:0,-17.8893,-216.308	0/1:70:31:1114:39:1408:-107.874,0,-81.3859	0/1:50:19:695:31:1106:-86.1313,0,-49.0966	0/0:77:77:2758:0:0:0,-20.8369,-248.383	0/0:17:17:629:0:0:0,-4.63452,-56.9449	./.:7:7:236:0:0:0,-1.90998,-21.5485	0/1:43:14:514:29:1061:-84.0042,0,-34.6757	0/0:17:16:572:1:37:0,-1.28341,-48.4359	0/1:22:17:556:5:173:-9.65847,0,-44.2868
Contig_179	229	.	G	A	28300.8	.	AB=0.495137;ABP=3.45385;AC=47;AF=0.202586;AN=232;AO=1103;CIGAR=1X;DP=10041;DPB=10041;DPRA=1.97476;EPP=2398.14;EPPR=19368.2;GTI=0;LEN=1;MEANALT=1.1875;MQM=60;MQMR=60;NS=116;NUMALT=1;ODDS=0;PAIRED=0.999093;PAIREDR=0.999888;PAO=0;PQA=0;PQR=0;PRO=0;QA=39435;QR=321158;RO=8918;RPL=0;RPP=2398.14;RPPR=19368.2;RPR=1103;RUN=1;SAF=0;SAP=2398.14;SAR=1103;SRF=0;SRP=19368.2;SRR=8918;TYPE=snp;technology.Illumina=1	GT:DP:RO:QR:AO:QA:GL	0/1:11:7:236:4:148:-10.4528,0,-18.4326	0/0:17:17:625:0:0:0,-4.6344,-56.5836	0/1:11:2:74:9:333:-27.2446,0,-3.7137	./.:6:6:222:0:0:0,-1.65519,-20.3375	./.:6:6:195:0:0:0,-1.63897,-17.8495	0/0:22:22:810:0:0:0,-5.98864,-73.2239	0/0:11:11:357:0:0:0,-2.97739,-32.4049	0/0:28:27:972:0:0:0,-7.32702,-87.7716	0/1:15:9:325:6:199:-13.9397,0,-25.3736	0/0:31:29:1042:2:74:0,-1.73055,-87.3649	0/1:13:7:216:6:222:-16.6046,0,-16.0461	0/0:12:12:434:0:0:0,-3.27957,-39.3979	0/0:11:11:407:0:0:0,-3.00943,-36.9772	0/0:26:26:902:0:0:0,-7.0396,-81.4477	0/0:44:44:1551:0:0:0,-11.8997,-139.813	0/1:28:9:333:19:703:-55.8681,0,-22.4565	0/1:15:8:292:7:259:-19.3755,0,-22.3665	0/1:29:10:370:19:680:-53.5126,0,-25.5381	0/0:15:15:522:0:0:0,-4.0762,-47.2841	0/0:32:32:1180:0:0:0,-8.69713,-106.504	0/1:11:6:222:5:185:-13.7984,0,-17.16	0/1:38:18:639:20:717:-54.3731,0,-47.3378	0/0:917:913:32786:0:0:0,-246.868,-2948.92	0/0:1205:1202:43054:2:30:0,-322.8,-3869.64	0/0:1038:1034:37298:1:14:0,-278.697,-3353.55	0/0:20:20:717:0:0:0,-5.43118,-64.8333	0/0:185:185:6643:0:0:0,-50.0387,-597.777	0/0:46:46:1647:0:0:0,-12.4715,-148.485	0/0:960:954:34566:3:55:0,-254.037,-3104.3	0/0:393:391:14185:1:37:0,-102.771,-1272.82	0/1:527:274:9911:251:9017:-669.082,0,-749.555	0/0:47:47:1712:0:0:0,-12.744,-154.335	0/0:92:92:3292:0:0:0,-24.9125,-296.431	0/0:483:483:17359:0:0:0,-130.618,-1561.51	0/1:43:24:865:19:703:-51.7337,0,-66.3272	0/0:276:276:10084:0:0:0,-74.7482,-907.345	0/0:15:15:532:0:0:0,-4.07691,-48.1897	0/1:79:41:1461:38:1402:-104.886,0,-110.169	0/0:99:97:3528:1:14:0,-25.2938,-316.427	0/1:60:36:1308:24:880:-63.0202,0,-101.588	0/0:159:158:5762:1:37:0,-39.7316,-515.269	0/1:25:9:323:15:551:-43.2601,0,-22.6575	0/0:287:286:10319:1:14:0,-76.3585,-927.125	0/1:216:105:3760:110:3932:-295.647,0,-280.155	0/1:12:7:259:5:185:-13.5135,0,-20.2311	0/1:66:30:1046:36:1289:-98.2633,0,-76.3561	0/0:100:99:3612:1:37:0,-23.7658,-321.897	0/1:25:13:458:12:421:-31.2502,0,-34.5929	0/0:29:29:1043:0:0:0,-7.88259,-94.1732	0/0:82:82:2993:0:0:0,-22.2229,-269.556	0/0:84:84:3001:0:0:0,-22.7316,-270.239	0/1:305:147:5228:158:5668:-427.483,0,-387.844	0/1:38:22:804:16:592:-43.0812,0,-62.2058	0/0:41:41:1461:0:0:0,-11.1025,-131.735	0/1:38:24:855:14:444:-29.7521,0,-66.8404	0/0:77:76:2737:1:37:0,-17.5337,-243.19	0/1:32:19:670:13:448:-31.7563,0,-51.7933	0/0:12:12:421:0:0:0,-3.26433,-38.202	0/0:23:23:837:0:0:0,-6.25879,-75.6487	0/0:93:90:3174:3:103:0,-15.8459,-276.459	0/1:17:8:286:9:333:-25.5135,0,-21.259	0/1:23:11:399:12:421:-31.7909,0,-29.8195	0/0:359:356:12699:2:28:0,-94.2283,-1139.86	0/1:114:58:2119:56:1999:-149.087,0,-159.921	0/1:19:7:259:12:421:-32.9126,0,-18.2715	0/1:14:7:259:7:259:-19.6586,0,-19.6586	0/0:28:28:1032:0:0:0,-7.61374,-93.192	0/1:71:43:1554:28:1032:-73.7253,0,-120.735	0/0:41:41:1480:0:0:0,-11.1182,-133.465	0/0:22:22:735:0:0:0,-5.94042,-66.3981	0/0:11:11:407:0:0:0,-3.00943,-36.9772	0/0:23:23:808:0:0:0,-6.24232,-73.0121	0/1:17:9:309:8:273:-20.0831,0,-23.3593	0/0:51:51:1842:0:0:0,-13.8265,-166.027	0/0:68:68:2477:0:0:0,-18.4315,-223.145	0/1:71:31:1147:40:1449:-111.276,0,-84.0836	0/1:53:22:781:31:1143:-88.6546,0,-56.0109	0/0:80:79:2836:1:14:0,-20.3879,-254.148	0/0:19:19:676:0:0:0,-5.16021,-61.1437	./.:7:5:185:2:74:-4.83551,0,-14.9778	0/1:43:14:518:29:1073:-85.0833,0,-35.0351	0/0:18:17:625:1:37:0,-1.55676,-53.2147	0/1:22:17:649:5:192:-11.3624,0,-52.659
Contig_179	278	.	G	A	106229	.	AB=0.550839;ABP=179.643;AC=73;AF=0.314655;AN=232;AO=4366;CIGAR=1X;DP=10046;DPB=10046;DPRA=3.54331;EPP=9483.66;EPPR=12326.1;GTI=0;LEN=1;MEANALT=1.04054;MQM=60;MQMR=60;NS=116;NUMALT=1;ODDS=0;PAIRED=1;PAIREDR=0.999648;PAO=0;PQA=0;PQR=0;PRO=0;QA=143225;QR=184747;RO=5675;RPL=4366;RPP=9483.66;RPPR=12326.1;RPR=0;RUN=1;SAF=0;SAP=9483.66;SAR=4366;SRF=0;SRP=12326.1;SRR=5675;TYPE=snp;technology.Illumina=1	GT:DP:RO:QR:AO:QA:GL	0/0:11:11:363:0:0:0,-3.00812,-32.9891	0/1:17:8:264:9:297:-22.2633,0,-19.2749	0/0:11:11:363:0:0:0,-3.00812,-32.9891	./.:6:2:66:4:132:-10.4415,0,-4.39353	./.:6:3:99:3:99:-7.41753,0,-7.41753	0/1:22:12:396:10:330:-23.854,0,-29.822	0/1:11:5:165:6:179:-13.2594,0,-12.0028	0/1:28:14:443:14:462:-34.1364,0,-32.4046	0/0:15:15:495:0:0:0,-4.09104,-44.8651	0/1:30:17:555:13:429:-30.5888,0,-41.9668	0/0:13:13:417:0:0:0,-3.5484,-37.8379	0/1:12:2:66:10:330:-26.6862,0,-2.71417	0/1:11:3:99:8:264:-20.9839,0,-5.9889	0/1:26:14:456:12:377:-26.9954,0,-34.1488	0/1:44:18:594:26:858:-65.4472,0,-41.635	0/0:28:27:872:1:33:0,-4.614,-75.769	0/0:15:15:495:0:0:0,-4.09104,-44.8651	0/0:29:29:957:0:0:0,-7.88127,-86.4314	0/1:15:4:132:11:363:-28.8101,0,-7.873	0/1:32:8:245:24:792:-62.8261,0,-13.426	0/0:11:11:363:0:0:0,-3.00812,-32.9891	0/0:38:38:1248:0:0:0,-10.3173,-112.611	0/1:919:457:14812:461:15133:-1113.3,0,-1084.28	0/1:1205:544:17634:660:21646:-1621.89,0,-1260.77	0/1:1037:500:16357:537:17609:-1303.76,0,-1191.09	0/1:20:10:330:10:330:-24.4104,0,-24.4104	0/1:185:75:2451:110:3601:-274.065,0,-170.552	0/1:46:17:561:29:957:-73.8258,0,-38.1115	0/1:959:418:13532:541:17712:-1334.24,0,-958.048	0/1:394:140:4582:254:8339:-643.808,0,-305.68	0/0:527:526:17172:1:33:0,-139.634,-1542.23	0/1:48:20:654:28:905:-68.5872,0,-45.9677	0/1:92:43:1419:49:1598:-119.009,0,-102.9	0/1:483:206:6705:277:9074:-685.839,0,-472.62	0/0:44:42:1367:2:66:0,-5.97348,-117.331	0/1:276:120:3935:156:5142:-388.078,0,-279.425	0/1:15:7:231:8:264:-19.837,0,-16.846	0/0:79:77:2522:2:66:0,-15.4557,-221.262	0/1:99:36:1176:63:2073:-159.887,0,-79.0927	0/0:60:60:1974:0:0:0,-16.2733,-177.93	0/1:159:57:1844:102:3348:-258.373,0,-122.948	0/0:25:25:819:0:0:0,-6.79776,-74.0129	0/1:287:118:3857:169:5571:-423.706,0,-269.422	0/0:216:216:6997:0:0:0,-58.4259,-629.767	0/0:12:12:396:0:0:0,-3.27885,-35.9581	0/0:66:63:2079:2:66:0,-11.6794,-181.42	0/1:100:45:1479:55:1809:-135.835,0,-106.112	0/0:25:25:825:0:0:0,-6.79835,-74.5553	0/1:29:14:456:15:495:-36.8252,0,-33.3028	0/1:82:39:1243:43:1419:-105.643,0,-89.7554	0/1:84:28:905:56:1848:-143.729,0,-58.7595	0/0:305:304:9871:0:0:0,-82.2473,-888.341	0/0:38:38:1254:0:0:0,-10.3178,-113.153	0/1:41:21:655:20:660:-48.4427,0,-47.9606	0/0:38:38:1242:0:0:0,-10.3167,-112.069	0/1:77:41:1347:36:1176:-85.0827,0,-100.49	0/0:32:31:1017:0:0:0,-8.42214,-91.8275	0/1:12:3:99:9:297:-23.6897,0,-5.71068	0/1:23:10:311:13:429:-32.5426,0,-21.8592	0/1:93:43:1375:50:1644:-122.912,0,-98.6502	0/0:17:17:561:0:0:0,-4.6325,-50.8032	0/0:23:21:693:2:60:0,-0.832182,-57.2264	0/1:360:170:5491:190:6246:-464.717,0,-396.691	0/0:114:114:3668:0:0:0,-30.8288,-330.27	0/0:19:19:627:0:0:0,-5.17396,-56.7412	0/0:14:14:450:0:0:0,-3.81913,-40.8076	0/1:28:17:561:11:363:-25.1782,0,-43.063	0/0:71:71:2313:0:0:0,-19.249,-208.426	0/1:41:20:660:21:693:-51.3883,0,-48.4112	0/1:23:11:351:12:396:-29.5446,0,-25.476	0/1:11:5:165:6:198:-14.9859,0,-11.9869	0/1:23:13:429:10:330:-23.5767,0,-32.5268	0/0:17:17:536:0:0:0,-4.61613,-48.5235	0/1:51:26:833:25:762:-54.8867,0,-61.3195	0/1:68:26:852:42:1361:-104.211,0,-58.3568	0/0:71:71:2337:0:0:0,-19.2514,-210.589	0/0:54:54:1782:0:0:0,-14.6495,-160.657	0/1:80:44:1427:36:1163:-83.1091,0,-106.894	0/1:19:9:297:10:330:-24.6898,0,-21.7035	./.:7:7:212:0:0:0,-1.90926,-19.3607	0/0:43:43:1419:0:0:0,-11.6715,-127.998	0/1:18:15:495:3:99:-4.0588,0,-39.9069	0/1:22:5:183:17:599:-48.1678,0,-10.5558
Contig_305	75	.	C	G	339583	.	AB=0.483479;ABP=13.5572;AC=181;AF=0.760504;AN=238;AO=10859;CIGAR=1X;DP=13185;DPB=13185;DPRA=37.8621;EPP=23583;EPPR=5043;GTI=0;LEN=1;MEANALT=1.03448;MQM=60;MQMR=60;NS=119;NUMALT=1;ODDS=0;PAIRED=0.999724;PAIREDR=0.999138;PAO=0;PQA=0;PQR=0;PRO=0;QA=392170;QR=84358;RO=2321;RPL=10859;RPP=23583;RPPR=5043;RPR=0;RUN=1;SAF=10859;SAP=23583;SAR=0;SRF=2321;SRP=5043;SRR=0;TYPE=snp;technology.Illumina=1	GT:DP:RO:QR:AO:QA:GL	0/1:17:8:296:9:323:-24.6087,0,-22.1638	1/1:15:0:0:15:555:-50.289,-4.09282,0	0/1:19:5:181:14:514:-41.3267,0,-11.2	1/1:18:0:0:18:635:-57.4538,-4.88923,0	1/1:25:0:0:25:888:-80.2119,-6.78461,0	0/1:46:25:915:21:773:-57.2076,0,-70.0103	1/1:20:0:0:20:717:-64.8333,-5.43118,0	0/1:43:18:666:25:888:-68.4034,0,-48.3979	0/1:46:20:732:26:944:-72.627,0,-53.5122	0/1:22:11:407:11:382:-28.5449,0,-30.8195	0/1:29:13:477:16:592:-45.5666,0,-35.1842	1/1:26:1:37:25:913:-79.1307,-3.72963,0	0/1:40:25:855:15:532:-37.1533,0,-66.2728	1/1:32:0:0:32:1138:-102.682,-8.66554,0	1/1:45:0:0:45:1611:-145.23,-12.1864,0	0/1:35:19:699:16:592:-43.9065,0,-53.562	0/1:23:15:555:8:286:-19.59,0,-43.9015	1/1:37:0:0:37:1326:-119.611,-10.0342,0	1/1:19:0:0:19:703:-63.6008,-5.17622,0	1/1:26:0:0:26:905:-81.7349,-7.05405,0	0/1:19:11:374:8:292:-21.2588,0,-28.6618	1/1:38:0:0:38:1402:-126.472,-10.3222,0	1/1:1034:1:37:1033:37442:-3364.48,-276.427,0	1/1:1290:0:0:1289:46463:-4178.98,-348.579,0	1/1:1100:0:0:1098:39759:-3576.2,-297.069,0	1/1:68:0:0:68:2469:-222.423,-18.4304,0	1/1:202:1:37:201:7336:-656.825,-51.3625,0	0/1:70:36:1318:34:1189:-88.1272,0,-99.7953	0/1:1088:562:20404:526:19092:-1422.85,0,-1540.91	1/1:579:0:0:579:20934:-1883.11,-156.651,0	1/1:734:0:0:734:26604:-2393.11,-198.641,0	1/1:68:0:0:67:2413:-217.367,-18.1439,0	1/1:112:0:0:112:3914:-352.292,-30.2495,0	1/1:605:0:0:605:21688:-1950.8,-163.56,0	0/1:80:42:1513:38:1398:-104.238,0,-114.581	1/1:356:1:37:355:12890:-1156.36,-93.0373,0	0/1:25:15:541:10:362:-25.9061,0,-42.0774	0/1:134:74:2678:60:2119:-154.467,0,-204.8	0/1:122:62:2237:60:2137:-159.335,0,-168.369	1/1:76:0:0:76:2740:-246.782,-20.5818,0	0/1:183:93:3304:90:3221:-240.378,0,-247.822	0/1:88:49:1753:39:1431:-105.044,0,-134.011	1/1:368:0:0:368:13404:-1205.93,-99.6318,0	1/1:305:0:0:305:10990:-988.727,-82.4924,0	0/1:16:2:74:14:510:-41.8285,0,-2.33868	0/1:93:51:1887:42:1531:-112.651,0,-144.725	0/1:139:83:3015:56:2008:-143.112,0,-233.757	1/1:47:1:37:45:1582:-139.256,-9.1048,0	0/1:29:14:514:15:555:-42.2259,0,-38.5249	1/1:95:0:0:95:3459:-311.473,-25.7436,0	1/1:110:0:0:110:3965:-356.949,-29.7741,0	0/1:473:236:8667:237:8511:-637.593,0,-651.718	1/1:71:0:0:71:2530:-227.873,-19.2112,0	0/1:50:19:685:31:1110:-86.4916,0,-48.1962	0/1:117:56:1999:61:2197:-166.128,0,-148.286	0/1:91:49:1793:42:1530:-113.111,0,-136.794	0/1:58:34:1221:24:880:-63.5821,0,-94.2965	1/1:13:0:0:13:471:-42.7265,-3.55042,0	1/1:31:0:0:31:1147:-103.536,-8.4264,0	1/1:140:0:0:140:4937:-444.277,-37.8047,0	0/1:37:16:592:21:768:-59.2346,0,-43.3561	1/1:21:0:0:21:754:-68.1618,-5.70203,0	0/1:507:270:9824:237:8575:-634.182,0,-746.542	1/1:178:0:0:178:6440:-579.565,-48.1888,0	0/1:74:44:1628:30:1056:-75.0538,0,-126.609	1/1:23:0:0:23:837:-75.6487,-6.25879,0	0/1:49:29:1036:20:717:-51.3522,0,-80.1109	0/1:81:38:1369:43:1537:-116.489,0,-101.341	1/1:73:0:0:73:2663:-239.89,-19.7997,0	1/1:34:0:0:34:1225:-110.528,-9.22239,0	1/1:32:0:0:32:1160:-104.7,-8.69572,0	1/1:30:0:0:30:1054:-95.1229,-8.12313,0	0/1:39:21:777:18:662:-49.1207,0,-59.493	0/1:85:52:1920:33:1213:-86.1952,0,-149.868	1/1:84:0:0:84:3062:-275.779,-22.7788,0	1/1:131:0:0:131:4710:-423.961,-35.4602,0	1/1:101:1:37:100:3624:-322.993,-24.0495,0	0/1:106:56:1990:50:1800:-133.366,0,-150.477	1/1:29:0:0:29:1042:-94.0678,-7.86861,0	0/1:17:2:74:15:505:-41.0867,0,-2.09681	0/1:87:43:1558:44:1564:-117.28,0,-116.753	1/1:39:3:103:36:1322:-109.954,-1.29987,0	0/1:67:36:1389:31:1165:-86.7645,0,-106.934
Contig_393	34	.	A	C	330791	.	AB=0.511348;ABP=6.36173;AC=183;AF=0.775424;AN=236;AO=10427;CIGAR=1X;DP=11906;DPB=11906;DPRA=0;EPP=22393.8;EPPR=3188.58;GTI=0;LEN=1;MEANALT=1.0339;MQM=60;MQMR=60;NS=118;NUMALT=1;ODDS=0;PAIRED=0.999616;PAIREDR=0.998644;PAO=0;PQA=0;PQR=0;PRO=0;QA=377762;QR=54371;RO=1475;RPL=29;RPP=22393.8;RPPR=3188.58;RPR=10398;RUN=1;SAF=10427;SAP=22645;SAR=0;SRF=1475;SRP=3205.93;SRR=0;TYPE=snp;technology.Illumina=1	GT:DP:RO:QR:AO:QA:GL	0/1:26:13:481:13:458:-34.2992,0,-36.3919	1/1:58:0:0:58:2123:-191.303,-15.7235,0	1/1:27:1:37:26:948:-82.2781,-4.00054,0	1/1:19:0:0:19:676:-61.1437,-5.16021,0	1/1:37:0:0:37:1338:-120.694,-10.0354,0	1/1:62:0:0:62:2270:-204.542,-16.8212,0	0/1:38:16:588:22:791:-61.0326,0,-42.7365	0/1:81:37:1369:44:1628:-124.662,0,-101.334	0/1:67:30:1102:37:1266:-95.8886,0,-81.158	1/1:44:0:0:44:1628:-146.8,-11.9474,0	1/1:55:1:37:54:1943:-171.769,-11.5745,0	0/1:26:14:518:12:444:-33.0339,0,-39.7182	0/1:56:27:991:29:1069:-81.1451,0,-74.1163	0/1:91:43:1587:48:1710:-129.32,0,-118.273	0/1:87:46:1692:41:1480:-109.698,0,-128.804	1/1:49:0:0:49:1730:-155.913,-13.2533,0	0/1:50:26:958:24:888:-66.4758,0,-72.7868	0/1:45:16:592:29:1061:-83.4514,0,-41.1607	1/1:46:0:0:46:1617:-145.75,-12.4411,0	0/1:64:26:958:38:1372:-106.259,0,-68.9553	0/1:12:4:148:8:296:-23.5898,0,-10.1548	1/1:30:0:0:30:1064:-96.0251,-8.12383,0	1/1:872:3:111:869:31540:-2827.05,-225.988,0	1/1:1313:0:0:1313:47747:-4294.65,-355.288,0	1/1:1024:0:0:1023:36909:-3319.75,-276.668,0	0/1:22:11:407:11:407:-30.8036,0,-30.8036	1/1:169:0:0:169:6168:-555.117,-45.7698,0	1/1:30:0:0:30:1077:-97.2144,-8.13899,0	1/1:893:0:0:893:32300:-2905.32,-241.59,0	1/1:505:0:0:505:18255:-1642.1,-136.582,0	1/1:615:0:0:614:22249:-2001.33,-166.087,0	1/1:44:0:0:44:1588:-143.178,-11.93,0	0/1:101:49:1799:52:1874:-141.359,0,-134.636	1/1:521:0:0:521:18774:-1688.75,-140.88,0	0/1:48:23:841:25:925:-70.3612,0,-62.7889	1/1:347:1:37:346:12452:-1116.86,-90.5064,0	0/1:14:8:296:6:222:-16.3042,0,-23.0129	0/1:95:45:1647:50:1827:-138.762,0,-122.57	0/1:80:39:1433:41:1486:-112.149,0,-107.389	1/1:69:0:0:69:2507:-225.859,-18.7161,0	1/1:154:0:0:154:5592:-503.289,-41.6899,0	0/1:42:20:740:22:810:-61.6431,0,-55.3294	1/1:295:0:0:294:10654:-958.551,-79.5602,0	0/1:257:133:4852:124:4483:-333.785,0,-367.008	0/1:21:3:111:18:666:-54.5021,0,-4.31875	1/1:51:0:0:51:1821:-164.117,-13.8103,0	1/1:90:0:0:90:3274:-294.812,-24.3741,0	0/1:30:11:397:19:670:-52.3331,0,-27.7025	1/1:15:0:0:15:555:-50.289,-4.09282,0	0/1:80:34:1258:46:1684:-129.982,0,-91.6104	0/1:105:59:2156:46:1686:-123.358,0,-165.659	0/1:408:212:7799:196:7131:-531.063,0,-591.175	0/1:43:23:847:20:736:-54.6947,0,-64.7044	0/1:36:21:767:15:555:-40.2934,0,-59.421	1/1:98:0:0:98:3578:-322.19,-26.5702,0	1/1:81:0:0:81:2947:-265.401,-21.9371,0	1/1:37:0:0:37:1351:-121.882,-10.0506,0	0/1:10:5:185:5:185:-14.086,0,-14.086	1/1:10:0:0:10:366:-33.2863,-2.73846,0	0/1:141:60:2200:81:2920:-224.631,0,-159.864	0/1:23:8:292:15:545:-42.9983,0,-20.1328	0/1:25:14:518:11:361:-25.8144,0,-40.0288	1/1:553:0:0:553:20034:-1802.18,-149.637,0	0/1:175:92:3334:83:3053:-227.383,0,-252.643	1/1:71:0:0:71:2536:-228.414,-19.2118,0	./.:9:5:181:4:148:-11.0085,0,-14.0142	1/1:40:0:0:40:1468:-132.408,-10.8637,0	0/1:66:35:1285:31:1133:-84.1755,0,-97.8693	0/1:63:25:925:38:1352:-104.729,0,-66.2838	0/1:21:9:333:12:440:-34.0681,0,-24.3922	0/1:11:8:286:3:111:-7.07597,0,-22.9758	1/1:19:0:0:19:703:-63.6008,-5.17622,0	0/1:17:11:407:6:222:-15.4637,0,-32.2122	0/1:59:31:1137:28:999:-74.0172,0,-86.4673	1/1:71:0:0:71:2590:-233.307,-19.2437,0	0/1:112:51:1877:61:2170:-165.014,0,-138.678	1/1:62:0:0:62:2217:-199.721,-16.775,0	1/1:99:0:0:99:3556:-320.158,-26.7922,0	1/1:30:0:0:30:1079:-97.3961,-8.13946,0	1/1:11:0:0:11:407:-36.9772,-3.00943,0	1/1:50:0:0:50:1819:-163.959,-13.5565,0	1/1:20:0:0:20:713:-64.4724,-5.43106,0	0/1:77:39:1584:38:1526:-116.482,0,-121.697
Contig_393	214	.	G	C	129138	.	AB=0.505211;ABP=5.25081;AC=71;AF=0.300847;AN=236;AO=4810;CIGAR=1X;DP=11818;DPB=11818;DPRA=2.3876;EPP=10447.8;EPPR=15190.3;GTI=0;LEN=1;MEANALT=1.075;MQM=60;MQMR=60;NS=118;NUMALT=1;ODDS=0;PAIRED=1;PAIREDR=0.999571;PAO=0;PQA=0;PQR=0;PRO=0;QA=173491;QR=252492;RO=6998;RPL=0;RPP=10447.8;RPPR=15199;RPR=4810;RUN=1;SAF=0;SAP=10447.8;SAR=4810;SRF=1;SRP=15190.3;SRR=6997;TYPE=snp;technology.Illumina=1	GT:DP:RO:QR:AO:QA:GL	0/0:26:26:954:0:0:0,-7.07192,-86.1755	0/1:58:26:906:32:1180:-90.6319,0,-65.9093	0/0:27:27:991:0:0:0,-7.34277,-89.5036	0/1:19:7:236:12:421:-32.9285,0,-16.1914	0/1:37:18:666:19:653:-48.861,0,-50.0633	0/0:63:62:2266:0:0:0,-16.8211,-204.182	0/1:38:16:578:22:783:-60.3136,0,-41.8359	0/1:80:38:1373:42:1531:-116.216,0,-101.985	0/1:67:30:1079:37:1343:-102.84,0,-79.038	0/1:44:13:435:31:1091:-86.4642,0,-27.311	0/1:55:33:1157:22:781:-55.4964,0,-89.3704	0/1:26:15:555:11:384:-27.6148,0,-43.0763	0/1:56:27:981:29:1069:-81.1458,0,-73.2163	0/1:90:41:1411:49:1753:-133.529,0,-102.699	0/1:86:46:1665:40:1433:-105.755,0,-126.648	0/0:50:50:1759:0:0:0,-13.524,-158.522	0/1:50:26:925:24:888:-66.4924,0,-69.814	0/0:45:45:1577:0:0:0,-12.1841,-142.167	0/0:46:46:1684:0:0:0,-12.4882,-151.835	0/1:64:25:925:38:1369:-106.261,0,-66.2685	0/1:12:5:181:7:255:-19.869,0,-13.1515	0/0:29:29:1063:0:0:0,-7.884,-95.9779	0/1:867:441:15817:425:15245:-1137.04,0,-1188.5	0/1:1306:665:24142:640:23224:-1735.75,0,-1818.39	0/1:1017:500:17963:517:18589:-1396.94,0,-1340.65	0/0:24:24:884:0:0:0,-6.53034,-79.8799	0/0:167:167:6020:0:0:0,-45.1806,-541.757	0/0:30:30:1100:0:0:0,-8.15485,-99.306	0/1:882:412:14814:470:17042:-1294.34,0,-1093.83	0/0:500:500:18070:0:0:0,-135.286,-1625.53	0/1:606:275:9949:328:11861:-903.775,0,-731.8	0/0:44:44:1614:0:0:0,-11.9466,-145.538	0/1:100:48:1647:52:1855:-140,0,-121.241	0/1:521:235:8413:286:10379:-792.743,0,-615.827	0/0:48:47:1693:1:37:0,-9.6635,-149.263	0/1:344:172:6247:171:6178:-462.986,0,-469.226	0/0:14:14:498:0:0:0,-3.82056,-45.1489	0/1:93:46:1648:47:1679:-125.986,0,-123.226	0/1:80:40:1457:40:1397:-104.149,0,-109.582	0/1:69:37:1297:32:1158:-85.6411,0,-98.1357	0/1:151:69:2470:82:2960:-225.558,0,-181.436	0/0:40:40:1438:0:0:0,-10.8616,-129.704	0/1:293:150:5417:143:5064:-376.326,0,-408.17	0/0:255:255:9120:0:0:0,-68.9768,-820.561	0/1:21:3:88:17:602:-49.0179,0,-2.52873	0/0:50:49:1740:1:27:0,-11.0898,-154.372	0/1:90:42:1521:48:1766:-134.649,0,-112.571	0/0:30:30:1077:0:0:0,-8.13899,-97.2144	0/0:15:15:551:0:0:0,-4.0927,-49.9274	0/0:79:79:2862:0:0:0,-21.409,-257.771	0/1:105:59:2159:46:1647:-119.833,0,-165.948	0/1:405:211:7571:194:7030:-522.906,0,-571.486	0/1:43:23:828:20:720:-53.2691,0,-62.992	0/1:36:21:773:15:541:-39.0319,0,-59.9629	0/1:98:52:1851:46:1694:-126.015,0,-140.106	0/1:80:35:1258:45:1657:-127.566,0,-91.6125	0/0:37:37:1315:0:0:0,-10.0196,-118.604	./.:7:4:144:3:111:-8.2164,0,-11.2325	0/1:10:8:288:2:74:-3.99151,0,-23.4552	0/1:141:61:2197:80:2906:-223.401,0,-159.58	0/1:23:18:666:5:185:-10.4605,0,-53.9328	0/1:25:15:541:10:370:-26.6269,0,-42.0772	0/1:552:280:10071:272:9784:-730.77,0,-756.611	0/1:173:91:3281:82:2955:-219.114,0,-248.436	0/1:70:35:1285:35:1206:-89.6634,0,-96.822	./.:9:9:333:0:0:0,-2.46773,-30.3213	0/1:39:21:759:18:656:-48.5807,0,-57.8731	0/0:66:63:2274:3:111:0,-7.88739,-194.865	0/0:62:62:2247:0:0:0,-16.8054,-202.454	0/0:21:21:777:0:0:0,-5.71791,-70.2567	0/0:11:11:407:0:0:0,-3.00943,-36.9772	0/1:19:12:444:7:259:-18.2557,0,-34.9927	0/1:17:14:514:3:111:-5.4147,0,-41.9001	0/0:59:58:2113:1:37:0,-12.6594,-187.062	0/0:71:70:2538:1:37:0,-15.924,-225.308	0/1:108:48:1715:60:2190:-167.924,0,-125.139	0/0:60:60:2160:0:0:0,-16.2485,-194.611	0/1:99:54:1916:45:1628:-119.786,0,-145.707	0/0:28:27:972:1:37:0,-4.25672,-84.4176	0/0:11:10:370:1:14:0,-1.73679,-32.359	0/0:50:50:1822:0:0:0,-13.5709,-164.246	0/1:20:12:417:8:273:-19.2609,0,-32.2857	0/0:75:75:3007:0:0:0,-20.2598,-270.602
Contig_486	175	.	C	T	344295	.	AC=69;AF=0.297414;LEN=1;TYPE=snp	GT	.|.	.|.	.|.	.|.	.|.	0|1	.|.	.|.	0|0	.|.	0|1	.|.	0|1	0|0	0|0	0|1	0|0	.|.	.|.	0|0	0|0	0|1	0|0	0|1	0|0	0|1	0|1	0|0	0|0	0|1	0|1	0|1	0|1	0|1	0|1	0|1	0|1	0|1	0|1	0|0	0|0	0|1	0|1	0|1	0|1	0|1	0|1	0|1	0|1	0|1	0|1	0|0	0|1	0|1	0|1	0|1	0|0	0|1	0|1	0|0	0|0	0|0	0|0	0|0	0|0	0|1	0|0	0|1	0|1	0|1	0|1	0|0	0|1	0|1	0|1	0|0	0|1	0|1	0|0	0|1	0|1	0|0	0|1
Contig_486	177	.	A	T	344295	.	AC=183;AF=0.788793;LEN=1;TYPE=snp	GT	.|.	.|.	.|.	.|.	.|.	1|1	.|.	.|.	1|1	.|.	0|1	.|.	0|1	1|1	0|1	1|1	0|1	.|.	.|.	1|1	1|1	1|1	1|1	1|1	1|1	1|1	1|1	1|1	1|1	0|1	1|1	1|1	1|1	0|1	0|1	1|1	0|1	1|1	0|1	1|1	1|1	0|1	1|1	1|1	1|1	0|1	1|1	0|1	1|1	0|1	1|1	0|1	0|1	1|1	1|1	0|1	1|1	0|1	0|1	1|1	1|1	1|1	0|1	0|1	0|1	0|1	0|1	1|1	1|1	1|1	1|1	0|1	1|1	0|1	0|1	1|1	0|1	1|1	0|1	1|1	0|1	0|1	1|1
Contig_499	231	.	G	T	115129	.	AB=0.491677;ABP=8.2514;AC=77;AF=0.32906;AN=234;AO=4302;CIGAR=1X;DP=16262;DPB=16262;DPRA=2.79728;EPP=8966.41;EPPR=24966.1;GTI=0;LEN=1;MEANALT=1.2;MQM=59.9998;MQMR=60;NS=117;NUMALT=1;ODDS=0;PAIRED=1;PAIREDR=0.999916;PAO=0;PQA=0;PQR=0;PRO=0;QA=155905;QR=433066;RO=11924;RPL=4258;RPP=8966.41;RPPR=24966.1;RPR=44;RUN=1;SAF=0;SAP=9344.68;SAR=4302;SRF=0;SRP=25895.6;SRR=11924;TYPE=snp;technology.Illumina=1	GT:DP:RO:QR:AO:QA:GL	0/1:13:4:148:9:325:-25.9326,0,-9.87468	0/1:16:9:329:7:236:-17.0115,0,-25.4505	./.:9:5:185:4:148:-11.0084,0,-14.3774	./.:9:6:222:3:111:-7.63937,0,-17.7465	./.:6:3:101:3:111:-8.51426,0,-7.59869	0/1:13:5:162:8:269:-20.8684,0,-11.1612	0/1:13:9:333:4:125:-7.78873,0,-26.6723	0/1:25:15:555:10:370:-26.6261,0,-43.3398	0/0:15:15:541:0:0:0,-4.092,-49.0218	0/1:20:9:333:11:397:-30.4605,0,-24.6716	0/1:26:13:454:12:434:-32.4253,0,-34.2174	0/1:13:6:222:7:259:-19.9436,0,-16.5872	0/0:15:15:532:0:0:0,-4.07691,-48.1897	0/0:31:31:1124:0:0:0,-8.41054,-101.445	0/1:26:13:448:13:471:-35.4906,0,-33.3978	0/1:24:10:366:14:518:-40.2766,0,-26.5426	0/1:19:7:259:12:394:-30.4715,0,-18.2876	0/0:28:28:1009:0:0:0,-7.59787,-91.0999	0/0:15:15:555:0:0:0,-4.09282,-50.289	0/1:17:8:292:9:333:-25.5129,0,-21.8019	0/1:25:14:495:11:403:-29.6243,0,-37.9199	0/0:68:66:2384:2:74:0,-11.749,-208.084	0/0:1288:1282:46829:3:78:0,-340.83,-4205.21	0/0:1756:1747:63399:3:55:0,-468.533,-5697.41	0/0:1318:1311:47585:2:41:0,-351.565,-4276.38	0/0:60:60:2169:0:0:0,-16.2635,-195.439	0/1:299:143:5224:154:5574:-421.092,0,-389.648	0/1:94:47:1669:47:1735:-130.783,0,-124.81	0/1:1493:750:27335:736:26665:-1996.24,0,-2056.6	0/1:776:399:14508:377:13650:-1017.88,0,-1095.06	0/1:1046:541:19693:505:18327:-1365.41,0,-1488.33	0/0:107:107:3867:0:0:0,-28.9767,-348.151	0/1:192:95:3457:97:3513:-264.162,0,-259.123	0/0:778:774:28014:0:0:0,-209.372,-2519.82	0/1:103:52:1874:51:1864:-139.942,0,-140.829	0/1:489:253:9271:236:8541:-635.971,0,-701.655	0/1:44:23:824:21:759:-56.512,0,-62.3566	0/0:172:171:6231:0:0:0,-46.3109,-560.784	0/1:168:76:2752:92:3376:-258.358,0,-202.164	0/1:147:74:2712:73:2637:-197.524,0,-204.307	0/1:263:131:4757:129:4676:-350.352,0,-357.654	0/0:95:95:3471:0:0:0,-25.7586,-312.569	0/0:511:510:18419:1:14:0,-136.96,-1655.62	0/0:422:421:15389:1:27:0,-111.859,-1382.08	0/1:30:27:935:3:111:-1.89793,0,-76.2586	0/1:123:68:2466:55:2000:-146.742,0,-188.678	0/1:170:79:2873:91:3322:-252.953,0,-212.524	0/1:48:26:958:22:787:-57.9212,0,-73.3524	0/0:46:46:1671:0:0:0,-12.4731,-150.647	0/0:116:116:4209:0:0:0,-31.4293,-378.93	0/1:180:82:2961:98:3558:-271.461,0,-217.749	0/1:532:283:10255:249:9007:-666.293,0,-778.568	0/1:75:38:1375:37:1345:-100.83,0,-103.517	0/1:76:43:1564:33:1198:-87.3132,0,-120.282	0/1:236:125:4525:110:3941:-291.006,0,-343.574	0/1:154:72:2586:82:3024:-230.482,0,-191.031	0/1:73:37:1342:35:1245:-92.6409,0,-101.394	0/1:25:8:296:16:592:-46.9632,0,-20.2164	0/0:46:46:1698:0:0:0,-12.489,-153.096	0/1:140:61:2229:78:2770:-211.675,0,-163.038	0/1:33:18:658:15:551:-40.7594,0,-50.4167	0/0:17:16:562:1:37:0,-1.2827,-47.5311	0/1:389:194:6940:195:7105:-533.955,0,-519.086	0/1:181:92:3332:89:3209:-239.795,0,-250.866	0/0:82:82:2955:0:0:0,-22.2206,-266.137	0/1:29:11:407:18:662:-51.8877,0,-28.8631	0/1:35:21:773:14:495:-35.1549,0,-60.2549	0/0:122:121:4403:1:37:0,-29.7094,-393.028	0/1:74:43:1522:31:1143:-82.9365,0,-117.03	0/1:28:11:393:17:615:-47.9246,0,-27.8776	0/0:29:29:1061:0:0:0,-7.88435,-95.7994	0/1:32:18:636:14:518:-38.0579,0,-48.7098	0/1:29:9:306:20:732:-58.2249,0,-19.7457	0/1:84:37:1332:47:1729:-132.956,0,-97.1868	0/1:83:38:1384:45:1642:-125.381,0,-102.145	0/0:169:169:6061:0:0:0,-45.705,-545.425	0/1:114:59:2073:55:2017:-150.756,0,-155.737	0/1:97:48:1776:49:1743:-130.655,0,-133.655	0/0:31:30:1110:1:14:0,-7.16197,-98.9477	0/1:17:7:259:10:370:-28.8625,0,-18.8134	0/0:87:85:3123:2:74:0,-16.9285,-274.594	0/1:31:26:912:5:185:-8.30482,0,-73.8994	0/1:36:15:581:21:840:-65.9636,0,-42.6142
Contig_499	244	.	C	T	225199	.	AB=0.504952;ABP=6.45111;AC=121;AF=0.517094;AN=234;AO=8226;CIGAR=1X;DP=16258;DPB=16258;DPRA=16.4291;EPP=17649.1;EPPR=17173.8;GTI=0;LEN=1;MEANALT=1.04386;MQM=60;MQMR=60;NS=117;NUMALT=1;ODDS=0;PAIRED=1;PAIREDR=0.999875;PAO=0;PQA=0;PQR=0;PRO=0;QA=301045;QR=291219;RO=8027;RPL=8201;RPP=17649.1;RPPR=17173.8;RPR=25;RUN=1;SAF=0;SAP=17865.5;SAR=8226;SRF=0;SRP=17433.4;SRR=8027;TYPE=snp;technology.Illumina=1	GT:DP:RO:QR:AO:QA:GL	0/1:13:4:148:9:323:-25.7505,0,-9.87515	0/1:16:9:333:7:259:-19.0937,0,-25.7959	./.:9:5:181:4:148:-11.0085,0,-14.0142	./.:9:6:222:3:111:-7.63937,0,-17.7465	./.:6:3:111:3:111:-8.51355,0,-8.51355	0/1:13:5:162:8:296:-23.3159,0,-11.1451	0/1:13:9:306:4:148:-9.8905,0,-24.2088	0/1:25:15:555:10:347:-24.5489,0,-43.3557	0/1:15:9:333:6:218:-15.6613,0,-26.0807	0/1:20:9:329:11:384:-29.2843,0,-24.3259	0/1:26:13:435:13:458:-34.3309,0,-32.2382	0/1:13:6:222:7:259:-19.9436,0,-16.5872	0/1:15:4:144:11:407:-32.7859,0,-8.95611	0/1:31:10:366:21:777:-61.7111,0,-24.6123	0/1:26:13:467:13:477:-36.0165,0,-35.1138	0/1:24:10:370:14:518:-40.2765,0,-26.9031	0/1:19:7:255:12:444:-34.9928,0,-17.8947	0/1:28:12:398:16:588:-45.5161,0,-28.3276	0/1:15:11:403:4:148:-9.3177,0,-32.4243	0/1:17:8:292:9:333:-25.5129,0,-21.8019	0/1:25:14:475:11:403:-29.6257,0,-36.1155	0/1:68:35:1285:33:1198:-89.4832,0,-97.3369	0/1:1288:625:22768:661:24243:-1832.55,0,-1699.8	0/1:1756:883:31939:873:32021:-2405.04,0,-2397.44	0/1:1317:623:22520:694:25356:-1924.36,0,-1669.16	0/1:60:24:792:36:1322:-102.911,0,-55.0914	0/1:299:144:5265:155:5691:-431.077,0,-392.73	0/1:94:46:1675:48:1764:-133.377,0,-125.348	0/1:1492:752:27435:740:27012:-2025.84,0,-2063.87	0/1:776:400:14561:376:13825:-1033.58,0,-1099.7	0/1:1046:543:19680:503:18476:-1378.85,0,-1487.05	0/1:107:43:1558:64:2327:-180.528,0,-111.276	0/1:192:94:3414:98:3546:-267.133,0,-255.254	0/1:778:379:13771:399:14597:-1102.5,0,-1028.14	0/1:103:51:1837:51:1854:-139.316,0,-137.77	0/1:489:253:9223:236:8598:-641.119,0,-697.348	0/1:44:23:841:21:777:-58.1167,0,-63.8882	0/1:172:86:3090:86:3122:-234.414,0,-231.505	0/1:168:76:2708:92:3363:-257.218,0,-198.221	0/1:147:74:2703:73:2644:-198.17,0,-203.481	0/1:263:132:4819:131:4769:-357.888,0,-362.403	0/1:95:49:1809:46:1702:-127.504,0,-137.14	0/1:510:238:8677:272:9988:-760.457,0,-642.501	0/1:422:191:6985:231:8459:-646.754,0,-514.144	0/1:30:21:767:9:333:-21.9076,0,-61.0887	0/1:123:66:2397:57:2087:-154.56,0,-182.453	0/1:170:79:2905:91:3330:-253.641,0,-215.405	0/1:48:26:952:22:810:-59.9946,0,-72.7959	0/1:46:25:898:21:777:-57.5826,0,-68.4778	0/1:116:63:2311:53:1910:-140.517,0,-176.632	0/1:180:82:2945:98:3612:-276.319,0,-216.279	0/1:532:282:10244:250:9110:-675.522,0,-777.55	0/1:75:38:1398:37:1365:-102.614,0,-105.587	0/1:76:43:1583:33:1190:-86.5788,0,-121.994	0/1:236:125:4561:111:4029:-298.646,0,-346.518	0/1:154:69:2427:85:3110:-238.258,0,-176.736	0/1:73:37:1346:36:1300:-97.325,0,-101.45	0/1:25:8:296:17:625:-49.6649,0,-19.9407	0/1:46:26:962:20:726:-52.9705,0,-74.2474	0/1:140:61:2186:79:2826:-216.462,0,-158.882	0/1:33:17:573:16:588:-44.1308,0,-42.7464	0/1:17:8:292:9:333:-25.5129,0,-21.8019	0/1:389:191:6909:197:7164:-539.506,0,-516.549	0/1:181:91:3324:90:3279:-246.078,0,-250.126	0/1:81:40:1456:41:1490:-112.235,0,-109.192	0/1:29:11:403:18:666:-52.248,0,-28.5028	0/1:35:21:773:14:518:-37.2295,0,-60.239	0/1:122:57:2099:65:2397:-182.722,0,-155.893	0/1:74:43:1583:31:1139:-82.5299,0,-122.525	0/1:28:11:380:17:629:-49.2018,0,-26.7024	0/1:29:11:407:18:643:-50.1719,0,-28.8788	0/1:32:18:621:14:518:-38.0727,0,-47.3571	0/1:29:7:236:22:804:-64.7249,0,-13.4249	0/1:84:37:1305:47:1731:-133.153,0,-94.7563	0/1:83:38:1337:45:1665:-127.495,0,-97.9084	0/1:169:85:3031:84:3096:-232.915,0,-227.005	0/1:114:58:2063:56:2018:-150.83,0,-154.866	0/1:97:48:1753:49:1809:-136.61,0,-131.552	0/1:31:11:399:20:713:-55.9358,0,-27.608	0/1:17:6:222:11:407:-32.2122,0,-15.4637	0/1:87:47:1725:39:1443:-106.635,0,-132.034	0/1:31:26:931:5:185:-8.28908,0,-75.6147	1/1:36:0:0:36:1423:-128.324,-9.78157,0
Contig_499	265	.	G	A	114055	.	AB=0.492989;ABP=6.72526;AC=76;AF=0.324786;AN=234;AO=4301;CIGAR=1X;DP=16257;DPB=16257;DPRA=1.21553;EPP=9342.51;EPPR=25947.8;GTI=0;LEN=1;MEANALT=1.07317;MQM=59.9998;MQMR=60;NS=117;NUMALT=1;ODDS=0;PAIRED=1;PAIREDR=0.999916;PAO=0;PQA=0;PQR=0;PRO=0;QA=154566;QR=433472;RO=11948;RPL=4301;RPP=9342.51;RPPR=25947.8;RPR=0;RUN=1;SAF=0;SAP=9342.51;SAR=4301;SRF=0;SRP=25947.8;SRR=11948;TYPE=snp;technology.Illumina=1	GT:DP:RO:QR:AO:QA:GL	0/1:13:4:148:9:310:-24.5707,0,-9.89038	0/1:16:9:325:7:259:-19.094,0,-25.0733	./.:9:5:185:4:148:-11.0084,0,-14.3774	./.:9:6:218:3:111:-7.63949,0,-17.3832	./.:6:3:111:3:111:-8.51355,0,-8.51355	0/1:13:5:175:8:296:-23.3007,0,-12.3249	0/1:13:9:310:4:148:-9.89038,0,-24.5707	0/1:25:15:551:10:366:-26.2658,0,-42.9795	0/0:15:15:531:0:0:0,-4.09129,-48.1162	0/1:20:9:323:11:393:-30.1004,0,-23.7685	0/1:26:13:448:13:471:-35.4906,0,-33.3978	0/1:12:5:185:7:259:-20.2311,0,-13.5135	0/0:15:15:551:0:0:0,-4.0927,-49.9274	0/0:30:30:1110:0:0:0,-8.15555,-100.208	0/1:26:13:461:13:481:-36.3775,0,-34.5719	0/1:24:10:366:14:518:-40.2766,0,-26.5426	0/1:19:7:259:12:421:-32.9126,0,-18.2715	0/0:28:28:993:0:0:0,-7.59658,-89.6552	0/0:15:15:551:0:0:0,-4.0927,-49.9274	0/1:17:8:296:9:323:-24.6087,0,-22.1638	0/1:25:14:504:11:380:-27.532,0,-38.7504	0/0:68:66:2401:2:74:0,-11.7643,-209.63	0/0:1288:1286:46899:1:14:0,-347.097,-4217.24	0/0:1756:1756:63560:0:0:0,-475.009,-5716.72	0/0:1318:1316:47869:1:33:0,-353.448,-4302.71	0/0:60:60:2156:0:0:0,-16.2484,-194.252	0/1:299:143:5225:155:5589:-422.189,0,-389.465	0/1:94:47:1735:47:1696:-127.24,0,-130.767	0/1:1492:750:27428:741:26508:-1980.76,0,-2063.82	0/1:776:399:14604:376:13538:-1008.02,0,-1103.95	0/1:1046:544:19771:502:18087:-1343.85,0,-1495.42	0/0:107:107:3810:0:0:0,-28.9304,-342.975	0/1:192:95:3464:97:3490:-262.081,0,-259.769	0/0:778:776:28175:0:0:0,-210.019,-2534.42	0/1:103:52:1874:51:1841:-137.872,0,-140.844	0/1:489:253:9246:236:8489:-631.306,0,-699.468	0/1:44:23:837:21:732:-54.0639,0,-63.5454	0/0:171:171:6155:0:0:0,-46.2772,-553.915	0/1:168:76:2754:92:3299:-251.431,0,-202.392	0/1:147:74:2674:73:2604:-194.587,0,-200.902	0/1:263:132:4781:131:4764:-357.468,0,-358.998	0/0:95:95:3455:0:0:0,-25.7283,-311.093	0/0:511:511:18499:0:0:0,-138.237,-1664.08	0/0:422:421:15265:1:14:0,-112.905,-1371.98	0/1:30:27:964:3:111:-1.88148,0,-78.8757	0/1:123:68:2485:55:2017:-148.257,0,-190.373	0/1:170:79:2896:91:3272:-248.44,0,-214.626	0/1:48:26:931:22:814:-60.3696,0,-70.904	0/0:46:46:1684:0:0:0,-12.4882,-151.835	0/0:116:116:4135:0:0:0,-31.367,-372.205	0/1:180:83:2904:97:3508:-267.025,0,-212.625	0/1:532:284:10181:248:8900:-656.726,0,-771.924	0/1:75:38:1398:37:1346:-100.902,0,-105.603	0/1:76:43:1583:33:1217:-89.0092,0,-121.978	0/1:236:125:4468:111:3975:-293.839,0,-338.186	0/1:154:72:2590:82:2991:-227.514,0,-191.407	0/1:73:37:1319:36:1217:-89.8623,0,-99.0969	0/1:25:8:296:17:606:-47.948,0,-19.9565	0/0:46:46:1675:0:0:0,-12.4732,-151.007	0/1:140:61:2225:79:2845:-218.155,0,-162.375	0/1:33:18:633:15:551:-40.7757,0,-48.1605	0/0:17:16:546:1:37:0,-1.25301,-46.0506	0/1:389:193:6898:196:7008:-525.252,0,-515.373	0/1:181:91:3288:89:3227:-241.67,0,-247.18	0/0:82:82:2971:0:0:0,-22.2219,-267.578	0/1:29:11:397:18:633:-49.271,0,-27.9779	0/1:35:21:773:14:514:-36.8696,0,-60.2392	0/0:122:121:4455:1:37:0,-29.7416,-397.74	0/1:74:43:1541:31:1100:-79.0505,0,-118.759	0/1:28:11:374:17:583:-45.0499,0,-26.1925	0/0:29:29:1059:0:0:0,-7.88388,-95.6176	0/1:32:18:656:14:514:-37.6964,0,-50.5126	0/1:29:9:290:20:693:-54.7082,0,-18.3101	0/1:84:37:1293:47:1670:-127.661,0,-93.7233	0/1:83:38:1327:45:1605:-122.095,0,-97.0414	0/0:169:169:6096:0:0:0,-45.722,-548.591	0/1:114:58:2086:56:1927:-142.625,0,-156.985	0/1:97:48:1753:49:1703:-127.07,0,-131.616	0/0:31:31:1131:0:0:0,-8.42593,-102.095	0/1:17:7:255:10:370:-28.8626,0,-18.4522	0/0:87:85:3094:2:74:0,-16.9121,-271.967	0/1:31:26:925:5:185:-8.28966,0,-75.0734	0/1:36:15:570:21:811:-63.3719,0,-41.635
Contig_532	59	.	C	T	20546.1	.	AB=0.503281;ABP=3.15279;AC=43;AF=0.185345;AN=232;AO=769;CIGAR=1X;DP=3345;DPB=3345;DPRA=1.5451;EPP=1672.87;EPPR=5555.47;GTI=0;LEN=1;MEANALT=1.22222;MQM=60;MQMR=60;NS=116;NUMALT=1;ODDS=0;PAIRED=0.997399;PAIREDR=0.992961;PAO=0;PQA=0;PQR=0;PRO=0;QA=28129;QR=93369;RO=2557;RPL=768;RPP=1664.2;RPPR=5555.47;RPR=1;RUN=1;SAF=768;SAP=1664.2;SAR=1;SRF=2557;SRP=5555.47;SRR=0;TYPE=snp;technology.Illumina=1	GT:DP:RO:QR:AO:QA:GL	./.:5:3:111:2:74:-5.41947,0,-8.82137	0/0:27:27:995:0:0:0,-7.34289,-89.864	0/0:16:16:592:0:0:0,-4.36367,-53.6169	./.:9:9:329:0:0:0,-2.46761,-29.9579	0/0:11:11:407:0:0:0,-3.00943,-36.9772	0/1:15:11:407:4:148:-9.31758,0,-32.7858	./.:5:5:185:0:0:0,-1.38434,-17.0095	0/1:23:11:407:12:444:-33.8687,0,-30.5247	0/1:18:8:286:10:370:-28.5803,0,-20.9788	0/1:17:9:333:8:279:-20.625,0,-25.5167	0/0:15:15:555:0:0:0,-4.09282,-50.289	./.:6:6:222:0:0:0,-1.65519,-20.3375	0/1:21:14:508:6:222:-14.6323,0,-40.4998	0/0:14:14:518:0:0:0,-3.82197,-46.9611	0/0:12:12:440:0:0:0,-3.28016,-39.9429	0/1:10:2:74:8:296:-24.1808,0,-3.99127	./.:6:6:218:0:0:0,-1.65507,-19.9719	0/0:17:17:619:0:0:0,-4.63381,-56.0401	0/1:12:7:259:5:185:-13.5135,0,-20.2311	./.:8:8:273:0:0:0,-2.18086,-24.8806	./.:6:4:148:2:74:-5.12397,0,-11.9031	0/0:17:16:582:0:0:0,-4.36296,-52.7118	0/1:131:67:2479:63:2280:-170.014,0,-187.94	0/0:173:172:6252:0:0:0,-46.5804,-562.672	0/1:91:43:1581:48:1772:-134.901,0,-117.7	0/0:27:27:976:0:0:0,-7.32714,-88.132	0/1:76:32:1170:44:1628:-126.03,0,-84.7766	0/0:24:24:870:0:0:0,-6.52952,-78.6163	0/0:240:240:8778:0:0:0,-64.9997,-789.877	0/0:114:111:4010:1:14:0,-29.0839,-359.783	0/1:166:69:2520:97:3562:-275.624,0,-181.839	0/0:30:30:1100:0:0:0,-8.15485,-99.306	0/0:31:30:1077:0:0:0,-8.13899,-97.2144	0/1:185:78:2841:106:3829:-294.762,0,-205.874	0/1:25:19:703:6:222:-13.2551,0,-56.7107	0/0:101:101:3673:0:0:0,-27.3532,-330.702	0/1:20:7:259:13:477:-37.6958,0,-17.9781	0/0:37:35:1291:0:0:0,-9.50968,-116.488	0/1:57:31:1110:26:962:-71.2435,0,-84.5675	0/0:40:39:1443:0:0:0,-10.5932,-130.16	0/1:49:24:884:25:921:-69.7262,0,-66.3907	0/0:29:29:1030:0:0:0,-7.86743,-92.9837	0/1:111:54:1928:57:2082:-157.393,0,-143.513	0/0:82:82:3006:0:0:0,-22.238,-270.742	0/0:17:16:588:1:37:0,-1.2847,-49.8842	0/1:36:21:754:15:555:-40.3085,0,-58.2476	0/0:33:33:1207:0:0:0,-8.96727,-108.93	0/0:12:12:434:0:0:0,-3.27957,-39.3979	0/0:10:10:370:0:0:0,-2.73858,-33.6493	0/1:45:29:1073:16:592:-41.1604,0,-84.5305	0/1:46:27:979:19:672:-48.1036,0,-75.7978	0/1:98:49:1813:48:1772:-133.263,0,-136.954	0/0:20:20:736:0:0:0,-5.44695,-66.5678	0/0:13:13:473:0:0:0,-3.55089,-42.9091	0/0:73:73:2637:0:0:0,-19.7695,-237.517	0/0:30:29:1065:0:0:0,-7.88447,-96.1597	0/1:21:10:366:10:370:-28.0174,0,-27.6565	0/0:14:14:518:0:0:0,-3.82197,-46.9611	0/1:10:5:181:5:185:-14.0862,0,-13.7232	0/1:36:17:629:19:699:-53.2856,0,-46.9692	./.:6:4:144:2:74:-5.12409,0,-11.5377	./.:6:3:111:3:111:-8.51355,0,-8.51355	0/0:126:125:4541:0:0:0,-33.8522,-408.774	0/0:35:35:1285:0:0:0,-9.50909,-115.946	0/1:30:17:629:13:477:-34.9079,0,-48.6292	0/0:10:10:360:0:0:0,-2.73787,-32.7403	0/1:11:5:185:6:222:-17.16,0,-13.7984	0/0:24:24:878:0:0:0,-6.52975,-79.3374	0/0:13:13:481:0:0:0,-3.55113,-43.6331	0/0:10:10:370:0:0:0,-2.73858,-33.6493	./.:8:4:138:4:148:-11.3005,0,-10.3891	0/0:15:15:551:0:0:0,-4.0927,-49.9274	./.:7:7:255:0:0:0,-1.92591,-23.3008	0/0:17:17:588:0:0:0,-4.61767,-53.2201	0/0:26:26:952:0:0:0,-7.07145,-85.9937	0/0:51:50:1836:0:0:0,-13.5717,-165.507	0/1:31:18:666:12:444:-31.9277,0,-51.9694	0/1:20:6:218:13:454:-35.8992,0,-14.5633	0/1:12:6:222:6:222:-16.8723,0,-16.8723	./.:7:7:259:0:0:0,-1.92603,-23.6654	0/0:21:21:777:0:0:0,-5.71791,-70.2567	0/1:14:9:323:5:185:-12.9505,0,-25.4619	0/0:23:23:877:0:0:0,-6.25804,-79.2271
Contig_538	27	.	A	T	95600	.	AB=0.487905;ABP=12.2549;AC=65;AF=0.277778;AN=234;AO=3573;CIGAR=1X;DP=10159;DPB=10159;DPRA=2.00559;EPP=7761.68;EPPR=14289.1;GTI=0;LEN=1;MEANALT=1.04286;MQM=60;MQMR=60;NS=117;NUMALT=1;ODDS=0;PAIRED=0.99972;PAIREDR=0.999696;PAO=0;PQA=0;PQR=0;PRO=0;QA=129634;QR=241038;RO=6583;RPL=0;RPP=7761.68;RPPR=14289.1;RPR=3573;RUN=1;SAF=3573;SAP=7761.68;SAR=0;SRF=6583;SRP=14297.8;SRR=0;TYPE=snp;technology.Illumina=1	GT:DP:RO:QR:AO:QA:GL	0/0:22:22:814:0:0:0,-5.98876,-73.5846	0/1:27:19:699:8:296:-19.3903,0,-55.7879	0/0:25:25:925:0:0:0,-6.80131,-83.5685	0/0:12:12:421:0:0:0,-3.26433,-38.202	0/0:26:25:925:1:33:0,-4.09033,-80.5726	0/0:56:56:2025:0:0:0,-15.1803,-182.486	0/0:19:19:703:0:0:0,-5.17622,-63.6008	0/1:64:28:1036:36:1268:-96.8878,0,-76.0125	0/1:52:27:989:25:921:-68.9034,0,-75.0324	0/0:52:49:1782:3:88:0,-6.16543,-152.693	0/0:60:59:2161:1:37:0,-12.9458,-191.399	0/0:18:18:656:0:0:0,-4.90466,-59.3684	0/1:50:28:1036:22:804:-58.9048,0,-79.8178	0/1:90:54:1972:36:1299:-92.5788,0,-153.205	0/0:78:78:2886:0:0:0,-21.1563,-259.95	0/0:60:60:2187:0:0:0,-16.2645,-197.058	0/1:26:16:592:10:370:-26.3495,0,-46.4026	0/0:65:65:2393:0:0:0,-17.6349,-215.608	0/0:36:36:1318:0:0:0,-9.77982,-118.914	0/0:58:58:2128:0:0:0,-15.7384,-191.771	0/0:12:12:444:0:0:0,-3.28028,-40.3052	0/1:19:6:222:12:417:-32.8347,0,-15.2016	0/1:706:344:12588:362:13192:-995.573,0,-941.23	0/1:1025:520:18920:505:18313:-1369.88,0,-1424.47	0/1:857:423:15482:433:15779:-1187.65,0,-1160.94	0/1:29:18:666:11:407:-28.863,0,-52.2479	0/1:141:62:2274:79:2858:-219.053,0,-166.496	0/1:25:11:393:14:495:-37.9206,0,-28.7221	0/1:815:408:14937:406:14708:-1102.66,0,-1123.34	0/1:504:236:8666:268:9841:-748.845,0,-643.118	0/1:564:300:10900:264:9496:-701.61,0,-827.947	0/0:33:33:1211:0:0:0,-8.96739,-109.29	0/1:77:42:1546:35:1225:-89.4607,0,-118.405	0/0:438:438:15927:0:0:0,-118.545,-1432.82	0/1:40:26:929:14:518:-35.8732,0,-72.9285	0/1:233:109:3975:124:4486:-340.588,0,-294.601	./.:9:9:333:0:0:0,-2.46773,-30.3213	0/0:74:72:2650:2:74:0,-13.4062,-232.046	0/0:60:59:2150:1:14:0,-15.0022,-192.478	0/1:68:31:1143:37:1342:-102.457,0,-84.5437	0/0:127:127:4685:0:0:0,-34.427,-421.76	0/1:34:16:569:18:629:-47.5398,0,-42.1241	0/1:261:152:5542:109:3984:-287.809,0,-427.988	0/0:263:263:9630:0:0:0,-71.2141,-866.49	0/1:12:6:222:6:222:-16.8723,0,-16.8723	0/1:56:26:962:30:1083:-82.4078,0,-71.5053	0/0:84:84:3090:0:0:0,-22.7804,-278.299	0/0:11:11:407:0:0:0,-3.00943,-36.9772	1/1:13:1:37:12:440:-36.5583,-0.194615,0	0/0:69:69:2545:0:0:0,-18.7184,-229.279	0/1:75:42:1554:33:1155:-83.6999,0,-119.67	0/1:331:169:6172:162:5846:-436.342,0,-465.721	0/0:40:40:1480:0:0:0,-10.864,-133.488	0/1:16:9:333:7:249:-18.1893,0,-25.7966	0/1:196:98:3565:98:3530:-264.598,0,-267.757	0/0:61:61:2253:0:0:0,-16.5517,-203.015	0/0:26:26:935:0:0:0,-7.05617,-84.4432	./.:3:1:37:2:74:-6.05977,0,-2.60857	0/0:20:20:740:0:0:0,-5.44707,-66.9287	0/1:110:65:2362:45:1630:-116.955,0,-182.859	0/1:18:14:518:4:148:-8.4886,0,-41.9735	0/0:14:14:514:0:0:0,-3.82186,-46.5993	0/0:387:387:14140:0:0:0,-104.766,-1272.11	0/1:132:67:2475:65:2347:-175.5,0,-187.051	0/1:49:26:929:23:851:-63.4312,0,-70.4482	0/0:17:17:629:0:0:0,-4.63452,-56.9449	0/1:28:14:508:14:514:-38.8028,0,-38.2606	0/0:74:74:2738:0:0:0,-20.0729,-246.638	0/0:32:32:1174:0:0:0,-8.69654,-105.962	0/0:14:14:518:0:0:0,-3.82197,-46.9611	0/1:14:9:333:5:185:-12.9498,0,-26.3673	0/1:18:9:329:9:300:-22.2466,0,-24.8866	0/0:20:20:713:0:0:0,-5.43106,-64.4724	0/0:40:39:1435:1:37:0,-7.52661,-126.093	0/1:64:34:1258:30:1110:-82.6474,0,-95.9823	0/1:87:46:1659:41:1517:-113.043,0,-125.818	0/0:64:64:2312:0:0:0,-17.332,-208.283	0/0:89:89:3261:0:0:0,-24.1339,-293.679	0/1:29:19:699:10:366:-25.1622,0,-55.2285	0/1:28:21:769:7:259:-15.7745,0,-61.8299	0/1:64:42:1538:22:796:-54.3594,0,-121.215	0/1:16:7:259:9:329:-25.4346,0,-19.0939	0/0:75:75:2981:0:0:0,-20.305,-268.321
Contig_554	49	.	A	G	106650	.	AB=0.492428;ABP=7.02224;AC=73;AF=0.320175;AN=228;AO=3985;CIGAR=1X;DP=13641;DPB=13641;DPRA=0.872094;EPP=7147.69;EPPR=17599.8;GTI=0;LEN=1;MEANALT=1.03896;MQM=60;MQMR=60;NS=114;NUMALT=1;ODDS=0;PAIRED=1;PAIREDR=1;PAO=0;PQA=0;PQR=0;PRO=0;QA=144329;QR=352940;RO=9652;RPL=182;RPP=7147.69;RPPR=17599.8;RPR=3803;RUN=1;SAF=3985;SAP=8656.33;SAR=0;SRF=9652;SRP=20962.1;SRR=0;TYPE=snp;technology.Illumina=1	GT:DP:RO:QR:AO:QA:GL	./.:5:2:74:3:111:-8.82137,0,-5.41947	./.:1:1:37:0:0:0,-0.300943,-3.69772	./.:7:5:175:2:74:-4.83623,0,-14.0653	./.:5:5:162:0:0:0,-1.36819,-14.8794	./.:1:1:37:0:0:0,-0.300943,-3.69772	0/1:19:4:148:15:532:-42.9548,0,-8.22932	./.:3:3:111:0:0:0,-0.84264,-10.3536	0/1:13:7:249:6:222:-16.5879,0,-19.0377	0/0:14:14:518:0:0:0,-3.82197,-46.9611	0/0:15:15:555:0:0:0,-4.09282,-50.289	./.:9:6:222:3:111:-7.63937,0,-17.7465	0/1:14:7:259:7:236:-17.5741,0,-19.6745	0/1:12:5:185:7:259:-20.2311,0,-13.5135	0/0:11:11:407:0:0:0,-3.00943,-36.9772	0/1:22:12:444:10:370:-27.4588,0,-34.1483	0/1:10:6:222:4:148:-10.7211,0,-17.451	0/1:16:5:185:11:403:-32.1367,0,-12.3917	0/1:12:5:185:7:259:-20.2311,0,-13.5135	./.:9:7:259:2:74:-4.27034,0,-21.1155	0/1:18:11:407:7:259:-18.5341,0,-31.928	0/0:25:25:915:0:0:0,-6.8006,-82.6656	0/1:55:24:888:31:1137:-87.5493,0,-65.1056	0/0:1170:1170:42862:0:0:0,-316.755,-3855.45	0/1:1576:770:28210:806:29149:-2195.23,0,-2110.92	0/0:1293:1293:47291:0:0:0,-349.975,-4253.72	0/0:51:51:1864:0:0:0,-13.8275,-168.007	0/1:306:146:5344:160:5839:-442.51,0,-397.951	0/0:78:73:2683:5:185:0,-4.4919,-225.004	0/1:1143:595:21762:547:19764:-1468.65,0,-1648.46	0/1:570:283:10390:287:10437:-784.56,0,-780.37	0/1:777:367:13360:410:14836:-1124.27,0,-991.508	0/0:92:92:3368:0:0:0,-24.9463,-303.304	0/1:149:75:2725:74:2679:-200.793,0,-204.915	0/1:625:326:11890:299:10799:-802.29,0,-900.45	0/1:82:44:1581:38:1402:-104.052,0,-120.16	0/0:476:475:17421:1:37:0,-125.558,-1563.91	0/1:30:17:619:13:473:-34.5484,0,-47.7278	0/0:167:167:6088:0:0:0,-45.2424,-547.94	0/0:154:154:5581:0:0:0,-41.6911,-502.304	0/1:121:71:2546:50:1813:-130.467,0,-196.428	0/1:235:121:4459:114:4147:-309.505,0,-337.595	0/1:79:43:1583:36:1328:-98.1884,0,-121.157	0/0:425:425:15591:0:0:0,-115.075,-1402.64	0/1:465:240:8755:225:8091:-602.011,0,-661.777	0/1:25:11:403:14:480:-36.5659,0,-29.6267	0/1:117:68:2475:49:1801:-130.444,0,-191.109	0/1:150:78:2845:72:2606:-193.933,0,-215.46	0/1:67:45:1665:22:802:-54.0811,0,-131.829	0/0:57:57:2099:0:0:0,-15.4678,-189.162	0/1:143:64:2342:79:2878:-220.306,0,-172.074	0/0:141:141:5153:0:0:0,-38.1872,-463.821	0/0:568:568:20741:0:0:0,-153.755,-1865.81	0/1:82:53:1937:29:1065:-73.6845,0,-152.223	0/0:69:68:2489:1:37:0,-15.3694,-220.885	0/0:82:82:2988:0:0:0,-22.208,-269.088	0/1:143:77:2835:66:2374:-174.941,0,-216.439	0/1:88:45:1609:43:1573:-117.832,0,-121.042	0/1:26:14:491:12:444:-33.0499,0,-37.281	0/1:42:16:592:26:958:-74.9901,0,-41.9824	0/1:65:31:1147:34:1225:-92.7371,0,-85.724	./.:9:3:111:6:222:-17.7465,0,-7.63937	./.:9:8:296:1:37:-0.901303,0,-24.4845	0/1:219:104:3766:115:4167:-315.687,0,-279.586	0/1:137:76:2759:60:2161:-157.688,0,-211.516	0/0:60:60:2153:0:0:0,-16.2622,-193.997	0/0:18:17:629:1:37:0,-1.55688,-53.5759	0/0:29:29:1055:0:0:0,-7.88376,-95.2573	0/0:82:82:3012:0:0:0,-22.2386,-271.283	0/1:45:17:625:28:1003:-78.2209,0,-44.1534	0/0:26:26:929:0:0:0,-7.05558,-83.9009	0/1:17:9:333:7:259:-19.0937,0,-25.7959	0/1:23:13:454:10:370:-27.1966,0,-34.7741	0/1:25:8:296:17:617:-48.944,0,-19.941	0/0:77:76:2794:1:27:0,-18.4513,-249.237	0/0:70:70:2566:0:0:0,-18.988,-231.166	0/0:86:86:3160:0:0:0,-23.322,-284.595	0/0:48:47:1652:0:0:0,-12.7115,-148.896	0/1:63:36:1328:27:989:-72.0198,0,-102.565	0/1:32:17:625:15:551:-41.0354,0,-47.7144	0/1:20:12:440:8:273:-19.245,0,-34.3653	0/0:67:67:2448:0:0:0,-18.1609,-220.536	0/0:30:30:1086:0:0:0,-8.15402,-98.0435	0/1:13:10:399:3:115:-6.87829,0,-32.6241
Contig_555	52	.	A	C	155328	.	AC=123;AF=0.525641;LEN=1;TYPE=snp	GT	1|0	1|1	1|1	1|0	0|0	0|1	1|1	0|1	0|1	1|0	0|0	1|1	1|1	1|1	0|1	1|0	1|1	1|1	0|1	1|1	.|.	.|.	0|0	1|1	0|0	1|1	0|1	0|0	1|0	0|0	1|1	0|0	0|1	0|1	.|.	1|1	.|.	1|1	0|0	0|1	1|1	0|0	1|1	0|0	.|.	0|1	0|1	.|.	.|.	1|1	0|1	0|1	0|1	0|0	0|0	1|0	.|.	.|.	.|.	1|0	0|1	.|.	0|1	0|0	1|0	.|.	0|0	1|0	0|1	0|1	.|.	0|0	.|.	1|1	0|0	0|1	1|1	0|0	.|.	0|1	0|0	0|1	1|0
Contig_555	53	.	C	A	155328	.	AC=123;AF=0.525641;LEN=1;TYPE=snp	GT	1|0	1|1	1|1	1|0	0|0	0|1	1|1	0|1	0|1	1|0	0|0	1|1	1|1	1|1	0|1	1|0	1|1	1|1	0|1	1|1	.|.	.|.	0|0	1|1	0|0	1|1	0|1	0|0	1|0	0|0	1|1	0|0	0|1	0|1	.|.	1|1	.|.	1|1	0|0	0|1	1|1	0|0	1|1	0|0	.|.	0|1	0|1	.|.	.|.	1|1	0|1	0|1	0|1	0|0	0|0	1|0	.|.	.|.	.|.	1|0	0|1	.|.	0|1	0|0	1|0	.|.	0|0	1|0	0|1	0|1	.|.	0|0	.|.	1|1	0|0	0|1	1|1	0|0	.|.	0|1	0|0	0|1	1|0
Contig_555	54	.	G	A	155328	.	AC=184;AF=0.786325;LEN=1;TYPE=snp	GT	1|1	1|1	1|1	1|1	0|1	0|1	1|1	0|1	0|1	1|1	0|1	1|1	1|1	1|1	0|1	1|1	1|1	1|1	0|1	1|1	.|.	.|.	0|1	1|1	0|1	1|1	0|1	0|1	1|1	0|1	1|1	0|1	0|1	0|1	.|.	1|1	.|.	1|1	0|1	0|1	1|1	0|1	1|1	0|1	.|.	0|1	0|1	.|.	.|.	1|1	0|1	0|1	0|1	0|1	0|1	1|1	.|.	.|.	.|.	1|1	0|1	.|.	0|1	0|1	1|1	.|.	0|1	1|1	0|1	0|1	.|.	0|1	.|.	1|1	0|1	0|1	1|1	0|1	.|.	0|1	0|1	0|1	1|1
Contig_578	23	.	T	C	294959	.	AB=0.491315;ABP=9.12097;AC=165;AF=0.6875;AN=240;AO=9849;CIGAR=1X;DP=14618;DPB=14618;DPRA=61.9237;EPP=21389.8;EPPR=10352.2;GTI=0;LEN=1;MEANALT=1.02542;MQM=60;MQMR=60;NS=120;NUMALT=1;ODDS=0;PAIRED=0.999695;PAIREDR=0.99979;PAO=0;PQA=0;PQR=0;PRO=0;QA=357789;QR=174914;RO=4766;RPL=0;RPP=21389.8;RPPR=10352.2;RPR=9849;RUN=1;SAF=9849;SAP=21389.8;SAR=0;SRF=4766;SRP=10352.2;SRR=0;TYPE=snp;technology.Illumina=1	GT:DP:RO:QR:AO:QA:GL	0/1:19:5:185:14:518:-41.6875,0,-11.5608	0/1:22:10:370:12:444:-34.1483,0,-27.4588	0/1:17:8:292:9:333:-25.5129,0,-21.8019	0/1:14:2:74:12:444:-36.4304,0,-2.88675	./.:8:3:111:5:185:-14.674,0,-7.92563	0/1:21:7:255:14:468:-36.6013,0,-17.3722	1/1:14:1:37:13:467:-38.9845,-0.466787,0	1/1:35:0:0:35:1263:-113.962,-9.50722,0	0/1:25:16:592:9:333:-23.2833,0,-46.6825	1/1:30:1:37:29:1069:-93.1674,-4.81516,0	0/1:29:12:444:17:621:-48.1868,0,-32.2039	1/1:13:0:0:13:471:-42.7265,-3.55042,0	0/1:24:10:370:14:514:-39.916,0,-26.9032	0/1:36:21:777:15:555:-40.2927,0,-60.322	0/1:30:18:662:12:444:-31.9279,0,-51.6092	1/1:21:0:0:21:754:-68.1618,-5.70203,0	1/1:29:0:0:29:1046:-94.4281,-7.86872,0	1/1:34:0:0:34:1250:-112.8,-9.23871,0	0/1:25:12:444:13:481:-36.6543,0,-33.3116	1/1:29:1:37:28:1026:-89.2965,-4.5433,0	0/1:37:26:962:11:403:-26.306,0,-76.7351	1/1:54:0:0:54:1990:-179.36,-14.6557,0	0/1:1103:547:20075:555:20177:-1516.56,0,-1507.48	0/1:1477:747:27443:729:26413:-1976.17,0,-2069	1/1:1116:0:0:1116:40396:-3633.5,-301.955,0	0/1:50:24:874:26:939:-71.0746,0,-65.2317	1/1:292:1:37:291:10662:-955.984,-75.7394,0	0/1:59:36:1305:23:841:-59.7928,0,-101.591	0/1:1380:695:25522:685:24759:-1853.44,0,-1922.22	1/1:656:1:37:655:23735:-2131.7,-174.163,0	0/1:867:454:16692:413:15030:-1117.25,0,-1266.78	0/1:76:40:1470:36:1322:-98.4679,0,-111.799	1/1:120:1:37:119:4308:-384.467,-29.1523,0	1/1:756:1:14:755:27540:-2476.11,-203.403,0	0/1:60:20:736:40:1480:-117.084,0,-50.0417	0/1:421:215:7888:206:7454:-556.595,0,-595.706	0/1:27:13:481:14:518:-39.44,0,-36.0984	0/1:168:79:2880:89:3225:-244.752,0,-213.717	1/1:156:0:0:156:5698:-512.845,-42.25,0	0/1:96:53:1951:43:1591:-117.237,0,-149.655	1/1:234:0:0:234:8504:-765.181,-63.3276,0	0/1:60:26:952:34:1240:-95.4606,0,-69.5069	0/1:450:230:8440:220:8019:-599.548,0,-637.468	0/1:425:244:8982:180:6521:-471.828,0,-693.283	0/1:25:13:477:12:421:-31.2345,0,-36.3098	0/1:102:47:1725:55:1981:-150.722,0,-127.701	1/1:121:1:14:120:4314:-387.077,-31.477,0	0/1:30:11:407:19:680:-53.234,0,-28.6033	1/1:33:0:0:33:1193:-107.668,-8.96645,0	1/1:100:1:37:99:3585:-319.451,-23.7499,0	0/1:155:71:2619:84:3054:-232.879,0,-193.756	1/1:535:1:14:534:19415:-1745.29,-143.537,0	0/1:49:25:902:24:860:-64.2455,0,-68.0148	0/1:51:25:915:26:962:-72.8725,0,-68.6364	1/1:219:0:0:219:7914:-712.114,-59.2627,0	1/1:92:4:144:88:3197:-274.919,-11.9614,0	1/1:73:0:0:73:2666:-240.145,-19.7859,0	0/1:12:4:148:8:273:-21.5026,0,-10.1707	0/1:30:19:699:11:397:-27.686,0,-54.9502	0/1:144:84:3058:60:2161:-155.527,0,-236.25	1/1:26:1:37:25:892:-77.2166,-3.71341,0	1/1:17:1:37:16:582:-49.3407,-1.28411,0	0/1:527:259:9516:268:9744:-733.866,0,-713.431	0/1:197:113:4141:84:3039:-220.119,0,-319.309	0/1:70:37:1365:33:1211:-90.1076,0,-103.981	0/1:30:18:666:12:444:-31.9277,0,-51.9694	0/1:51:27:989:24:884:-65.8425,0,-75.3069	1/1:91:1:37:90:3302:-294.03,-21.3437,0	1/1:65:0:0:65:2354:-212.079,-17.6178,0	1/1:25:0:0:25:921:-83.208,-6.80119,0	0/1:26:17:625:9:333:-23.0075,0,-49.3844	0/1:37:16:588:21:727:-55.537,0,-43.0275	1/1:34:2:74:32:1115:-93.8928,-2.51374,0	1/1:79:0:0:79:2889:-260.218,-21.4249,0	0/1:87:43:1567:44:1578:-118.524,0,-117.564	0/1:124:59:2148:65:2387:-181.294,0,-159.763	0/1:101:45:1665:56:1977:-150.637,0,-122.585	0/1:83:44:1601:39:1416:-105.039,0,-121.701	0/1:38:15:555:23:847:-66.0844,0,-39.743	1/1:23:2:74:21:773:-63.6044,0,-0.428557	0/1:83:44:1614:39:1420:-105.383,0,-122.872	0/1:34:14:514:20:740:-57.5377,0,-37.1446	1/1:54:0:0:54:2148:-193.495,-14.6575,0
Contig_578	30	.	A	G	127708	.	AB=0.508095;ABP=8.31873;AC=75;AF=0.3125;AN=240;AO=4759;CIGAR=1X;DP=14619;DPB=14619;DPRA=1.10516;EPP=10276.3;EPPR=21253.3;GTI=0;LEN=1;MEANALT=1.05952;MQM=60;MQMR=60;NS=120;NUMALT=1;ODDS=0;PAIRED=0.99979;PAIREDR=0.999696;PAO=0;PQA=0;PQR=0;PRO=0;QA=171864;QR=360883;RO=9854;RPL=7;RPP=10276.3;RPPR=21253.3;RPR=4752;RUN=1;SAF=4759;SAP=10337;SAR=0;SRF=9854;SRP=21400.7;SRR=0;TYPE=snp;technology.Illumina=1	GT:DP:RO:QR:AO:QA:GL	0/1:19:13:477:5:119:-5.86806,0,-38.2972	0/1:22:12:440:10:366:-27.0983,0,-33.7878	0/1:17:9:333:8:273:-20.0815,0,-25.5287	0/1:14:12:434:2:74:-2.88746,0,-35.525	./.:8:5:185:3:111:-7.92563,0,-14.674	0/1:21:14:518:7:259:-17.701,0,-41.1199	0/0:14:13:481:1:37:0,-0.467614,-40.2523	0/0:35:35:1262:0:0:0,-9.49324,-113.856	0/1:25:9:333:16:588:-46.3221,0,-23.2835	0/0:30:29:1069:1:37:0,-4.81516,-93.1674	0/1:29:16:588:12:444:-32.4801,0,-45.4844	0/0:13:13:481:0:0:0,-3.55113,-43.6331	0/1:24:14:518:10:370:-26.9031,0,-40.2765	0/1:36:15:545:21:754:-58.2483,0,-39.4075	0/1:30:12:444:18:666:-51.9694,0,-31.9277	0/0:21:21:773:0:0:0,-5.7178,-69.8959	0/0:29:29:1073:0:0:0,-7.8847,-96.8803	0/0:34:34:1258:0:0:0,-9.23895,-113.52	0/1:25:13:481:12:434:-32.4093,0,-36.655	0/0:29:29:1073:0:0:0,-7.8847,-96.8803	0/1:37:11:399:26:916:-72.5867,0,-25.9778	0/0:54:54:1994:0:0:0,-14.6558,-179.719	0/1:1103:555:20292:547:19704:-1474.07,0,-1527.09	0/1:1477:730:26818:747:27081:-2036,0,-2012.53	0/0:1116:1116:40714:0:0:0,-302.034,-3662.16	0/1:50:26:939:24:820:-60.3672,0,-71.1065	0/0:292:292:10731:0:0:0,-79.0994,-965.553	0/1:59:23:851:36:1295:-100.69,0,-60.6935	0/1:1380:684:25032:694:25071:-1882.08,0,-1878.72	0/0:656:655:23928:1:37:0,-174.26,-2149.14	0/1:868:414:15130:454:16383:-1238.72,0,-1126.13	0/1:76:36:1332:40:1445:-109.549,0,-99.3829	0/0:120:119:4352:1:37:0,-29.1834,-388.458	0/0:756:755:27658:0:0:0,-204.403,-2487.96	0/1:60:40:1457:20:707:-47.4453,0,-115.028	0/1:421:206:7560:215:7808:-588.466,0,-566.145	0/1:27:14:510:13:471:-35.1967,0,-38.7201	0/1:168:89:3216:79:2862:-212.085,0,-243.946	0/0:156:156:5681:0:0:0,-42.234,-511.297	0/1:96:43:1591:53:1907:-145.695,0,-117.268	0/0:234:234:8618:0:0:0,-63.4059,-775.512	0/1:60:34:1250:26:939:-68.3386,0,-96.3606	0/1:450:220:8052:230:8291:-624.052,0,-602.622	0/1:425:180:6586:245:8782:-675.01,0,-477.53	0/1:25:12:421:13:471:-35.768,0,-31.235	0/1:102:55:2031:47:1706:-125.958,0,-155.237	0/0:121:121:4430:0:0:0,-32.7854,-398.807	0/1:30:19:703:11:403:-28.2273,0,-55.3098	0/0:33:33:1188:0:0:0,-8.95154,-107.199	0/0:100:99:3626:1:37:0,-23.7667,-323.156	0/1:155:84:3054:71:2576:-189.889,0,-232.897	0/0:535:535:19605:0:0:0,-144.866,-1763.68	0/1:49:24:865:25:921:-69.7419,0,-64.6776	0/1:51:26:962:25:911:-68.2768,0,-72.8726	0/0:219:219:7994:0:0:0,-59.2965,-719.341	0/0:92:88:3242:4:148:0,-11.6195,-278.626	0/0:73:73:2675:0:0:0,-19.8009,-240.972	0/1:12:8:296:4:148:-10.1548,0,-23.5898	0/1:30:11:407:19:680:-53.234,0,-28.6033	0/1:144:60:2216:84:2971:-228.411,0,-160.491	0/0:26:25:880:1:37:0,-3.71306,-76.1352	0/0:17:16:582:1:37:0,-1.28411,-49.3407	0/1:527:268:9782:259:9393:-702.346,0,-737.333	0/1:197:84:3096:113:4107:-316.232,0,-225.262	0/1:70:33:1213:37:1355:-103.081,0,-90.2892	0/1:30:12:444:18:662:-51.6092,0,-31.9279	0/1:51:23:818:28:1013:-77.4862,0,-59.9093	0/0:91:90:3306:1:37:0,-21.3438,-294.39	0/0:65:65:2355:0:0:0,-17.6035,-212.152	0/0:25:25:917:0:0:0,-6.80107,-82.8474	0/1:26:9:333:17:621:-49.024,0,-23.0076	0/1:37:21:773:16:569:-41.2815,0,-59.7013	0/0:34:32:1161:2:74:0,-2.54545,-98.0741	0/0:79:79:2896:0:0:0,-21.4112,-260.831	0/1:87:44:1614:43:1552:-116.184,0,-121.78	0/1:124:65:2395:59:2142:-159.223,0,-182.013	0/1:101:56:2049:45:1617:-118.234,0,-157.134	0/1:83:39:1397:44:1601:-121.717,0,-103.328	0/1:38:23:851:15:555:-39.7428,0,-66.4443	0/0:23:21:777:2:51:0,-1.64959,-65.6304	0/1:83:41:1490:42:1550:-117.107,0,-111.688	0/1:34:20:740:14:508:-36.6034,0,-57.5382	0/0:54:54:2156:0:0:0,-14.6578,-194.216
Contig_578	256	.	G	A	330927	.	AC=182;AF=0.758333;LEN=1;TYPE=snp	GT	0|1	1|1	1|1	1|1	.|.	0|1	1|1	1|1	1|1	1|1	1|1	1|1	1|1	0|1	1|1	0|1	0|1	0|1	1|1	0|1	1|1	1|1	0|1	0|1	1|1	1|1	1|1	0|1	1|1	0|1	0|1	1|1	0|1	0|1	0|1	1|1	1|1	0|1	1|1	1|1	1|1	0|1	1|1	1|1	1|1	0|1	1|1	0|1	1|1	0|1	1|1	1|1	1|1	0|1	0|1	0|1	1|1	1|1	1|1	1|1	0|1	1|1	0|1	0|1	0|1	1|1	0|1	0|1	1|1	1|1	0|1	1|1	0|1	1|1	1|1	0|1	0|1	0|1	1|1	0|1	1|1	1|1	0|1
Contig_622	11	.	C	T	212091	.	AB=0.487679;ABP=12.7487;AC=126;AF=0.538462;AN=234;AO=7099;CIGAR=1X;DP=16305;DPB=16305;DPRA=1.2177;EPP=15418.3;EPPR=19991.4;GTI=0;LEN=1;MEANALT=1.0099;MQM=60;MQMR=60;NS=117;NUMALT=1;ODDS=0;PAIRED=0.999718;PAIREDR=0.999674;PAO=0;PQA=0;PQR=0;PRO=0;QA=260715;QR=337028;RO=9205;RPL=0;RPP=15418.3;RPPR=19991.4;RPR=7099;RUN=1;SAF=7099;SAP=15418.3;SAR=0;SRF=9205;SRP=19991.4;SRR=0;TYPE=snp;technology.Illumina=1	GT:DP:RO:QR:AO:QA:GL	0/1:22:9:333:13:458:-35.4146,0,-24.1299	0/1:28:14:518:14:514:-38.8021,0,-39.1624	0/1:23:10:370:13:481:-37.2127,0,-27.1806	0/0:22:21:767:1:37:0,-2.6433,-65.9917	1/1:18:0:0:18:662:-59.9117,-4.90525,0	0/1:26:14:518:12:434:-32.1318,0,-39.7189	0/0:20:20:740:0:0:0,-5.44707,-66.9287	0/1:31:17:629:14:511:-37.7012,0,-48.3518	1/1:39:0:0:39:1443:-130.16,-10.5932,0	0/1:38:20:740:18:666:-49.7559,0,-56.4312	0/1:25:13:481:12:444:-33.3116,0,-36.6543	0/1:19:2:74:17:629:-51.7298,0,-1.5186	0/0:32:32:1170:0:0:0,-8.69643,-105.602	0/1:33:21:777:12:444:-31.1017,0,-61.1541	1/1:39:0:0:39:1439:-129.8,-10.5931,0	0/1:29:18:656:11:407:-28.8637,0,-51.3462	1/1:23:0:0:23:837:-75.6465,-6.25772,0	0/1:31:15:532:16:588:-44.6674,0,-39.5964	0/0:26:26:929:0:0:0,-7.05558,-83.9009	1/1:34:0:0:34:1258:-113.52,-9.23895,0	0/1:14:5:185:9:333:-26.3673,0,-12.9498	0/1:81:41:1517:40:1438:-107.553,0,-114.681	1/1:1158:4:148:1154:42328:-3794.14,-300.242,0	0/0:1634:1633:59835:1:37:0,-439.15,-5378.83	0/0:1220:1218:44552:2:51:0,-325.734,-4002.92	1/1:83:0:0:83:3063:-275.871,-22.5103,0	0/0:362:359:13221:3:111:0,-88.0873,-1179.54	1/1:111:9:333:102:3737:-306.481,-0.110587,0	0/1:1303:680:24792:623:22850:-1702.65,0,-1877.27	0/1:619:319:11702:300:11063:-827.573,0,-885.065	0/1:1015:518:18967:497:18201:-1362.42,0,-1431.3	0/1:101:57:2091:44:1608:-117.408,0,-160.9	0/0:166:166:6060:0:0:0,-44.9575,-545.403	0/1:786:391:14287:395:14554:-1096.37,0,-1072.34	0/1:101:51:1854:50:1826:-137.054,0,-139.558	0/1:437:228:8361:209:7699:-574.29,0,-633.851	0/1:46:28:1036:18:666:-47.5586,0,-80.9185	1/1:189:3:111:186:6793:-601.322,-41.1827,0	0/0:212:212:7688:0:0:0,-57.3832,-691.803	0/0:157:156:5726:1:37:0,-39.2204,-512.062	0/0:231:231:8495:0:0:0,-62.593,-764.451	1/1:113:1:37:112:4121:-367.68,-27.289,0	0/1:544:282:10328:262:9630:-719.013,0,-781.795	1/1:404:2:64:402:14764:-1322.49,-103.63,0	0/1:27:4:148:23:851:-69.5148,0,-6.02357	1/1:102:5:185:97:3552:-303.159,-10.9821,0	0/1:194:95:3448:99:3645:-275.482,0,-257.742	0/1:53:24:888:29:1073:-82.3278,0,-65.6531	0/1:50:32:1184:18:666:-46.4637,0,-93.1585	0/1:114:59:2173:55:1975:-146.911,0,-164.767	0/1:175:102:3729:73:2664:-192.356,0,-288.209	0/0:559:559:20457:0:0:0,-151.335,-1840.28	1/1:73:0:0:73:2697:-242.951,-19.8019,0	0/0:70:70:2567:0:0:0,-18.9737,-231.239	0/0:280:280:10262:0:0:0,-75.8337,-923.355	1/1:98:6:199:92:3377:-286.169,-8.63737,0	0/1:87:41:1486:46:1702:-129.703,0,-110.237	0/1:23:7:259:16:592:-47.2448,0,-17.1486	0/0:40:39:1393:1:37:0,-7.49504,-122.274	0/1:161:96:3509:65:2397:-172.127,0,-272.202	0/1:33:4:138:29:1073:-87.8681,0,-3.48727	1/1:30:0:0:30:1087:-98.1167,-8.13969,0	1/1:550:0:0:550:20248:-1821.54,-148.962,0	0/1:237:116:4249:121:4407:-332.372,0,-318.169	1/1:77:1:37:76:2799:-248.785,-17.5512,0	0/0:31:31:1135:0:0:0,-8.42605,-102.456	0/0:52:49:1786:3:111:0,-4.09309,-150.965	0/0:108:108:3937:0:0:0,-29.264,-354.465	0/0:86:86:3137:0:0:0,-23.3062,-282.509	1/1:20:0:0:20:736:-66.5678,-5.44695,0	1/1:32:0:0:32:1184:-106.864,-8.69725,0	0/0:34:34:1244:0:0:0,-9.23812,-112.258	0/0:36:35:1295:1:27:0,-7.34342,-114.401	1/1:98:1:37:97:3575:-318.586,-23.2407,0	0/1:98:53:1961:45:1665:-123.354,0,-150.008	0/1:169:91:3363:78:2847:-210.44,0,-256.897	0/1:117:57:2093:60:2193:-165.718,0,-156.733	0/1:100:40:1453:60:2183:-169.471,0,-103.738	0/1:34:19:695:15:551:-40.4837,0,-53.4789	1/1:18:0:0:18:645:-58.3737,-4.90364,0	1/1:97:1:37:96:3507:-312.47,-22.9682,0	0/1:49:25:917:24:880:-66.0312,0,-69.3667	0/1:62:28:1116:34:1363:-105.919,0,-83.6749
Contig_622	29	.	A	G	124876	.	AB=0.487185;ABP=16.8686;AC=76;AF=0.324786;AN=234;AO=4755;CIGAR=1X;DP=16305;DPB=16305;DPRA=1.46908;EPP=10215.8;EPPR=24918.7;GTI=0;LEN=1;MEANALT=1.11111;MQM=60;MQMR=60;NS=117;NUMALT=1;ODDS=0;PAIRED=0.99979;PAIREDR=0.999653;PAO=0;PQA=0;PQR=0;PRO=0;QA=169787;QR=414933;RO=11538;RPL=13;RPP=10215.8;RPPR=24918.7;RPR=4742;RUN=1;SAF=4755;SAP=10328.4;SAR=0;SRF=11538;SRP=25057.5;SRR=0;TYPE=snp;technology.Illumina=1	GT:DP:RO:QR:AO:QA:GL	0/0:22:21:757:1:37:0,-2.64259,-65.0882	0/1:28:14:514:14:491:-36.7259,0,-38.8181	0/1:23:11:403:12:444:-33.8688,0,-30.1641	0/0:22:21:754:1:37:0,-2.62813,-64.8008	0/1:18:5:185:13:467:-37.3602,0,-11.8379	0/1:26:14:518:12:394:-28.5198,0,-39.7501	0/0:20:20:736:0:0:0,-5.44695,-66.5678	0/1:31:18:643:13:471:-34.1064,0,-49.6166	0/1:40:19:683:21:723:-54.3512,0,-50.7731	0/0:38:38:1392:0:0:0,-10.3215,-125.57	0/0:25:25:902:0:0:0,-6.78544,-81.4754	0/1:19:12:444:7:259:-18.2557,0,-34.9927	0/0:32:32:1111:0:0:0,-8.64956,-100.231	0/1:33:21:767:12:444:-31.1025,0,-60.2529	0/1:39:19:699:20:694:-52.0077,0,-52.4898	0/0:29:29:1050:0:0:0,-7.86884,-94.7885	0/1:23:13:463:10:343:-24.743,0,-35.6051	0/1:31:14:514:16:565:-42.8531,0,-38.2641	0/0:26:26:911:0:0:0,-7.05464,-82.2772	0/1:34:16:569:17:606:-45.7384,0,-42.3992	0/0:14:12:421:2:51:-0.818224,0,-34.3618	0/1:81:41:1513:40:1401:-104.22,0,-114.353	0/1:1159:569:20625:589:21140:-1588.16,0,-1541.96	0/0:1634:1631:58284:1:37:0,-437.813,-5238.61	0/0:1220:1219:43915:1:33:0,-326.966,-3946.88	0/1:83:38:1365:45:1624:-123.776,0,-100.449	0/0:362:359:12927:3:111:0,-87.9257,-1152.95	0/1:111:53:1906:58:2037:-153.333,0,-141.567	0/1:1303:680:24601:623:22310:-1654.22,0,-1860.38	0/1:617:318:11457:298:10460:-774.296,0,-864.152	0/1:1015:518:18680:497:17767:-1323.53,0,-1405.72	0/1:101:57:2079:44:1597:-116.418,0,-159.834	0/0:167:166:6025:1:14:0,-43.9514,-540.993	0/1:785:390:13944:393:14156:-1061.62,0,-1042.46	0/0:101:100:3593:1:37:0,-24.0044,-320.153	0/1:437:232:8403:205:7362:-544.019,0,-637.739	0/1:46:28:1028:18:656:-46.6585,0,-80.1998	0/1:189:95:3420:94:3294:-245.291,0,-256.675	0/0:212:212:7548:0:0:0,-57.3178,-679.15	0/0:157:157:5642:0:0:0,-42.4719,-507.759	0/0:231:230:8371:0:0:0,-62.2737,-753.251	0/1:113:53:1892:60:2119:-160.199,0,-139.758	0/0:544:544:19591:0:0:0,-147.125,-1762.26	0/1:404:196:6993:208:7442:-560.208,0,-519.83	0/1:27:19:703:8:292:-19.0299,0,-56.1483	0/1:102:60:2148:42:1510:-108.342,0,-165.787	0/0:194:194:6880:0:0:0,-52.4412,-619.062	0/1:53:24:772:29:1036:-79.0606,0,-55.2205	0/1:50:32:1176:18:639:-44.0317,0,-92.4552	0/1:114:59:2161:55:1968:-146.284,0,-163.676	0/1:175:102:3685:73:2625:-188.882,0,-284.265	0/0:559:559:20292:0:0:0,-151.283,-1825.4	0/1:73:40:1425:33:1162:-84.8972,0,-108.588	0/0:70:70:2580:0:0:0,-18.9888,-232.426	0/0:280:280:10036:0:0:0,-75.7339,-902.938	0/1:98:53:1920:45:1632:-120.401,0,-146.336	0/0:87:87:3158:0:0:0,-23.5758,-284.396	0/1:23:7:251:16:569:-45.167,0,-16.4433	0/0:40:39:1396:1:14:0,-9.58325,-124.651	0/1:161:96:3429:65:2349:-167.842,0,-265.04	0/1:33:19:703:14:494:-35.6175,0,-54.4773	0/1:30:18:620:12:414:-29.2548,0,-47.8201	0/1:550:271:9762:279:10008:-751.49,0,-729.388	0/1:237:116:4142:121:4357:-327.959,0,-308.547	0/1:77:39:1369:38:1356:-101.291,0,-102.464	0/0:31:31:1064:0:0:0,-8.378,-95.9999	0/0:52:49:1753:3:111:0,-4.07655,-147.976	0/0:108:108:3805:0:0:0,-29.198,-342.522	0/0:86:85:3011:1:14:0,-21.9958,-269.871	0/1:20:10:366:10:343:-25.5771,0,-27.6725	0/1:32:17:625:15:522:-38.4189,0,-47.7308	0/0:34:34:1198:0:0:0,-9.20642,-108.077	0/0:36:35:1254:1:37:0,-6.42563,-109.787	0/1:98:60:2118:38:1353:-95.299,0,-164.173	0/1:98:53:1901:45:1545:-112.588,0,-144.674	0/1:169:91:3283:78:2816:-207.686,0,-249.719	0/1:117:58:2049:59:2044:-152.358,0,-152.839	0/1:100:39:1425:60:2132:-165.142,0,-101.508	0/1:34:19:653:15:532:-38.8004,0,-49.705	0/1:18:10:347:8:273:-19.8177,0,-26.5146	0/1:97:41:1450:55:1959:-150.399,0,-104.581	0/0:49:46:1633:3:111:0,-3.24768,-137.161	0/1:62:28:1081:34:1316:-101.698,0,-80.5754
Contig_622	242	.	G	A	125755	.	AC=77;AF=0.32906;LEN=1;TYPE=snp	GT	0|0	0|1	0|1	0|0	0|1	0|1	0|0	0|1	0|1	0|0	0|0	0|1	0|0	0|1	0|1	0|0	0|1	0|1	0|0	0|1	0|1	0|1	0|1	0|0	0|0	0|1	0|0	0|1	0|1	0|1	0|1	0|1	0|0	0|1	0|0	0|1	0|1	0|1	0|0	0|0	0|0	0|1	0|0	0|1	0|1	0|1	0|0	0|1	0|1	0|1	0|1	0|0	0|1	0|0	0|0	0|1	0|0	0|1	0|0	0|1	0|1	0|1	0|1	0|1	0|1	0|0	0|0	0|0	0|0	0|1	0|1	0|0	0|0	0|1	0|1	0|1	0|1	0|1	0|1	0|1	0|1	0|0	0|1
Contig_622	244	.	G	A	125755	.	AC=77;AF=0.32906;LEN=1;TYPE=snp	GT	0|0	0|1	0|1	0|0	0|1	0|1	0|0	0|1	0|1	0|0	0|0	0|1	0|0	0|1	0|1	0|0	0|1	0|1	0|0	0|1	0|1	0|1	0|1	0|0	0|0	0|1	0|0	0|1	0|1	0|1	0|1	0|1	0|0	0|1	0|0	0|1	0|1	0|1	0|0	0|0	0|0	0|1	0|0	0|1	0|1	0|1	0|0	0|1	0|1	0|1	0|1	0|0	0|1	0|0	0|0	0|1	0|0	0|1	0|0	0|1	0|1	0|1	0|1	0|1	0|1	0|0	0|0	0|0	0|0	0|1	0|1	0|0	0|0	0|1	0|1	0|1	0|1	0|1	0|1	0|1	0|1	0|0	0|1
Contig_627	25	.	T	C	169112	.	AB=0.518135;ABP=14.5877;AC=178;AF=0.747899;AN=238;AO=5513;CIGAR=1X;DP=7477;DPB=7477;DPRA=0;EPP=11974.3;EPPR=4259.1;GTI=0;LEN=1;MEANALT=1.02542;MQM=60;MQMR=60;NS=119;NUMALT=1;ODDS=0;PAIRED=1;PAIREDR=0.99949;PAO=0;PQA=0;PQR=0;PRO=0;QA=201126;QR=71383;RO=1960;RPL=0;RPP=11974.3;RPPR=4259.1;RPR=5513;RUN=1;SAF=5513;SAP=11974.3;SAR=0;SRF=1960;SRP=4259.1;SRR=0;TYPE=snp;technology.Illumina=1	GT:DP:RO:QR:AO:QA:GL	0/1:29:13:481:16:587:-45.1164,0,-35.5445	1/1:39:0:0:39:1443:-130.16,-10.5932,0	0/1:26:15:524:11:403:-29.3475,0,-40.2629	1/1:14:0:0:14:495:-44.8607,-3.80605,0	0/1:25:16:569:9:333:-23.2992,0,-44.6053	1/1:78:0:0:78:2882:-259.59,-21.1562,0	1/1:28:0:0:28:1036:-93.5523,-7.61386,0	0/1:65:32:1150:33:1197:-90.2181,0,-85.984	0/1:61:32:1176:29:1050:-78.0629,0,-89.4334	1/1:52:2:74:50:1786:-154.286,-7.41149,0	0/1:70:39:1400:31:1143:-83.9985,0,-107.136	0/1:37:22:814:15:555:-40.0176,0,-63.3832	1/1:42:1:37:41:1513:-133.11,-8.06887,0	1/1:88:0:0:88:3211:-289.164,-23.8477,0	0/1:94:49:1780:45:1632:-121.492,0,-134.819	1/1:86:0:0:86:3157:-284.325,-23.3218,0	0/1:36:12:444:24:888:-70.3366,0,-30.278	1/1:75:0:0:75:2711:-244.173,-20.3112,0	0/1:31:17:629:14:475:-34.4535,0,-48.3688	1/1:60:0:0:60:2178:-196.249,-16.2642,0	./.:5:1:37:4:148:-12.2233,0,-2.01757	1/1:24:0:0:24:888:-80.2405,-6.53046,0	0/1:484:239:8774:245:8917:-671.129,0,-658.309	1/1:698:1:37:697:25362:-2278.02,-185.541,0	1/1:610:0:0:610:22275:-2003.81,-165.144,0	0/1:27:9:333:18:652:-51.5444,0,-22.7326	0/1:85:47:1706:38:1383:-101.521,0,-130.611	1/1:25:0:0:25:907:-81.9445,-6.80037,0	0/1:569:256:9340:313:11362:-868.062,0,-686.216	1/1:272:0:0:271:9911:-891.767,-73.3803,0	0/1:333:173:6292:158:5768:-429.32,0,-476.489	0/1:46:21:773:25:925:-70.9107,0,-57.2069	1/1:55:0:0:55:2008:-180.959,-14.9108,0	1/1:245:0:0:244:8929:-803.473,-66.0964,0	0/1:23:8:296:15:555:-43.9008,0,-20.4926	0/1:159:71:2574:88:3242:-248.728,0,-188.592	0/1:10:3:111:7:259:-20.8159,0,-7.3562	0/1:46:24:861:22:814:-60.9185,0,-65.1418	1/1:68:0:0:68:2443:-220.049,-18.4002,0	0/1:34:17:629:17:625:-47.1611,0,-47.5212	0/1:70:28:1003:42:1538:-119.585,0,-71.3705	0/1:22:11:397:11:407:-30.8043,0,-29.9008	0/1:154:78:2792:76:2706:-201.864,0,-209.638	0/1:125:63:2317:62:2257:-169.303,0,-174.719	1/1:17:0:0:17:606:-54.8474,-4.61862,0	1/1:32:0:0:32:1170:-105.602,-8.69643,0	0/1:107:44:1587:63:2321:-179.985,0,-113.884	0/1:23:8:296:15:551:-43.5402,0,-20.4927	1/1:22:0:0:22:810:-73.2239,-5.98865,0	1/1:31:0:0:31:1147:-103.536,-8.4264,0	1/1:52:0:0:52:1901:-171.335,-14.0984,0	0/1:231:114:4190:117:4245:-319.409,0,-314.505	0/1:38:17:596:21:767:-58.8846,0,-43.444	1/1:30:0:0:30:1110:-100.208,-8.15555,0	0/1:27:11:407:16:570:-44.1405,0,-29.4161	1/1:39:0:0:39:1343:-121.081,-10.5296,0	1/1:19:0:0:19:691:-62.5177,-5.17586,0	0/1:14:12:421:2:74:-2.90267,0,-34.3459	1/1:12:0:0:12:434:-39.3979,-3.27957,0	1/1:67:3:111:64:2308:-197.907,-8.14407,0	0/1:18:7:259:11:407:-31.928,0,-18.5341	./.:8:0:0:8:263:-23.9692,-2.18015,0	0/1:283:119:4327:164:5955:-459.193,0,-312.72	0/1:97:55:2035:42:1500:-108.772,0,-156.976	0/1:31:11:403:20:736:-58.0111,0,-27.9523	0/1:13:4:144:9:323:-25.7506,0,-9.51327	1/1:24:0:0:24:884:-79.8799,-6.53034,0	0/1:51:26:942:25:902:-67.4655,0,-71.0873	1/1:42:0:0:42:1527:-137.694,-11.3898,0	0/1:12:5:185:7:259:-20.2311,0,-13.5135	./.:9:0:0:9:333:-30.3213,-2.46773,0	1/1:10:0:0:10:370:-33.6493,-2.73858,0	./.:7:2:74:5:181:-14.6133,0,-4.83563	0/1:39:20:730:19:703:-52.8187,0,-55.2546	1/1:51:0:0:51:1887:-170.095,-13.8434,0	0/1:67:40:1457:27:976:-69.771,0,-113.106	0/1:64:34:1225:30:1100:-81.7641,0,-93.0116	1/1:52:0:0:52:1893:-170.615,-14.0982,0	./.:7:0:0:7:255:-23.3008,-1.92591,0	./.:6:0:0:6:222:-20.3375,-1.65519,0	0/1:44:22:806:22:783:-58.6599,0,-60.749	0/1:16:8:296:8:296:-22.4448,0,-22.4448	1/1:53:0:0:53:2080:-187.386,-14.3854,0
Contig_629	218	.	A	G	214318	.	AB=0.479619;ABP=19.2968;AC=178;AF=0.760684;AN=234;AO=7006;CIGAR=1X;DP=9383;DPB=9383;DPRA=81.5739;EPP=15216.3;EPPR=5114.66;GTI=0;LEN=1;MEANALT=1.17391;MQM=60;MQMR=60;NS=117;NUMALT=1;ODDS=0;PAIRED=0.999715;PAIREDR=0.99915;PAO=0;PQA=0;PQR=0;PRO=0;QA=253069;QR=85436;RO=2354;RPL=0;RPP=15216.3;RPPR=5105.97;RPR=7006;RUN=1;SAF=0;SAP=15216.3;SAR=7006;SRF=1;SRP=5105.97;SRR=2353;TYPE=snp;technology.Illumina=1	GT:DP:RO:QR:AO:QA:GL	1/1:29:0:0:29:1042:-94.0669,-7.86843,0	1/1:34:0:0:33:1184:-106.839,-8.95142,0	1/1:28:0:0:28:1032:-93.192,-7.61374,0	0/1:25:10:370:15:545:-42.4376,0,-26.6268	0/1:34:17:592:17:629:-47.5377,0,-44.1851	1/1:42:1:37:41:1466:-128.858,-8.0515,0	0/1:27:18:656:9:287:-18.5794,0,-51.9364	0/1:67:28:980:39:1383:-106.459,0,-70.15	1/1:55:0:0:55:2003:-180.526,-14.9248,0	0/1:64:32:1184:32:1166:-87.6962,0,-89.3158	1/1:81:0:0:81:2922:-263.168,-21.9498,0	0/1:33:17:588:16:592:-44.4752,0,-44.1012	0/1:39:17:625:20:704:-53.4653,0,-46.3357	1/1:65:0:0:65:2328:-209.704,-17.5874,0	0/1:78:40:1449:38:1373:-102.531,0,-109.378	0/1:64:26:896:38:1380:-107.013,0,-63.3708	0/1:45:28:1032:16:584:-40.7149,0,-81.111	0/1:61:32:1176:29:1065:-79.4157,0,-89.4178	1/1:45:0:0:45:1657:-149.408,-12.218,0	0/1:53:27:966:26:939:-70.2672,0,-72.7013	1/1:13:0:0:13:448:-40.6248,-3.53448,0	0/1:23:9:333:14:510:-39.8349,0,-23.837	1/1:662:0:0:661:24018:-2160.51,-178.877,0	1/1:1005:3:78:1000:36236:-3252.39,-264.398,0	0/1:880:459:16706:419:15080:-1118.85,0,-1265.15	1/1:28:0:0:28:999:-90.1974,-7.59717,0	0/1:137:73:2691:64:2329:-172.52,0,-205.118	0/1:36:21:777:14:518:-37.2294,0,-60.599	1/1:631:0:0:629:22866:-2056.92,-170.241,0	0/1:392:202:7299:189:6760:-502.368,0,-550.887	0/1:448:233:8448:215:7811:-581.461,0,-638.718	1/1:51:0:0:51:1852:-166.927,-13.827,0	0/1:83:37:1342:46:1652:-126.295,0,-98.3901	1/1:357:1:27:356:12723:-1142.08,-94.0498,0	1/1:40:0:0:40:1445:-130.317,-10.8477,0	1/1:219:0:0:219:7927:-713.265,-59.2487,0	./.:7:0:0:7:259:-23.6654,-1.92603,0	0/1:79:36:1324:42:1490:-113.056,0,-98.1346	0/1:64:39:1393:23:749:-50.7023,0,-108.761	0/1:61:36:1332:25:901:-64.6392,0,-103.474	1/1:87:0:0:87:3108:-279.863,-23.544,0	1/1:36:1:27:35:1272:-112.311,-7.32757,0	0/1:224:120:4385:104:3735:-275.437,0,-333.958	1/1:181:0:0:181:6576:-591.801,-49.0039,0	1/1:10:0:0:10:360:-32.7403,-2.73787,0	1/1:62:0:0:62:2219:-199.914,-16.7868,0	0/1:107:55:2017:52:1897:-141.794,0,-152.615	0/1:13:8:296:5:185:-13.2308,0,-23.3	0/1:18:11:407:7:259:-18.5341,0,-31.928	0/1:48:34:1232:14:508:-32.7692,0,-98.0432	1/1:64:0:0:64:2348:-211.557,-17.363,0	0/1:318:166:6064:149:5369:-397.779,0,-460.342	1/1:40:0:0:40:1422:-128.229,-10.832,0	0/1:37:20:730:17:611:-45.0735,0,-55.8074	0/1:35:21:744:14:510:-36.526,0,-57.6235	1/1:87:6:222:81:2970:-247.469,-3.58479,0	0/1:21:16:569:5:181:-10.665,0,-45.7321	1/1:10:0:0:10:370:-33.6493,-2.73858,0	1/1:15:0:0:15:509:-46.0905,-4.06099,0	1/1:98:1:14:96:3359:-301.154,-24.9568,0	0/1:17:6:222:11:407:-32.2122,0,-15.4637	0/1:14:3:111:11:407:-33.076,0,-6.24111	0/1:378:195:7019:183:6553:-487.284,0,-529.209	1/1:105:1:37:104:3751:-334.365,-25.0886,0	1/1:29:0:0:29:1059:-95.6176,-7.88388,0	1/1:23:0:0:23:820:-74.0974,-6.2435,0	0/1:31:16:588:15:555:-41.6719,0,-44.6515	0/1:81:46:1675:35:1254:-90.9961,0,-128.913	0/1:49:27:939:22:800:-58.8518,0,-71.3522	0/1:28:14:514:14:510:-38.442,0,-38.8023	./.:9:0:0:9:333:-30.3213,-2.46773,0	1/1:18:0:0:18:666:-60.2728,-4.90537,0	0/1:25:12:444:13:481:-36.6543,0,-33.3116	0/1:62:29:1059:33:1217:-92.8378,0,-78.6016	1/1:52:0:0:52:1868:-168.346,-14.0818,0	1/1:91:0:0:90:3256:-293.193,-24.3732,0	1/1:62:0:0:62:2203:-198.461,-16.7742,0	0/1:56:29:1061:27:976:-72.7635,0,-80.4416	1/1:29:0:0:29:1063:-95.9779,-7.884,0	./.:9:2:74:7:259:-21.1155,0,-4.27034	1/1:42:0:0:42:1550:-139.784,-11.4056,0	0/1:17:4:148:13:481:-38.9116,0,-8.76428	1/1:68:0:0:68:2439:-219.743,-18.4439,0
Contig_723	95	.	G	A	107276	.	AB=0.505142;ABP=3.76959;AC=163;AF=0.708696;AN=230;AO=3601;CIGAR=1X;DP=5254;DPB=5254;DPRA=31.5195;EPP=7822.48;EPPR=3592.45;GTI=0;LEN=1;MEANALT=1;MQM=60;MQMR=60;NS=115;NUMALT=1;ODDS=0;PAIRED=1;PAIREDR=1;PAO=0;PQA=0;PQR=0;PRO=0;QA=130177;QR=59824;RO=1653;RPL=3601;RPP=7822.48;RPPR=3592.45;RPR=0;RUN=1;SAF=3601;SAP=7822.48;SAR=0;SRF=1653;SRP=3592.45;SRR=0;TYPE=snp;technology.Illumina=1	GT:DP:RO:QR:AO:QA:GL	1/1:26:0:0:26:944:-85.2727,-7.07122,0	0/1:29:13:454:16:588:-45.2223,0,-33.1084	0/1:33:21:769:12:414:-28.3982,0,-60.4362	0/1:23:8:296:15:505:-39.3842,0,-20.5245	1/1:20:0:0:20:740:-66.9287,-5.44707,0	0/1:77:39:1425:38:1390:-104.323,0,-107.474	0/1:20:6:218:14:518:-41.4032,0,-14.2707	0/1:77:32:1176:45:1651:-127.83,0,-85.0447	1/1:82:0:0:82:3004:-270.564,-22.2384,0	1/1:73:0:0:73:2629:-236.798,-19.7692,0	1/1:104:0:0:104:3814:-343.421,-28.1969,0	1/1:40:1:37:39:1431:-125.734,-7.52649,0	0/1:44:30:1088:14:468:-30.2563,0,-86.1953	0/1:130:59:2175:71:2544:-193.781,0,-160.593	1/1:128:1:37:127:4660:-416.163,-31.3516,0	1/1:89:1:37:88:3181:-283.128,-20.7845,0	1/1:57:0:0:57:2045:-184.267,-15.4359,0	0/1:102:59:2126:43:1560:-112.83,0,-163.795	0/1:68:39:1431:29:1046:-75.7899,0,-110.492	1/1:58:0:0:58:2034:-183.238,-15.6746,0	./.:4:0:0:4:148:-13.6816,-1.11349,0	0/1:12:6:222:6:222:-16.8723,0,-16.8723	1/1:356:0:0:356:12947:-1164.85,-96.3942,0	0/1:538:264:9476:274:9958:-750.228,0,-706.855	0/1:436:215:7776:221:8084:-609.244,0,-581.506	1/1:22:0:0:22:806:-72.8631,-5.98853,0	0/1:55:28:1014:27:962:-71.7786,0,-76.482	./.:6:0:0:6:212:-19.4219,-1.65447,0	0/1:271:122:4426:149:5394:-411.977,0,-324.873	0/1:49:26:944:23:847:-63.056,0,-71.8018	0/1:285:143:5117:142:5190:-389.847,0,-383.24	0/1:25:14:506:11:399:-29.2484,0,-38.9161	0/1:20:8:288:12:444:-34.7104,0,-20.6028	0/1:189:95:3466:94:3347:-250.012,0,-260.798	1/1:10:0:0:10:346:-31.4685,-2.73704,0	0/1:132:59:2169:73:2665:-204.129,0,-159.476	./.:2:1:37:1:37:-2.94104,0,-2.94104	1/1:26:0:0:26:930:-84.0095,-7.07039,0	0/1:31:16:592:15:512:-37.7918,0,-45.0353	0/1:23:10:370:13:481:-37.2127,0,-27.1806	0/1:38:17:610:21:759:-58.1509,0,-44.7073	./.:4:0:0:4:148:-13.6816,-1.11349,0	1/1:97:0:0:97:3492:-314.419,-26.2665,0	1/1:109:0:0:109:3947:-355.348,-29.519,0	./.:6:1:37:5:185:-15.2927,0,-1.73439	1/1:17:0:0:17:629:-56.9449,-4.63452,0	1/1:37:0:0:37:1295:-116.8,-10.0182,0	./.:8:6:222:2:74:-4.55146,0,-18.0481	0/1:16:12:440:4:140:-8.31807,0,-35.488	0/1:31:11:380:20:713:-55.9516,0,-25.8927	./.:3:0:0:3:111:-10.3536,-0.84264,0	0/1:38:23:831:15:522:-36.7693,0,-64.6591	1/1:10:0:0:10:360:-32.7403,-2.73787,0	0/1:14:6:222:8:292:-22.6513,0,-16.3043	./.:7:4:148:3:111:-8.21628,0,-11.5971	1/1:19:0:0:19:679:-61.4314,-5.17469,0	1/1:11:0:0:11:407:-36.9772,-3.00943,0	./.:3:2:74:1:37:-2.60857,0,-6.05977	./.:7:1:37:6:212:-17.4461,0,-1.45545	0/1:36:21:769:15:547:-39.573,0,-59.6024	1/1:17:0:0:17:598:-54.1249,-4.61838,0	./.:3:0:0:3:111:-10.3536,-0.84264,0	1/1:198:0:0:198:7068:-635.973,-53.5272,0	0/1:34:22:791:12:422:-28.8617,0,-62.1414	./.:3:0:0:3:111:-10.3536,-0.84264,0	./.:4:3:111:1:37:-2.3069,0,-9.14769	./.:9:8:292:1:33:-0.538179,0,-24.1214	0/1:42:21:773:21:758:-56.9548,0,-58.3088	0/1:27:12:410:15:551:-42.4236,0,-29.6908	1/1:11:0:0:11:403:-36.6146,-3.00931,0	./.:1:0:0:1:37:-3.69772,-0.300943,0	./.:8:2:74:6:218:-17.6843,0,-4.55158	./.:5:2:74:3:111:-8.82137,0,-5.41947	1/1:28:0:0:28:1036:-93.5523,-7.61386,0	0/1:23:19:691:4:144:-6.7563,0,-56.1954	0/1:37:17:614:20:726:-55.4489,0,-45.3422	0/1:39:18:606:21:769:-58.8057,0,-44.0723	1/1:41:0:0:41:1458:-131.484,-11.1172,0	./.:8:3:111:5:175:-13.7633,0,-7.92634	./.:4:0:0:4:121:-11.1709,-1.09713,0	1/1:30:0:0:30:1071:-96.6756,-8.13922,0	0/1:13:3:111:10:362:-29.289,0,-6.51829	1/1:54:0:0:54:1843:-166.142,-14.6501,0
Contig_841	84	.	T	C	185772	.	AB=0.495542;ABP=3.78479;AC=184;AF=0.779661;AN=236;AO=6077;CIGAR=1X;DP=8348;DPB=8348;DPRA=0;EPP=13199;EPPR=4932.25;GTI=0;LEN=1;MEANALT=1.00855;MQM=60;MQMR=60;NS=118;NUMALT=1;ODDS=0;PAIRED=1;PAIREDR=0.999119;PAO=0;PQA=0;PQR=0;PRO=0;QA=220759;QR=81647;RO=2270;RPL=6077;RPP=13199;RPPR=4923.57;RPR=0;RUN=1;SAF=6077;SAP=13199;SAR=0;SRF=2269;SRP=4923.57;SRR=1;TYPE=snp;technology.Illumina=1	GT:DP:RO:QR:AO:QA:GL	0/1:28:12:444:16:588:-45.4844,0,-32.4801	0/1:39:19:666:20:736:-55.8122,0,-49.4835	1/1:25:0:0:25:907:-81.9424,-6.7993,0	0/1:22:12:421:10:366:-27.1141,0,-32.0699	1/1:24:1:37:23:832:-71.8365,-3.18458,0	1/1:76:0:0:76:2771:-249.588,-20.5978,0	1/1:24:1:37:23:851:-73.5538,-3.18711,0	1/1:76:0:0:76:2702:-243.339,-20.5617,0	0/1:53:36:1297:17:629:-42.3248,0,-102.521	0/1:77:37:1345:40:1457:-110.355,0,-100.284	1/1:61:0:0:61:2257:-203.375,-16.5519,0	1/1:29:0:0:29:1065:-96.1597,-7.88447,0	0/1:26:12:440:14:514:-39.358,0,-32.6737	0/1:78:37:1280:41:1443:-108.873,0,-94.1745	0/1:77:33:1176:44:1595:-122.802,0,-85.0633	1/1:90:0:0:90:3306:-297.726,-24.4049,0	0/1:48:25:892:23:847:-63.3461,0,-67.3875	0/1:74:35:1254:39:1443:-109.929,0,-92.8908	0/1:34:17:582:17:615:-46.2773,0,-43.2848	0/1:47:18:652:29:1050:-81.9066,0,-46.0405	./.:4:2:74:2:74:-5.72729,0,-5.72729	0/1:20:9:333:11:384:-29.2842,0,-24.6868	0/1:705:335:12135:370:13396:-1014.27,0,-900.796	1/1:869:0:0:869:31619:-2844.21,-235.231,0	0/1:781:415:14926:366:13342:-988.846,0,-1131.27	1/1:28:0:0:28:1013:-91.4602,-7.59799,0	1/1:87:0:0:87:3182:-286.555,-23.5773,0	0/1:39:25:892:14:498:-34.3458,0,-69.8693	0/1:651:330:11725:321:11594:-866.882,0,-878.588	1/1:300:0:0:300:10933:-983.66,-81.2033,0	1/1:360:0:0:360:13085:-1177.21,-97.436,0	1/1:32:0:0:32:1174:-105.962,-8.69654,0	1/1:57:0:0:57:2052:-184.914,-15.4504,0	1/1:332:0:0:332:12043:-1083.47,-89.8372,0	1/1:26:0:0:26:962:-86.8964,-7.07216,0	1/1:186:0:0:186:6705:-603.404,-50.3538,0	./.:8:0:0:8:292:-26.6294,-2.19676,0	1/1:77:0:0:77:2822:-254.176,-20.8695,0	1/1:48:0:0:48:1756:-158.309,-13.0294,0	0/1:38:20:736:18:666:-49.756,0,-56.0714	0/1:89:42:1536:47:1739:-132.474,0,-114.195	1/1:38:0:0:38:1356:-122.292,-10.2905,0	0/1:141:79:2828:62:2251:-164.46,0,-216.354	0/1:146:70:2532:76:2768:-209.621,0,-188.346	1/1:17:1:37:16:584:-49.5229,-1.28458,0	1/1:39:0:0:39:1391:-125.449,-10.5705,0	1/1:64:1:37:63:2309:-204.71,-14.0286,0	./.:7:0:0:7:259:-23.6654,-1.92603,0	1/1:13:0:0:13:481:-43.6331,-3.55113,0	0/1:58:24:888:34:1248:-96.7278,0,-64.2852	1/1:48:0:0:48:1740:-156.87,-13.0289,0	0/1:199:119:4325:80:2832:-200.979,0,-335.359	1/1:22:0:0:22:791:-71.4903,-5.97288,0	1/1:28:0:0:28:1032:-93.192,-7.61374,0	./.:4:0:0:4:148:-13.6816,-1.11349,0	1/1:46:0:0:46:1633:-147.189,-12.4416,0	0/1:20:10:370:10:347:-25.9378,0,-28.0332	1/1:13:0:0:13:481:-43.6331,-3.55113,0	1/1:21:0:0:21:767:-69.353,-5.71721,0	1/1:59:0:0:58:2132:-192.131,-15.7385,0	0/1:17:7:259:10:370:-28.8625,0,-18.8134	0/1:10:6:222:4:148:-10.7211,0,-17.451	0/1:428:214:7640:214:7779:-584.024,0,-571.468	0/1:120:63:2255:57:2059:-152.871,0,-170.52	0/1:22:8:296:14:514:-40.4772,0,-20.7694	1/1:16:0:0:16:592:-53.6169,-4.36367,0	1/1:31:0:0:31:1114:-100.543,-8.40984,0	1/1:54:0:0:54:1970:-177.558,-14.6543,0	1/1:44:0:0:44:1614:-145.538,-11.9466,0	1/1:12:0:0:12:444:-40.3052,-3.28028,0	1/1:19:0:0:19:703:-63.6008,-5.17622,0	0/1:20:9:323:11:407:-31.3644,0,-23.7677	./.:7:0:0:7:255:-23.3008,-1.92591,0	1/1:40:0:0:40:1466:-132.226,-10.8632,0	1/1:38:0:0:38:1406:-126.832,-10.3223,0	0/1:62:34:1258:28:1032:-76.1674,0,-96.5304	1/1:65:0:0:65:2351:-211.828,-17.6324,0	1/1:61:0:0:61:2233:-201.214,-16.5503,0	0/1:23:13:477:10:366:-26.8202,0,-36.8523	1/1:14:1:37:13:477:-39.8905,-0.467495,0	1/1:48:1:27:47:1675:-148.543,-10.5629,0	1/1:21:0:0:21:754:-68.1618,-5.70203,0	0/1:55:31:1078:24:859:-62.5038,0,-82.247
Contig_921	206	.	G	A	61509	.	AB=0.509455;ABP=6.5006;AC=52;AF=0.226087;AN=230;AO=2317;CIGAR=1X;DP=10281;DPB=10281;DPRA=2.14772;EPP=5034.31;EPPR=17292.3;GTI=0;LEN=1;MEANALT=1.01695;MQM=60;MQMR=60;NS=115;NUMALT=1;ODDS=0;PAIRED=0.999568;PAIREDR=0.999623;PAO=0;PQA=0;PQR=0;PRO=0;QA=83098;QR=284196;RO=7962;RPL=0;RPP=5034.31;RPPR=17292.3;RPR=2317;RUN=1;SAF=0;SAP=5034.31;SAR=2317;SRF=0;SRP=17292.3;SRR=7962;TYPE=snp;technology.Illumina=1	GT:DP:RO:QR:AO:QA:GL	./.:6:6:199:0:0:0,-1.63909,-18.215	./.:5:4:144:1:37:-2.01769,0,-11.8565	./.:4:2:74:2:74:-5.72729,0,-5.72729	./.:4:4:144:0:0:0,-1.11337,-13.3127	./.:7:3:88:4:148:-11.6131,0,-6.11542	0/0:11:11:407:0:0:0,-3.00943,-36.9772	./.:3:3:111:0:0:0,-0.84264,-10.3536	./.:2:2:74:0:0:0,-0.571791,-7.02567	0/0:10:10:370:0:0:0,-2.73858,-33.6493	./.:9:8:296:1:33:-0.538059,0,-24.4847	./.:5:5:175:0:0:0,-1.38362,-16.0906	./.:.:.:.:.:.:.	0/1:13:5:185:8:286:-22.3941,0,-13.2315	0/0:11:11:403:0:0:0,-3.00931,-36.6146	0/1:15:6:222:9:329:-25.7191,0,-16.0229	0/1:11:5:185:6:222:-17.16,0,-13.7984	./.:9:3:111:6:222:-17.7465,0,-7.63937	./.:6:3:111:3:111:-8.51355,0,-8.51355	./.:5:2:74:3:111:-8.82137,0,-5.41947	0/0:11:11:403:0:0:0,-3.00931,-36.6146	0/0:18:17:573:1:14:0,-3.60518,-50.5747	0/1:41:24:878:17:625:-45.2345,0,-68.0518	0/0:812:810:28775:2:28:0,-216.877,-2585.55	0/0:1127:1126:40463:1:14:0,-303.557,-3638.19	0/1:941:453:16141:488:17523:-1321.7,0,-1197.34	0/1:26:10:362:16:592:-46.4028,0,-25.6289	0/0:263:263:9435:0:0:0,-71.1311,-848.879	0/0:49:47:1685:2:74:0,-6.59878,-145.201	0/1:1007:538:19163:469:16963:-1253.5,0,-1451.22	0/1:502:244:8780:258:9299:-700.682,0,-654.004	0/1:712:328:11597:384:13703:-1040.12,0,-850.636	0/0:39:39:1333:0:0:0,-10.5289,-120.179	0/1:76:32:1180:44:1614:-124.77,0,-85.6769	0/0:551:550:19793:0:0:0,-148.778,-1780.47	0/0:55:55:1957:0:0:0,-14.9065,-176.366	0/0:366:366:13040:0:0:0,-98.9292,-1173.04	0/1:24:10:360:14:498:-38.4725,0,-26.0021	0/0:119:117:3971:2:51:0,-27.4747,-352.755	0/0:81:79:2891:1:14:0,-20.4346,-259.149	0/1:109:38:1376:71:2491:-194.737,0,-94.4209	0/1:188:101:3530:87:3062:-224.747,0,-266.836	0/0:37:37:1331:0:0:0,-10.0491,-120.079	0/0:392:391:13998:1:14:0,-104.728,-1257.98	0/0:297:297:10564:0:0:0,-80.2883,-950.381	0/0:16:16:584:0:0:0,-4.36343,-52.8941	0/1:54:27:920:27:966:-72.4303,0,-68.2893	0/0:76:76:2701:0:0:0,-20.5647,-243.254	0/1:23:10:370:13:481:-37.2127,0,-27.1806	0/1:17:7:259:10:370:-28.8625,0,-18.8134	0/1:79:28:967:51:1850:-145.226,0,-65.6964	0/1:108:51:1809:57:2024:-152.993,0,-133.65	0/0:451:451:16095:0:0:0,-121.889,-1447.76	0/1:41:22:814:19:680:-50.1939,0,-62.2942	0/1:42:16:592:26:939:-73.2763,0,-41.9981	0/0:206:206:7406:0:0:0,-55.7257,-666.406	0/1:75:42:1447:33:1188:-86.7204,0,-110.023	0/0:26:26:912:0:0:0,-7.0403,-82.3505	./.:3:2:74:1:14:-0.463935,0,-6.07616	0/1:15:6:222:9:329:-25.7191,0,-16.0229	0/0:48:48:1739:0:0:0,-13.0142,-156.762	./.:7:2:74:5:185:-14.9778,0,-4.83551	0/0:10:10:346:0:0:0,-2.73704,-31.4685	0/0:203:203:7295:0:0:0,-54.9414,-656.454	0/0:88:88:3169:0:0:0,-23.8454,-285.386	0/1:44:22:773:22:800:-60.2089,0,-57.76	./.:3:2:74:1:33:-2.23646,0,-6.05989	0/0:15:15:528:0:0:0,-4.07679,-47.8281	0/0:45:45:1614:0:0:0,-12.2008,-145.517	0/0:27:27:968:0:0:0,-7.3269,-87.4112	0/0:21:21:750:0:0:0,-5.70191,-67.801	0/0:12:12:421:0:0:0,-3.26433,-38.202	0/0:13:13:458:0:0:0,-3.53519,-41.5315	0/1:10:7:255:3:111:-7.35632,0,-20.4531	0/1:31:18:662:13:461:-33.1892,0,-51.3327	0/0:43:43:1559:0:0:0,-11.6748,-140.589	0/1:85:44:1463:41:1474:-109.785,0,-108.735	0/1:45:24:809:21:773:-57.5297,0,-60.7299	0/0:45:45:1612:0:0:0,-12.2003,-145.335	0/0:10:10:366:0:0:0,-2.73846,-33.2863	./.:9:5:181:4:148:-11.0085,0,-14.0142	0/1:40:16:549:24:819:-63.0245,0,-38.7034	0/1:23:20:730:3:111:-3.77317,0,-59.7183	0/0:12:12:431:0:0:0,-3.26002,-39.0973
Contig_1122	43	.	A	G	210834	.	AB=0.491731;ABP=5.70369;AC=178;AF=0.767241;AN=232;AO=6905;CIGAR=1X;DP=9232;DPB=9232;DPRA=0;EPP=14737.6;EPPR=4939.31;GTI=0;LEN=1;MEANALT=1.04348;MQM=60;MQMR=60;NS=116;NUMALT=1;ODDS=0;PAIRED=0.999421;PAIREDR=1;PAO=0;PQA=0;PQR=0;PRO=0;QA=249203;QR=84944;RO=2321;RPL=30;RPP=14737.6;RPPR=4939.31;RPR=6875;RUN=1;SAF=6905;SAP=14997;SAR=0;SRF=2321;SRP=5043;SRR=0;TYPE=snp;technology.Illumina=1	GT:DP:RO:QR:AO:QA:GL	1/1:17:0:0:17:583:-52.75,-4.60271,0	1/1:42:0:0:42:1515:-136.627,-11.4018,0	0/1:18:7:259:11:407:-31.928,0,-18.5341	./.:9:1:37:8:292:-24.1213,0,-0.901422	1/1:16:1:14:15:518:-45.6482,-3.07827,0	0/1:34:15:555:19:670:-51.2228,0,-40.86	0/1:16:13:481:3:111:-5.68951,0,-39.2001	1/1:30:0:0:30:1102:-99.4877,-8.15532,0	0/1:42:23:851:19:684:-50.2811,0,-65.3421	1/1:34:2:74:32:1174:-99.2629,-2.56059,0	0/1:47:31:1124:16:576:-39.1903,0,-88.5779	0/1:13:2:74:11:403:-33.0073,0,-3.16178	0/1:23:13:481:10:360:-26.2781,0,-37.2134	0/1:56:32:1151:24:861:-62.4165,0,-88.5518	0/1:42:18:662:24:861:-66.2432,0,-48.312	1/1:29:0:0:29:1055:-95.2573,-7.88376,0	0/1:13:6:218:7:236:-17.858,0,-16.2413	0/1:28:13:481:15:551:-42.1432,0,-35.8213	0/1:28:16:569:12:444:-32.4959,0,-43.7684	1/1:27:0:0:27:955:-86.2493,-7.33737,0	./.:4:0:0:4:148:-13.6816,-1.11349,0	0/1:16:5:185:11:399:-31.7754,0,-12.3919	1/1:681:0:0:680:24591:-2211.99,-183.956,0	0/1:1069:552:20181:516:18530:-1377.71,0,-1526.35	1/1:723:1:37:722:26043:-2339.26,-192.268,0	./.:9:5:181:4:148:-11.0085,0,-14.0142	0/1:159:87:3165:71:2574:-188.894,0,-242.059	1/1:26:0:0:26:939:-84.8037,-7.05629,0	1/1:1017:1:37:1016:36553:-3284.43,-271.725,0	1/1:462:1:37:459:16654:-1494.89,-121.174,0	0/1:528:259:9476:269:9724:-731.833,0,-709.578	1/1:22:2:60:20:722:-59.8449,-0.561694,0	1/1:43:1:37:42:1544:-135.897,-8.33933,0	0/1:408:212:7689:196:7115:-529.661,0,-581.29	1/1:29:0:0:29:1069:-96.52,-7.88459,0	0/1:237:126:4588:111:3950:-291.272,0,-348.712	./.:7:4:148:3:111:-8.21628,0,-11.5971	1/1:80:0:0:80:2829:-254.734,-21.6184,0	1/1:51:0:0:51:1844:-166.221,-13.8393,0	0/1:44:20:736:24:838:-63.6189,0,-54.4517	1/1:100:0:0:100:3613:-325.288,-27.0666,0	1/1:22:0:0:22:795:-71.8666,-5.98624,0	1/1:229:0:0:229:8309:-747.66,-61.9874,0	0/1:175:81:2960:94:3382:-256.984,0,-219.014	0/1:13:2:74:11:389:-31.7395,0,-3.16261	1/1:18:1:37:17:615:-52.3102,-1.55605,0	1/1:51:0:0:51:1846:-166.386,-13.8266,0	1/1:10:1:37:9:329:-27.183,0,-0.626464	1/1:15:0:0:15:545:-49.3834,-4.09212,0	0/1:52:30:1110:22:786:-56.7376,0,-85.9392	0/1:74:27:976:47:1683:-131.552,0,-67.8647	0/1:324:172:6310:152:5458:-403.348,0,-480.032	0/1:14:8:296:6:218:-15.9425,0,-23.013	1/1:14:0:0:14:508:-46.055,-3.82127,0	1/1:221:0:0:221:8081:-727.198,-59.8665,0	1/1:44:1:37:43:1564:-137.678,-8.59512,0	0/1:15:6:222:8:296:-23.0129,0,-16.3042	./.:5:0:0:5:175:-16.0906,-1.38362,0	./.:5:0:0:5:177:-16.2757,-1.3841,0	1/1:69:0:0:69:2465:-222.071,-18.7072,0	1/1:12:1:37:11:388:-31.9434,0,-0.0810224	./.:7:3:111:4:138:-10.6846,0,-8.217	0/1:516:266:9760:250:9031:-672.725,0,-738.381	1/1:143:0:0:143:5136:-462.259,-38.6936,0	1/1:58:0:0:58:2142:-193.031,-15.7392,0	./.:8:2:74:6:218:-17.6843,0,-4.55158	1/1:25:0:0:25:892:-80.5725,-6.78473,0	1/1:46:0:0:46:1663:-149.94,-12.4852,0	0/1:33:15:555:18:666:-51.1367,0,-41.1192	0/1:19:9:333:10:350:-26.4909,0,-24.9519	0/1:14:9:333:5:181:-12.5882,0,-26.3674	./.:9:0:0:9:325:-29.5946,-2.46749,0	0/1:10:4:148:6:199:-15.36,0,-10.7371	0/1:44:21:777:23:851:-64.7887,0,-58.116	0/1:55:27:991:28:1012:-76.2847,0,-74.3918	0/1:100:52:1910:48:1721:-127.858,0,-144.89	0/1:53:26:962:27:962:-72.3259,0,-72.3396	1/1:49:0:0:49:1743:-157.116,-13.2817,0	1/1:10:0:0:10:366:-33.2863,-2.73846,0	1/1:21:0:0:21:754:-68.1618,-5.70203,0	1/1:44:2:64:42:1513:-130.645,-6.15844,0	1/1:13:1:37:12:444:-36.9203,-0.194734,0	0/1:52:21:831:31:1154:-89.8746,0,-60.8409
Contig_1130	26	.	A	T	57115.4	.	AB=0.502138;ABP=3.17742;AC=53;AF=0.226496;AN=234;AO=2119;CIGAR=1X;DP=9095;DPB=9095;DPRA=1.36173;EPP=4595.68;EPPR=15146.9;GTI=0;LEN=1;MEANALT=1.01724;MQM=60;MQMR=59.9971;NS=117;NUMALT=1;ODDS=0;PAIRED=1;PAIREDR=0.999713;PAO=0;PQA=0;PQR=0;PRO=0;QA=77139;QR=255631;RO=6974;RPL=1;RPP=4595.68;RPPR=15146.9;RPR=2118;RUN=1;SAF=2119;SAP=4604.36;SAR=0;SRF=6974;SRP=15146.9;SRR=0;TYPE=snp;technology.Illumina=1	GT:DP:RO:QR:AO:QA:GL	0/0:11:11:384:0:0:0,-2.99347,-34.8723	0/1:35:11:407:24:884:-70.2546,0,-27.214	0/1:29:12:444:17:602:-46.471,0,-32.2197	0/0:15:14:518:1:37:0,-0.740223,-43.5838	0/0:28:28:1028:0:0:0,-7.61362,-92.8316	0/0:52:51:1850:1:37:0,-10.7625,-163.404	0/0:23:23:851:0:0:0,-6.25961,-76.9126	0/0:31:31:1137:0:0:0,-8.4257,-102.634	0/1:35:14:518:21:754:-58.5244,0,-37.2452	0/1:28:17:629:11:403:-28.7786,0,-49.1859	0/1:37:25:925:12:444:-30.0038,0,-73.3971	0/0:10:9:333:1:37:-0.626345,0,-27.5458	0/1:24:9:333:15:555:-43.6199,0,-23.5597	0/1:48:26:958:22:804:-59.4533,0,-73.3372	0/0:52:52:1900:0:0:0,-14.1127,-171.262	0/0:33:33:1199:0:0:0,-8.96704,-108.21	0/0:26:26:962:0:0:0,-7.07216,-86.8964	0/0:51:51:1854:0:0:0,-13.8268,-167.106	0/0:26:26:962:0:0:0,-7.07216,-86.8964	0/0:40:40:1457:0:0:0,-10.8482,-131.398	0/0:14:14:491:0:0:0,-3.80593,-44.4989	0/1:12:8:296:4:121:-7.70545,0,-23.6059	0/1:681:319:11677:362:13124:-996.204,0,-866.12	0/1:950:471:17194:478:17405:-1308.72,0,-1289.76	0/0:745:744:27174:0:0:0,-201.406,-2444.42	0/1:23:8:296:15:537:-42.2771,0,-20.4935	0/0:125:125:4566:0:0:0,-33.8685,-411.041	0/1:29:9:333:20:710:-56.2243,0,-22.1837	0/1:870:454:16668:416:15257:-1136.85,0,-1263.75	0/0:509:509:18707:0:0:0,-137.857,-1682.94	0/0:471:470:17216:1:37:0,-124.204,-1545.47	0/0:30:30:1092:0:0:0,-8.15461,-98.5854	0/1:75:29:1050:46:1628:-126.325,0,-74.2719	0/0:391:391:14295:0:0:0,-105.865,-1286.07	0/0:24:24:888:0:0:0,-6.53046,-80.2405	0/0:224:224:8241:0:0:0,-60.6828,-741.587	0/1:16:8:296:8:296:-22.4448,0,-22.4448	0/1:69:36:1305:33:1211:-90.3968,0,-98.8504	0/0:74:74:2688:0:0:0,-20.0411,-242.105	0/0:53:53:1927:0:0:0,-14.3828,-173.689	0/1:105:52:1908:53:1953:-147.381,0,-143.331	0/1:34:20:740:14:495:-35.4298,0,-57.5534	0/0:210:210:7675:0:0:0,-56.8887,-690.526	0/0:172:172:6278:0:0:0,-46.5824,-565.012	0/1:12:10:370:2:74:-3.43725,0,-30.3074	0/1:38:18:662:20:707:-53.4564,0,-49.4126	0/0:76:76:2798:0:0:0,-20.6138,-252.034	./.:8:3:111:5:185:-14.674,0,-7.92563	0/1:13:6:195:7:259:-19.9597,0,-14.1396	0/0:35:35:1285:0:0:0,-9.50909,-115.946	0/0:68:68:2502:0:0:0,-18.447,-225.41	0/0:330:330:12106:0:0:0,-89.3764,-1089.22	0/1:16:7:255:9:329:-25.4347,0,-18.7326	0/1:22:13:481:9:333:-24.114,0,-37.4931	0/1:167:82:2993:85:3060:-230.174,0,-224.173	0/0:37:37:1323:0:0:0,-10.0198,-119.324	0/0:13:13:481:0:0:0,-3.55113,-43.6331	./.:4:4:148:0:0:0,-1.11349,-13.6816	./.:8:8:286:0:0:0,-2.19617,-26.0819	0/1:64:35:1231:29:1073:-79.3462,0,-93.5541	0/0:21:21:747:0:0:0,-5.7158,-67.5456	0/0:14:14:518:0:0:0,-3.82197,-46.9611	0/0:448:447:16320:1:37:0,-117.928,-1464.83	0/1:132:62:2228:70:2558:-194.528,0,-164.789	0/0:52:52:1906:0:0:0,-14.1133,-171.803	./.:3:3:111:0:0:0,-0.84264,-10.3536	0/0:23:23:851:0:0:0,-6.25961,-76.9126	0/1:48:27:995:21:777:-57.018,0,-76.6721	0/1:41:18:658:23:851:-65.6156,0,-48.211	0/1:15:6:222:9:310:-23.9972,0,-16.0387	./.:8:8:292:0:0:0,-2.19676,-26.6294	0/1:20:14:495:6:222:-14.6474,0,-39.3235	0/1:14:8:296:6:212:-15.3988,0,-23.0136	0/1:48:22:806:26:954:-72.9771,0,-59.6345	0/1:43:25:925:18:666:-48.3813,0,-71.7371	0/1:91:44:1601:47:1716:-129.873,0,-119.517	0/1:63:34:1225:29:1073:-79.6037,0,-93.2848	0/1:62:32:1184:30:1087:-81.1229,0,-89.8783	0/0:14:14:508:0:0:0,-3.82127,-46.055	./.:6:2:74:4:148:-11.9031,0,-5.12397	0/1:40:18:643:22:783:-59.7766,0,-47.1477	0/1:18:13:477:5:181:-11.4762,0,-38.2641	0/0:86:86:3432:0:0:0,-23.3255,-308.921
Contig_1132	66	.	T	G	189986	.	AB=0.507145;ABP=9.30979;AC=123;AF=0.521186;AN=236;AO=7247;CIGAR=1X;DP=14347;DPB=14347;DPRA=8.89692;EPP=15739.7;EPPR=15355.3;GTI=0;LEN=1;MEANALT=1.22124;MQM=60;MQMR=60;NS=118;NUMALT=1;ODDS=0;PAIRED=1;PAIREDR=1;PAO=0;PQA=0;PQR=0;PRO=0;QA=255823;QR=256338;RO=7070;RPL=7247;RPP=15739.7;RPPR=15355.3;RPR=0;RUN=1;SAF=7247;SAP=15739.7;SAR=0;SRF=7070;SRP=15355.3;SRR=0;TYPE=snp;technology.Illumina=1	GT:DP:RO:QR:AO:QA:GL	0/1:12:4:148:8:269:-21.1405,0,-10.1708	0/1:14:4:148:9:319:-25.3886,0,-9.87527	./.:6:3:107:3:88:-6.40733,0,-8.16418	0/1:12:4:148:8:292:-23.2277,0,-10.1549	0/1:16:10:366:6:208:-14.477,0,-28.7864	0/1:18:6:212:12:444:-35.2772,0,-14.2818	0/1:12:6:222:6:222:-16.8723,0,-16.8723	0/1:29:13:461:15:528:-40.0684,0,-34.0336	0/1:32:15:522:17:598:-45.2955,0,-38.4348	0/1:22:7:255:15:472:-36.6839,0,-17.1124	0/1:27:10:356:17:583:-45.3127,0,-24.843	0/1:16:10:366:6:208:-14.477,0,-28.7864	0/1:24:15:555:9:333:-23.5597,0,-43.6199	0/1:35:14:518:21:732:-56.5435,0,-37.2463	0/1:33:16:592:17:592:-44.4612,0,-44.475	0/1:26:9:333:17:619:-48.8427,0,-23.0081	0/1:20:9:323:11:407:-31.3644,0,-23.7677	0/1:22:7:259:15:551:-43.822,0,-17.4246	0/1:22:9:333:13:446:-34.3327,0,-24.1303	0/1:22:14:514:8:269:-18.3303,0,-40.4932	0/1:33:16:582:17:588:-44.1019,0,-43.5739	0/1:47:23:841:24:870:-65.6806,0,-63.0644	0/1:1186:585:21184:598:21246:-1590.94,0,-1585.53	0/1:1558:818:29730:737:25667:-1887.87,0,-2253.83	0/1:1328:661:23901:665:23500:-1754.99,0,-1791.35	0/1:49:24:880:25:884:-66.3937,0,-66.0477	0/1:275:126:4540:148:5180:-391.947,0,-334.413	0/1:57:30:1076:26:948:-70.2434,0,-81.7802	0/1:1285:659:23930:624:21821:-1615.56,0,-1805.77	0/1:607:304:11080:302:10588:-788.43,0,-832.902	0/1:861:436:15809:424:14985:-1115.21,0,-1189.5	0/1:72:31:1090:41:1472:-113.094,0,-78.6819	0/1:135:69:2531:65:2315:-172.081,0,-191.552	0/1:688:326:11808:362:12743:-960.128,0,-876.185	0/1:64:26:952:38:1396:-108.418,0,-68.4134	0/1:426:221:8079:204:7104:-524.057,0,-611.951	0/1:23:10:366:13:431:-32.6962,0,-26.852	0/1:118:55:1998:63:2264:-171.859,0,-147.91	0/1:113:53:1914:60:2080:-156.662,0,-141.757	0/1:149:78:2851:71:2562:-190.247,0,-216.258	0/1:208:86:3126:121:4355:-335.864,0,-225.289	0/1:59:19:669:39:1401:-110.523,0,-44.556	0/1:425:206:7404:218:7857:-592.103,0,-551.36	0/1:371:172:6222:198:7078:-536.63,0,-459.706	0/1:14:9:319:5:185:-12.9507,0,-25.1003	0/1:96:40:1466:56:1970:-151.369,0,-106.046	0/1:125:63:2244:62:2251:-168.813,0,-168.15	0/1:40:15:545:25:870:-67.6118,0,-38.3107	0/1:37:18:643:18:644:-48.3424,0,-48.234	0/1:88:43:1557:45:1563:-116.902,0,-116.424	0/1:169:85:3074:84:2947:-219.467,0,-230.957	0/1:518:272:9785:245:8693:-642.116,0,-740.433	0/1:71:41:1499:30:987:-69.6639,0,-115.832	0/1:55:36:1312:19:703:-48.4334,0,-103.321	0/1:257:131:4697:124:4374:-324.577,0,-353.667	0/1:96:46:1667:49:1673:-124.918,0,-124.422	0/1:71:37:1318:34:1154:-84.7212,0,-99.5408	0/1:12:4:144:8:296:-23.5899,0,-9.79264	0/1:35:17:619:18:652:-49.3231,0,-46.3447	0/1:127:57:2041:70:2496:-190.313,0,-149.349	0/1:15:7:255:8:296:-22.7281,0,-19.0139	0/1:31:16:565:15:547:-40.9675,0,-42.5763	0/1:452:213:7759:238:8449:-638.012,0,-576.033	0/1:169:77:2807:92:3231:-245.015,0,-206.925	0/1:57:26:962:31:1131:-86.461,0,-71.2273	0/1:17:10:360:7:259:-18.8141,0,-27.9584	0/1:23:13:471:10:360:-26.2788,0,-36.3109	0/1:76:37:1361:39:1421:-107.388,0,-101.982	0/1:79:35:1272:44:1560:-119.105,0,-93.1766	0/1:22:10:370:12:436:-33.4271,0,-27.459	0/1:15:8:296:7:259:-19.3754,0,-22.728	0/1:18:8:286:10:340:-25.8689,0,-20.9809	0/1:25:12:444:13:481:-36.6543,0,-33.3116	0/1:79:39:1423:40:1468:-110.801,0,-106.747	0/1:90:49:1757:40:1414:-103.243,0,-134.129	0/1:141:55:1982:86:2983:-230.328,0,-140.28	0/1:76:31:1124:45:1620:-125.329,0,-80.6485	0/1:98:45:1624:53:1853:-140.306,0,-119.73	0/1:53:22:814:30:1098:-84.8588,0,-59.2574	0/1:31:12:434:19:647:-49.9796,0,-30.7831	0/1:68:35:1262:33:1125:-82.9254,0,-95.313	0/1:35:6:218:29:1073:-87.3072,0,-10.1613	0/0:45:45:1727:0:0:0,-12.2172,-155.669
Contig_1132	83	.	C	T	197240	.	AB=0.50915;ABP=13.3024;AC=125;AF=0.529661;AN=236;AO=7263;CIGAR=1X;DP=14312;DPB=14312;DPRA=8.87511;EPP=15774.4;EPPR=15296.7;GTI=0;LEN=1;MEANALT=1.0531;MQM=60;MQMR=60;NS=118;NUMALT=1;ODDS=0;PAIRED=1;PAIREDR=1;PAO=0;PQA=0;PQR=0;PRO=0;QA=263742;QR=254023;RO=7043;RPL=7263;RPP=15774.4;RPPR=15296.7;RPR=0;RUN=1;SAF=7263;SAP=15774.4;SAR=0;SRF=7043;SRP=15296.7;SRR=0;TYPE=snp;technology.Illumina=1	GT:DP:RO:QR:AO:QA:GL	0/1:12:4:144:8:292:-23.2278,0,-9.79276	0/1:14:4:148:10:366:-29.36,0,-9.59559	./.:6:3:111:3:107:-8.14809,0,-8.51367	0/1:12:4:144:8:273:-21.5028,0,-9.80859	0/1:16:10:347:6:222:-15.7586,0,-27.0645	0/1:18:6:212:12:444:-35.2772,0,-14.2818	0/1:12:6:222:6:222:-16.8723,0,-16.8723	0/1:29:14:495:15:545:-41.34,0,-36.8098	0/1:32:15:512:17:629:-48.0916,0,-37.5174	0/1:22:7:259:15:545:-43.2798,0,-17.4252	0/1:25:10:370:15:551:-42.9794,0,-26.6262	0/1:16:10:347:6:222:-15.7586,0,-27.0645	0/1:24:15:551:9:326:-22.9285,0,-43.2597	0/1:35:14:514:21:773:-60.2392,0,-36.8696	0/1:33:16:592:17:596:-44.8213,0,-44.4749	0/1:26:9:333:17:625:-49.3844,0,-23.0075	0/1:20:9:300:11:407:-31.3803,0,-21.6881	0/1:22:7:259:15:551:-43.822,0,-17.4246	0/1:22:9:333:13:467:-36.2297,0,-24.1149	0/1:22:14:518:8:296:-20.7693,0,-40.8378	0/1:33:16:569:17:629:-47.8134,0,-42.3834	0/1:46:22:787:24:888:-67.5905,0,-58.4699	0/1:1183:585:21165:598:21740:-1635.37,0,-1583.62	0/1:1553:813:29247:739:26743:-1985.62,0,-2210.73	0/1:1327:658:23758:669:24375:-1833.44,0,-1777.81	0/1:48:24:858:24:858:-64.3252,0,-64.3284	0/1:275:126:4563:149:5400:-411.442,0,-336.127	0/1:57:30:1077:27:985:-73.3183,0,-81.5934	0/1:1280:655:23606:625:22670:-1692.82,0,-1776.96	0/1:606:305:10987:301:11042:-829.331,0,-824.282	0/1:858:433:15571:424:15290:-1143.52,0,-1168.76	0/1:72:31:1143:41:1495:-115.148,0,-83.4361	0/1:135:70:2551:65:2360:-175.87,0,-193.064	0/1:688:326:11792:362:13115:-993.568,0,-874.555	0/1:63:25:861:38:1402:-109.265,0,-60.4899	0/1:426:219:7851:206:7455:-555.714,0,-591.299	0/1:23:10:366:13:477:-36.8523,0,-26.8202	0/1:118:55:1975:63:2311:-176.102,0,-145.823	0/1:113:53:1910:60:2208:-168.177,0,-141.332	0/1:149:78:2826:71:2592:-192.96,0,-214.006	0/1:208:85:3033:123:4410:-340.58,0,-216.637	0/1:59:19:699:40:1419:-111.866,0,-47.0026	0/1:424:205:7324:219:8006:-605.541,0,-544.124	0/1:370:170:6139:199:7177:-545.818,0,-452.478	0/1:14:9:296:5:185:-12.9666,0,-23.0158	0/1:96:40:1449:56:2068:-160.206,0,-104.452	0/1:125:62:2224:63:2271:-170.596,0,-166.366	0/1:40:15:551:25:884:-68.8718,0,-38.8508	0/1:37:19:672:18:666:-50.0476,0,-50.5754	0/1:88:43:1538:45:1628:-122.771,0,-114.666	0/1:168:84:3062:84:3031:-227.305,0,-230.109	0/1:515:268:9644:246:8971:-667.971,0,-728.41	0/1:71:41:1457:30:1077:-77.7959,0,-112.014	0/1:55:36:1324:19:689:-47.1727,0,-104.403	0/1:256:129:4678:127:4575:-342.338,0,-351.642	0/1:96:46:1642:50:1796:-135.732,0,-121.864	0/1:71:37:1334:34:1211:-89.8532,0,-100.934	0/1:12:4:148:8:296:-23.5898,0,-10.1548	0/1:35:17:611:18:662:-50.2244,0,-45.6241	0/1:125:56:2034:69:2516:-192.621,0,-149.246	0/1:14:7:259:7:259:-19.6586,0,-19.6586	0/1:31:16:588:15:555:-41.6719,0,-44.6515	0/1:452:214:7679:238:8693:-659.758,0,-568.439	0/1:168:77:2733:91:3293:-250.921,0,-200.488	0/1:57:26:962:31:1139:-87.18,0,-71.2271	0/1:17:10:370:7:259:-18.8134,0,-28.8625	0/1:23:13:471:10:370:-27.1813,0,-36.3102	0/1:76:37:1328:39:1443:-109.382,0,-99.0103	0/1:79:35:1295:44:1600:-122.691,0,-95.2165	0/1:22:10:370:12:434:-33.2456,0,-27.4595	0/1:15:8:296:7:259:-19.3754,0,-22.728	0/1:18:8:296:10:370:-28.5795,0,-21.8826	0/1:25:12:434:13:477:-36.2946,0,-32.4095	0/1:79:39:1401:40:1440:-108.283,0,-104.772	0/1:90:50:1813:40:1422:-103.674,0,-138.899	0/1:141:55:1975:86:3103:-241.14,0,-139.583	0/1:76:31:1120:45:1638:-126.948,0,-80.2882	0/1:98:46:1661:52:1880:-142.739,0,-123	0/1:53:22:814:31:1137:-88.0975,0,-58.984	0/1:31:12:444:19:693:-54.1298,0,-31.6528	0/1:68:34:1215:34:1221:-91.5741,0,-91.0332	0/1:35:6:222:29:1061:-86.2272,0,-10.5216	0/0:45:45:1712:0:0:0,-12.2131,-154.327
Contig_1132	225	.	T	C	365608	.	AB=0.519071;ABP=19.7408;AC=183;AF=0.775424;AN=236;AO=11806;CIGAR=1X;DP=14379;DPB=14379;DPRA=0;EPP=25639.4;EPPR=5570.67;GTI=0;LEN=1;MEANALT=1.0339;MQM=60;MQMR=60;NS=118;NUMALT=1;ODDS=0;PAIRED=0.999915;PAIREDR=0.999611;PAO=0;PQA=0;PQR=0;PRO=0;QA=423770;QR=93093;RO=2568;RPL=0;RPP=25639.4;RPPR=5570.67;RPR=11806;RUN=1;SAF=0;SAP=25639.4;SAR=11806;SRF=0;SRP=5579.35;SRR=2568;TYPE=snp;technology.Illumina=1	GT:DP:RO:QR:AO:QA:GL	0/1:12:4:148:8:296:-23.5898,0,-10.1548	1/1:14:0:0:14:518:-46.9611,-3.82197,0	./.:6:0:0:6:212:-19.4219,-1.65447,0	1/1:12:0:0:12:444:-40.3052,-3.28028,0	1/1:16:0:0:16:565:-51.1572,-4.34764,0	0/1:18:6:212:12:420:-33.1087,0,-14.2833	0/1:12:6:222:6:222:-16.8723,0,-16.8723	1/1:30:0:0:30:1077:-97.23,-8.15221,0	0/1:33:15:547:18:637:-48.523,0,-40.4024	1/1:22:0:0:22:810:-73.2239,-5.98865,0	0/1:27:10:358:17:598:-46.6682,0,-25.0087	1/1:16:0:0:16:582:-52.7118,-4.36296,0	1/1:24:1:37:23:851:-73.5538,-3.18711,0	0/1:35:14:514:21:773:-60.2392,0,-36.8696	1/1:33:0:0:33:1198:-108.101,-8.95224,0	0/1:26:9:329:17:625:-49.3845,0,-22.6471	0/1:20:9:325:11:384:-29.2845,0,-23.9651	0/1:25:10:370:15:545:-42.4376,0,-26.6268	1/1:22:0:0:22:764:-69.0352,-5.95688,0	1/1:22:0:0:22:814:-73.5846,-5.98876,0	1/1:33:0:0:33:1189:-107.308,-8.96633,0	1/1:47:0:0:47:1682:-151.632,-12.7419,0	1/1:1189:1:27:1188:42631:-3831.93,-319.109,0	1/1:1559:1:37:1558:55820:-5017.31,-418.353,0	1/1:1330:0:0:1330:47787:-4298.11,-359.7,0	0/1:49:24:884:25:839:-62.3378,0,-66.4278	0/1:275:126:4559:149:5320:-404.222,0,-335.806	1/1:57:3:107:54:1936:-164.802,-5.79253,0	1/1:1287:0:0:1286:46120:-4148.15,-347.761,0	0/1:607:305:11088:302:10824:-809.423,0,-833.192	0/1:862:437:15759:423:15180:-1132.79,0,-1184.83	1/1:72:0:0:72:2627:-236.651,-19.5277,0	0/1:136:70:2514:66:2347:-174.45,0,-189.468	1/1:692:0:0:692:25004:-2249.21,-187.27,0	0/1:64:26:935:38:1398:-108.614,0,-66.8816	0/1:426:220:7998:206:7457:-555.568,0,-604.202	1/1:23:2:74:21:773:-63.6044,0,-0.428557	0/1:119:52:1896:67:2355:-179.766,0,-138.502	1/1:113:0:0:113:4052:-364.775,-30.5851,0	1/1:149:1:37:148:5268:-470.779,-36.9695,0	1/1:210:0:0:210:7510:-675.761,-56.8043,0	0/1:58:18:656:40:1453:-115.205,0,-43.3813	1/1:426:0:0:426:15046:-1353.42,-115.121,0	1/1:371:0:0:370:13243:-1191.35,-100.067,0	1/1:14:1:37:13:473:-39.5288,-0.467376,0	0/1:96:39:1439:57:2037:-157.404,0,-103.582	0/1:125:62:2243:63:2281:-171.482,0,-168.05	1/1:40:0:0:40:1433:-129.251,-10.8599,0	0/1:37:19:703:18:650:-48.5919,0,-53.3699	1/1:88:0:0:88:3125:-281.387,-23.8108,0	1/1:169:0:0:169:6038:-543.356,-45.7021,0	0/1:518:271:9777:247:8942:-664.248,0,-739.326	1/1:71:0:0:71:2496:-224.813,-19.209,0	0/1:55:35:1271:20:736:-51.4087,0,-99.6272	0/1:258:130:4690:128:4563:-340.766,0,-352.176	1/1:96:4:148:92:3325:-286.071,-12.6826,0	1/1:73:0:0:73:2600:-234.185,-19.766,0	0/1:12:4:148:8:292:-23.2277,0,-10.1549	1/1:35:0:0:35:1279:-115.408,-9.50932,0	1/1:127:4:148:123:4433:-385.736,-21.0787,0	0/1:15:4:148:11:393:-31.5194,0,-9.3184	1/1:31:1:37:30:1096:-95.5941,-5.0857,0	0/1:452:214:7766:238:8582:-649.733,0,-576.298	0/1:170:79:2849:91:3251:-246.568,0,-210.403	0/1:58:27:979:31:1105:-83.8478,0,-72.49	1/1:17:0:0:17:629:-56.9449,-4.63452,0	0/1:23:13:471:10:370:-27.1813,0,-36.3102	0/1:76:37:1359:39:1408:-106.217,0,-101.816	1/1:80:0:0:80:2905:-261.64,-21.6804,0	0/1:22:10:370:12:421:-32.0698,0,-27.4747	0/1:15:8:296:7:255:-19.0139,0,-22.7281	0/1:18:8:296:10:347:-26.5011,0,-21.8852	0/1:26:13:461:13:477:-36.0171,0,-34.5721	1/1:80:0:0:80:2869:-258.367,-21.6495,0	1/1:90:1:37:89:3205:-285.27,-21.0403,0	0/1:141:55:1994:86:3071:-238.243,0,-141.325	0/1:77:31:1124:46:1684:-130.819,0,-80.3598	1/1:98:2:51:96:3459:-306.866,-21.9444,0	0/1:53:22:814:31:1113:-85.9377,0,-58.9855	0/1:32:11:397:21:750:-58.9978,0,-27.1519	1/1:68:1:33:67:2420:-215.049,-15.4685,0	0/1:35:6:222:29:1058:-85.9547,0,-10.5237	0/1:45:24:917:21:806:-60.4391,0,-70.4468
Contig_1233	18	.	T	G	201341	.	AC=113;AF=0.482906;LEN=1;TYPE=snp	GT	.|.	.|.	.|.	.|.	.|.	0|1	.|.	.|.	.|.	0|1	0|1	.|.	0|1	.|.	0|1	.|.	0|1	0|1	.|.	0|1	0|1	0|1	0|1	0|1	0|1	0|1	0|1	0|1	0|1	0|1	0|1	0|1	0|1	0|1	0|1	0|1	0|1	0|1	0|1	0|1	0|1	0|1	0|1	0|1	0|1	0|1	0|1	0|1	0|1	0|1	0|1	0|1	0|1	0|1	0|1	0|1	0|1	0|1	0|1	0|1	0|1	0|1	0|1	0|1	0|1	0|1	0|1	0|1	0|1	0|1	0|1	0|1	0|1	0|1	0|1	0|1	0|1	0|1	0|1	0|1	0|1	0|1	0|0
Contig_1233	19	.	T	A	201341	.	AC=113;AF=0.482906;LEN=1;TYPE=snp	GT	.|.	.|.	.|.	.|.	.|.	0|1	.|.	.|.	.|.	0|1	0|1	.|.	0|1	.|.	0|1	.|.	0|1	0|1	.|.	0|1	0|1	0|1	0|1	0|1	0|1	0|1	0|1	0|1	0|1	0|1	0|1	0|1	0|1	0|1	0|1	0|1	0|1	0|1	0|1	0|1	0|1	0|1	0|1	0|1	0|1	0|1	0|1	0|1	0|1	0|1	0|1	0|1	0|1	0|1	0|1	0|1	0|1	0|1	0|1	0|1	0|1	0|1	0|1	0|1	0|1	0|1	0|1	0|1	0|1	0|1	0|1	0|1	0|1	0|1	0|1	0|1	0|1	0|1	0|1	0|1	0|1	0|1	0|0
Contig_1289	32	.	T	C	110297	.	AB=0.491432;ABP=8.33138;AC=57;AF=0.259091;AN=220;AO=4110;CIGAR=1X;DP=11272;DPB=11272;DPRA=3.20334;EPP=8849.76;EPPR=15403.4;GTI=0;LEN=1;MEANALT=1.1129;MQM=60;MQMR=59.9992;NS=110;NUMALT=1;ODDS=0;PAIRED=0.999757;PAIREDR=1;PAO=0;PQA=0;PQR=0;PRO=0;QA=148911;QR=261517;RO=7152;RPL=9;RPP=8849.76;RPPR=15403.4;RPR=4101;RUN=1;SAF=4110;SAP=8927.76;SAR=0;SRF=7152;SRP=15533.4;SRR=0;TYPE=snp;technology.Illumina=1	GT:DP:RO:QR:AO:QA:GL	./.:7:7:259:0:0:0,-1.92603,-23.6654	./.:4:3:107:1:37:-2.30702,0,-8.77891	./.:5:2:64:3:111:-8.82209,0,-4.50128	0/1:11:6:212:5:185:-13.7991,0,-16.2527	./.:2:1:37:1:37:-2.94104,0,-2.94104	0/0:10:10:370:0:0:0,-2.73858,-33.6493	0/1:12:5:185:7:259:-20.2311,0,-13.5135	0/0:12:12:444:0:0:0,-3.28028,-40.3052	./.:6:4:148:2:74:-5.12397,0,-11.9031	./.:6:4:148:2:74:-5.12397,0,-11.9031	./.:8:4:148:4:148:-11.2998,0,-11.2998	./.:5:5:185:0:0:0,-1.38434,-17.0095	./.:6:6:222:0:0:0,-1.65519,-20.3375	0/1:10:7:255:3:111:-7.35632,0,-20.4531	0/0:12:12:444:0:0:0,-3.28028,-40.3052	0/0:11:11:403:0:0:0,-3.00931,-36.6146	0/0:11:11:407:0:0:0,-3.00943,-36.9772	./.:7:6:218:1:37:-1.45486,0,-17.9941	./.:5:5:185:0:0:0,-1.38434,-17.0095	0/0:13:13:481:0:0:0,-3.55113,-43.6331	0/1:18:7:259:11:393:-30.6632,0,-18.5349	0/0:65:64:2368:1:37:0,-14.3016,-210.019	0/1:979:502:18280:477:17433:-1303.11,0,-1379.3	0/1:1304:693:25228:609:22084:-1634.02,0,-1916.9	0/1:1031:504:18413:527:19006:-1430.55,0,-1377.3	0/1:48:18:666:30:1096:-85.7797,0,-47.0114	0/1:234:112:4060:121:4414:-334.111,0,-302.222	0/1:66:28:1016:38:1379:-106.339,0,-73.6498	0/1:1075:535:19682:539:19467:-1460.26,0,-1479.82	0/1:461:235:8462:226:8202:-613.139,0,-636.499	0/1:741:384:14065:357:13034:-971.851,0,-1064.61	0/1:84:43:1577:41:1505:-112.768,0,-119.251	0/1:116:63:2315:53:1951:-144.203,0,-176.977	0/1:611:313:11455:296:10658:-793.881,0,-865.701	0/1:75:43:1591:32:1174:-85.4088,0,-122.971	0/0:391:391:14262:0:0:0,-105.819,-1283.05	0/1:29:10:370:19:699:-55.2284,0,-25.5224	0/0:121:120:4363:1:37:0,-29.4241,-389.414	0/0:108:107:3870:1:37:0,-25.9015,-345.068	0/1:135:69:2496:66:2340:-174.071,0,-188.161	0/1:172:89:3244:83:2995:-222.964,0,-245.392	0/1:72:31:1147:41:1428:-109.112,0,-83.8433	0/0:368:366:13429:1:33:0,-96.412,-1205.22	0/1:306:150:5487:155:5579:-419.37,0,-411.17	0/1:20:13:481:7:255:-17.6172,0,-38.0567	0/1:67:38:1398:28:1001:-72.2838,0,-108.066	0/1:92:44:1604:48:1734:-131.21,0,-119.517	0/0:28:27:995:1:37:0,-4.27258,-86.5097	0/0:34:33:1221:1:14:0,-7.97492,-108.933	0/0:117:117:4292:0:0:0,-31.7027,-386.395	0/0:106:105:3861:0:0:0,-28.4677,-347.645	0/0:470:470:17219:0:0:0,-127.276,-1549.09	0/1:54:27:989:27:999:-75.3843,0,-74.4835	0/1:60:30:1110:30:1080:-81.0427,0,-83.7444	0/0:69:69:2545:0:0:0,-18.7184,-229.279	0/0:82:82:3010:0:0:0,-22.2382,-271.102	0/0:44:44:1608:0:0:0,-11.946,-144.997	0/0:11:11:387:0:0:0,-3.00801,-35.1612	0/0:25:25:892:0:0:0,-6.78473,-80.5725	0/0:52:52:1920:0:0:0,-14.1141,-173.063	./.:9:4:148:5:185:-14.3774,0,-11.0084	0/0:17:17:621:0:0:0,-4.63428,-56.2223	0/0:182:182:6708:0:0:0,-49.3234,-603.72	0/0:110:110:4056:0:0:0,-29.8226,-365.185	0/1:36:16:559:20:684:-51.9505,0,-40.6879	0/0:12:12:444:0:0:0,-3.28028,-40.3052	0/0:26:26:962:0:0:0,-7.07216,-86.8964	0/1:51:25:925:26:962:-72.8718,0,-69.5366	0/1:39:20:703:19:676:-50.4009,0,-52.8368	0/1:29:16:592:13:481:-35.5444,0,-45.5665	0/1:12:7:249:5:162:-11.4271,0,-19.3405	0/0:12:12:444:0:0:0,-3.28028,-40.3052	0/1:28:14:518:14:518:-39.1623,0,-39.1623	0/0:52:52:1924:0:0:0,-14.1142,-173.423	0/0:55:55:2008:0:0:0,-14.9108,-180.959	0/0:89:89:3235:0:0:0,-24.1036,-291.306	0/1:44:16:569:28:1036:-81.4863,0,-39.3609	0/0:68:68:2446:0:0:0,-18.4146,-220.335	0/1:25:11:403:14:495:-37.9199,0,-29.6243	0/1:12:6:222:6:222:-16.8723,0,-16.8723	0/1:47:25:925:22:799:-59.2767,0,-70.6378	0/1:35:28:1026:7:255:-13.5006,0,-83.0676	0/0:16:16:642:0:0:0,-4.36426,-58.1121
Contig_1289	80	.	A	G	37812.6	.	AB=0.49794;ABP=3.11768;AC=52;AF=0.236364;AN=220;AO=1462;CIGAR=1X;DP=11214;DPB=11214;DPRA=0.353821;EPP=3177.7;EPPR=21172.7;GTI=0;LEN=1;MEANALT=1.01754;MQM=60;MQMR=60;NS=110;NUMALT=1;ODDS=0;PAIRED=1;PAIREDR=0.999897;PAO=0;PQA=0;PQR=0;PRO=0;QA=52011;QR=351625;RO=9749;RPL=1462;RPP=3177.7;RPPR=21172.7;RPR=0;RUN=1;SAF=1462;SAP=3177.7;SAR=0;SRF=9749;SRP=21172.7;SRR=0;TYPE=snp;technology.Illumina=1	GT:DP:RO:QR:AO:QA:GL	./.:7:4:148:3:111:-8.21628,0,-11.5971	./.:4:4:148:0:0:0,-1.11349,-13.6816	./.:5:5:181:0:0:0,-1.38422,-16.6426	0/0:11:10:370:1:14:0,-1.73679,-32.359	./.:2:2:74:0:0:0,-0.571791,-7.02567	0/1:10:6:195:4:148:-10.7372,0,-14.9972	0/0:12:12:444:0:0:0,-3.28028,-40.3052	0/1:11:5:185:6:199:-15.071,0,-13.8144	./.:6:6:212:0:0:0,-1.65447,-19.4219	./.:6:6:222:0:0:0,-1.65519,-20.3375	./.:8:8:296:0:0:0,-2.19688,-26.9934	./.:5:3:111:2:74:-5.41947,0,-8.82137	./.:6:2:74:4:125:-9.79679,0,-5.14006	0/0:10:10:343:0:0:0,-2.72248,-31.1793	0/1:12:6:222:6:218:-16.5102,0,-16.8724	0/1:11:3:111:8:265:-21.0693,0,-7.09146	0/1:11:5:185:6:212:-16.2527,0,-13.7991	./.:7:6:222:1:14:0,-0.646124,-19.0208	./.:5:2:74:3:111:-8.82137,0,-5.41947	0/1:13:9:333:4:148:-9.87444,0,-26.6564	0/0:17:17:629:0:0:0,-4.63452,-56.9449	0/1:65:33:1199:32:1124:-83.6399,0,-90.4292	0/0:977:977:35237:0:0:0,-264.317,-3169.5	0/0:1296:1296:46659:0:0:0,-350.506,-4196.65	0/0:1024:1023:36922:0:0:0,-276.707,-3320.97	0/0:47:47:1671:0:0:0,-12.7272,-150.625	0/0:233:233:8389:0:0:0,-63.039,-754.829	0/0:66:66:2365:0:0:0,-17.8584,-213.033	0/0:1070:1069:38586:0:0:0,-289.119,-3470.59	0/0:459:459:16659:0:0:0,-124.217,-1498.65	0/0:738:738:26557:0:0:0,-199.598,-2388.77	0/0:84:84:2971:0:0:0,-22.7012,-267.506	0/0:116:116:4200:0:0:0,-31.4275,-378.119	0/0:607:607:21830:0:0:0,-164.232,-1963.71	0/0:74:74:2664:0:0:0,-20.0396,-239.945	0/1:390:191:6827:199:7028:-526.806,0,-508.731	0/0:29:29:1063:0:0:0,-7.884,-95.9779	0/1:121:54:1964:67:2447:-187.5,0,-144.019	0/1:108:55:1965:52:1796:-132.746,0,-147.955	0/0:133:133:4790:0:0:0,-36.0025,-431.157	0/0:172:172:6173:0:0:0,-46.5613,-555.552	0/0:72:72:2640:0:0:0,-19.5297,-237.822	0/1:367:191:6921:176:6208:-459.18,0,-523.388	0/0:304:304:10958:0:0:0,-82.2356,-985.863	0/0:20:18:639:2:74:-1.26182,0,-52.3485	0/0:67:64:2346:3:111:0,-8.17549,-201.363	0/0:91:91:3326:0:0:0,-24.6606,-299.508	0/1:28:17:606:11:374:-26.1767,0,-47.1261	0/1:34:18:652:16:565:-41.7483,0,-49.6147	0/1:116:62:2272:54:1948:-143.935,0,-173.137	0/1:104:50:1808:54:1937:-146.218,0,-134.623	0/1:467:235:8477:232:8321:-622.21,0,-636.26	0/0:53:53:1915:0:0:0,-14.3534,-172.575	0/0:60:60:2143:0:0:0,-16.2333,-193.064	0/1:69:34:1248:35:1222:-91.3805,0,-93.7327	0/1:82:39:1393:43:1513:-114.072,0,-103.245	0/1:42:21:777:21:767:-57.7655,0,-58.6668	0/1:10:5:162:5:185:-14.102,0,-11.995	0/1:24:14:491:10:329:-23.2181,0,-37.8552	0/1:52:22:814:30:1083:-83.5055,0,-59.273	./.:9:8:292:1:37:-0.901422,0,-24.1213	0/1:17:10:370:7:245:-17.5481,0,-28.8633	0/1:182:90:3229:92:3349:-252.139,0,-241.309	0/1:110:67:2456:43:1525:-107.5,0,-191.337	0/0:36:36:1243:0:0:0,-9.74489,-112.117	0/1:12:7:245:5:185:-13.5144,0,-18.9624	0/1:26:13:444:13:477:-36.0324,0,-33.0369	0/0:51:50:1850:1:37:0,-10.5082,-163.425	0/0:39:39:1393:0:0:0,-10.5614,-125.62	0/0:29:29:1046:0:0:0,-7.86872,-94.4281	0/0:12:12:440:0:0:0,-3.28016,-39.9429	0/1:12:5:185:7:259:-20.2311,0,-13.5135	0/0:28:28:1036:0:0:0,-7.61386,-93.5523	0/1:52:26:925:26:944:-70.9947,0,-69.2661	0/1:55:25:925:30:1064:-80.969,0,-68.4717	0/1:87:42:1511:45:1642:-124.302,0,-112.505	0/0:44:44:1560:0:0:0,-11.9147,-140.641	0/1:68:31:1139:37:1286:-97.4144,0,-84.2167	0/0:25:25:888:0:0:0,-6.78461,-80.2119	0/0:12:11:403:1:37:-0.0786043,0,-33.304	0/0:47:47:1685:0:0:0,-12.7281,-151.886	0/1:35:11:403:24:861:-68.1801,0,-26.8699	0/0:16:16:542:0:0:0,-4.36138,-49.0977
Contig_1289	81	.	C	T	79620.1	.	AB=0.49272;ABP=5.76107;AC=57;AF=0.259091;AN=220;AO=2959;CIGAR=1X;DP=11210;DPB=11210;DPRA=3.83796;EPP=6428.4;EPPR=17913.3;GTI=0;LEN=1;MEANALT=1.04478;MQM=60;MQMR=60;NS=110;NUMALT=1;ODDS=0;PAIRED=1;PAIREDR=0.999879;PAO=0;PQA=0;PQR=0;PRO=0;QA=107805;QR=299110;RO=8248;RPL=2959;RPP=6428.4;RPPR=17913.3;RPR=0;RUN=1;SAF=2959;SAP=6428.4;SAR=0;SRF=8248;SRP=17913.3;SRR=0;TYPE=snp;technology.Illumina=1	GT:DP:RO:QR:AO:QA:GL	./.:7:7:259:0:0:0,-1.92603,-23.6654	./.:4:1:37:3:111:-9.14769,0,-2.3069	./.:5:5:185:0:0:0,-1.38434,-17.0095	0/0:11:11:365:0:0:0,-2.99093,-33.1456	./.:2:1:37:1:37:-2.94104,0,-2.94104	0/1:10:4:148:6:212:-16.5428,0,-10.7218	0/0:12:12:444:0:0:0,-3.28028,-40.3052	0/0:11:11:397:0:0:0,-3.00872,-36.0692	./.:6:6:222:0:0:0,-1.65519,-20.3375	./.:6:2:74:4:148:-11.9031,0,-5.12397	./.:8:4:148:4:148:-11.2998,0,-11.2998	./.:5:5:181:0:0:0,-1.38422,-16.6426	./.:6:6:222:0:0:0,-1.65519,-20.3375	0/0:10:10:366:0:0:0,-2.73846,-33.2863	0/1:12:6:222:6:222:-16.8723,0,-16.8723	0/0:11:11:399:0:0:0,-3.00919,-36.2521	0/0:11:11:397:0:0:0,-3.00872,-36.0692	./.:7:7:255:0:0:0,-1.92591,-23.3008	./.:5:3:111:2:74:-5.41947,0,-8.82137	0/1:13:4:148:9:329:-26.2945,0,-9.87456	0/0:17:17:625:0:0:0,-4.6344,-56.5836	0/1:65:33:1194:32:1180:-88.6977,0,-89.9439	0/1:977:476:17288:500:18189:-1371.98,0,-1290.91	0/0:1296:1295:46872:1:37:0,-347.232,-4212.5	0/1:1024:524:18987:500:18281:-1367.22,0,-1430.71	0/0:47:47:1692:0:0:0,-12.7558,-152.548	0/1:233:119:4293:114:4150:-310.356,0,-323.208	0/1:66:38:1383:28:1032:-75.0897,0,-106.697	0/1:1070:535:19435:535:19472:-1461.92,0,-1458.57	0/0:459:459:16674:0:0:0,-124.215,-1499.99	0/0:738:736:26777:1:14:0,-198.228,-2407.46	0/0:84:83:2960:1:37:0,-19.3832,-263.195	0/1:116:53:1957:63:2309:-176.437,0,-144.744	0/0:607:605:21890:2:74:0,-157.585,-1962.44	0/0:74:74:2701:0:0:0,-20.0562,-243.291	0/1:389:198:7199:191:6998:-524.267,0,-542.339	0/1:29:25:902:4:148:-5.49395,0,-73.5568	0/0:121:119:4340:2:74:0,-26.123,-384.046	0/0:108:107:3767:1:37:0,-25.8518,-335.751	0/1:133:66:2390:67:2412:-181.103,0,-179.116	0/1:172:83:3021:89:3244:-245.39,0,-225.301	0/1:72:41:1505:31:1143:-83.4354,0,-116.047	0/1:367:176:6352:191:6997:-530.148,0,-472.112	0/0:304:304:10999:0:0:0,-82.2787,-989.596	0/1:20:17:625:3:111:-4.59236,0,-51.0816	0/1:67:32:1157:35:1291:-98.1509,0,-86.0633	0/1:91:48:1714:43:1537:-113.759,0,-129.713	0/0:28:28:1013:0:0:0,-7.59799,-91.4602	0/1:34:17:629:17:619:-46.6199,0,-47.5218	0/0:115:114:4162:1:37:0,-27.8274,-371.366	0/1:104:54:1980:50:1850:-138.378,0,-150.085	0/0:466:464:16838:2:28:0,-123.591,-1512.25	0/0:53:53:1930:0:0:0,-14.369,-173.943	0/0:60:60:2201:0:0:0,-16.2785,-198.334	0/1:69:35:1237:34:1258:-94.6458,0,-92.7262	0/1:82:43:1529:39:1423:-105.958,0,-115.485	0/0:42:39:1406:3:111:0,-1.37881,-116.773	0/0:10:10:370:0:0:0,-2.73858,-33.6493	0/1:24:10:360:14:504:-39.0144,0,-26.0015	0/0:52:52:1881:0:0:0,-14.097,-169.533	./.:9:9:329:0:0:0,-2.46761,-29.9579	0/0:17:17:625:0:0:0,-4.6344,-56.5836	0/1:182:91:3301:90:3274:-245.643,0,-248.061	0/0:110:110:4012:0:0:0,-29.7915,-361.194	0/0:36:36:1263:0:0:0,-9.7331,-113.905	0/0:12:12:434:0:0:0,-3.27957,-39.3979	0/1:26:13:471:13:471:-35.4747,0,-35.4747	0/0:51:51:1887:0:0:0,-13.8434,-170.095	0/1:39:19:680:20:680:-50.7628,0,-50.7766	0/1:29:14:518:15:532:-40.1498,0,-38.9009	0/0:12:12:421:0:0:0,-3.26433,-38.202	0/1:12:8:286:4:148:-10.1555,0,-22.6833	0/1:28:15:555:13:450:-33.0244,0,-42.5196	0/0:52:51:1850:1:37:0,-10.7625,-163.404	0/1:55:31:1133:24:884:-64.7466,0,-87.1886	0/0:87:87:3155:0:0:0,-23.5613,-284.109	0/1:44:28:1036:16:588:-41.0745,0,-81.4706	0/1:68:37:1332:31:1147:-84.9038,0,-101.557	0/1:25:14:518:11:403:-29.6084,0,-39.9972	0/1:12:8:296:4:148:-10.1548,0,-23.5898	0/1:47:22:810:25:902:-68.5626,0,-60.2841	0/1:35:31:1125:4:148:-3.84532,0,-92.0032	0/1:16:6:208:10:328:-25.3505,0,-14.4845
Contig_1289	95	.	G	A	253793	.	AB=0.494476;ABP=4.37784;AC=163;AF=0.740909;AN=220;AO=8273;CIGAR=1X;DP=10891;DPB=10891;DPRA=50.4028;EPP=17967.6;EPPR=5685.75;GTI=0;LEN=1;MEANALT=1.00926;MQM=60;MQMR=60;NS=110;NUMALT=1;ODDS=0;PAIRED=0.999879;PAIREDR=1;PAO=0;PQA=0;PQR=0;PRO=0;QA=298600;QR=93940;RO=2617;RPL=8273;RPP=17967.6;RPPR=5685.75;RPR=0;RUN=1;SAF=8273;SAP=17967.6;SAR=0;SRF=2617;SRP=5685.75;SRR=0;TYPE=snp;technology.Illumina=1	GT:DP:RO:QR:AO:QA:GL	./.:7:4:148:3:111:-8.21628,0,-11.5971	./.:4:0:0:4:148:-13.6816,-1.11349,0	./.:5:2:74:3:111:-8.82137,0,-5.41947	0/1:10:4:144:6:218:-17.0883,0,-10.3584	./.:2:0:0:2:74:-7.02567,-0.571792,0	1/1:10:0:0:10:347:-31.5423,-2.7226,0	0/1:12:5:185:7:259:-20.2311,0,-13.5135	0/1:11:5:185:6:218:-16.7975,0,-13.7985	./.:6:4:148:2:74:-5.12397,0,-11.9031	./.:6:0:0:6:195:-17.8495,-1.63897,0	./.:8:0:0:8:296:-26.9934,-2.19688,0	./.:5:3:111:2:74:-5.41947,0,-8.82137	./.:6:2:70:4:129:-10.1647,0,-4.76107	0/1:10:7:211:3:111:-7.37531,0,-16.4536	1/1:12:0:0:12:421:-38.202,-3.26433,0	0/1:11:3:111:8:292:-23.5206,0,-7.07538	0/1:11:5:185:6:195:-14.7086,0,-13.8145	./.:5:4:148:1:37:-2.01757,0,-12.2233	./.:5:0:0:5:185:-17.0095,-1.38434,0	1/1:13:0:0:13:481:-43.6331,-3.55113,0	0/1:15:6:212:9:329:-25.7198,0,-15.118	1/1:63:0:0:63:2319:-208.952,-17.0932,0	1/1:951:1:33:950:34280:-3080.43,-254.304,0	0/1:1257:671:24181:586:21054:-1553.6,0,-1834.96	1/1:993:0:0:993:35796:-3219.76,-268.63,0	0/1:43:17:594:26:919:-71.2022,0,-41.9117	1/1:227:0:0:227:8196:-737.495,-61.4418,0	1/1:64:0:0:64:2304:-207.579,-17.345,0	1/1:1041:0:0:1041:37735:-3394.2,-281.688,0	0/1:445:222:8021:223:8018:-600.864,0,-601.179	0/1:715:370:13257:345:12418:-923.552,0,-999.062	0/1:82:42:1518:40:1453:-108.633,0,-114.49	1/1:114:0:0:114:4112:-370.184,-30.8691,0	0/1:590:298:10712:292:10490:-784.006,0,-803.966	0/1:72:42:1536:30:1087:-78.391,0,-118.856	1/1:377:0:0:377:13637:-1226.86,-102.034,0	0/1:28:5:181:23:851:-69.2328,0,-8.73168	0/1:119:51:1833:68:2383:-182.289,0,-132.838	0/1:104:50:1762:54:1913:-144.079,0,-130.486	1/1:124:1:37:123:4494:-401.248,-30.2803,0	1/1:166:0:0:166:5975:-537.757,-44.9491,0	1/1:71:0:0:71:2603:-234.497,-19.2596,0	1/1:357:0:0:357:12916:-1161.99,-96.6026,0	0/1:300:149:5336:151:5471:-411.033,0,-398.924	0/1:18:8:292:10:370:-28.5797,0,-21.5215	1/1:66:1:27:65:2346:-208.921,-15.4546,0	1/1:88:0:0:88:3188:-287.078,-23.8321,0	0/1:27:15:545:12:434:-31.8555,0,-41.8804	1/1:33:0:0:33:1201:-108.391,-8.96751,0	0/1:113:61:2170:52:1850:-135.966,0,-164.776	1/1:101:0:0:101:3705:-333.615,-27.384,0	0/1:452:224:8086:228:8290:-623.445,0,-605.093	0/1:52:26:946:26:962:-72.5978,0,-71.159	0/1:57:28:1004:29:1045:-78.713,0,-75.0189	1/1:66:0:0:66:2345:-211.232,-17.857,0	1/1:79:0:0:79:2892:-260.472,-21.4111,0	0/1:41:18:666:23:833:-63.9951,0,-48.9315	0/1:10:5:181:5:171:-12.8152,0,-13.7241	1/1:24:0:0:24:794:-71.7003,-6.47973,0	0/1:52:22:779:30:1064:-81.8088,0,-56.1376	./.:9:3:111:6:212:-16.8372,0,-7.64008	0/1:16:9:329:7:259:-19.0939,0,-25.4346	1/1:180:0:0:180:6409:-576.762,-48.707,0	0/1:108:66:2385:42:1538:-109.203,0,-185.467	0/1:35:15:532:20:706:-54.2023,0,-38.497	0/1:11:6:222:5:185:-13.7984,0,-17.16	1/1:25:0:0:25:915:-82.6656,-6.8006,0	0/1:51:24:823:27:975:-74.068,0,-60.3495	1/1:38:0:0:38:1373:-123.84,-10.3058,0	1/1:29:1:33:27:989:-86.3279,-4.63223,0	0/1:11:7:259:4:148:-10.4368,0,-20.5215	1/1:12:0:0:12:444:-40.3052,-3.28028,0	1/1:27:0:0:27:984:-88.8683,-7.3406,0	0/1:51:24:851:27:985:-74.9639,0,-62.8699	1/1:50:0:0:50:1846:-166.407,-13.5724,0	0/1:86:41:1432:45:1611:-121.818,0,-105.669	1/1:43:0:0:43:1562:-140.856,-11.6734,0	1/1:67:0:0:67:2355:-212.137,-18.1348,0	1/1:25:0:0:25:888:-80.2119,-6.78461,0	1/1:11:0:0:11:407:-36.9772,-3.00943,0	1/1:46:0:0:46:1680:-151.475,-12.4881,0	1/1:35:0:0:35:1272:-114.758,-9.49394,0	0/1:14:4:110:10:349:-27.8321,0,-6.15418
Contig_1289	167	.	T	C	36622.7	.	AB=0.493386;ABP=4.07313;AC=55;AF=0.25;AN=220;AO=1389;CIGAR=1X;DP=10629;DPB=10629;DPRA=0.356334;EPP=3019.19;EPPR=20047.9;GTI=0;LEN=1;MEANALT=1.05172;MQM=60;MQMR=60;NS=110;NUMALT=1;ODDS=0;PAIRED=1;PAIREDR=0.999892;PAO=0;PQA=0;PQR=0;PRO=0;QA=50302;QR=329020;RO=9231;RPL=0;RPP=3019.19;RPPR=20047.9;RPR=1389;RUN=1;SAF=0;SAP=3019.19;SAR=1389;SRF=0;SRP=20047.9;SRR=9231;TYPE=snp;technology.Illumina=1	GT:DP:RO:QR:AO:QA:GL	./.:7:4:121:3:111:-8.23246,0,-9.13169	./.:4:4:148:0:0:0,-1.11349,-13.6816	./.:4:4:148:0:0:0,-1.11349,-13.6816	./.:9:9:329:0:0:0,-2.46761,-29.9579	./.:2:2:70:0:0:0,-0.571667,-6.6468	0/1:12:6:195:6:222:-16.8884,0,-14.423	0/0:12:12:407:0:0:0,-3.2635,-36.9325	0/1:11:6:222:5:181:-13.436,0,-17.1601	./.:6:6:222:0:0:0,-1.65519,-20.3375	./.:6:6:222:0:0:0,-1.65519,-20.3375	./.:8:8:296:0:0:0,-2.19688,-26.9934	./.:5:3:111:2:74:-5.41947,0,-8.82137	./.:6:2:70:4:148:-11.9032,0,-4.75851	./.:8:8:265:0:0:0,-2.18062,-24.1527	0/1:12:6:218:6:222:-16.8724,0,-16.5102	0/1:10:3:111:7:259:-20.8159,0,-7.3562	0/1:11:6:218:5:181:-13.4361,0,-16.7976	./.:6:5:181:1:37:-1.73451,0,-14.9272	./.:4:1:37:3:107:-8.77891,0,-2.30702	0/1:13:9:329:4:148:-9.87456,0,-26.2945	0/0:15:15:508:0:0:0,-4.07537,-46.017	0/1:60:29:1019:31:1143:-86.7489,0,-75.5456	0/0:929:929:33219:0:0:0,-251.295,-2988	0/0:1224:1223:43342:0:0:0,-330.492,-3898.12	0/0:965:964:34408:0:0:0,-260.71,-3094.89	0/0:43:43:1476:0:0:0,-11.6265,-133.061	0/0:217:217:7722:0:0:0,-58.7146,-694.853	0/0:63:63:2250:0:0:0,-17.0748,-202.725	0/0:1015:1012:36022:0:0:0,-273.648,-3240.02	0/0:436:436:15615:0:0:0,-117.904,-1404.67	0/0:690:689:24536:0:0:0,-186.289,-2206.98	0/0:77:77:2712:0:0:0,-20.8343,-244.244	0/0:111:111:3958:0:0:0,-30.0428,-356.322	0/0:571:571:20371:0:0:0,-154.413,-1832.43	0/0:73:72:2593:1:33:0,-16.8103,-230.6	0/1:375:182:6541:193:6986:-527.006,0,-487.009	0/0:28:28:968:0:0:0,-7.58107,-87.3846	0/1:115:52:1834:62:2249:-171.614,0,-134.239	0/1:97:51:1873:46:1663:-123.452,0,-142.375	0/0:125:125:4414:0:0:0,-33.8018,-397.303	0/0:168:168:5915:0:0:0,-45.4138,-532.282	0/0:70:70:2510:0:0:0,-18.9564,-226.095	0/1:348:180:6543:167:6021:-447.754,0,-494.739	0/0:293:293:10372:0:0:0,-79.1877,-933.099	0/1:19:17:611:2:74:-1.51955,0,-50.1045	0/0:66:63:2280:3:111:0,-7.88798,-195.406	0/0:87:87:3110:0:0:0,-23.5743,-280.083	0/1:25:16:592:9:329:-22.9229,0,-46.6826	0/1:33:17:625:16:578:-43.1972,0,-47.4383	0/1:109:59:2128:50:1842:-136.314,0,-162.051	0/1:100:46:1678:54:1953:-148.748,0,-124	0/1:435:216:7693:219:7900:-593.039,0,-574.353	0/0:52:52:1894:0:0:0,-14.1129,-170.724	0/0:58:58:2089:0:0:0,-15.7213,-188.241	0/1:65:33:1213:32:1176:-88.3225,0,-91.6562	0/1:78:37:1332:41:1461:-110.461,0,-98.8426	0/1:42:22:787:20:736:-54.9855,0,-59.5697	0/1:10:5:181:5:185:-14.0862,0,-13.7232	0/1:23:13:450:10:343:-24.7582,0,-34.4296	0/1:51:21:753:30:1096:-84.9543,0,-54.0367	./.:9:8:292:1:37:-0.901422,0,-24.1213	0/1:16:10:362:6:222:-15.7429,0,-28.4243	0/1:172:87:3125:85:3091:-231.625,0,-234.656	0/1:105:63:2222:42:1480:-104.845,0,-171.642	0/0:33:33:1130:0:0:0,-8.91948,-101.937	0/1:11:6:222:5:181:-13.436,0,-17.1601	0/1:24:13:467:11:407:-30.2473,0,-35.6703	0/0:49:48:1731:1:37:0,-9.94929,-152.699	0/0:38:38:1304:0:0:0,-10.2874,-117.606	0/0:28:28:993:0:0:0,-7.5974,-89.6584	0/0:10:10:366:0:0:0,-2.73846,-33.2863	0/1:12:4:148:8:296:-23.5898,0,-10.1548	0/0:27:26:926:1:27:0,-4.9014,-81.1968	0/1:49:24:860:25:884:-66.3951,0,-64.2472	0/1:51:23:833:28:1026:-78.643,0,-61.2475	0/1:81:39:1379:42:1526:-115.512,0,-102.241	0/0:42:42:1482:0:0:0,-11.3729,-133.624	0/1:66:29:986:36:1309:-100.353,0,-71.2227	0/0:24:24:860:0:0:0,-6.52881,-77.7132	0/1:12:10:356:2:74:-3.43808,0,-29.0387	0/0:47:47:1671:0:0:0,-12.7272,-150.625	0/1:34:11:403:23:824:-65.1193,0,-27.1441	0/0:16:16:547:0:0:0,-4.36172,-49.5505
Contig_1289	176	.	G	C	36469.5	.	AB=0.489951;ABP=5.54143;AC=55;AF=0.25;AN=220;AO=1441;CIGAR=1X;DP=10989;DPB=10989;DPRA=2.72586;EPP=3132.1;EPPR=20655.9;GTI=0;LEN=1;MEANALT=1.30882;MQM=60;MQMR=60;NS=110;NUMALT=1;ODDS=0;PAIRED=1;PAIREDR=0.999895;PAO=0;PQA=0;PQR=0;PRO=0;QA=50653;QR=339444;RO=9511;RPL=0;RPP=3132.1;RPPR=20655.9;RPR=1441;RUN=1;SAF=0;SAP=3132.1;SAR=1441;SRF=0;SRP=20655.9;SRR=9511;TYPE=snp;technology.Illumina=1	GT:DP:RO:QR:AO:QA:GL	./.:7:4:148:3:111:-8.21628,0,-11.5971	./.:4:4:148:0:0:0,-1.11349,-13.6816	./.:4:4:148:0:0:0,-1.11349,-13.6816	0/0:10:9:323:1:33:-0.264256,0,-26.6377	./.:2:2:74:0:0:0,-0.571791,-7.02567	0/1:12:6:212:6:222:-16.873,0,-15.9658	0/0:12:12:440:0:0:0,-3.28016,-39.9429	0/1:12:6:222:6:166:-11.7914,0,-16.9049	./.:6:6:222:0:0:0,-1.65519,-20.3375	./.:6:6:189:0:0:0,-1.63838,-17.2995	./.:8:8:296:0:0:0,-2.19688,-26.9934	./.:5:3:107:2:74:-5.41959,0,-8.45458	./.:6:2:51:4:148:-11.9192,0,-3.01763	0/0:10:10:342:0:0:0,-2.73692,-31.1056	0/1:12:6:218:6:218:-16.5103,0,-16.5103	0/1:11:3:111:8:265:-21.0693,0,-7.09146	0/1:13:7:226:6:199:-14.5182,0,-16.9679	./.:6:5:181:1:33:-1.36905,0,-14.9274	./.:5:2:74:3:111:-8.82137,0,-5.41947	0/1:13:9:333:4:148:-9.87444,0,-26.6564	0/0:16:16:551:0:0:0,-4.34682,-49.8906	0/1:62:30:1036:32:1138:-85.7523,0,-76.5643	0/0:961:956:34088:3:68:0,-253.117,-3059.86	0/0:1270:1266:44751:2:28:0,-339.975,-4022.17	0/0:999:991:35394:3:42:0,-264.981,-3179.75	0/0:45:45:1595:0:0:0,-12.1851,-143.787	0/0:227:226:7933:1:14:0,-60.0392,-712.451	0/0:64:64:2282:0:0:0,-17.3307,-205.585	0/0:1046:1044:37459:1:14:0,-281.35,-3368	0/0:453:450:16153:1:14:0,-120.708,-1451.82	0/0:717:714:25544:1:14:0,-192.087,-2296.4	0/0:82:82:2920:0:0:0,-22.2044,-262.972	0/0:112:110:3997:0:0:0,-29.8057,-359.865	0/0:591:589:21099:0:0:0,-159.319,-1897.93	0/0:73:72:2652:1:14:0,-18.5399,-237.653	0/1:380:183:6539:194:6947:-523.019,0,-486.257	0/0:29:29:1040:0:0:0,-7.86814,-93.8861	0/1:118:55:1882:63:2240:-169.763,0,-137.502	0/1:105:55:1961:50:1777:-131.574,0,-148.123	0/0:128:125:4464:1:37:0,-30.7735,-398.5	0/0:172:172:6178:0:0:0,-46.548,-555.988	0/0:71:71:2534:0:0:0,-19.2113,-228.233	0/1:365:190:6887:175:6055:-445.973,0,-520.959	0/0:303:300:10695:0:0:0,-81.1154,-962.179	0/1:19:17:609:2:74:-1.52002,0,-49.9228	0/0:67:64:2302:3:111:0,-8.14349,-197.366	0/0:89:89:3159:0:0:0,-24.0699,-284.433	0/1:27:16:582:11:384:-27.3392,0,-45.2372	0/1:33:17:629:16:588:-44.0983,0,-47.7976	0/1:114:63:2201:51:1830:-133.925,0,-167.28	0/1:103:48:1744:55:1913:-144.333,0,-129.175	0/1:455:227:7976:227:8000:-596.954,0,-594.797	0/0:53:53:1874:0:0:0,-14.3366,-168.866	0/0:59:59:2128:0:0:0,-15.9926,-191.751	0/1:66:34:1194:31:1047:-76.735,0,-90.0102	0/1:80:38:1392:41:1394:-104.138,0,-104.033	0/1:43:21:769:19:689:-51.2823,0,-58.4982	0/1:11:6:189:5:181:-13.4526,0,-14.1639	0/1:24:14:471:10:329:-23.2196,0,-36.0505	0/1:51:21:754:30:1046:-80.464,0,-54.1559	./.:9:8:288:1:37:-0.901541,0,-23.7581	0/1:17:10:370:7:249:-17.9093,0,-28.8632	0/1:179:88:3124:89:3182:-238.487,0,-233.253	0/1:107:67:2378:40:1411:-98.0901,0,-185.125	0/0:34:34:1167:0:0:0,-9.19033,-105.266	0/1:11:6:222:5:173:-12.7111,0,-17.1603	0/1:26:13:471:13:444:-33.0375,0,-35.4907	0/0:50:49:1809:1:37:0,-10.2371,-159.737	0/0:39:38:1346:0:0:0,-10.2898,-121.39	0/0:29:29:1065:0:0:0,-7.88447,-96.1597	0/0:11:11:397:0:0:0,-3.00872,-36.0692	0/1:12:4:148:8:273:-21.5026,0,-10.1707	0/0:27:26:939:1:37:0,-3.9855,-81.4487	0/1:51:26:962:25:917:-68.8174,0,-72.872	0/1:53:24:876:28:1032:-78.9082,0,-64.8486	0/1:85:39:1400:45:1597:-121.072,0,-103.346	0/0:43:43:1541:0:0:0,-11.6448,-138.933	0/1:67:31:1111:36:1301:-99.0395,0,-81.9395	0/0:25:24:851:1:14:0,-5.5191,-75.6196	0/1:12:10:366:2:64:-2.53083,0,-29.9459	0/0:47:47:1705:0:0:0,-12.7586,-153.724	0/1:34:11:399:23:833:-65.9331,0,-26.7691	0/0:16:16:568:0:0:0,-4.36308,-51.45
Contig_1289	237	.	T	C	38912.1	.	AB=0.496435;ABP=3.33547;AC=53;AF=0.240909;AN=220;AO=1477;CIGAR=1X;DP=11276;DPB=11276;DPRA=0.701834;EPP=3201.6;EPPR=21214;GTI=0;LEN=1;MEANALT=1.08197;MQM=60;MQMR=60;NS=110;NUMALT=1;ODDS=0;PAIRED=1;PAIREDR=0.999898;PAO=0;PQA=0;PQR=0;PRO=0;QA=53417;QR=355692;RO=9788;RPL=1476;RPP=3201.6;RPPR=21214;RPR=1;RUN=1;SAF=0;SAP=3210.28;SAR=1477;SRF=0;SRP=21257.4;SRR=9788;TYPE=snp;technology.Illumina=1	GT:DP:RO:QR:AO:QA:GL	./.:7:4:148:3:111:-8.21628,0,-11.5971	./.:4:4:148:0:0:0,-1.11349,-13.6816	./.:5:5:181:0:0:0,-1.38422,-16.6426	0/0:11:10:343:1:37:-0.368215,0,-28.1548	./.:2:2:74:0:0:0,-0.571791,-7.02567	0/1:12:6:222:6:222:-16.8723,0,-16.8723	0/0:12:12:444:0:0:0,-3.28028,-40.3052	0/1:12:6:218:6:199:-14.7852,0,-16.5261	./.:6:6:222:0:0:0,-1.65519,-20.3375	./.:6:6:222:0:0:0,-1.65519,-20.3375	./.:8:8:296:0:0:0,-2.19688,-26.9934	./.:5:3:111:2:74:-5.41947,0,-8.82137	./.:6:2:74:4:138:-10.9883,0,-5.12468	0/0:10:10:370:0:0:0,-2.73858,-33.6493	0/1:12:6:212:6:222:-16.873,0,-15.9658	0/1:12:3:111:9:315:-25.3178,0,-6.79696	0/1:13:7:255:6:222:-16.5873,0,-19.5817	./.:7:6:222:0:0:0,-1.65519,-20.3375	./.:5:2:74:3:111:-8.82137,0,-5.41947	0/1:13:9:333:4:148:-9.87444,0,-26.6564	0/0:18:18:643:0:0:0,-4.88947,-58.1761	0/1:65:33:1188:32:1115:-82.843,0,-89.4509	0/0:979:979:35731:0:0:0,-264.991,-3214.02	0/0:1304:1302:47065:0:0:0,-352.192,-4233.21	0/0:1030:1030:37207:0:0:0,-278.59,-3346.58	0/0:48:48:1728:0:0:0,-13.0278,-155.788	0/0:234:233:8467:1:14:0,-62.0811,-760.622	0/0:66:66:2392:0:0:0,-17.8743,-215.48	0/0:1075:1074:39028:1:33:0,-287.893,-3507.48	0/0:461:460:16694:0:0:0,-124.486,-1501.79	0/0:741:740:26917:1:14:0,-199.225,-2419.94	0/0:84:84:3036:0:0:0,-22.7486,-273.407	0/0:116:116:4212:0:0:0,-31.4147,-379.181	0/0:610:609:22033:0:0:0,-164.746,-1981.92	0/0:75:74:2716:1:33:0,-17.3691,-241.681	0/1:391:191:6995:200:7258:-547.115,0,-523.481	0/0:29:29:1050:0:0:0,-7.86884,-94.7885	0/1:121:54:1963:66:2382:-181.934,0,-144.229	0/1:108:55:1978:53:1864:-138.572,0,-148.866	0/0:135:134:4852:0:0:0,-36.2888,-436.749	0/0:172:172:6244:0:0:0,-46.5512,-561.919	0/0:72:72:2631:0:0:0,-19.5147,-236.995	0/1:368:191:7039:177:6465:-481.973,0,-533.649	0/0:306:306:11175:0:0:0,-82.858,-1005.46	0/0:20:18:666:2:74:-1.24581,0,-54.7888	0/0:67:64:2346:3:111:0,-8.17549,-201.363	0/0:92:92:3381:0:0:0,-24.9323,-304.455	0/1:28:17:619:11:397:-28.2378,0,-48.2847	0/1:34:18:658:16:592:-44.1825,0,-50.1399	0/1:117:63:2224:54:1994:-147.851,0,-168.515	0/1:106:50:1836:55:2021:-153.504,0,-136.847	0/1:470:236:8586:233:8447:-632.963,0,-645.483	0/0:54:54:1984:0:0:0,-14.6551,-178.819	0/0:60:60:2174:0:0:0,-16.2493,-195.871	0/1:69:34:1248:35:1235:-92.546,0,-93.7466	0/1:82:39:1416:43:1533:-115.852,0,-105.316	0/1:44:22:810:21:734:-54.5166,0,-61.385	0/1:11:6:212:5:181:-13.4367,0,-16.2528	0/1:25:15:522:10:370:-26.6427,0,-40.3603	0/1:52:22:804:30:1079:-83.1467,0,-58.373	./.:9:8:273:1:37:-0.917298,0,-22.391	0/1:17:10:370:7:249:-17.9093,0,-28.8632	0/1:182:90:3310:92:3367:-253.708,0,-248.593	0/1:110:67:2452:43:1550:-109.751,0,-190.962	0/0:36:36:1262:0:0:0,-9.74742,-113.832	0/1:12:7:255:5:181:-13.1515,0,-19.869	0/1:26:13:477:13:473:-35.6555,0,-36.0159	0/0:51:50:1850:1:37:0,-10.5082,-163.425	0/0:39:39:1406:0:0:0,-10.5765,-126.809	0/0:29:29:1073:0:0:0,-7.8847,-96.8803	0/0:12:12:444:0:0:0,-3.28028,-40.3052	0/1:12:5:185:7:259:-20.2311,0,-13.5135	0/0:28:27:989:1:14:0,-6.34824,-88.0596	0/1:52:26:958:26:942:-70.7972,0,-72.2392	0/1:55:24:878:31:1124:-86.3765,0,-64.2211	0/1:89:42:1504:47:1692:-128.276,0,-111.33	0/0:44:44:1585:0:0:0,-11.9302,-142.908	0/1:68:31:1114:36:1308:-99.6856,0,-82.1909	0/0:25:25:902:0:0:0,-6.78544,-81.4754	0/1:12:10:366:2:64:-2.53083,0,-29.9459	0/0:47:47:1739:0:0:0,-12.76,-156.783	0/1:35:11:403:24:884:-70.2547,0,-26.854	0/0:16:16:647:0:0:0,-4.36434,-58.562
Contig_1331	31	.	C	T	69585.2	.	AB=0.500673;ABP=3.03077;AC=59;AF=0.245833;AN=240;AO=2616;CIGAR=1X;DP=10377;DPB=10377;DPRA=1.92453;EPP=5666.22;EPPR=16773.4;GTI=0;LEN=1;MEANALT=1.04225;MQM=60;MQMR=60;NS=120;NUMALT=1;ODDS=0;PAIRED=0.999618;PAIREDR=0.999871;PAO=0;PQA=0;PQR=0;PRO=0;QA=94334;QR=283017;RO=7755;RPL=2;RPP=5666.22;RPPR=16773.4;RPR=2614;RUN=1;SAF=2616;SAP=5683.58;SAR=0;SRF=7755;SRP=16842.8;SRR=0;TYPE=snp;technology.Illumina=1	GT:DP:RO:QR:AO:QA:GL	0/0:24:24:888:0:0:0,-6.53046,-80.2405	0/1:52:25:925:27:972:-73.5003,0,-69.2782	0/1:27:15:555:12:421:-30.6802,0,-42.7975	0/0:30:30:1110:0:0:0,-8.15555,-100.208	0/1:26:14:518:12:444:-33.0339,0,-39.7182	0/0:63:63:2311:0:0:0,-17.093,-208.233	0/0:30:30:1110:0:0:0,-8.15555,-100.208	0/0:97:97:3538:0:0:0,-26.2849,-318.576	0/1:69:26:962:43:1554:-121.283,0,-67.964	0/1:54:31:1137:23:815:-58.8033,0,-87.8392	0/1:89:44:1600:45:1632:-122.841,0,-119.976	0/1:32:15:555:17:629:-48.0743,0,-41.3953	0/0:46:46:1694:0:0:0,-12.4889,-152.736	0/0:98:98:3555:0:0:0,-26.5544,-320.104	0/0:77:77:2783:0:0:0,-20.8524,-250.648	0/1:66:30:1080:36:1295:-98.7732,0,-79.4179	0/0:51:51:1867:0:0:0,-13.842,-168.293	0/1:81:37:1349:44:1578:-120.162,0,-99.567	0/1:35:18:666:17:606:-45.1703,0,-50.5993	0/0:63:63:2294:0:0:0,-17.0769,-206.683	0/0:21:21:777:0:0:0,-5.71791,-70.2567	0/0:21:21:777:0:0:0,-5.71791,-70.2567	0/1:640:320:11706:320:11581:-868.543,0,-879.814	0/0:970:967:35263:1:37:0,-258.681,-3168.6	0/1:778:366:13312:412:14799:-1120.66,0,-986.976	0/1:27:15:555:12:430:-31.4945,0,-42.7825	0/1:125:65:2359:60:2187:-163.031,0,-178.5	0/0:63:63:2321:0:0:0,-17.0929,-209.13	0/0:805:803:29321:1:37:0,-214.325,-2634.2	0/1:435:217:7890:218:7819:-585.677,0,-592.123	0/0:600:600:21888:0:0:0,-162.406,-1968.96	0/0:42:42:1531:0:0:0,-11.3899,-138.054	0/1:57:30:1102:27:949:-70.0579,0,-83.8774	0/1:428:213:7740:215:7720:-578.667,0,-580.528	0/0:41:41:1493:0:0:0,-11.1334,-134.653	0/1:249:132:4814:117:4061:-298.005,0,-365.866	0/1:21:17:629:4:138:-6.76133,0,-51.1573	0/1:97:53:1949:44:1604:-118.138,0,-149.205	0/1:88:31:1135:57:2074:-162.92,0,-78.3703	0/1:72:35:1272:37:1332:-100.479,0,-95.0722	0/0:120:120:4409:0:0:0,-32.5159,-396.919	0/1:47:27:999:20:736:-53.5967,0,-77.3072	0/0:272:272:10022:0:0:0,-73.6985,-901.797	0/0:256:256:9285:0:0:0,-69.2845,-835.431	0/0:11:11:407:0:0:0,-3.00943,-36.9772	0/0:53:53:1924:0:0:0,-14.3684,-173.402	0/1:93:46:1702:47:1643:-122.74,0,-128.113	0/0:16:16:588:0:0:0,-4.36355,-53.2555	0/0:14:14:495:0:0:0,-3.80605,-44.8607	0/0:59:58:2055:1:37:0,-12.6274,-181.808	0/0:74:74:2710:0:0:0,-20.0712,-244.118	0/0:326:323:11714:1:37:0,-84.3414,-1050.55	0/0:26:26:939:0:0:0,-7.05629,-84.8037	0/0:30:30:1110:0:0:0,-8.15555,-100.208	0/1:60:30:1077:30:1041:-77.5433,0,-80.8181	0/0:59:58:2068:1:37:0,-12.6425,-182.995	0/1:18:8:286:10:370:-28.5803,0,-20.9788	0/0:10:10:370:0:0:0,-2.73858,-33.6493	0/1:16:6:208:10:347:-27.0653,0,-14.4928	0/1:105:57:2016:48:1720:-126.451,0,-153.089	0/1:19:10:347:9:333:-24.9664,0,-26.2178	0/1:17:9:319:8:286:-21.2598,0,-24.2482	0/1:469:233:8532:236:8556:-642.722,0,-640.638	0/0:154:153:5562:0:0:0,-41.4212,-500.594	0/0:41:41:1486:0:0:0,-11.1188,-134.006	0/1:15:7:259:8:286:-21.8231,0,-19.3761	0/1:33:22:814:11:407:-27.7626,0,-64.4933	0/0:70:69:2499:1:37:0,-15.6244,-221.766	0/0:59:59:2097:0:0:0,-15.9765,-188.944	0/0:12:12:444:0:0:0,-3.28028,-40.3052	0/0:14:14:495:0:0:0,-3.80605,-44.8607	0/1:25:11:407:14:518:-39.997,0,-29.9688	0/0:13:13:481:0:0:0,-3.55113,-43.6331	0/0:56:55:2035:1:37:0,-11.8631,-180.066	0/1:56:26:944:30:1052:-79.617,0,-69.9137	0/1:140:79:2882:61:2171:-157.501,0,-221.514	0/1:76:37:1346:39:1408:-106.232,0,-100.645	0/0:64:64:2308:0:0:0,-17.3319,-207.924	0/1:30:22:814:8:282:-17.3049,0,-65.3313	0/1:14:10:370:4:138:-8.69012,0,-29.7223	0/1:63:30:1073:33:1221:-92.9391,0,-79.59	0/0:20:19:703:1:37:0,-2.10063,-60.2359	0/1:67:30:1204:37:1471:-114.275,0,-90.2345
Contig_1373	28	.	G	A	68508	.	AB=0.501676;ABP=3.13405;AC=43;AF=0.183761;AN=234;AO=2566;CIGAR=1X;DP=12465;DPB=12465;DPRA=2.3212;EPP=5575.01;EPPR=21420.3;GTI=0;LEN=1;MEANALT=1.18333;MQM=60;MQMR=60;NS=117;NUMALT=1;ODDS=0;PAIRED=0.99961;PAIREDR=0.999696;PAO=0;PQA=0;PQR=0;PRO=0;QA=92654;QR=358662;RO=9879;RPL=0;RPP=5575.01;RPPR=21420.3;RPR=2566;RUN=1;SAF=2566;SAP=5575.01;SAR=0;SRF=9879;SRP=21455;SRR=0;TYPE=snp;technology.Illumina=1	GT:DP:RO:QR:AO:QA:GL	0/1:17:6:222:11:407:-32.2122,0,-15.4637	0/0:21:21:754:0:0:0,-5.70203,-68.1618	0/0:23:23:828:0:0:0,-6.24373,-74.8187	0/1:19:14:495:5:185:-11.5767,0,-39.6074	0/0:23:23:847:0:0:0,-6.25949,-76.5519	0/0:39:38:1388:1:14:0,-9.32875,-123.953	0/1:20:8:296:12:444:-34.7102,0,-21.3244	0/0:46:46:1648:0:0:0,-12.4572,-148.558	0/0:54:53:1961:0:0:0,-14.3851,-176.751	0/1:45:28:1018:16:592:-41.4351,0,-79.8505	0/1:46:21:744:25:878:-66.6936,0,-54.6105	0/0:24:23:831:1:37:0,-3.18569,-71.7476	0/1:34:19:703:15:555:-40.8434,0,-54.1987	0/0:63:63:2269:0:0:0,-17.0738,-204.43	0/0:69:69:2474:0:0:0,-18.6837,-222.852	0/1:39:14:518:24:838:-65.2739,0,-36.437	0/0:30:30:1087:0:0:0,-8.13969,-98.1167	0/0:68:68:2424:0:0:0,-18.3977,-218.337	0/1:33:15:522:18:629:-47.817,0,-38.1596	0/0:32:32:1162:0:0:0,-8.69619,-104.882	0/1:21:7:255:14:514:-40.7593,0,-17.3404	0/0:47:47:1708:0:0:0,-12.7439,-153.975	0/0:937:935:33939:2:64:0,-247.841,-3047.08	0/1:1339:651:23795:685:24681:-1858.34,0,-1778.89	0/1:1161:563:20368:596:21508:-1620.96,0,-1518.53	0/0:58:58:2017:0:0:0,-15.6857,-181.722	0/1:196:106:3875:89:3217:-236.68,0,-295.928	0/0:44:44:1576:0:0:0,-11.9284,-142.095	0/0:959:957:34769:2:64:0,-253.83,-3121.77	0/0:458:457:16481:1:14:0,-122.647,-1481.36	0/0:658:655:23881:2:47:0,-173.665,-2144.07	0/0:64:64:2320:0:0:0,-17.3614,-209.037	0/1:105:62:2243:43:1531:-109.403,0,-173.527	0/0:513:511:18553:0:0:0,-138.306,-1669.01	0/1:42:16:559:26:948:-74.106,0,-39.009	0/0:316:315:11399:0:0:0,-85.2462,-1025.56	0/0:30:30:1098:0:0:0,-8.1552,-99.1274	0/0:114:113:4049:1:14:0,-29.5936,-363.255	0/1:101:50:1822:51:1860:-140.098,0,-136.694	0/1:100:39:1420:61:2182:-169.386,0,-100.768	0/1:164:66:2400:97:3542:-274.645,0,-171.856	0/0:66:65:2379:1:14:0,-16.6429,-213.096	0/1:375:188:6886:187:6820:-512.017,0,-518.003	0/0:295:293:10595:0:0:0,-79.3358,-953.295	0/0:28:26:948:2:64:0,-1.83251,-79.8274	0/0:92:90:3281:2:74:0,-18.2672,-288.789	0/1:124:67:2442:56:2049:-151.136,0,-186.517	0/0:42:42:1519:0:0:0,-11.4019,-136.987	0/0:28:28:1022:0:0:0,-7.61303,-92.2895	0/0:89:89:3269:0:0:0,-24.1341,-294.398	0/0:94:94:3433:0:0:0,-25.473,-309.133	0/1:356:177:6476:179:6518:-490.036,0,-486.237	0/0:48:48:1737:0:0:0,-13.0269,-156.596	0/1:42:17:625:25:925:-72.0132,0,-44.9593	0/1:93:52:1875:41:1509:-110.688,0,-143.635	0/0:82:82:2987:0:0:0,-22.2223,-269.015	0/1:54:33:1217:21:763:-54.1153,0,-95.0336	0/0:21:21:777:0:0:0,-5.71791,-70.2567	0/1:35:18:666:17:629:-47.2449,0,-50.5834	0/0:128:127:4627:1:14:0,-33.4181,-415.279	0/0:33:33:1184:0:0:0,-8.95142,-106.839	0/0:23:22:806:1:14:0,-4.99338,-71.5971	0/0:537:536:19258:0:0:0,-145.008,-1732.37	0/0:202:202:7274:0:0:0,-54.6691,-654.562	0/0:47:47:1731:0:0:0,-12.7597,-156.064	0/1:20:13:471:7:203:-12.9164,0,-37.1859	0/1:55:22:810:33:1207:-93.8579,0,-58.0773	0/1:100:52:1886:48:1725:-128.218,0,-142.733	0/1:71:38:1377:33:1194:-88.3064,0,-104.806	0/0:32:31:1147:0:0:0,-8.4264,-103.536	0/0:20:20:698:0:0:0,-5.42865,-63.1144	0/1:37:16:592:21:763:-58.7845,0,-43.3564	0/1:25:16:572:9:323:-22.3825,0,-44.8788	0/0:86:85:3084:1:37:0,-19.9727,-274.403	0/0:75:75:2685:0:0:0,-20.3065,-241.827	0/0:112:110:4009:1:14:0,-28.8281,-359.707	0/0:81:81:2960:0:0:0,-21.9654,-266.603	0/0:93:93:3409:0:0:0,-25.2173,-306.991	0/0:29:29:1046:0:0:0,-7.86872,-94.4281	0/0:19:18:666:1:14:0,-3.90894,-59.002	0/0:68:68:2481:0:0:0,-18.4316,-223.504	0/0:17:17:611:0:0:0,-4.63358,-55.3175	0/1:52:32:1234:20:782:-56.3399,0,-97.0697
Contig_1373	40	.	T	A	51099.3	.	AB=0.496832;ABP=3.34049;AC=51;AF=0.217949;AN=234;AO=1890;CIGAR=1X;DP=12463;DPB=12463;DPRA=0.791559;EPP=4063.78;EPPR=22665.4;GTI=0;LEN=1;MEANALT=1;MQM=60;MQMR=60;NS=117;NUMALT=1;ODDS=0;PAIRED=0.999471;PAIREDR=0.999716;PAO=0;PQA=0;PQR=0;PRO=0;QA=69273;QR=389003;RO=10572;RPL=5;RPP=4063.78;RPPR=22665.4;RPR=1885;RUN=1;SAF=1890;SAP=4107.09;SAR=0;SRF=10572;SRP=22959.8;SRR=0;TYPE=snp;technology.Illumina=1	GT:DP:RO:QR:AO:QA:GL	0/1:17:11:407:6:222:-15.4637,0,-32.2122	0/0:21:21:777:0:0:0,-5.71791,-70.2567	0/0:23:23:851:0:0:0,-6.25961,-76.9126	0/0:19:19:699:0:0:0,-5.1761,-63.2398	0/1:23:13:458:10:370:-27.1965,0,-35.1347	0/0:39:38:1406:0:0:0,-10.3223,-126.832	0/0:20:20:740:0:0:0,-5.44707,-66.9287	0/0:46:46:1702:0:0:0,-12.4891,-153.455	0/1:54:28:1036:26:958:-71.6892,0,-78.7185	0/1:45:18:666:27:999:-77.8582,0,-47.8327	0/1:46:25:925:21:769:-56.8472,0,-70.9108	0/1:24:14:518:10:370:-26.9031,0,-40.2765	0/0:34:34:1258:0:0:0,-9.23895,-113.52	0/0:63:63:2331:0:0:0,-17.0936,-210.031	0/1:69:40:1447:29:1073:-77.9638,0,-111.643	0/1:39:24:880:15:545:-38.5677,0,-68.7862	0/1:30:13:477:17:625:-48.2691,0,-34.908	0/0:68:68:2475:0:0:0,-18.431,-222.964	0/0:33:33:1221:0:0:0,-8.9681,-110.192	0/1:32:14:495:18:643:-49.3545,0,-35.9964	0/1:21:15:551:6:222:-14.3555,0,-44.1047	0/0:47:47:1721:0:0:0,-12.759,-155.163	0/1:937:473:17424:464:17050:-1279.95,0,-1313.64	0/0:1339:1338:49192:1:37:0,-359.265,-4421.53	0/0:1161:1161:42631:0:0:0,-314.352,-3834.69	0/1:58:28:1009:30:1077:-81.3344,0,-75.2068	0/0:195:195:7176:0:0:0,-52.8293,-645.798	0/1:44:24:888:20:740:-54.7796,0,-68.125	0/0:959:959:35306:0:0:0,-259.72,-3175.92	0/0:458:458:16807:0:0:0,-124.027,-1512.03	0/0:658:658:24244:0:0:0,-178.214,-2180.96	0/0:64:64:2345:0:0:0,-17.3486,-211.271	0/0:105:105:3850:0:0:0,-28.453,-346.64	0/0:512:512:18760:0:0:0,-138.636,-1687.68	0/1:42:26:935:16:546:-37.8513,0,-72.9482	0/0:316:316:11637:0:0:0,-85.6007,-1047.04	0/0:30:30:1102:0:0:0,-8.15532,-99.4877	0/1:114:56:2039:58:2103:-158.453,0,-152.687	0/0:101:101:3702:0:0:0,-27.3696,-333.328	0/0:100:99:3626:1:37:0,-23.7667,-323.156	0/0:164:164:5974:0:0:0,-44.4146,-537.666	0/1:66:34:1254:32:1174:-87.8679,0,-95.0759	0/1:375:187:6895:188:6928:-521.728,0,-518.758	0/1:295:129:4735:166:6066:-465.888,0,-346.156	0/1:28:11:407:17:629:-49.1858,0,-29.1388	0/1:92:51:1879:41:1517:-111.663,0,-144.264	0/1:124:56:2072:68:2489:-190.459,0,-152.933	0/0:42:42:1554:0:0:0,-11.4057,-140.144	0/0:28:28:1036:0:0:0,-7.61386,-93.5523	0/0:89:88:3256:1:37:0,-20.8035,-289.893	0/0:94:94:3478:0:0:0,-25.4899,-313.197	0/0:356:356:13160:0:0:0,-96.4518,-1184.04	0/1:48:28:1036:20:717:-51.6094,0,-80.3833	0/0:42:42:1540:0:0:0,-11.4049,-138.882	0/0:93:93:3431:0:0:0,-25.2183,-308.969	0/1:82:36:1332:46:1679:-128.983,0,-97.7446	0/1:54:22:810:32:1184:-92.0577,0,-58.35	0/0:21:21:744:0:0:0,-5.70132,-67.2581	0/0:35:35:1291:0:0:0,-9.50968,-116.488	0/0:128:128:4683:0:0:0,-34.6816,-421.566	0/1:33:15:555:18:666:-51.1367,0,-41.1192	0/1:23:14:508:9:333:-23.8373,0,-39.6542	0/1:537:291:10701:246:8979:-662.347,0,-817.276	0/0:202:202:7421:0:0:0,-54.7244,-667.835	0/1:47:22:814:25:921:-70.2758,0,-60.6281	0/0:20:20:736:0:0:0,-5.44695,-66.5678	0/0:55:55:1994:0:0:0,-14.91,-179.699	0/0:100:98:3608:2:74:0,-20.4507,-318.219	0/0:71:71:2627:0:0:0,-19.2603,-236.654	0/1:32:16:592:16:592:-44.7348,0,-44.7348	0/1:20:7:255:13:471:-37.1535,0,-17.6179	0/0:37:37:1359:0:0:0,-10.0508,-122.602	0/0:25:25:902:0:0:0,-6.78544,-81.4754	0/1:86:40:1472:46:1702:-129.961,0,-109.248	0/0:75:75:2747:0:0:0,-20.3421,-247.446	0/0:112:112:4120:0:0:0,-30.3636,-370.941	0/0:81:81:2989:0:0:0,-21.9686,-269.215	0/0:93:93:3437:0:0:0,-25.2189,-309.51	0/0:29:29:1073:0:0:0,-7.8847,-96.8803	0/1:19:9:333:10:347:-26.2178,0,-24.9664	0/1:68:33:1221:35:1295:-98.2207,0,-91.5539	0/1:17:9:333:8:296:-22.1631,0,-25.5128	0/0:52:52:2082:0:0:0,-14.1158,-187.556
Contig_1401	41	.	T	C	95440.5	.	AB=0.49018;ABP=9.02382;AC=52;AF=0.220339;AN=236;AO=3536;CIGAR=1X;DP=14953;DPB=14953;DPRA=1.23387;EPP=7594.72;EPPR=24549.9;GTI=0;LEN=1;MEANALT=1.08197;MQM=60;MQMR=60;NS=118;NUMALT=1;ODDS=0;PAIRED=0.999434;PAIREDR=0.999825;PAO=0;PQA=0;PQR=0;PRO=0;QA=129045;QR=419891;RO=11412;RPL=10;RPP=7594.72;RPPR=24549.9;RPR=3526;RUN=1;SAF=3536;SAP=7681.34;SAR=0;SRF=11412;SRP=24783.9;SRR=0;TYPE=snp;technology.Illumina=1	GT:DP:RO:QR:AO:QA:GL	0/0:14:14:518:0:0:0,-3.82197,-46.9611	0/0:31:31:1147:0:0:0,-8.4264,-103.536	0/0:23:23:851:0:0:0,-6.25961,-76.9126	0/0:21:21:777:0:0:0,-5.71791,-70.2567	0/1:23:9:329:14:495:-38.4788,0,-23.4919	0/0:34:34:1254:0:0:0,-9.23883,-113.16	0/1:11:2:74:9:306:-24.7933,0,-3.72978	0/0:45:45:1655:0:0:0,-12.2176,-149.226	0/1:40:18:666:22:814:-62.5542,0,-49.2054	0/1:43:25:915:18:639:-45.9489,0,-70.8525	0/1:32:13:481:19:703:-54.7533,0,-34.7163	0/0:30:29:1073:1:37:0,-4.81528,-93.5277	0/1:33:15:555:17:629:-48.0743,0,-41.3953	0/0:39:39:1439:0:0:0,-10.5931,-129.8	0/0:59:59:2169:0:0:0,-16.0093,-195.459	0/1:47:19:703:28:1026:-79.7425,0,-50.6212	0/0:23:23:851:0:0:0,-6.25961,-76.9126	0/1:53:29:1073:24:878:-64.753,0,-82.3285	0/0:19:19:703:0:0:0,-5.17622,-63.6008	0/0:34:33:1211:1:37:0,-5.89942,-105.941	0/0:19:19:703:0:0:0,-5.17622,-63.6008	0/1:72:33:1221:39:1443:-110.459,0,-90.4606	0/1:1087:548:20223:538:19697:-1477.69,0,-1525.05	0/0:1467:1467:54049:0:0:0,-397.323,-4861.77	0/0:1087:1087:39897:0:0:0,-294.337,-3588.81	0/0:74:74:2738:0:0:0,-20.0729,-246.638	0/0:264:263:9667:1:14:0,-70.2693,-868.619	0/0:105:97:3579:8:286:0,-2.71591,-296.501	0/1:1302:681:25081:621:22608:-1681.04,0,-1903.54	0/1:615:317:11640:298:10964:-819.785,0,-880.553	0/1:828:416:15304:411:14944:-1120.32,0,-1152.8	0/1:98:50:1840:48:1766:-132.451,0,-139.114	0/0:136:136:4995:0:0:0,-36.8489,-449.626	0/0:764:762:28056:1:37:0,-203.322,-2520.5	0/0:107:107:3939:0:0:0,-29.0095,-354.661	0/1:376:194:7154:182:6698:-500.765,0,-541.79	0/0:32:32:1184:0:0:0,-8.69725,-106.864	0/0:166:166:6102:0:0:0,-44.989,-549.214	0/0:142:142:5234:0:0:0,-38.4892,-471.139	0/1:145:76:2794:69:2515:-187.087,0,-212.2	0/1:183:90:3322:93:3421:-258.297,0,-249.384	0/0:97:97:3561:0:0:0,-26.3008,-320.662	0/1:384:182:6716:202:7323:-554.832,0,-500.29	0/1:366:188:6877:178:6504:-486.043,0,-519.619	0/1:22:12:434:10:366:-27.0989,0,-33.2457	0/1:121:57:2086:64:2350:-178.78,0,-154.995	0/0:161:161:5919:0:0:0,-43.6344,-532.752	0/0:25:25:925:0:0:0,-6.80131,-83.5685	0/1:25:12:440:13:481:-36.6544,0,-32.9512	0/1:101:41:1517:60:2182:-169.095,0,-109.213	0/0:147:147:5412:0:0:0,-39.8289,-487.134	0/0:511:511:18793:0:0:0,-138.398,-1690.67	0/0:67:67:2475:0:0:0,-18.1768,-222.983	0/0:54:54:1998:0:0:0,-14.6559,-180.079	0/0:179:179:6569:0:0:0,-48.4801,-591.184	0/1:100:58:2126:42:1550:-112.456,0,-164.322	0/1:60:32:1184:28:1032:-76.7146,0,-90.4107	0/0:25:25:925:0:0:0,-6.80131,-83.5685	0/1:28:16:592:12:421:-30.4038,0,-45.8605	0/0:155:155:5693:0:0:0,-42.0092,-512.426	0/0:30:28:1032:2:74:0,-1.47489,-86.4869	0/1:22:16:588:5:185:-11.01,0,-47.4503	0/0:579:579:21328:0:0:0,-156.832,-1918.7	0/1:222:111:4083:111:4066:-305.744,0,-307.289	0/1:93:49:1813:44:1608:-119.587,0,-138.047	0/1:33:11:407:22:814:-64.4933,0,-27.7626	0/0:53:52:1910:1:37:0,-11.0493,-168.821	0/1:132:71:2593:61:2235:-165.42,0,-197.646	0/0:73:73:2636:0:0:0,-19.7838,-237.444	0/1:20:11:384:9:310:-22.6072,0,-29.3001	0/1:25:13:481:12:434:-32.4093,0,-36.655	0/1:34:21:773:13:444:-30.8299,0,-60.533	0/0:32:31:1147:1:33:0,-5.7178,-100.545	0/0:95:95:3484:0:0:0,-25.7447,-313.72	0/1:84:45:1665:39:1406:-103.851,0,-127.191	0/0:158:158:5838:0:0:0,-42.8239,-525.467	0/0:117:117:4313:0:0:0,-31.7189,-388.303	0/0:149:149:5495:0:0:0,-40.3856,-494.616	0/0:56:56:2052:0:0:0,-15.1962,-184.933	0/1:27:22:806:5:185:-9.36545,0,-65.4526	0/1:97:50:1826:47:1712:-127.862,0,-138.144	0/1:37:24:878:13:481:-33.3425,0,-69.1582	0/0:72:72:2587:0:0:0,-19.5094,-233.013
Contig_1401	215	.	A	G	101793	.	AB=0.504495;ABP=4.31819;AC=63;AF=0.266949;AN=236;AO=3770;CIGAR=1X;DP=14915;DPB=14915;DPRA=0.898779;EPP=8189.46;EPPR=24180.2;GTI=0;LEN=1;MEANALT=1.04225;MQM=60;MQMR=60;NS=118;NUMALT=1;ODDS=0;PAIRED=1;PAIREDR=1;PAO=0;PQA=0;PQR=0;PRO=0;QA=136839;QR=406118;RO=11138;RPL=0;RPP=8189.46;RPPR=24180.2;RPR=3770;RUN=1;SAF=0;SAP=8189.46;SAR=3770;SRF=0;SRP=24188.9;SRR=11138;TYPE=snp;technology.Illumina=1	GT:DP:RO:QR:AO:QA:GL	0/1:14:7:259:7:213:-15.4897,0,-19.6904	0/0:31:30:1086:1:37:0,-5.085,-94.6919	0/0:23:23:837:0:0:0,-6.25879,-75.6487	0/1:21:13:481:8:296:-21.0465,0,-37.7743	0/1:23:14:518:9:323:-22.9341,0,-40.5575	0/1:35:18:666:17:619:-46.3439,0,-50.5841	0/1:11:9:329:2:74:-3.71382,0,-26.8822	0/1:45:20:736:25:907:-69.5661,0,-54.1463	0/1:40:22:800:18:643:-47.1325,0,-61.3095	0/0:43:42:1511:1:37:0,-8.32279,-132.907	0/1:33:19:703:14:518:-37.7801,0,-54.4758	0/0:30:29:1073:1:37:0,-4.81528,-93.5277	0/1:33:18:666:15:555:-41.1192,0,-51.1367	0/1:39:19:695:20:740:-56.1556,0,-52.0983	0/0:57:57:2077:0:0:0,-15.4667,-187.183	0/1:47:28:1013:19:680:-48.5634,0,-78.5858	0/0:23:23:837:0:0:0,-6.25879,-75.6487	0/0:53:53:1899:0:0:0,-14.3529,-171.136	0/1:19:12:444:7:259:-18.2557,0,-34.9927	0/1:34:14:518:20:736:-57.1775,0,-37.5047	0/1:19:7:259:12:444:-34.9927,0,-18.2557	0/1:72:40:1453:32:1166:-85.5251,0,-111.363	0/1:1086:539:19640:547:19865:-1492.88,0,-1472.72	0/0:1463:1460:53299:0:0:0,-395.184,-4794.11	0/0:1087:1087:39687:0:0:0,-294.239,-3569.84	0/0:74:74:2688:0:0:0,-20.0411,-242.105	0/0:263:261:9500:1:37:0,-67.6106,-851.47	0/0:105:102:3742:3:111:0,-18.473,-326.938	0/1:1299:621:22478:676:24584:-1860.36,0,-1670.8	0/1:615:298:10904:317:11537:-871.327,0,-814.417	0/1:825:414:15058:411:14938:-1120.45,0,-1131.19	0/0:98:98:3589:0:0:0,-26.5566,-323.163	0/0:136:136:4975:0:0:0,-36.8483,-447.83	0/1:762:375:13739:387:14039:-1056.57,0,-1029.63	0/1:107:38:1398:69:2505:-196.541,0,-96.8671	0/1:376:183:6685:192:6911:-520.243,0,-499.951	0/1:32:18:666:14:514:-37.6957,0,-51.4139	0/1:164:60:2189:104:3812:-298.674,0,-152.577	0/0:142:141:5048:1:14:0,-37.147,-453.078	0/0:141:141:5141:0:0:0,-38.2151,-462.776	0/1:183:93:3381:90:3224:-240.599,0,-254.759	0/1:97:43:1564:54:1908:-145.532,0,-114.568	0/0:381:381:13792:0:0:0,-103.075,-1240.75	0/0:366:366:13392:0:0:0,-99.1236,-1204.89	0/0:20:20:736:0:0:0,-5.44695,-66.5678	0/1:120:69:2506:51:1860:-134.939,0,-193.098	0/0:160:160:5896:0:0:0,-43.3643,-530.683	0/0:25:25:925:0:0:0,-6.80131,-83.5685	0/1:25:13:481:12:444:-33.3116,0,-36.6543	0/0:101:101:3639:0:0:0,-27.351,-327.643	0/0:146:146:5353:0:0:0,-39.557,-481.828	0/0:511:510:18605:1:37:0,-134.989,-1670.36	0/0:67:67:2429:0:0:0,-18.1452,-218.808	0/0:54:54:1980:0:0:0,-14.655,-178.459	0/0:179:179:6486:0:0:0,-48.4609,-583.705	0/1:100:57:2072:43:1568:-114.092,0,-159.476	0/0:60:60:2157:0:0:0,-16.2624,-194.357	0/0:25:25:902:0:0:0,-6.78544,-81.4754	0/0:28:28:1009:0:0:0,-7.59787,-91.0999	0/1:153:79:2884:74:2647:-196.809,0,-218.172	0/1:30:19:703:11:389:-26.9656,0,-55.3106	0/1:23:9:329:14:508:-39.6543,0,-23.4768	0/0:577:577:21035:0:0:0,-156.206,-1892.28	0/0:221:221:8047:0:0:0,-59.8511,-724.126	0/1:93:44:1597:49:1766:-133.833,0,-118.614	0/0:33:33:1194:0:0:0,-8.95213,-107.741	0/0:53:53:1947:0:0:0,-14.3842,-175.491	0/1:132:61:2231:71:2540:-192.882,0,-165.078	0/1:73:36:1332:37:1351:-101.901,0,-100.187	0/1:20:9:333:11:384:-29.2842,0,-24.6868	0/0:25:25:902:0:0:0,-6.78544,-81.4754	0/0:33:33:1203:0:0:0,-8.96716,-108.57	0/0:32:32:1184:0:0:0,-8.69725,-106.864	0/0:95:95:3431:0:0:0,-25.7267,-308.934	0/0:84:84:3090:0:0:0,-22.7804,-278.299	0/1:156:71:2611:85:3067:-233.781,0,-192.767	0/0:117:117:4253:0:0:0,-31.6865,-382.872	0/0:148:148:5400:0:0:0,-40.111,-486.072	0/1:56:26:925:30:1110:-84.8556,0,-68.1691	0/1:27:14:481:13:481:-36.1151,0,-36.1012	0/1:97:48:1739:49:1776:-133.642,0,-130.31	0/1:37:33:1197:4:148:-3.3018,0,-97.9389	0/1:72:51:1951:21:811:-53.507,0,-156.179
Contig_1401	226	.	T	C	351204	.	AB=0.508977;ABP=8.03959;AC=183;AF=0.775424;AN=236;AO=11396;CIGAR=1X;DP=14950;DPB=14950;DPRA=0;EPP=21131;EPPR=6794.04;GTI=0;LEN=1;MEANALT=1.0339;MQM=59.9993;MQMR=59.9997;NS=118;NUMALT=1;ODDS=0;PAIRED=1;PAIREDR=1;PAO=0;PQA=0;PQR=0;PRO=0;QA=413470;QR=129501;RO=3550;RPL=10963;RPP=21131;RPPR=6794.04;RPR=433;RUN=1;SAF=0;SAP=24749.1;SAR=11396;SRF=0;SRP=7711.74;SRR=3550;TYPE=snp;technology.Illumina=1	GT:DP:RO:QR:AO:QA:GL	1/1:14:0:0:14:495:-44.8607,-3.80605,0	1/1:31:0:0:31:1114:-100.543,-8.40984,0	1/1:23:0:0:23:824:-74.458,-6.24362,0	1/1:21:0:0:21:754:-68.1618,-5.70203,0	0/1:23:14:514:9:333:-23.8367,0,-40.1962	1/1:35:0:0:35:1251:-112.861,-9.48996,0	0/1:11:9:323:2:74:-3.71441,0,-26.3374	1/1:45:0:0:45:1665:-150.127,-12.2183,0	0/1:40:22:791:18:651:-47.8694,0,-60.4828	0/1:43:18:656:25:925:-71.7378,0,-47.4807	0/1:33:19:703:14:475:-33.9026,0,-54.4931	1/1:30:1:37:29:1073:-93.5277,-4.81528,0	0/1:33:18:666:15:545:-40.218,0,-51.1374	1/1:39:0:0:38:1365:-123.12,-10.3056,0	1/1:58:0:0:58:2086:-187.955,-15.7068,0	0/1:47:28:1013:19:680:-48.5634,0,-78.5858	1/1:23:0:0:23:851:-76.9126,-6.25961,0	0/1:53:24:884:29:1040:-79.3554,0,-65.3101	1/1:19:0:0:19:703:-63.6008,-5.17622,0	1/1:35:1:37:34:1235:-108.08,-6.15543,0	1/1:19:0:0:19:699:-63.2398,-5.1761,0	0/1:72:39:1375:33:1217:-90.1339,0,-104.339	0/1:1087:539:19615:548:19857:-1491.93,0,-1470.23	1/1:1467:0:0:1467:53333:-4797.07,-396.976,0	1/1:1087:0:0:1087:39582:-3560.34,-294.181,0	1/1:74:0:0:74:2703:-243.473,-20.0567,0	1/1:264:1:37:263:9460:-847.772,-68.0571,0	1/1:105:8:288:97:3566:-295.151,-2.53456,0	0/1:1302:621:22628:681:24889:-1886.3,0,-1682.9	0/1:615:298:10825:317:11539:-871.561,0,-807.308	0/1:828:412:15070:416:15025:-1127.41,0,-1131.51	0/1:98:48:1772:50:1809:-136.324,0,-133.007	1/1:136:0:0:136:4934:-444.123,-36.8307,0	1/1:764:1:37:762:27691:-2487.56,-203.185,0	1/1:107:0:0:107:3912:-352.215,-28.9936,0	0/1:376:182:6708:194:6954:-523.809,0,-501.762	1/1:32:0:0:32:1134:-102.322,-8.66542,0	1/1:165:0:0:165:5995:-539.522,-44.6559,0	1/1:142:0:0:142:5171:-465.458,-38.4714,0	0/1:145:69:2510:76:2696:-203.398,0,-186.697	0/1:183:93:3429:90:3231:-241.198,0,-259.064	1/1:97:0:0:97:3493:-314.512,-26.2681,0	0/1:384:202:7293:182:6606:-490.401,0,-552.198	0/1:366:178:6495:188:6804:-513.034,0,-485.312	0/1:20:8:296:12:384:-29.286,0,-21.3581	0/1:120:64:2321:56:2003:-147.813,0,-176.474	1/1:161:0:0:161:5854:-526.858,-43.5877,0	1/1:25:0:0:25:901:-81.4021,-6.79978,0	0/1:25:13:481:12:434:-32.4093,0,-36.655	0/1:101:60:2202:41:1482:-106.063,0,-170.909	1/1:147:0:0:147:5362:-482.604,-39.7972,0	1/1:511:0:0:511:18387:-1653.94,-138.172,0	1/1:67:0:0:67:2417:-217.73,-18.1448,0	1/1:54:0:0:54:1963:-176.912,-14.6397,0	1/1:179:0:0:179:6509:-585.79,-48.4766,0	0/1:100:42:1516:58:2082:-160.364,0,-109.431	0/1:60:28:1018:32:1134:-85.9083,0,-75.487	1/1:25:0:0:25:915:-82.6656,-6.8006,0	0/1:28:12:430:16:592:-45.8454,0,-31.218	1/1:155:3:111:152:5553:-489.818,-32.0016,0	1/1:30:2:74:28:1032:-86.4869,-1.47489,0	0/1:23:6:218:17:609:-48.7838,0,-13.4454	1/1:578:0:0:578:20822:-1873,-156.345,0	0/1:222:111:4085:111:4056:-304.849,0,-307.456	0/1:93:44:1628:49:1776:-134.716,0,-121.402	0/1:33:22:814:11:397:-26.8613,0,-64.494	1/1:53:2:74:51:1869:-161.791,-7.71428,0	0/1:132:63:2297:69:2434:-183.339,0,-171.049	1/1:73:0:0:73:2675:-240.972,-19.8009,0	0/1:20:9:329:11:403:-31.0031,0,-24.3102	0/1:25:12:444:13:477:-36.2939,0,-33.3117	0/1:34:13:471:21:777:-60.8771,0,-33.2646	1/1:32:1:37:31:1147:-100.185,-5.35775,0	1/1:95:1:37:94:3360:-299.209,-22.3909,0	0/1:84:39:1429:45:1630:-124.027,0,-105.938	1/1:158:0:0:158:5692:-512.272,-42.7579,0	1/1:117:0:0:117:4296:-386.772,-31.7174,0	1/1:149:0:0:149:5357:-482.138,-40.3196,0	1/1:56:0:0:55:1990:-179.339,-14.9099,0	0/1:27:7:259:20:740:-59.4899,0,-16.0485	0/1:97:48:1741:49:1758:-132.023,0,-130.492	0/1:37:13:471:23:847:-66.6392,0,-32.7153	1/1:72:0:0:72:2805:-252.484,-19.4633,0
Contig_1436	17	.	G	A	129221	.	AB=0.522304;ABP=18.3148;AC=125;AF=0.534188;AN=234;AO=4260;CIGAR=1X;DP=8848;DPB=8848;DPRA=1.34476;EPP=9253.48;EPPR=9965.73;GTI=0;LEN=1;MEANALT=1;MQM=60;MQMR=60;NS=117;NUMALT=1;ODDS=0;PAIRED=0.999765;PAIREDR=0.999564;PAO=0;PQA=0;PQR=0;PRO=0;QA=155998;QR=168082;RO=4588;RPL=0;RPP=9253.48;RPPR=9965.73;RPR=4260;RUN=1;SAF=4260;SAP=9253.48;SAR=0;SRF=4588;SRP=9965.73;SRR=0;TYPE=snp;technology.Illumina=1	GT:DP:RO:QR:AO:QA:GL	0/1:20:11:407:9:310:-22.5913,0,-31.3796	0/0:23:23:847:0:0:0,-6.25949,-76.5519	0/1:27:12:444:15:555:-42.7816,0,-32.7567	0/1:15:5:185:10:360:-28.5283,0,-12.6709	0/1:19:10:370:9:333:-24.9505,0,-28.2979	1/1:42:0:0:42:1546:-139.424,-11.4055,0	0/1:21:7:259:14:518:-41.1199,0,-17.701	1/1:68:0:0:68:2512:-226.311,-18.4477,0	0/1:53:29:1073:24:884:-65.2936,0,-82.3279	1/1:40:3:111:37:1361:-112.745,-0.852224,0	1/1:58:2:74:56:2025:-175.805,-9.05331,0	0/1:25:4:140:21:777:-63.3965,0,-5.84883	0/0:36:36:1309:0:0:0,-9.76479,-118.086	0/0:77:77:2831:0:0:0,-20.8845,-255.003	1/1:58:1:37:57:2068:-183.014,-12.3882,0	0/1:62:24:880:38:1406:-109.866,0,-62.4723	0/0:37:37:1369:0:0:0,-10.0515,-123.504	0/0:56:55:2021:1:37:0,-11.8622,-178.805	0/0:30:29:1050:1:37:0,-4.79942,-91.4361	0/1:44:22:814:22:814:-61.4523,0,-61.4523	./.:4:0:0:4:148:-13.6816,-1.11349,0	0/1:18:9:333:9:323:-24.3273,0,-25.2318	0/1:662:327:11964:335:12302:-927.413,0,-896.982	0/0:962:961:35128:1:37:0,-257.132,-3156.53	1/1:831:0:0:831:30378:-2732.65,-225.012,0	0/1:27:13:481:14:495:-37.3635,0,-36.1142	0/1:104:53:1961:51:1865:-139.732,0,-148.372	0/1:27:10:370:17:629:-49.4649,0,-26.0734	0/0:746:745:27264:1:37:0,-198.637,-2449.2	0/0:324:324:11846:0:0:0,-87.7199,-1065.8	0/1:452:187:6880:265:9671:-747.642,0,-496.586	0/1:26:13:481:13:481:-36.3761,0,-36.3761	1/1:55:0:0:55:2031:-183.047,-14.9266,0	1/1:362:0:0:362:13285:-1195.24,-98.0279,0	0/1:26:9:333:17:629:-49.7447,0,-23.0074	0/1:218:116:4268:102:3756:-278.934,0,-325.008	./.:3:3:111:0:0:0,-0.84264,-10.3536	0/1:91:36:1332:55:2027:-157.865,0,-95.2753	0/0:61:61:2230:0:0:0,-16.5359,-200.927	0/0:41:41:1509:0:0:0,-11.1347,-136.096	0/1:94:48:1754:46:1665:-124.449,0,-132.48	0/0:33:33:1221:0:0:0,-8.9681,-110.192	0/1:196:87:3162:109:3983:-305.362,0,-231.46	0/1:202:104:3778:98:3524:-262.441,0,-285.296	0/1:16:13:481:3:107:-5.3282,0,-39.2002	0/0:48:45:1661:3:111:0,-3.02375,-139.738	0/1:95:49:1799:46:1690:-126.427,0,-136.241	1/1:17:0:0:17:619:-56.0401,-4.63381,0	1/1:26:1:33:25:915:-79.6698,-4.08963,0	0/1:42:15:555:27:976:-76.6131,0,-38.6614	0/1:72:44:1610:28:1032:-73.4367,0,-125.506	0/0:297:297:10871:0:0:0,-80.4077,-978.096	1/1:26:0:0:26:962:-86.8964,-7.07216,0	1/1:23:0:0:23:828:-74.8187,-6.24374,0	1/1:65:0:0:65:2335:-210.351,-17.6021,0	0/1:47:18:643:29:1058:-82.6445,0,-45.2127	0/1:27:11:403:16:592:-46.1234,0,-29.0548	./.:5:0:0:5:185:-17.0095,-1.38434,0	0/1:12:3:111:9:333:-26.9486,0,-6.79601	0/1:81:46:1669:35:1278:-93.1577,0,-128.357	0/1:19:17:592:2:74:-1.53532,0,-48.3852	0/1:19:11:403:8:296:-21.6032,0,-31.2844	1/1:391:0:0:391:14341:-1290.24,-105.896,0	0/1:146:69:2519:77:2822:-214.447,0,-187.189	1/1:43:0:0:43:1568:-141.382,-11.6607,0	0/1:12:7:259:5:162:-11.4264,0,-20.247	0/0:17:17:629:0:0:0,-4.63452,-56.9449	0/1:66:31:1147:35:1285:-97.8684,0,-85.4347	0/1:45:19:703:26:952:-73.6216,0,-51.1696	0/1:12:7:259:5:185:-13.5135,0,-20.2311	./.:9:4:148:5:185:-14.3774,0,-11.0084	1/1:18:1:37:17:625:-53.2147,-1.55676,0	0/0:19:19:703:0:0:0,-5.17622,-63.6008	1/1:61:0:0:61:2249:-202.655,-16.5516,0	1/1:60:0:0:60:2166:-195.152,-16.2491,0	1/1:72:0:0:72:2636:-237.462,-19.5296,0	0/1:46:19:699:27:995:-77.223,0,-50.5351	0/1:65:37:1365:28:1036:-75.7067,0,-105.35	0/1:23:14:495:9:323:-22.9499,0,-38.4794	0/1:14:9:333:5:185:-12.9498,0,-26.3673	0/0:48:47:1735:1:37:0,-9.69506,-153.08	0/1:17:7:259:10:370:-28.8625,0,-18.8134	0/1:55:30:1187:25:983:-73.624,0,-91.9996
Contig_1436	30	.	C	G	51324.9	.	AB=0.4552;ABP=78.1126;AC=54;AF=0.230769;AN=234;AO=1971;CIGAR=1X;DP=8849;DPB=8849;DPRA=0.982502;EPP=4256.96;EPPR=14873.3;GTI=0;LEN=1;MEANALT=1.06349;MQM=60;MQMR=60;NS=117;NUMALT=1;ODDS=0;PAIRED=0.999493;PAIREDR=0.999709;PAO=0;PQA=0;PQR=0;PRO=0;QA=71171;QR=249461;RO=6868;RPL=3;RPP=4256.96;RPPR=14873.3;RPR=1968;RUN=1;SAF=1971;SAP=4282.98;SAR=0;SRF=6868;SRP=14916.7;SRR=0;TYPE=snp;technology.Illumina=1	GT:DP:RO:QR:AO:QA:GL	0/1:20:9:333:11:407:-31.3637,0,-24.6709	0/1:23:9:323:14:510:-39.8364,0,-22.9343	0/0:27:26:962:1:37:0,-4.00136,-83.5411	0/1:15:10:370:5:185:-12.6702,0,-29.4332	0/1:19:9:329:10:370:-28.298,0,-24.5896	0/0:42:42:1546:0:0:0,-11.4055,-139.424	0/1:21:13:477:7:249:-17.0749,0,-37.6965	0/0:68:68:2506:0:0:0,-18.4471,-225.77	0/0:53:53:1926:0:0:0,-14.3689,-173.584	0/0:40:40:1447:0:0:0,-10.8475,-130.497	0/0:58:58:2087:0:0:0,-15.7216,-188.063	0/0:25:23:824:2:64:0,-1.00206,-68.6468	0/1:36:23:805:13:473:-32.9281,0,-62.8498	0/1:77:31:1110:46:1642:-127.037,0,-79.1324	0/0:58:58:2123:0:0:0,-15.7235,-191.303	0/0:62:62:2213:0:0:0,-16.7749,-199.361	0/1:37:19:703:18:652:-48.7707,0,-53.3702	0/1:56:28:1001:28:986:-73.6822,0,-75.0509	0/1:30:17:619:13:481:-35.2687,0,-47.7276	0/1:44:22:791:22:806:-60.7487,0,-59.3793	./.:4:4:148:0:0:0,-1.11349,-13.6816	0/1:18:10:347:8:273:-19.8177,0,-26.5146	0/0:662:661:24054:0:0:0,-178.938,-2163.81	0/1:962:543:19823:418:15106:-1098.68,0,-1523.01	0/0:831:829:29943:0:0:0,-224.233,-2693.3	0/0:27:27:952:0:0:0,-7.32561,-85.9663	0/0:105:104:3751:1:37:0,-25.0886,-334.365	0/1:27:17:609:10:370:-26.0748,0,-47.6611	0/1:746:390:14283:356:12902:-958.626,0,-1082.93	0/1:324:205:7354:118:4231:-293.298,0,-574.235	0/1:452:265:9681:187:6667:-477.407,0,-748.658	0/1:26:13:481:13:481:-36.3761,0,-36.3761	0/0:55:55:2004:0:0:0,-14.9107,-180.6	0/0:362:362:13142:0:0:0,-97.9762,-1182.34	0/1:26:17:596:9:333:-23.024,0,-46.7658	0/1:218:102:3686:116:4202:-319.108,0,-272.671	./.:3:2:74:1:37:-2.60857,0,-6.05977	0/0:91:91:3279:0:0:0,-24.6432,-295.262	0/1:61:32:1157:29:1069:-79.7909,0,-87.7053	0/1:41:24:874:17:629:-45.5944,0,-67.6919	0/0:94:94:3419:0:0:0,-25.4722,-307.873	0/1:33:19:703:14:495:-35.7051,0,-54.4917	0/1:196:109:3941:87:3130:-228.608,0,-301.614	0/0:202:201:7343:0:0:0,-54.4368,-660.805	0/1:16:4:148:12:444:-35.849,0,-9.04056	0/1:48:29:1069:19:673:-47.6458,0,-83.3456	0/0:95:95:3460:0:0:0,-25.7431,-311.561	0/0:17:17:582:0:0:0,-4.61708,-52.6766	0/0:26:26:940:0:0:0,-7.0711,-84.9123	0/1:42:27:999:15:555:-38.6456,0,-78.6866	0/0:72:71:2551:1:37:0,-16.1652,-226.444	0/1:297:133:4830:164:5932:-453.307,0,-354.201	0/0:26:26:944:0:0:0,-7.07122,-85.2727	0/0:23:23:818:0:0:0,-6.24303,-73.9154	0/0:65:65:2350:0:0:0,-17.6177,-211.719	0/1:47:29:1057:18:656:-46.3848,0,-82.5407	0/0:27:27:995:0:0:0,-7.34289,-89.864	./.:5:5:175:0:0:0,-1.38362,-16.0906	0/1:12:9:329:3:111:-6.79613,0,-26.5865	0/0:81:80:2886:1:27:0,-19.5025,-257.476	0/1:19:9:329:9:333:-25.2312,0,-24.87	0/1:19:10:370:9:333:-24.9505,0,-28.2979	0/0:391:391:14274:0:0:0,-105.833,-1284.15	0/0:146:145:5268:0:0:0,-39.2541,-474.148	0/0:43:43:1558:0:0:0,-11.66,-140.481	0/1:12:5:185:7:259:-20.2311,0,-13.5135	0/1:17:9:333:8:296:-22.1631,0,-25.5128	0/0:66:66:2405:0:0:0,-17.8895,-216.667	0/0:45:44:1605:1:37:0,-8.86628,-141.366	0/0:12:12:444:0:0:0,-3.28028,-40.3052	./.:9:5:185:4:148:-11.0084,0,-14.3774	0/0:18:17:625:1:37:0,-1.55676,-53.2147	0/1:19:7:259:12:411:-32.0091,0,-18.2723	0/0:61:61:2247:0:0:0,-16.5512,-202.474	0/0:60:60:2158:0:0:0,-16.2489,-194.433	0/0:72:72:2584:0:0:0,-19.4973,-232.748	0/0:46:46:1659:0:0:0,-12.4719,-149.564	0/0:65:65:2364:0:0:0,-17.6185,-212.979	0/1:23:9:310:14:465:-35.7869,0,-21.7766	0/1:14:11:384:3:111:-6.25703,0,-30.9915	0/1:48:25:921:23:828:-61.6165,0,-70.0167	0/0:17:16:565:1:37:0,-1.2688,-47.7868	0/1:55:25:968:30:1130:-86.8983,0,-72.2833
Contig_1436	225	.	G	A	51287.6	.	AB=0.455142;ABP=77.6252;AC=53;AF=0.226496;AN=234;AO=1955;CIGAR=1X;DP=8788;DPB=8788;DPRA=1.32748;EPP=4248.24;EPPR=14834.2;GTI=0;LEN=1;MEANALT=1.03175;MQM=60;MQMR=60;NS=117;NUMALT=1;ODDS=0;PAIRED=0.999488;PAIREDR=0.999854;PAO=0;PQA=0;PQR=0;PRO=0;QA=71092;QR=247095;RO=6830;RPL=0;RPP=4248.24;RPPR=14834.2;RPR=1955;RUN=1;SAF=0;SAP=4248.24;SAR=1955;SRF=0;SRP=14834.2;SRR=6830;TYPE=snp;technology.Illumina=1	GT:DP:RO:QR:AO:QA:GL	0/1:20:9:329:11:407:-31.3639,0,-24.3101	0/1:23:9:333:14:508:-39.6542,0,-23.8373	0/0:27:26:948:1:37:0,-4.00054,-82.2781	0/1:15:10:366:5:185:-12.6703,0,-29.0717	0/1:19:9:333:10:370:-28.2979,0,-24.9505	0/0:42:42:1540:0:0:0,-11.4049,-138.882	0/1:21:14:514:7:259:-17.7011,0,-40.7592	0/0:68:68:2494:0:0:0,-18.4467,-224.691	0/0:53:53:1949:0:0:0,-14.3847,-175.672	0/0:40:40:1396:0:0:0,-10.8308,-125.888	0/0:58:58:2142:0:0:0,-15.7392,-193.031	0/0:25:23:795:2:64:0,-0.985599,-66.0113	0/1:36:23:810:13:477:-33.2731,0,-63.3033	0/1:76:31:1123:45:1614:-124.775,0,-80.5617	0/0:57:57:2082:0:0:0,-15.4525,-187.615	0/0:62:62:2206:0:0:0,-16.8018,-198.763	0/1:37:19:699:18:666:-50.0316,0,-53.0095	0/1:55:27:966:28:1036:-78.4606,0,-72.1371	0/1:30:17:621:13:481:-35.2682,0,-47.9088	0/1:43:21:773:22:814:-61.7276,0,-58.0312	./.:4:4:144:0:0:0,-1.11337,-13.3127	0/1:17:9:319:8:296:-22.1639,0,-24.2475	0/0:659:657:23809:2:74:0,-171.708,-2135.09	0/1:956:541:19672:413:14864:-1078.82,0,-1511.41	0/0:824:824:29771:0:0:0,-222.959,-2677.92	0/0:27:27:929:0:0:0,-7.30975,-83.8739	0/0:103:102:3762:1:37:0,-24.5956,-335.407	0/1:27:17:629:10:370:-26.0734,0,-49.4649	0/1:743:388:14077:355:12851:-954.891,0,-1065.22	0/1:321:203:7371:118:4331:-302.743,0,-576.271	0/1:446:262:9530:184:6675:-479.783,0,-736.621	0/1:26:13:477:13:481:-36.3762,0,-36.0157	0/0:55:55:2006:0:0:0,-14.9235,-180.793	0/0:361:361:13078:0:0:0,-97.7413,-1176.62	0/1:26:17:625:9:329:-22.6471,0,-49.3845	0/1:216:100:3620:115:4172:-317.224,0,-267.53	./.:3:2:74:1:37:-2.60857,0,-6.05977	0/0:90:90:3179:0:0:0,-24.351,-286.243	0/1:61:32:1184:29:1061:-79.056,0,-90.1368	0/1:41:24:861:17:629:-45.6095,0,-66.5189	0/0:94:94:3348:0:0:0,-25.4665,-301.484	0/1:33:19:703:14:514:-37.42,0,-54.4759	0/1:194:108:3803:86:3133:-229.476,0,-289.71	0/0:201:201:7160:0:0:0,-54.3665,-644.28	0/1:16:4:121:12:444:-35.8651,0,-6.59686	0/1:47:28:1028:19:703:-50.6208,0,-79.9235	0/0:94:94:3428:0:0:0,-25.4713,-308.68	0/0:17:17:601:0:0:0,-4.63287,-54.4127	0/0:26:26:888:0:0:0,-7.03877,-80.1845	0/1:41:26:935:15:555:-38.9356,0,-73.1928	0/0:72:71:2546:1:37:0,-16.1758,-226.004	0/1:296:133:4777:163:5950:-455.237,0,-349.655	0/0:26:26:958:0:0:0,-7.07204,-86.536	0/0:23:23:841:0:0:0,-6.25891,-76.0093	0/0:64:64:2275:0:0:0,-17.3445,-204.971	0/1:47:29:1036:18:643:-45.2284,0,-80.6616	0/0:27:27:962:0:0:0,-7.32632,-86.8689	./.:5:5:181:0:0:0,-1.38422,-16.6426	0/1:12:9:333:3:111:-6.79601,0,-26.9486	0/0:80:79:2845:1:37:0,-18.332,-252.888	0/1:19:14:508:5:175:-10.6581,0,-40.7848	0/1:19:10:351:9:323:-24.0495,0,-26.5817	0/0:387:387:14003:0:0:0,-104.725,-1259.76	0/0:145:145:5276:0:0:0,-39.2833,-474.902	0/0:42:42:1534:0:0:0,-11.4043,-138.341	0/1:12:5:185:7:259:-20.2311,0,-13.5135	0/1:16:9:333:7:259:-19.0937,0,-25.7959	0/0:66:66:2362:0:0:0,-17.8695,-212.775	0/0:44:43:1548:1:37:0,-8.59383,-136.235	0/0:12:12:440:0:0:0,-3.28016,-39.9429	./.:9:5:162:4:148:-11.0244,0,-12.2839	0/0:18:17:621:1:37:0,-1.55664,-52.8536	0/1:19:7:259:12:436:-34.2709,0,-18.2559	0/0:61:61:2224:0:0:0,-16.5353,-200.386	0/0:59:59:2115:0:0:0,-15.9774,-190.564	0/0:71:71:2536:0:0:0,-19.2118,-228.414	0/0:46:46:1675:0:0:0,-12.4732,-151.007	0/0:65:65:2300:0:0:0,-17.5859,-207.185	0/1:23:9:319:14:498:-38.7524,0,-22.5749	0/1:13:10:352:3:111:-6.519,0,-28.3831	0/1:48:25:915:23:851:-63.6899,0,-69.4602	0/0:17:16:592:1:37:0,-1.28482,-50.2455	0/1:54:24:943:30:1149:-88.8689,0,-70.2944
Contig_1464	240	.	C	G	73758.9	.	AB=0.490343;ABP=7.53964;AC=58;AF=0.247863;AN=234;AO=2747;CIGAR=1X;DP=11657;DPB=11657;DPRA=0.901333;EPP=5651;EPPR=18636.3;GTI=0;LEN=1;MEANALT=1.01639;MQM=60;MQMR=60;NS=117;NUMALT=1;ODDS=0;PAIRED=1;PAIREDR=0.999888;PAO=0;PQA=0;PQR=0;PRO=0;QA=99855;QR=321200;RO=8902;RPL=2710;RPP=5651;RPPR=18636.3;RPR=37;RUN=1;SAF=0;SAP=5968.05;SAR=2747;SRF=0;SRP=19333.5;SRR=8902;TYPE=snp;technology.Illumina=1	GT:DP:RO:QR:AO:QA:GL	0/1:13:9:300:4:148:-9.89109,0,-23.6648	0/1:13:2:74:11:380:-30.9216,0,-3.17771	./.:9:4:148:5:185:-14.3774,0,-11.0084	0/0:15:15:555:0:0:0,-4.09282,-50.289	0/1:15:8:250:7:255:-19.0457,0,-18.5614	0/0:47:47:1694:0:0:0,-12.7431,-152.714	0/1:15:9:329:6:222:-16.0229,0,-25.7191	0/0:45:45:1628:0:0:0,-12.2016,-146.778	0/1:50:25:897:25:878:-65.5777,0,-67.3231	0/1:35:18:643:17:606:-45.1862,0,-48.5247	0/1:47:24:861:23:828:-61.9068,0,-64.8829	0/1:26:15:528:11:407:-29.7077,0,-40.6232	0/1:29:14:508:15:555:-42.2265,0,-37.9834	0/0:54:54:1956:0:0:0,-14.6535,-176.298	0/0:47:47:1652:0:0:0,-12.7115,-148.896	0/0:47:47:1661:0:0:0,-12.7265,-149.724	0/0:31:31:1081:0:0:0,-8.39328,-97.5493	0/1:35:17:629:18:656:-49.6824,0,-47.2456	0/1:29:12:444:17:629:-48.9072,0,-32.2037	0/0:34:33:1167:0:0:0,-8.93615,-105.29	0/1:13:6:218:7:259:-19.9437,0,-16.2253	0/1:43:19:670:24:876:-67.3379,0,-48.7443	0/1:1042:528:19068:514:18698:-1399.94,0,-1433.14	0/0:1333:1333:48051:0:0:0,-360.508,-4321.83	0/1:1179:576:20854:602:21786:-1640.86,0,-1557.06	0/0:59:59:2119:0:0:0,-15.9776,-190.923	0/1:168:89:3171:79:2867:-212.549,0,-239.915	0/1:61:39:1412:22:804:-55.9126,0,-110.685	0/1:984:477:17270:507:18490:-1396.9,0,-1287.09	0/0:420:420:15222:0:0:0,-113.652,-1369.39	0/0:611:611:22035:0:0:0,-165.254,-1982.07	0/1:57:38:1346:19:699:-47.5588,0,-105.837	0/1:94:46:1692:48:1725:-129.854,0,-126.895	0/0:472:472:16784:0:0:0,-127.512,-1509.67	0/0:56:56:1922:0:0:0,-15.1023,-173.128	0/0:296:296:10668:0:0:0,-80.0686,-959.776	0/1:21:11:403:10:347:-25.6588,0,-30.7384	0/0:83:82:3001:1:37:0,-19.1616,-266.938	0/1:104:63:2309:41:1488:-105.785,0,-179.726	0/1:69:45:1588:24:845:-57.4577,0,-124.365	0/0:128:128:4639:0:0:0,-34.6496,-417.572	0/1:41:19:699:22:814:-62.2785,0,-51.9077	0/1:273:145:5279:128:4691:-348.168,0,-401.064	0/0:248:246:8892:0:0:0,-66.5594,-800.063	0/0:25:25:921:0:0:0,-6.80119,-83.208	0/0:73:73:2660:0:0:0,-19.7853,-239.604	0/1:140:73:2662:67:2425:-180.359,0,-201.71	0/1:34:13:467:21:759:-59.2561,0,-32.9056	0/1:24:16:592:8:296:-20.2164,0,-46.9632	0/0:107:107:3880:0:0:0,-28.9918,-349.338	0/1:47:20:713:27:999:-77.323,0,-51.5238	0/0:396:395:14280:0:0:0,-106.894,-1284.68	0/0:36:36:1291:0:0:0,-9.76385,-116.464	0/0:55:55:2015:0:0:0,-14.9262,-181.609	0/0:11:11:403:0:0:0,-3.00931,-36.6146	0/0:77:74:2639:3:111:0,-10.8376,-227.664	0/1:47:15:555:32:1170:-92.7261,0,-37.2781	0/0:24:23:828:0:0:0,-6.24373,-74.8187	0/1:29:11:380:18:646:-50.4605,0,-26.4283	0/1:112:70:2475:42:1554:-109.597,0,-192.478	0/0:33:33:1190:0:0:0,-8.95201,-107.381	0/0:19:19:653:0:0:0,-5.14431,-59.0477	0/0:459:458:16622:0:0:0,-123.946,-1495.32	0/0:141:141:5094:0:0:0,-38.1695,-458.5	0/0:30:29:992:0:0:0,-7.83676,-89.5239	0/0:14:14:518:0:0:0,-3.82197,-46.9611	0/1:41:23:851:18:628:-45.5072,0,-65.6318	0/0:101:101:3620:0:0:0,-27.3353,-325.916	0/1:66:36:1322:30:1077:-79.1299,0,-101.219	0/0:25:25:898:0:0:0,-6.78532,-81.1149	0/1:23:14:518:9:333:-23.8366,0,-40.5567	0/1:23:15:551:8:286:-19.5901,0,-43.5409	0/0:23:22:791:1:37:0,-2.89971,-68.1306	0/0:60:60:2152:0:0:0,-16.2483,-193.892	0/1:92:48:1762:44:1597:-118.869,0,-133.744	0/1:122:59:2105:63:2273:-171.598,0,-156.443	0/1:66:30:1098:36:1322:-101.202,0,-81.0229	0/0:79:79:2806:0:0:0,-21.3766,-252.698	0/0:39:39:1341:0:0:0,-10.5291,-120.899	0/0:19:19:683:0:0:0,-5.1748,-61.7924	0/1:58:30:1063:28:1036:-77.6391,0,-80.059	0/1:16:14:498:2:74:-2.33986,0,-40.7422	0/0:47:47:1852:0:0:0,-12.749,-166.867
Contig_1473	80	.	T	C	288026	.	AB=0.512007;ABP=10.467;AC=169;AF=0.734783;AN=230;AO=9335;CIGAR=1X;DP=12249;DPB=12249;DPRA=0;EPP=20273.7;EPPR=6315.48;GTI=0;LEN=1;MEANALT=1.04386;MQM=60;MQMR=60;NS=115;NUMALT=1;ODDS=0;PAIRED=0.999572;PAIREDR=1;PAO=0;PQA=0;PQR=0;PRO=0;QA=338976;QR=104796;RO=2907;RPL=9335;RPP=20273.7;RPPR=6315.48;RPR=0;RUN=1;SAF=9335;SAP=20273.7;SAR=0;SRF=2907;SRP=6315.48;SRR=0;TYPE=snp;technology.Illumina=1	GT:DP:RO:QR:AO:QA:GL	./.:4:3:111:1:37:-2.3069,0,-9.14769	./.:7:0:0:7:259:-23.6654,-1.92603,0	./.:6:2:74:4:148:-11.9031,0,-5.12397	./.:7:0:0:7:236:-21.5485,-1.90998,0	./.:9:0:0:9:333:-30.3213,-2.46773,0	0/1:15:6:222:9:333:-26.0806,0,-16.0228	./.:5:1:37:4:148:-12.2233,0,-2.01757	0/1:19:14:496:5:185:-11.5619,0,-39.7013	1/1:17:0:0:17:625:-56.5836,-4.6344,0	0/1:11:5:175:6:222:-17.1607,0,-12.8911	1/1:18:0:0:18:656:-59.3684,-4.90466,0	./.:6:2:74:4:148:-11.9031,0,-5.12397	1/1:19:0:0:19:703:-63.6008,-5.17622,0	0/1:19:10:333:9:329:-24.6063,0,-24.9535	1/1:18:0:0:18:633:-57.2717,-4.88876,0	0/1:11:8:292:3:107:-6.71294,0,-23.5208	0/1:14:5:175:9:323:-25.4626,0,-12.0452	0/1:26:14:514:12:433:-32.0416,0,-39.3588	1/1:11:0:0:11:407:-36.9772,-3.00943,0	0/1:17:8:296:9:333:-25.5128,0,-22.1631	0/1:25:16:559:9:323:-22.3977,0,-43.7038	1/1:37:0:0:37:1355:-122.242,-10.0507,0	0/1:1006:483:17531:523:18967:-1433.78,0,-1304.69	1/1:1393:2:74:1391:50430:-4529.35,-370.301,0	1/1:1227:0:0:1227:44391:-3992.84,-332.01,0	0/1:35:22:806:13:477:-33.5312,0,-63.2177	0/1:236:111:4019:124:4511:-342.296,0,-298.008	0/1:50:5:185:45:1632:-133.545,0,-3.12073	0/1:1185:564:20383:621:22620:-1713.95,0,-1512.7	0/1:520:261:9402:259:9354:-700.788,0,-705.075	0/1:782:420:15132:362:13090:-965.871,0,-1149.59	0/1:50:27:962:23:837:-61.8972,0,-73.1501	1/1:110:0:0:110:3971:-357.49,-29.7747,0	1/1:620:2:74:618:22372:-2005.82,-161.125,0	1/1:51:0:0:51:1852:-166.928,-13.8272,0	1/1:417:1:37:414:15090:-1354.26,-109.034,0	1/1:19:0:0:19:695:-62.8787,-5.17598,0	1/1:114:0:0:114:4179:-376.233,-30.8905,0	0/1:93:45:1625:48:1749:-132.287,0,-121.125	0/1:141:70:2520:69:2504:-187.762,0,-189.185	1/1:186:0:0:186:6727:-605.377,-50.351,0	0/1:47:23:835:24:884:-66.9404,0,-62.5253	0/1:417:211:7577:205:7539:-565.677,0,-569.011	0/1:346:180:6507:165:6036:-449.668,0,-492.018	1/1:12:0:0:12:421:-38.202,-3.26433,0	1/1:78:0:0:78:2818:-253.798,-21.1236,0	1/1:96:0:0:96:3478:-313.162,-25.9983,0	1/1:28:0:0:28:1028:-92.8316,-7.61362,0	0/1:36:17:609:19:699:-53.287,0,-45.1672	1/1:107:0:0:107:3856:-347.143,-28.9612,0	0/1:99:48:1721:51:1840:-138.861,0,-128.148	1/1:536:0:0:536:19459:-1750.53,-145.098,0	0/1:60:22:773:38:1375:-107.641,0,-53.3948	1/1:42:0:0:42:1521:-137.153,-11.3892,0	1/1:132:0:0:132:4798:-431.892,-35.7485,0	1/1:81:0:0:81:2961:-266.696,-21.967,0	0/1:42:16:559:26:954:-74.6469,0,-39.0084	1/1:11:0:0:11:403:-36.6146,-3.00931,0	1/1:28:0:0:28:1036:-93.5523,-7.61386,0	1/1:71:0:0:71:2568:-231.33,-19.243,0	0/1:14:2:74:12:434:-35.525,0,-2.88745	1/1:18:0:0:18:666:-60.2728,-4.90537,0	1/1:254:0:0:254:9252:-832.512,-68.7886,0	1/1:120:0:0:120:4387:-394.942,-32.5148,0	1/1:46:0:0:46:1692:-152.554,-12.4884,0	1/1:15:0:0:15:555:-50.289,-4.09282,0	0/1:23:9:333:14:518:-40.5567,0,-23.8366	1/1:61:0:0:61:2235:-201.395,-16.5508,0	0/1:61:32:1176:29:1069:-79.7752,0,-89.4177	1/1:24:0:0:24:884:-79.8799,-6.53034,0	0/1:20:5:185:15:555:-44.7495,0,-11.2851	0/1:32:18:643:14:495:-35.9964,0,-49.3545	0/1:25:3:111:22:800:-65.4763,0,-3.22773	0/1:57:27:968:30:1096:-83.3212,0,-71.771	1/1:57:0:0:57:2093:-188.624,-15.468,0	0/1:99:49:1789:50:1809:-136.054,0,-134.267	1/1:64:0:0:64:2319:-208.932,-17.3474,0	0/1:70:34:1208:36:1314:-99.4202,0,-89.8393	0/1:18:9:329:9:323:-24.3274,0,-24.8707	0/1:10:6:199:4:148:-10.7371,0,-15.36	0/1:43:16:546:27:991:-77.7224,0,-37.5617	1/1:36:0:0:36:1312:-118.376,-9.78005,0	0/1:20:9:306:11:366:-27.6649,0,-22.2391
Contig_1473	236	.	T	A	160647	.	AB=0.502501;ABP=3.67298;AC=104;AF=0.452174;AN=230;AO=6131;CIGAR=1X;DP=12273;DPB=12273;DPRA=12.5617;EPP=12461.9;EPPR=12564.8;GTI=0;LEN=1;MEANALT=1.09259;MQM=60;MQMR=60;NS=115;NUMALT=1;ODDS=0;PAIRED=0.999837;PAIREDR=0.999674;PAO=0;PQA=0;PQR=0;PRO=0;QA=216756;QR=217076;RO=6128;RPL=6031;RPP=12461.9;RPPR=12564.8;RPR=100;RUN=1;SAF=0;SAP=13316.3;SAR=6131;SRF=0;SRP=13309.8;SRR=6128;TYPE=snp;technology.Illumina=1	GT:DP:RO:QR:AO:QA:GL	./.:4:3:111:1:37:-2.3069,0,-9.14769	./.:7:3:111:4:144:-11.2325,0,-8.2164	./.:6:2:64:4:148:-11.9038,0,-4.20911	./.:7:2:74:5:175:-14.0653,0,-4.83623	./.:9:5:181:4:115:-8.00564,0,-14.0309	0/1:15:6:222:9:333:-26.0806,0,-16.0228	./.:5:1:37:4:144:-11.8565,0,-2.01769	0/1:19:14:458:5:185:-11.5934,0,-36.2629	0/1:17:8:296:9:310:-23.4312,0,-22.179	0/1:11:5:185:6:222:-17.16,0,-13.7984	0/1:20:4:148:16:582:-47.1927,0,-7.93939	./.:6:2:74:4:144:-11.5377,0,-5.12409	0/1:20:10:370:10:337:-25.0346,0,-28.0339	0/1:20:12:426:8:273:-19.2458,0,-33.1012	0/1:18:7:236:11:407:-31.9439,0,-16.4533	0/1:11:8:282:3:101:-6.1688,0,-22.6141	0/1:14:5:162:9:329:-26.0215,0,-10.8655	0/1:26:14:494:12:421:-30.9585,0,-37.5696	0/1:11:6:212:5:185:-13.7991,0,-16.2527	0/1:17:8:282:9:333:-25.5136,0,-20.8978	0/1:25:16:531:9:319:-22.0389,0,-41.1787	0/1:37:20:713:17:611:-45.0888,0,-54.2742	0/1:1011:485:17253:524:18640:-1403.83,0,-1279.05	0/1:1398:679:24130:715:25270:-1896.05,0,-1793.59	0/1:1227:641:22641:585:20573:-1519.09,0,-1705.1	0/1:35:22:814:13:469:-32.811,0,-63.9379	0/1:236:112:3978:124:4384:-330.629,0,-294.162	0/1:50:29:1073:21:744:-53.4968,0,-83.169	0/1:1186:564:20101:621:21858:-1645.62,0,-1487.71	0/1:521:261:9325:260:9183:-685.112,0,-698	0/1:783:420:14913:362:12927:-951.421,0,-1129.96	0/1:50:27:889:23:847:-62.8451,0,-66.5719	0/1:110:48:1743:61:2162:-165.129,0,-127.431	0/1:621:289:10226:332:11625:-877.832,0,-752.033	0/1:51:28:998:23:820:-60.0768,0,-76.1385	0/1:417:221:7847:196:7018:-518.584,0,-593.109	0/1:19:12:434:7:259:-18.2564,0,-34.0892	0/1:115:62:2124:53:1883:-138.455,0,-160.092	0/1:93:45:1567:48:1698:-127.731,0,-115.935	0/1:141:70:2501:71:2541:-190.566,0,-186.949	0/1:187:110:3895:77:2700:-192.406,0,-299.958	0/1:46:23:770:23:837:-63.0264,0,-56.9413	0/1:418:210:7404:207:7383:-551.458,0,-553.285	0/1:346:178:6270:168:5795:-427.813,0,-470.633	0/1:12:5:167:7:259:-20.232,0,-11.8827	0/1:78:36:1275:42:1534:-117.035,0,-93.6955	0/1:96:52:1823:44:1532:-111.976,0,-138.198	0/1:28:12:413:16:559:-42.8827,0,-29.6999	0/1:36:17:601:19:693:-52.7462,0,-44.448	0/1:107:60:2142:47:1708:-124.81,0,-163.873	0/1:99:47:1667:51:1825:-137.8,0,-123.562	0/1:536:273:9629:263:9231:-685.446,0,-721.388	0/1:60:22:754:38:1365:-106.757,0,-51.6831	0/1:42:23:820:19:666:-48.6748,0,-62.5632	0/1:132:57:1968:75:2604:-198.723,0,-141.469	0/1:81:46:1667:35:1118:-78.752,0,-128.289	0/1:42:16:569:26:935:-72.9324,0,-39.9248	0/1:11:6:218:5:181:-13.4361,0,-16.7976	0/1:28:12:417:16:565:-43.4241,0,-30.0595	0/1:72:43:1539:29:1045:-74.6135,0,-119.117	0/1:14:6:222:8:296:-23.0129,0,-16.3042	0/1:18:10:370:8:282:-20.6178,0,-28.5804	0/1:255:119:4048:136:4817:-364.555,0,-295.265	0/1:120:55:1957:65:2295:-174.121,0,-143.723	0/1:46:23:814:23:814:-60.9221,0,-60.9221	0/1:15:10:360:5:185:-12.6709,0,-28.5283	0/1:23:9:333:14:518:-40.5567,0,-23.8366	0/1:61:32:1107:29:1027:-76.0386,0,-83.2338	0/1:61:32:1111:29:1036:-76.8509,0,-83.5782	0/1:25:9:300:16:569:-44.6219,0,-20.3198	0/1:20:5:181:15:532:-42.6701,0,-10.9402	0/1:32:18:652:14:514:-37.6966,0,-50.1525	0/1:25:19:683:6:222:-13.2565,0,-54.9063	0/1:57:27:942:30:1077:-81.6106,0,-69.4463	0/1:57:34:1231:22:759:-53.2277,0,-95.7631	0/1:99:49:1751:49:1702:-126.726,0,-131.154	0/1:64:26:869:38:1301:-99.9132,0,-60.9903	0/1:71:34:1198:37:1280:-96.0882,0,-88.7135	0/1:18:9:333:9:329:-24.87,0,-25.2312	0/1:10:6:199:4:148:-10.7371,0,-15.36	0/1:43:16:568:27:962:-75.0781,0,-39.564	0/1:36:4:148:32:1147:-93.7071,0,-3.58891	0/0:20:20:741:0:0:0,-5.44594,-67.0025
Contig_1507	76	.	G	A	173446	.	AB=0.506891;ABP=8.1578;AC=116;AF=0.504348;AN=230;AO=6379;CIGAR=1X;DP=12563;DPB=12563;DPRA=31.3786;EPP=13854.8;EPPR=13414;GTI=0;LEN=1;MEANALT=1.07339;MQM=60;MQMR=60;NS=115;NUMALT=1;ODDS=0;PAIRED=0.999686;PAIREDR=1;PAO=0;PQA=0;PQR=0;PRO=0;QA=232340;QR=223539;RO=6176;RPL=6379;RPP=13854.8;RPPR=13414;RPR=0;RUN=1;SAF=6379;SAP=13854.8;SAR=0;SRF=6176;SRP=13414;SRR=0;TYPE=snp;technology.Illumina=1	GT:DP:RO:QR:AO:QA:GL	0/1:11:7:259:4:148:-10.4368,0,-20.5215	./.:9:6:222:3:111:-7.63937,0,-17.7465	./.:3:2:74:1:37:-2.60857,0,-6.05977	./.:8:3:111:5:179:-14.128,0,-7.92586	./.:4:1:37:3:111:-9.14769,0,-2.3069	0/1:23:13:471:10:343:-24.7428,0,-36.3262	./.:9:6:212:3:111:-7.64008,0,-16.8372	0/1:19:8:273:11:407:-31.6612,0,-19.5229	0/1:26:16:584:10:366:-25.9894,0,-45.682	0/1:20:11:384:9:333:-24.6868,0,-29.2842	0/1:13:3:88:10:355:-28.6691,0,-4.43476	./.:6:4:148:2:74:-5.12397,0,-11.9031	0/1:10:7:259:3:111:-7.3562,0,-20.8159	0/1:26:9:333:17:629:-49.7447,0,-23.0074	0/1:17:8:292:9:333:-25.5129,0,-21.8019	0/1:11:7:249:4:148:-10.4375,0,-19.6142	./.:9:5:185:4:138:-10.0991,0,-14.3782	0/1:15:5:148:10:360:-28.545,0,-9.32118	./.:8:4:144:4:148:-11.2999,0,-10.936	0/1:14:9:333:5:181:-12.5882,0,-26.3674	0/1:29:20:736:9:333:-22.1817,0,-58.5691	0/1:50:27:954:23:847:-62.7977,0,-72.4302	0/1:1206:547:19759:658:24044:-1836.58,0,-1451.15	0/1:1389:679:24648:709:25968:-1960.11,0,-1841.28	0/1:1276:621:22353:654:23707:-1787.44,0,-1665.6	0/1:65:35:1291:30:1071:-78.8673,0,-98.6846	0/1:257:145:5292:112:4083:-297.789,0,-406.582	0/1:76:34:1244:42:1471:-111.892,0,-91.4905	0/1:1080:540:19618:539:19581:-1469.26,0,-1472.61	0/1:516:238:8600:278:10184:-776.471,0,-633.961	0/1:766:388:14059:378:13689:-1024.03,0,-1057.37	0/1:56:25:910:31:1129:-86.5568,0,-66.8163	0/1:116:53:1880:63:2309:-176.456,0,-137.819	0/1:610:286:10419:324:11815:-897.713,0,-772.127	0/1:69:43:1564:26:954:-67.2445,0,-122.183	0/1:371:169:6159:202:7399:-565.227,0,-453.647	0/1:26:12:440:14:518:-39.7183,0,-32.6735	0/1:119:54:1936:65:2364:-180.602,0,-142.056	0/1:120:64:2281:56:2035:-150.726,0,-172.843	0/1:145:69:2472:76:2771:-210.178,0,-183.218	0/1:206:92:3320:114:4172:-319.635,0,-242.995	0/1:64:34:1254:30:1106:-82.2881,0,-95.623	0/1:354:186:6761:168:6094:-452.414,0,-512.465	0/1:341:162:5945:179:6501:-492.556,0,-442.575	0/1:30:20:702:10:370:-25.2655,0,-55.2212	0/1:107:70:2550:37:1357:-93.1755,0,-200.594	0/1:157:74:2701:83:3063:-233.16,0,-200.562	0/1:50:26:938:24:828:-61.0722,0,-71.0189	0/1:44:26:948:18:643:-46.0345,0,-73.5534	0/1:95:42:1536:53:1910:-146.24,0,-112.576	0/1:123:64:2299:59:2132:-158.613,0,-173.653	0/1:508:260:9387:247:8945:-667.47,0,-707.252	0/1:88:44:1577:44:1585:-118.898,0,-118.179	0/1:55:25:897:30:1097:-83.9456,0,-65.9215	0/1:81:39:1420:41:1517:-114.953,0,-106.201	0/1:107:59:2111:48:1720:-125.89,0,-161.098	0/1:67:32:1109:35:1291:-98.1699,0,-81.7417	0/1:20:9:333:11:407:-31.3637,0,-24.6709	0/1:35:15:551:20:740:-57.2606,0,-40.208	0/1:76:43:1533:33:1211:-88.5007,0,-117.477	0/1:18:9:310:9:310:-23.1661,0,-23.1661	0/1:19:7:255:12:444:-34.9928,0,-17.8947	0/1:236:118:4263:118:4332:-325.916,0,-319.674	0/1:102:44:1583:57:2081:-160.016,0,-115.16	0/1:39:21:754:18:666:-49.4964,0,-57.4189	0/1:12:8:286:4:148:-10.1555,0,-22.6833	0/1:38:21:773:17:619:-45.5175,0,-59.4098	0/1:76:37:1308:38:1396:-105.44,0,-97.4812	0/1:48:28:1032:20:740:-53.6823,0,-80.0078	0/1:17:10:362:7:255:-18.4525,0,-28.1403	0/1:19:12:444:7:259:-18.2557,0,-34.9927	0/1:23:10:347:13:462:-35.5139,0,-25.1039	0/1:17:9:333:8:296:-22.1631,0,-25.5128	0/1:56:32:1137:24:888:-64.849,0,-87.2764	0/1:59:24:870:35:1264:-97.8974,0,-62.4082	0/1:77:39:1389:38:1388:-104.16,0,-104.234	0/1:52:26:954:26:960:-72.4179,0,-71.8782	0/1:69:28:1036:41:1467:-113.445,0,-74.6457	0/1:29:14:518:15:555:-42.2258,0,-38.8851	./.:8:5:162:3:111:-7.94165,0,-12.5772	0/1:51:29:1036:22:794:-57.7473,0,-79.5465	0/1:23:18:666:5:185:-10.4605,0,-53.9328	1/1:16:0:0:16:553:-50.0945,-4.36259,0
Contig_1630	210	.	G	A	237581	.	AC=119;AF=0.5;LEN=1;TYPE=snp	GT	1|0	0|1	0|1	1|0	0|1	1|0	1|0	1|0	0|1	0|1	0|1	0|1	1|0	1|0	1|0	0|1	1|0	0|1	0|1	1|0	1|0	1|0	0|1	1|0	0|1	0|1	0|1	1|0	0|1	0|1	1|0	1|0	0|1	0|1	1|0	0|1	1|0	0|1	0|1	0|1	1|0	0|1	1|0	1|0	1|0	1|0	0|1	1|0	1|0	1|0	1|0	1|0	1|0	1|0	0|1	1|0	0|1	1|0	0|1	0|1	0|1	0|1	0|1	1|0	1|0	0|1	1|0	1|0	1|0	1|0	1|0	0|1	1|0	1|0	0|1	1|0	0|1	1|0	0|1	0|1	0|1	1|1	0|0
Contig_1630	214	.	G	A	237581	.	AC=179;AF=0.752101;LEN=1;TYPE=snp	GT	1|1	0|1	0|1	1|1	0|1	1|1	1|1	1|1	0|1	0|1	0|1	0|1	1|1	1|1	1|1	0|1	1|1	0|1	0|1	1|1	1|1	1|1	0|1	1|1	0|1	0|1	0|1	1|1	0|1	0|1	1|1	1|1	0|1	0|1	1|1	0|1	1|1	0|1	0|1	0|1	1|1	0|1	1|1	1|1	1|1	1|1	0|1	1|1	1|1	1|1	1|1	1|1	1|1	1|1	0|1	1|1	0|1	1|1	0|1	0|1	0|1	0|1	0|1	1|1	1|1	0|1	1|1	1|1	1|1	1|1	1|1	0|1	1|1	1|1	0|1	1|1	0|1	1|1	0|1	0|1	0|1	1|1	0|1
Contig_1720	212	.	A	T	328863	.	AB=0.486647;ABP=12.6366;AC=187;AF=0.827434;AN=226;AO=10577;CIGAR=1X;DP=13802;DPB=13802;DPRA=0;EPP=22953.3;EPPR=6964.75;GTI=0;LEN=1;MEANALT=1.125;MQM=60;MQMR=60;NS=113;NUMALT=1;ODDS=0;PAIRED=0.999622;PAIREDR=0.999688;PAO=0;PQA=0;PQR=0;PRO=0;QA=385202;QR=116580;RO=3206;RPL=1;RPP=22962;RPPR=6964.75;RPR=10576;RUN=1;SAF=1;SAP=22962;SAR=10576;SRF=0;SRP=6964.75;SRR=3206;TYPE=snp;technology.Illumina=1	GT:DP:RO:QR:AO:QA:GL	./.:4:0:0:4:138:-12.7577,-1.11277,0	./.:4:0:0:4:148:-13.6816,-1.11349,0	./.:7:0:0:6:222:-20.3375,-1.65519,0	./.:4:0:0:4:144:-13.3127,-1.11337,0	./.:4:0:0:4:148:-13.6816,-1.11349,0	1/1:16:1:27:15:555:-47.82,-1.91707,0	./.:5:2:74:3:111:-8.82137,0,-5.41947	0/1:12:6:222:6:199:-14.7851,0,-16.8882	./.:8:2:74:6:176:-13.8546,0,-4.5835	./.:5:0:0:5:185:-17.0095,-1.38434,0	1/1:10:0:0:10:370:-33.6493,-2.73858,0	./.:7:0:0:7:259:-23.6654,-1.92603,0	./.:9:0:0:9:329:-29.9579,-2.46761,0	1/1:15:0:0:15:551:-49.9274,-4.0927,0	0/1:15:6:222:9:329:-25.7191,0,-16.0229	1/1:14:0:0:14:518:-46.9611,-3.82197,0	1/1:11:0:0:11:384:-34.8723,-2.99347,0	./.:7:0:0:7:259:-23.6654,-1.92603,0	1/1:12:0:0:12:444:-40.3052,-3.28028,0	1/1:12:0:0:12:411:-37.2948,-3.26362,0	0/1:21:13:471:8:286:-20.1443,0,-36.8721	0/1:93:46:1669:47:1715:-129.24,0,-125.081	0/1:1069:526:19144:542:19757:-1488.11,0,-1432.95	0/1:1363:721:26231:642:23492:-1744.17,0,-1990.49	1/1:1138:4:82:1132:41213:-3699.67,-300.05,0	0/1:56:34:1254:22:804:-57.2626,0,-97.8183	0/1:321:140:5107:181:6603:-507.193,0,-372.571	1/1:75:2:74:73:2630:-230.228,-13.6591,0	1/1:1113:2:28:1111:40347:-3626.56,-298.603,0	1/1:534:2:28:529:19298:-1733.53,-141.214,0	0/1:904:473:17212:431:15666:-1164.51,0,-1303.58	0/1:86:39:1443:47:1721:-131.675,0,-106.636	1/1:184:0:0:184:6702:-603.148,-49.8312,0	1/1:720:3:55:717:26086:-2341.56,-189.878,0	0/1:86:53:1895:33:1198:-84.6035,0,-147.362	1/1:504:0:0:504:18334:-1649.3,-136.403,0	0/1:34:14:481:20:717:-55.4794,0,-34.1845	1/1:186:0:0:186:6799:-611.854,-50.3597,0	0/1:170:103:3750:67:2452:-174.634,0,-291.46	0/1:191:101:3710:89:3247:-240.747,0,-282.431	1/1:232:0:0:230:8443:-759.76,-62.3074,0	1/1:82:0:0:82:2968:-267.291,-22.2074,0	1/1:454:0:0:453:16491:-1483.56,-122.623,0	1/1:456:0:0:456:16529:-1486.9,-123.357,0	1/1:23:1:37:22:810:-69.8639,-2.91547,0	1/1:94:1:37:93:3429:-305.455,-22.1576,0	1/1:172:0:0:172:6329:-569.614,-46.5999,0	1/1:44:0:0:44:1620:-146.08,-11.9472,0	1/1:38:0:0:37:1369:-123.504,-10.0515,0	1/1:174:1:33:173:6323:-566.085,-44.1533,0	0/1:178:81:2974:97:3529:-269.391,0,-219.454	0/1:602:293:10754:308:11111:-836.788,0,-804.79	0/1:89:37:1346:50:1838:-141.954,0,-97.6271	0/1:70:40:1476:29:1050:-75.876,0,-114.27	1/1:304:0:0:303:11045:-993.731,-82.0148,0	1/1:127:0:0:127:4677:-421.042,-34.4268,0	0/1:56:34:1221:22:810:-57.8196,0,-94.8456	1/1:25:0:0:25:925:-83.5685,-6.80131,0	0/1:43:20:707:23:837:-63.8203,0,-52.0813	1/1:76:0:0:76:2717:-244.695,-20.5659,0	1/1:18:0:0:18:643:-58.1761,-4.88947,0	1/1:12:0:0:12:444:-40.3052,-3.28028,0	0/1:248:137:4942:111:4062:-298.374,0,-377.532	1/1:117:0:0:117:4228:-380.605,-31.6702,0	1/1:46:0:0:46:1652:-148.918,-12.4573,0	1/1:13:0:0:13:481:-43.6331,-3.55113,0	0/1:31:15:555:16:592:-45.0116,0,-41.6717	0/1:70:34:1240:36:1318:-99.7487,0,-92.7228	0/1:50:29:1050:21:777:-56.4855,0,-81.0798	0/1:23:13:481:10:360:-26.2781,0,-37.2134	1/1:20:0:0:20:730:-66.0248,-5.44636,0	0/1:23:15:535:8:288:-19.7729,0,-42.0959	0/1:21:9:333:12:444:-34.4288,0,-24.3921	1/1:47:0:0:47:1675:-150.985,-12.7274,0	0/1:59:36:1328:23:851:-60.6769,0,-103.662	1/1:81:0:0:81:2951:-265.76,-21.9372,0	0/1:73:41:1503:31:1129:-82.1769,0,-115.867	0/1:71:36:1328:35:1285:-96.5006,0,-100.375	1/1:34:0:0:34:1227:-110.709,-9.22286,0	1/1:15:0:0:15:532:-48.1897,-4.07691,0	1/1:61:0:0:61:2224:-200.386,-16.5353,0	0/1:40:18:662:22:814:-62.5543,0,-48.8456	1/1:12:0:0:12:465:-42.1955,-3.28039,0
Contig_1720	247	.	T	C	260837	.	AB=0.494941;ABP=4.89974;AC=145;AF=0.641593;AN=226;AO=8687;CIGAR=1X;DP=13807;DPB=13807;DPRA=2.2543;EPP=18866.6;EPPR=11099.2;GTI=0;LEN=1;MEANALT=1.05051;MQM=60;MQMR=60;NS=113;NUMALT=1;ODDS=0;PAIRED=0.999655;PAIREDR=0.999609;PAO=0;PQA=0;PQR=0;PRO=0;QA=316784;QR=186010;RO=5114;RPL=8687;RPP=18866.6;RPPR=11107.9;RPR=0;RUN=1;SAF=0;SAP=18866.6;SAR=8687;SRF=1;SRP=11099.2;SRR=5113;TYPE=snp;technology.Illumina=1	GT:DP:RO:QR:AO:QA:GL	./.:4:0:0:4:125:-11.5398,-1.09725,0	./.:4:0:0:4:148:-13.6816,-1.11349,0	./.:7:0:0:7:245:-22.3876,-1.9252,0	./.:4:2:74:2:74:-5.72729,0,-5.72729	./.:4:1:37:3:111:-9.14769,0,-2.3069	1/1:16:0:0:16:542:-49.0589,-4.33173,0	./.:5:5:185:0:0:0,-1.38434,-17.0095	0/1:12:6:222:6:222:-16.8723,0,-16.8723	./.:8:8:263:0:0:0,-2.18015,-23.9692	./.:5:2:64:3:111:-8.82209,0,-4.50128	1/1:10:0:0:10:360:-32.7403,-2.73787,0	./.:7:0:0:7:259:-23.6654,-1.92603,0	./.:9:0:0:9:333:-30.3213,-2.46773,0	1/1:15:0:0:15:532:-48.1897,-4.07691,0	0/0:15:15:551:0:0:0,-4.0927,-49.9274	1/1:14:0:0:14:518:-46.9611,-3.82197,0	1/1:11:0:0:11:384:-34.8723,-2.99347,0	./.:7:0:0:7:249:-22.7522,-1.92532,0	1/1:12:0:0:12:444:-40.3052,-3.28028,0	0/1:12:6:212:6:218:-16.5109,0,-15.9659	0/1:21:13:458:8:286:-20.1594,0,-35.696	0/1:94:47:1688:47:1739:-131.126,0,-126.521	0/1:1069:525:19145:544:19908:-1501.36,0,-1432.73	0/1:1362:718:26059:642:23526:-1748.07,0,-1975.79	0/1:1138:582:21287:555:20196:-1508.83,0,-1607.03	0/0:56:56:2039:0:0:0,-15.1811,-183.746	0/1:321:142:5232:179:6411:-489.873,0,-383.913	0/1:75:34:1225:41:1457:-110.92,0,-90.036	1/1:1113:0:0:1112:40639:-3655.49,-301.027,0	1/1:534:0:0:534:19468:-1751.28,-144.516,0	0/1:906:476:17383:429:15704:-1167.59,0,-1318.63	0/0:86:86:3150:0:0:0,-23.3213,-283.695	1/1:184:1:37:183:6667:-596.635,-46.4727,0	1/1:722:0:0:721:26251:-2361.37,-195.144,0	0/1:86:54:1971:32:1151:-80.3547,0,-154.205	0/1:504:250:9049:254:9259:-696.541,0,-677.619	0/1:34:14:495:20:717:-55.4786,0,-35.4456	0/1:186:90:3279:96:3492:-263.887,0,-244.734	0/0:170:170:6125:0:0:0,-45.9926,-551.201	0/1:191:101:3686:90:3254:-241.11,0,-280.005	1/1:232:0:0:232:8539:-768.392,-62.8501,0	1/1:82:0:0:82:2965:-267.002,-22.1922,0	0/1:455:231:8384:224:8176:-612.364,0,-631.065	1/1:456:0:0:456:16592:-1492.58,-123.376,0	0/1:23:4:148:19:680:-55.1988,0,-7.13237	1/1:94:2:70:92:3373:-297.424,-19.1693,0	1/1:172:0:0:172:6309:-567.815,-46.5985,0	1/1:44:0:0:44:1604:-144.637,-11.9459,0	1/1:38:0:0:38:1369:-123.48,-10.3057,0	1/1:174:1:37:173:6339:-567.198,-43.8238,0	0/0:178:178:6482:0:0:0,-48.1775,-583.327	0/1:602:293:10708:309:11206:-845.122,0,-800.343	0/1:89:38:1398:51:1857:-143.104,0,-101.768	0/0:70:70:2499:0:0:0,-18.941,-225.086	0/1:304:148:5350:156:5768:-436.688,0,-399.019	1/1:127:2:74:125:4601:-407.537,-27.7646,0	0/1:56:34:1175:22:814:-58.2108,0,-90.7012	1/1:25:0:0:25:925:-83.5685,-6.80131,0	0/1:43:20:730:23:847:-64.705,0,-54.1539	1/1:76:0:0:76:2718:-244.8,-20.5799,0	0/1:18:2:74:16:584:-47.9484,0,-1.79185	1/1:12:1:37:11:403:-33.304,0,-0.0786042	0/1:248:137:4970:111:4077:-299.723,0,-380.031	1/1:117:0:0:117:4255:-383.05,-31.6861,0	0/1:46:21:750:25:852:-64.3477,0,-55.1815	0/1:13:8:296:5:185:-13.2308,0,-23.3	0/1:31:15:555:16:592:-45.0116,0,-41.6717	0/0:70:70:2516:0:0:0,-18.9562,-226.632	0/1:50:30:1083:20:740:-53.1503,0,-84.0555	0/0:23:23:851:0:0:0,-6.25961,-76.9126	1/1:20:0:0:20:707:-63.9294,-5.43047,0	0/1:23:15:551:8:296:-20.4927,0,-43.5402	0/1:21:9:329:12:421:-32.3499,0,-24.0473	0/1:47:23:851:24:865:-65.2267,0,-63.9796	0/0:59:59:2183:0:0:0,-16.0102,-196.719	0/1:81:37:1346:44:1601:-122.247,0,-99.2792	0/0:73:73:2660:0:0:0,-19.7853,-239.604	0/1:71:36:1310:35:1291:-97.0418,0,-98.7557	1/1:34:0:0:34:1250:-112.8,-9.23871,0	1/1:15:0:0:15:551:-49.9274,-4.0927,0	0/1:61:37:1369:24:815:-56.8895,0,-106.854	0/1:40:19:657:21:767:-58.348,0,-48.3958	0/1:12:3:123:9:348:-28.2934,0,-7.87787
Contig_1720	255	.	A	G	260649	.	AB=0.495471;ABP=4.52479;AC=145;AF=0.641593;AN=226;AO=8691;CIGAR=1X;DP=13807;DPB=13807;DPRA=2.2543;EPP=18875.3;EPPR=11101.4;GTI=0;LEN=1;MEANALT=1.0101;MQM=60;MQMR=60;NS=113;NUMALT=1;ODDS=0;PAIRED=0.999655;PAIREDR=0.999609;PAO=0;PQA=0;PQR=0;PRO=0;QA=316602;QR=186952;RO=5115;RPL=8691;RPP=18875.3;RPPR=11110.1;RPR=0;RUN=1;SAF=0;SAP=18875.3;SAR=8691;SRF=1;SRP=11101.4;SRR=5114;TYPE=snp;technology.Illumina=1	GT:DP:RO:QR:AO:QA:GL	./.:4:0:0:4:148:-13.6816,-1.11349,0	./.:4:0:0:4:148:-13.6816,-1.11349,0	./.:7:0:0:7:249:-22.7522,-1.92532,0	./.:4:2:74:2:74:-5.72729,0,-5.72729	./.:4:1:37:3:111:-9.14769,0,-2.3069	1/1:16:0:0:16:578:-52.3504,-4.36285,0	./.:5:5:185:0:0:0,-1.38434,-17.0095	0/1:12:6:218:6:222:-16.8724,0,-16.5102	./.:8:8:286:0:0:0,-2.19617,-26.0819	./.:5:2:74:3:111:-8.82137,0,-5.41947	1/1:10:0:0:10:366:-33.2863,-2.73846,0	./.:7:0:0:7:259:-23.6654,-1.92603,0	./.:9:0:0:9:333:-30.3213,-2.46773,0	1/1:15:0:0:15:547:-49.5658,-4.09259,0	0/0:15:15:528:0:0:0,-4.07679,-47.8281	1/1:14:0:0:14:481:-43.5928,-3.80522,0	1/1:11:0:0:11:407:-36.9772,-3.00943,0	./.:7:0:0:7:249:-22.7522,-1.92532,0	1/1:12:0:0:12:444:-40.3052,-3.28028,0	0/1:12:6:222:6:218:-16.5102,0,-16.8724	0/1:21:13:448:8:296:-21.0631,0,-34.7924	0/1:94:47:1712:47:1712:-128.695,0,-128.695	0/1:1069:525:19239:544:19921:-1502.49,0,-1441.16	0/1:1363:719:26354:644:23412:-1736.85,0,-2001.6	0/1:1138:582:21312:556:20105:-1500.39,0,-1609.09	0/0:56:56:2072:0:0:0,-15.1976,-186.735	0/1:321:142:5198:179:6505:-498.33,0,-380.794	0/1:75:34:1231:41:1517:-116.32,0,-90.5437	1/1:1112:1:14:1111:40511:-3642.68,-299.717,0	1/1:534:0:0:534:19442:-1748.94,-144.515,0	0/1:906:475:17353:431:15805:-1176.44,0,-1315.67	0/0:86:86:3137:0:0:0,-23.3062,-282.509	1/1:184:1:37:183:6691:-598.825,-46.5024,0	1/1:722:0:0:722:26289:-2364.74,-195.371,0	0/1:86:54:1972:32:1147:-79.9807,0,-154.298	0/1:504:250:9119:254:9287:-699.023,0,-683.91	0/1:34:14:498:20:720:-55.7366,0,-35.7037	0/1:186:90:3295:96:3513:-265.777,0,-246.156	0/0:170:170:6164:0:0:0,-46.0089,-554.723	0/1:191:101:3660:90:3284:-243.837,0,-277.662	1/1:232:0:0:232:8467:-761.884,-62.8165,0	1/1:82:0:0:82:3012:-271.283,-22.2386,0	0/1:455:231:8371:224:8173:-612.11,0,-629.909	1/1:456:0:0:456:16511:-1485.29,-123.358,0	0/1:23:4:144:19:703:-57.277,0,-6.75594	1/1:94:2:64:92:3313:-292.532,-19.6769,0	1/1:172:0:0:171:6255:-562.942,-46.3124,0	1/1:44:0:0:44:1614:-145.538,-11.9466,0	1/1:38:0:0:38:1402:-126.472,-10.3222,0	1/1:174:1:33:173:6223:-557.026,-44.0899,0	0/0:178:178:6480:0:0:0,-48.1771,-583.145	0/1:602:293:10756:309:11241:-848.206,0,-804.649	0/1:89:38:1406:51:1838:-141.395,0,-102.501	0/0:70:70:2537:0:0:0,-18.9724,-228.541	0/1:304:148:5437:156:5690:-429.627,0,-406.877	1/1:127:2:74:125:4597:-407.178,-27.7645,0	0/1:56:34:1244:22:814:-58.1633,0,-96.9176	1/1:25:0:0:25:911:-82.305,-6.80049,0	0/1:43:20:740:23:837:-63.8037,0,-55.0552	1/1:76:0:0:76:2711:-244.154,-20.5654,0	0/1:18:2:74:16:592:-48.6705,0,-1.79161	1/1:12:1:37:11:380:-31.2168,0,-0.0945513	0/1:248:137:5001:111:4066:-298.714,0,-382.836	1/1:117:0:0:117:4283:-385.603,-31.7168,0	0/1:46:21:740:25:917:-70.2078,0,-54.2337	0/1:13:8:288:5:185:-13.2311,0,-22.5763	0/1:31:15:555:16:592:-45.0116,0,-41.6717	0/0:70:70:2568:0:0:0,-18.9884,-231.347	0/1:50:30:1106:20:736:-52.7749,0,-86.1283	0/0:23:23:851:0:0:0,-6.25961,-76.9126	1/1:20:0:0:20:707:-63.9294,-5.43047,0	0/1:23:15:555:8:296:-20.4926,0,-43.9008	0/1:21:9:333:12:444:-34.4288,0,-24.3921	0/1:47:23:839:24:884:-66.9403,0,-62.8849	0/0:59:59:2179:0:0:0,-16.01,-196.359	0/1:81:37:1365:44:1618:-123.762,0,-100.976	0/0:73:73:2693:0:0:0,-19.8018,-242.591	0/1:71:36:1308:35:1285:-96.502,0,-98.5754	1/1:34:0:0:34:1225:-110.528,-9.22239,0	1/1:15:0:0:15:551:-49.9274,-4.0927,0	0/1:61:37:1365:24:868:-61.6648,0,-106.448	0/1:40:19:689:21:777:-59.2178,0,-51.2821	0/1:12:3:117:9:345:-28.0311,0,-7.33737
Contig_1729	267	.	T	C	84735	.	AB=0.498425;ABP=3.14713;AC=56;AF=0.237288;AN=236;AO=3170;CIGAR=1X;DP=13571;DPB=13571;DPRA=1.20457;EPP=6886.58;EPPR=22584.2;GTI=0;LEN=1;MEANALT=1.03333;MQM=60;MQMR=60;NS=118;NUMALT=1;ODDS=0;PAIRED=1;PAIREDR=1;PAO=0;PQA=0;PQR=0;PRO=0;QA=114344;QR=379485;RO=10399;RPL=3170;RPP=6886.58;RPPR=22584.2;RPR=0;RUN=1;SAF=0;SAP=6886.58;SAR=3170;SRF=0;SRP=22584.2;SRR=10399;TYPE=snp;technology.Illumina=1	GT:DP:RO:QR:AO:QA:GL	0/0:21:21:754:0:0:0,-5.70203,-68.1618	0/0:22:22:791:0:0:0,-5.97288,-71.4903	0/1:22:15:555:7:259:-17.4245,0,-44.1826	0/1:13:9:333:4:148:-9.87444,0,-26.6564	0/1:19:11:403:8:296:-21.6032,0,-31.2844	0/0:65:65:2387:0:0:0,-17.6343,-215.067	0/1:15:12:444:3:111:-5.96498,0,-36.1384	0/0:54:54:1961:0:0:0,-14.6393,-176.73	0/0:43:43:1581:0:0:0,-11.6759,-142.57	0/1:35:15:551:20:707:-54.2849,0,-40.2245	0/0:39:39:1429:0:0:0,-10.5924,-128.898	0/0:25:25:902:0:0:0,-6.78544,-81.4754	0/0:35:35:1287:0:0:0,-9.50956,-116.128	0/1:49:17:619:32:1174:-92.5346,0,-42.5022	0/0:51:51:1877:0:0:0,-13.8427,-169.194	0/1:32:20:740:12:444:-31.3768,0,-58.0928	0/0:20:20:740:0:0:0,-5.44707,-66.9287	0/0:34:34:1248:0:0:0,-9.23824,-112.618	0/1:31:15:532:16:588:-44.6674,0,-39.5964	0/1:32:15:555:17:629:-48.0743,0,-41.3953	0/1:17:11:407:6:222:-15.4637,0,-32.2122	0/1:65:20:713:45:1611:-127.532,0,-46.6384	0/0:1026:1025:37472:1:37:0,-274.438,-3367.33	0/1:1448:725:26455:723:26248:-1969.01,0,-1987.67	0/1:1195:586:21319:608:21872:-1644.26,0,-1594.58	0/0:47:47:1702:0:0:0,-12.7433,-153.434	0/1:198:86:3132:112:4020:-308.168,0,-228.245	0/0:72:72:2652:0:0:0,-19.5308,-238.904	0/0:1078:1078:39242:0:0:0,-291.708,-3529.72	0/1:624:331:12053:293:10547:-779.895,0,-915.403	0/0:769:769:28022:0:0:0,-208.129,-2520.64	0/0:61:61:2226:0:0:0,-16.5358,-200.568	0/0:98:96:3511:2:74:0,-19.8931,-309.477	0/0:544:544:19762:0:0:0,-147.207,-1777.72	0/1:57:25:897:32:1164:-89.4352,0,-65.3749	0/1:361:199:7298:162:5809:-424.881,0,-558.872	0/1:27:15:555:12:444:-32.7567,0,-42.7816	0/1:137:58:2068:79:2793:-214.324,0,-149.092	0/1:122:56:2016:66:2367:-180.06,0,-148.441	0/0:108:108:3951:0:0:0,-29.2649,-355.724	0/1:174:88:3171:86:3045:-226.958,0,-238.296	0/0:56:56:2019:0:0:0,-15.1797,-181.945	0/0:354:354:12980:0:0:0,-95.8751,-1167.83	0/1:341:189:6896:152:5518:-404.149,0,-528.111	0/0:21:21:754:0:0:0,-5.70203,-68.1618	0/1:68:28:1005:40:1426:-110.046,0,-72.1004	0/0:115:115:4151:0:0:0,-31.1141,-373.663	0/1:30:14:495:16:584:-44.5844,0,-36.5328	0/1:28:14:518:14:485:-36.1843,0,-39.1789	0/1:95:51:1877:44:1531:-112.113,0,-143.313	0/0:127:127:4593:0:0:0,-34.3928,-413.453	0/0:523:523:19156:0:0:0,-141.631,-1723.32	0/1:45:17:629:28:1003:-78.2208,0,-44.5131	0/1:50:21:777:29:1069:-82.7928,0,-56.4698	0/0:173:173:6331:0:0:0,-46.8538,-569.776	0/0:88:88:3242:0:0:0,-23.8639,-291.97	0/1:60:40:1430:20:736:-50.0735,0,-112.58	0/1:19:10:366:9:329:-24.5897,0,-27.9371	0/1:16:10:370:6:222:-15.7427,0,-29.1469	0/1:133:63:2278:70:2534:-192.078,0,-169.041	0/0:20:20:720:0:0:0,-5.44565,-65.1209	0/0:20:20:740:0:0:0,-5.44707,-66.9287	0/0:601:601:21867:0:0:0,-162.616,-1967.01	0/1:227:111:4085:116:4169:-313.662,0,-306.145	0/0:74:74:2724:0:0:0,-20.0721,-245.378	0/1:15:7:259:8:273:-20.6446,0,-19.3913	0/0:44:42:1527:2:74:0,-5.25877,-131.005	0/1:100:45:1638:55:1977:-150.923,0,-120.412	0/0:71:71:2592:0:0:0,-19.2442,-233.489	0/1:34:14:518:20:736:-57.1775,0,-37.5047	0/0:27:27:995:0:0:0,-7.34289,-89.864	0/1:34:18:643:16:588:-43.8381,0,-48.7852	0/1:30:20:736:10:337:-22.2701,0,-58.3064	0/0:72:72:2650:0:0:0,-19.5304,-238.722	0/0:96:96:3532:0:0:0,-26.0302,-318.053	0/0:118:118:4255:0:0:0,-31.9403,-383.033	0/1:84:41:1513:43:1573:-118.892,0,-113.487	0/0:88:88:3229:0:0:0,-23.8488,-290.783	0/1:32:20:732:12:444:-31.377,0,-57.3727	0/1:22:18:656:4:148:-7.39097,0,-53.3141	0/0:68:68:2483:0:0:0,-18.4313,-223.683	0/1:33:16:578:17:621:-47.0783,0,-43.1973	0/0:61:61:2400:0:0:0,-16.5462,-216.132
Contig_1744	205	.	C	T	272731	.	AB=0.499135;ABP=3.04037;AC=176;AF=0.77193;AN=228;AO=9046;CIGAR=1X;DP=11391;DPB=11391;DPRA=74.4551;EPP=19646.1;EPPR=5062.54;GTI=0;LEN=1;MEANALT=1.1028;MQM=60;MQMR=60;NS=114;NUMALT=1;ODDS=0;PAIRED=1;PAIREDR=1;PAO=0;PQA=0;PQR=0;PRO=0;QA=318094;QR=84025;RO=2330;RPL=0;RPP=19646.1;RPPR=5062.54;RPR=9046;RUN=1;SAF=0;SAP=19646.1;SAR=9046;SRF=0;SRP=5062.54;SRR=2330;TYPE=snp;technology.Illumina=1	GT:DP:RO:QR:AO:QA:GL	0/1:11:8:273:3:84:-4.63986,0,-21.8102	0/1:10:5:185:5:162:-11.995,0,-14.102	./.:5:0:0:5:181:-16.6426,-1.38422,0	./.:8:0:0:8:286:-26.0819,-2.19617,0	./.:2:2:74:0:0:0,-0.571791,-7.02567	0/1:14:6:218:8:282:-21.746,0,-15.9434	./.:2:2:74:0:0:0,-0.571791,-7.02567	0/1:10:4:144:6:218:-17.0883,0,-10.3584	0/1:12:7:232:5:185:-13.5296,0,-17.7817	1/1:15:1:37:14:458:-38.1181,-0.707561,0	./.:9:0:0:9:310:-28.2117,-2.45174,0	./.:7:4:148:3:101:-7.3038,0,-11.5978	1/1:11:0:0:11:403:-36.6146,-3.00931,0	0/1:17:11:403:6:199:-13.3822,0,-31.8669	0/1:12:7:259:5:175:-12.607,0,-20.2318	1/1:14:0:0:14:454:-41.1307,-3.78918,0	./.:8:4:148:4:148:-11.2998,0,-11.2998	./.:7:0:0:7:226:-20.6353,-1.90927,0	1/1:10:0:0:10:370:-33.6493,-2.73858,0	1/1:13:0:0:13:471:-42.7265,-3.55042,0	0/1:19:7:259:12:416:-32.4639,0,-18.2573	1/1:52:0:0:52:1847:-166.474,-14.0956,0	0/1:1091:561:20359:527:18714:-1388.83,0,-1537.05	1/1:1233:0:0:1231:43529:-3914.85,-332.573,0	0/1:1241:633:22814:608:21325:-1582.39,0,-1716.63	1/1:42:0:0:42:1458:-131.455,-11.3674,0	0/1:215:96:3423:119:4217:-321.327,0,-249.851	1/1:76:0:0:76:2710:-244.082,-20.5797,0	1/1:892:2:74:890:30906:-2772.69,-233.997,0	1/1:466:0:0:466:16679:-1500.34,-125.997,0	1/1:691:1:14:690:24355:-2189.3,-185.419,0	1/1:84:0:0:84:2967:-267.147,-22.7011,0	0/1:124:55:1926:68:2425:-185.027,0,-140.099	0/1:541:256:9150:285:9993:-752.603,0,-676.894	0/1:62:32:1134:30:1083:-80.7952,0,-85.3755	1/1:405:0:0:404:14310:-1287.23,-109.17,0	1/1:16:0:0:16:565:-51.1572,-4.34764,0	0/1:115:55:2013:60:2075:-155.648,0,-150.14	1/1:93:0:0:93:3295:-296.668,-25.1529,0	1/1:119:0:0:119:4216:-379.509,-32.1922,0	1/1:161:0:0:161:5749:-517.364,-43.5377,0	0/1:54:23:847:31:1125:-86.7442,0,-61.6859	0/1:334:172:6211:162:5773:-429.005,0,-468.439	1/1:405:0:0:405:14210:-1278.17,-109.371,0	1/1:26:1:37:25:871:-75.3057,-3.69801,0	1/1:97:0:0:97:3451:-310.696,-26.2355,0	0/1:129:63:2303:66:2360:-177.492,0,-172.389	1/1:38:0:0:38:1304:-117.606,-10.2874,0	1/1:32:0:0:32:1164:-105.06,-8.69584,0	1/1:128:0:0:128:4404:-396.284,-34.5057,0	1/1:97:0:0:97:3450:-310.629,-26.2517,0	1/1:456:1:33:453:15705:-1409.47,-119.472,0	0/1:84:37:1297:47:1588:-120.282,0,-94.1185	1/1:55:2:74:53:1879:-162.652,-8.22388,0	1/1:66:0:0:66:2356:-212.241,-17.8724,0	1/1:128:3:111:125:4415:-387.376,-24.6076,0	1/1:76:0:0:74:2610:-235.052,-20.0077,0	1/1:14:0:0:14:514:-46.5993,-3.82186,0	0/1:40:21:740:19:670:-49.5848,0,-55.8992	1/1:65:0:0:65:2298:-207.004,-17.5854,0	./.:6:1:37:5:185:-15.2927,0,-1.73439	1/1:16:0:0:16:564:-51.0838,-4.36202,0	1/1:202:0:0:201:6851:-616.33,-54.205,0	0/1:120:66:2415:52:1853:-134.857,0,-185.451	0/1:28:17:629:11:337:-22.8225,0,-49.219	1/1:14:0:0:14:475:-43.0486,-3.80463,0	1/1:24:0:0:24:828:-74.7899,-6.49789,0	1/1:54:0:0:54:1852:-166.866,-14.5898,0	1/1:34:0:0:34:1188:-107.176,-9.20572,0	1/1:23:0:0:23:814:-73.5547,-6.24291,0	1/1:13:0:0:13:435:-39.4298,-3.51925,0	1/1:15:0:0:15:512:-46.3786,-4.07549,0	0/1:11:8:296:3:111:-7.07526,0,-23.8831	0/1:49:26:935:23:785:-57.4847,0,-71.0219	0/1:54:25:894:29:1023:-77.5651,0,-65.9544	0/1:66:38:1369:28:995:-71.7599,0,-105.455	0/1:40:20:740:20:709:-53.0864,0,-55.8959	1/1:51:0:0:50:1730:-155.892,-13.5075,0	0/1:28:14:518:14:485:-36.1843,0,-39.1789	1/1:11:0:0:11:351:-31.8594,-2.9768,0	1/1:49:0:0:49:1630:-146.839,-13.1898,0	0/1:25:6:212:19:657:-52.557,0,-12.3847	1/1:13:0:0:13:450:-40.8293,-3.55037,0
Contig_1759	277	.	A	T	152474	.	AB=0.479086;ABP=15.8169;AC=178;AF=0.754237;AN=236;AO=4960;CIGAR=1X;DP=6728;DPB=6728;DPRA=0;EPP=10773.5;EPPR=3840;GTI=0;LEN=1;MEANALT=1.00855;MQM=60;MQMR=60;NS=118;NUMALT=1;ODDS=0;PAIRED=1;PAIREDR=1;PAO=0;PQA=0;PQR=0;PRO=0;QA=180610;QR=63938;RO=1767;RPL=4960;RPP=10773.5;RPPR=3840;RPR=0;RUN=1;SAF=0;SAP=10773.5;SAR=4960;SRF=0;SRP=3840;SRR=1767;TYPE=snp;technology.Illumina=1	GT:DP:RO:QR:AO:QA:GL	0/1:29:13:454:16:592:-45.5825,0,-33.1082	0/1:43:20:697:23:841:-64.1807,0,-51.1806	0/1:28:15:532:13:477:-35.4768,0,-40.4273	1/1:33:0:0:33:1184:-106.839,-8.95142,0	1/1:26:0:0:26:916:-82.7109,-7.04042,0	0/1:88:49:1762:39:1374:-99.8946,0,-134.87	0/1:23:11:397:12:444:-33.8694,0,-29.6221	1/1:97:0:0:96:3489:-314.17,-26.0137,0	0/1:89:48:1718:41:1494:-110.442,0,-130.602	1/1:69:4:138:65:2339:-198.257,-6.25203,0	0/1:88:46:1688:42:1530:-113.928,0,-128.157	0/1:34:19:699:15:551:-40.4835,0,-53.8388	1/1:43:0:0:43:1577:-142.21,-11.6758,0	1/1:120:0:0:120:4362:-392.675,-32.4985,0	0/1:110:48:1766:62:2218:-169.881,0,-129.214	1/1:73:0:0:73:2691:-242.41,-19.8013,0	1/1:41:0:0:41:1453:-131.016,-11.1023,0	1/1:75:0:0:75:2744:-247.16,-20.3277,0	1/1:38:0:0:38:1375:-124.022,-10.3063,0	0/1:60:27:945:33:1203:-92.1577,0,-68.8782	0/1:13:8:292:5:162:-11.1452,0,-22.9541	0/1:12:8:296:4:148:-10.1548,0,-23.5898	1/1:503:0:0:503:18380:-1653.51,-136.209,0	0/1:711:365:13262:346:12689:-949.009,0,-1000.49	0/1:524:287:10415:237:8589:-630.823,0,-795.134	1/1:27:0:0:27:989:-89.3218,-7.3423,0	1/1:56:0:0:56:2012:-181.299,-15.1651,0	1/1:13:0:0:13:481:-43.6331,-3.55113,0	1/1:539:0:0:539:19483:-1752.56,-145.789,0	1/1:255:0:0:255:9256:-832.821,-69.0139,0	0/1:276:140:5100:136:4953:-370.936,0,-384.142	0/1:18:12:417:6:199:-13.1208,0,-32.8506	1/1:32:0:0:32:1170:-105.602,-8.69643,0	0/1:230:121:4354:109:3962:-294.294,0,-329.507	1/1:21:0:0:21:763:-68.9922,-5.71709,0	0/1:120:62:2230:58:2132:-159.442,0,-168.235	./.:5:0:0:5:185:-17.0095,-1.38434,0	0/1:44:27:999:17:629:-44.7706,0,-78.1341	0/1:32:19:657:13:471:-33.8467,0,-50.6036	1/1:28:0:0:28:1026:-92.6498,-7.61315,0	0/1:57:27:962:30:1046:-78.8181,0,-71.2623	1/1:10:0:0:10:360:-32.7403,-2.73787,0	0/1:138:81:2966:57:2109:-152.455,0,-229.586	1/1:89:0:0:89:3271:-294.579,-24.1346,0	./.:8:5:181:3:111:-7.92575,0,-14.3102	1/1:33:3:111:30:1079:-88.4115,0,-1.06545	0/1:33:19:695:14:504:-36.519,0,-53.7566	0/1:17:9:333:8:296:-22.1631,0,-25.5128	./.:5:0:0:5:185:-17.0095,-1.38434,0	0/1:31:21:750:10:347:-22.9129,0,-59.2913	0/1:22:7:236:15:551:-43.8378,0,-15.3462	1/1:236:0:0:236:8616:-775.304,-63.9146,0	1/1:13:0:0:13:469:-42.5446,-3.54996,0	1/1:10:0:0:10:347:-31.5423,-2.7226,0	1/1:11:0:0:11:407:-36.9772,-3.00943,0	0/1:22:5:185:17:629:-50.8721,0,-10.735	1/1:14:0:0:14:518:-46.9611,-3.82197,0	./.:5:3:101:2:74:-5.42019,0,-7.90319	./.:7:2:51:5:185:-14.9939,0,-2.73465	0/1:62:31:1086:31:1133:-85.2875,0,-81.0392	./.:9:7:259:2:74:-4.27034,0,-21.1155	0/1:17:7:245:10:370:-28.8633,0,-17.5481	1/1:291:0:0:291:10577:-951.621,-78.749,0	1/1:103:0:0:103:3748:-337.466,-27.9097,0	1/1:16:0:0:16:588:-53.2555,-4.36355,0	./.:8:5:185:3:111:-7.92563,0,-14.674	1/1:21:1:37:20:726:-62.3011,-2.37153,0	1/1:44:0:0:44:1628:-146.8,-11.9474,0	1/1:21:0:0:21:773:-69.8959,-5.7178,0	1/1:13:0:0:13:481:-43.6331,-3.55113,0	./.:9:0:0:9:310:-28.2117,-2.45174,0	./.:9:5:185:4:148:-11.0084,0,-14.3774	1/1:11:0:0:11:407:-36.9772,-3.00943,0	1/1:13:0:0:13:477:-43.2711,-3.55101,0	0/1:33:21:773:12:401:-27.2244,0,-60.8114	1/1:60:0:0:60:2220:-200.047,-16.281,0	0/1:48:28:1028:20:730:-52.7821,0,-79.6488	0/1:50:22:810:28:1032:-79.4576,0,-59.4455	0/1:19:8:292:11:403:-31.2845,0,-21.2423	0/1:11:7:255:4:148:-10.4369,0,-20.1591	1/1:35:0:0:35:1287:-116.128,-9.50956,0	0/1:10:3:111:7:259:-20.8159,0,-7.3562	1/1:47:0:0:47:1871:-168.59,-12.7613,0
Contig_1825	89	.	G	A	158141	.	AB=0.516393;ABP=12.9777;AC=125;AF=0.520833;AN=240;AO=5191;CIGAR=1X;DP=9204;DPB=9204;DPRA=1.7197;EPP=11275.1;EPPR=8708.44;GTI=0;LEN=1;MEANALT=1.02913;MQM=60;MQMR=60;NS=120;NUMALT=1;ODDS=0;PAIRED=1;PAIREDR=1;PAO=0;PQA=0;PQR=0;PRO=0;QA=190315;QR=144742;RO=4009;RPL=5191;RPP=11275.1;RPPR=8708.44;RPR=0;RUN=1;SAF=5191;SAP=11275.1;SAR=0;SRF=4009;SRP=8708.44;SRR=0;TYPE=snp;technology.Illumina=1	GT:DP:RO:QR:AO:QA:GL	0/1:44:21:777:23:851:-64.7887,0,-58.116	0/1:76:42:1550:34:1254:-92.3419,0,-119.004	1/1:58:2:74:56:2062:-179.153,-9.06996,0	0/1:36:18:643:18:662:-49.9632,0,-48.233	0/0:51:50:1824:1:37:0,-10.507,-161.085	0/1:134:67:2382:67:2471:-186.151,0,-178.111	0/1:57:26:950:31:1147:-87.8994,0,-70.1483	0/0:130:129:4648:1:37:0,-31.8879,-415.084	0/1:101:55:2027:46:1688:-124.61,0,-155.135	1/1:83:4:133:79:2872:-246.677,-10.5133,0	1/1:107:0:0:107:3926:-353.474,-28.9944,0	0/0:49:49:1768:0:0:0,-13.2848,-159.37	0/1:73:42:1473:31:1139:-82.8214,0,-112.899	1/1:113:1:37:112:4085:-364.458,-27.3008,0	0/0:117:116:4191:1:37:0,-28.3689,-373.981	1/1:99:0:0:99:3649:-328.577,-26.8433,0	0/1:61:32:1170:29:1042:-77.3445,0,-88.8932	0/1:92:50:1807:42:1544:-114.112,0,-137.784	0/1:93:42:1517:51:1873:-143.467,0,-111.394	0/0:122:122:4447:0:0:0,-33.0565,-400.342	0/1:11:3:111:8:273:-21.7942,0,-7.09122	0/1:37:25:925:12:444:-30.0038,0,-73.3971	1/1:511:0:0:510:18671:-1679.68,-138.102,0	1/1:694:0:0:694:25464:-2290.68,-187.942,0	0/0:591:590:21365:1:37:0,-156.624,-1918.6	0/1:29:6:222:23:851:-68.9514,0,-12.1595	0/0:136:136:4928:0:0:0,-36.8414,-443.597	0/1:41:9:306:32:1184:-95.664,0,-16.4644	1/1:655:0:0:655:24037:-2162.31,-177.367,0	0/1:338:163:5886:175:6439:-487.824,0,-438.028	0/1:425:207:7486:218:8026:-607.019,0,-558.378	0/0:31:31:1114:0:0:0,-8.40984,-100.543	0/1:83:39:1386:44:1628:-124.133,0,-102.325	0/1:358:160:5802:197:7216:-552.566,0,-425.329	0/0:40:40:1433:0:0:0,-10.8467,-129.235	0/1:185:86:3098:99:3628:-276.402,0,-228.704	0/1:11:6:222:5:185:-13.7984,0,-17.16	0/1:64:30:1083:34:1254:-95.6256,0,-80.2188	0/1:62:31:1143:31:1147:-86.5287,0,-86.1691	0/1:53:30:1087:23:851:-62.334,0,-83.5903	1/1:76:0:0:76:2808:-252.934,-20.6145,0	1/1:31:0:0:31:1147:-103.536,-8.4264,0	0/1:210:97:3511:113:4169:-318.305,0,-259.061	0/0:161:160:5763:1:37:0,-40.2672,-515.357	0/1:16:13:473:3:111:-5.68974,0,-38.4775	0/1:41:18:612:23:851:-65.6473,0,-44.0637	0/0:103:103:3665:0:0:0,-27.8746,-329.964	1/1:24:1:27:23:841:-73.5538,-4.08878,0	0/1:17:8:296:9:333:-25.5128,0,-22.1631	0/1:53:29:1048:24:878:-64.7561,0,-80.0774	0/0:76:74:2690:1:37:0,-17.0078,-238.98	0/0:239:238:8615:0:0:0,-64.4196,-775.179	1/1:12:0:0:12:444:-40.3052,-3.28028,0	1/1:27:0:0:27:991:-89.5036,-7.34277,0	1/1:63:0:0:63:2276:-205.063,-17.076,0	0/1:42:17:588:25:903:-70.05,0,-41.6265	0/1:27:15:551:12:444:-32.7568,0,-42.4214	0/0:15:15:540:0:0:0,-4.09041,-48.9285	0/0:14:14:499:0:0:0,-3.81944,-45.2381	0/1:78:43:1573:35:1273:-93.5113,0,-120.532	0/0:13:12:424:1:37:0,-0.193316,-35.1071	0/1:15:13:450:2:74:-2.62853,0,-36.6847	0/1:334:159:5745:175:6407:-486.044,0,-426.453	1/1:111:0:0:111:4053:-364.882,-30.0624,0	0/1:41:25:902:16:592:-42.2592,0,-70.218	./.:9:0:0:9:333:-30.3213,-2.46773,0	1/1:22:0:0:22:810:-73.2239,-5.98865,0	1/1:68:0:0:68:2512:-226.311,-18.4477,0	1/1:41:0:0:41:1517:-136.816,-11.1349,0	0/1:12:4:148:8:296:-23.5898,0,-10.1548	0/1:11:4:148:7:259:-20.5215,0,-10.4368	0/1:17:2:74:15:551:-45.2498,0,-2.065	0/1:22:12:434:10:370:-27.4595,0,-33.2456	0/1:36:14:493:22:814:-63.6633,0,-34.7012	1/1:56:0:0:56:2030:-182.937,-15.1806,0	0/1:85:31:1143:54:1988:-155.993,0,-79.8905	0/1:56:33:1221:23:847:-61.1375,0,-94.8427	0/1:32:15:555:17:625:-47.7143,0,-41.3954	0/1:20:10:366:10:370:-28.0174,0,-27.6565	0/1:13:8:282:5:185:-13.2317,0,-22.0322	1/1:40:0:0:40:1468:-132.408,-10.8637,0	0/1:12:6:218:6:222:-16.8724,0,-16.5102	0/1:117:60:2021:57:1978:-146.409,0,-150.279
Contig_1825	95	.	T	G	207243	.	AB=0.519082;ABP=18.1762;AC=184;AF=0.766667;AN=240;AO=6762;CIGAR=1X;DP=9084;DPB=9084;DPRA=0;EPP=14686.5;EPPR=5038.65;GTI=0;LEN=1;MEANALT=1.02521;MQM=60;MQMR=60;NS=120;NUMALT=1;ODDS=0;PAIRED=1;PAIREDR=1;PAO=0;PQA=0;PQR=0;PRO=0;QA=245828;QR=84195;RO=2319;RPL=6762;RPP=14686.5;RPPR=5038.65;RPR=0;RUN=1;SAF=6762;SAP=14686.5;SAR=0;SRF=2319;SRP=5038.65;SRR=0;TYPE=snp;technology.Illumina=1	GT:DP:RO:QR:AO:QA:GL	0/1:44:21:762:23:851:-64.7911,0,-56.7645	1/1:74:1:37:73:2687:-238.712,-16.7391,0	1/1:58:0:0:58:2107:-189.864,-15.723,0	1/1:36:0:0:36:1320:-119.096,-9.78029,0	0/1:50:29:1031:21:769:-55.7688,0,-79.3694	0/1:133:67:2429:66:2434:-183.075,0,-182.61	0/1:56:26:954:30:1060:-80.3377,0,-70.8003	0/1:130:56:2072:74:2673:-205.394,0,-151.302	1/1:99:0:0:99:3628:-326.672,-26.8279,0	1/1:83:1:37:82:3012:-267.946,-19.1771,0	1/1:105:0:0:105:3832:-345.037,-28.4653,0	0/1:49:24:878:25:911:-68.8265,0,-65.8508	1/1:72:0:0:72:2602:-234.37,-19.4991,0	1/1:112:1:37:111:4023:-358.863,-27.0131,0	0/1:115:54:1975:61:2147:-162.13,0,-146.692	1/1:98:0:0:98:3596:-323.812,-26.572,0	0/1:59:31:1120:28:999:-74.0325,0,-84.9358	0/1:91:49:1734:42:1540:-114.044,0,-131.483	0/1:91:39:1429:51:1819:-139.411,0,-104.318	0/1:121:44:1591:77:2769:-216.505,0,-110.467	0/1:11:4:148:7:259:-20.5215,0,-10.4368	1/1:37:0:0:37:1365:-123.144,-10.0514,0	1/1:500:0:0:500:18182:-1635.66,-135.345,0	1/1:686:0:0:686:25032:-2251.85,-185.777,0	0/1:587:281:10262:306:11123:-841.661,0,-764.286	1/1:27:0:0:27:976:-88.132,-7.32714,0	0/1:134:71:2615:63:2281:-169.017,0,-199.085	1/1:41:0:0:41:1494:-134.726,-11.119,0	1/1:647:0:0:646:23472:-2111.48,-174.884,0	0/1:335:161:5861:174:6357:-481.223,0,-436.606	0/1:423:205:7395:218:7970:-602.529,0,-550.767	0/1:31:13:454:18:658:-50.9872,0,-32.5567	1/1:83:0:0:83:3012:-271.265,-22.4928,0	0/1:351:157:5742:194:7092:-543.023,0,-421.541	0/1:38:16:565:22:814:-63.1226,0,-40.6466	0/1:180:83:3007:97:3541:-269.949,0,-221.854	1/1:11:0:0:11:407:-36.9772,-3.00943,0	1/1:64:0:0:64:2356:-212.28,-17.3641,0	0/1:60:30:1096:30:1106:-83.3837,0,-82.4831	0/1:53:30:1110:23:824:-59.8886,0,-85.6654	1/1:76:0:0:76:2768:-249.337,-20.6125,0	1/1:31:0:0:31:1143:-103.176,-8.42628,0	0/1:207:96:3517:111:4076:-310.734,0,-260.429	0/1:159:87:3140:72:2622:-192.93,0,-239.54	0/1:16:8:296:8:282:-21.179,0,-22.4456	1/1:41:0:0:41:1482:-133.646,-11.1187,0	0/1:101:49:1751:52:1905:-144.181,0,-130.288	1/1:24:1:33:23:837:-72.6507,-3.54676,0	1/1:16:0:0:16:592:-53.6169,-4.36367,0	0/1:52:29:1036:23:847:-62.2492,0,-79.2704	0/1:73:38:1398:35:1287:-96.135,0,-106.134	0/1:239:115:4155:124:4547:-344.443,0,-309.158	1/1:11:0:0:11:407:-36.9772,-3.00943,0	1/1:27:0:0:27:939:-84.7765,-7.31045,0	1/1:63:0:0:63:2293:-206.613,-17.092,0	0/1:42:17:621:25:917:-71.2938,0,-44.5998	0/1:26:15:551:11:384:-27.615,0,-42.7159	0/1:15:5:175:10:366:-29.0724,0,-11.7654	0/1:14:7:236:7:255:-19.3128,0,-17.5742	1/1:77:2:74:75:2717:-238.074,-14.217,0	0/1:13:8:259:5:185:-13.2476,0,-19.9465	0/1:15:9:333:6:222:-16.0228,0,-26.0806	0/1:327:157:5707:170:6208:-470.016,0,-424.919	1/1:108:0:0:108:3916:-352.561,-29.2487,0	0/1:40:24:865:16:592:-42.5469,0,-67.1548	./.:9:0:0:9:329:-29.9579,-2.46761,0	1/1:21:0:0:21:763:-68.9922,-5.71709,0	1/1:68:0:0:68:2508:-225.951,-18.4476,0	1/1:41:0:0:40:1447:-130.497,-10.8475,0	1/1:12:0:0:12:440:-39.9429,-3.28016,0	0/1:11:4:148:7:251:-19.7966,0,-10.4371	1/1:17:0:0:17:614:-55.5856,-4.63211,0	1/1:22:0:0:22:810:-73.2239,-5.98865,0	1/1:36:1:37:35:1258:-110.163,-6.43896,0	1/1:56:1:37:55:1988:-175.832,-11.8589,0	1/1:81:0:0:81:2928:-263.712,-21.9512,0	1/1:56:0:0:56:2033:-183.208,-15.1813,0	1/1:31:0:0:31:1139:-102.816,-8.42616,0	0/1:19:10:347:9:309:-22.7985,0,-26.2193	1/1:13:1:37:12:416:-34.3831,-0.193079,0	1/1:40:0:0:40:1435:-129.417,-10.8471,0	0/1:12:6:222:6:222:-16.8723,0,-16.8723	1/1:116:0:0:116:3968:-357.314,-31.4374,0
Contig_1886	189	.	G	T	362086	.	AB=0.510461;ABP=11.3241;AC=169;AF=0.728448;AN=232;AO=11927;CIGAR=1X;DP=16232;DPB=16232;DPRA=56.9368;EPP=25902.2;EPPR=9333.83;GTI=0;LEN=1;MEANALT=1.07018;MQM=60;MQMR=60;NS=116;NUMALT=1;ODDS=0;PAIRED=1;PAIREDR=1;PAO=0;PQA=0;PQR=0;PRO=0;QA=430023;QR=155060;RO=4297;RPL=0;RPP=25902.2;RPPR=9333.83;RPR=11927;RUN=1;SAF=0;SAP=25902.2;SAR=11927;SRF=0;SRP=9333.83;SRR=4297;TYPE=snp;technology.Illumina=1	GT:DP:RO:QR:AO:QA:GL	1/1:10:0:0:10:370:-33.6493,-2.73858,0	./.:7:0:0:7:232:-21.1839,-1.90986,0	./.:6:3:107:3:111:-8.51367,0,-8.14809	./.:4:4:148:0:0:0,-1.11349,-13.6816	./.:7:2:74:5:185:-14.9778,0,-4.83551	1/1:14:0:0:14:485:-43.9546,-3.80534,0	./.:7:3:111:4:148:-11.5971,0,-8.21628	0/1:14:7:259:7:255:-19.2969,0,-19.6587	1/1:14:0:0:14:495:-44.8607,-3.80605,0	0/1:13:2:74:11:392:-32.0108,0,-3.16254	1/1:13:0:0:13:481:-43.6331,-3.55113,0	./.:7:1:37:6:222:-18.3586,0,-1.45474	./.:8:0:0:8:288:-26.2655,-2.19664,0	0/1:19:12:394:7:259:-18.2876,0,-30.4715	0/1:16:11:379:5:181:-12.032,0,-29.9666	0/1:16:9:333:7:259:-19.0937,0,-25.7959	./.:6:5:185:1:37:-1.73439,0,-15.2927	0/1:10:5:185:5:181:-13.7232,0,-14.0862	0/1:15:9:323:5:162:-10.8661,0,-25.4778	0/1:16:6:222:10:370:-29.1469,0,-15.7427	1/1:44:0:0:44:1579:-142.37,-11.9304,0	0/1:89:44:1605:45:1657:-125.106,0,-120.407	1/1:1350:0:0:1350:48916:-4399.78,-365.27,0	0/1:1808:923:33417:885:31889:-2379.03,0,-2516.58	0/1:1413:691:24865:721:25888:-1946.57,0,-1854.56	0/1:75:39:1433:36:1324:-98.9219,0,-108.739	0/1:330:175:6335:155:5651:-419.11,0,-480.626	0/1:96:55:2021:41:1472:-106.526,0,-155.976	0/1:1267:584:21170:682:24638:-1873.51,0,-1561.7	1/1:742:0:0:741:26762:-2407.34,-200.541,0	0/1:945:463:16482:481:17434:-1312.88,0,-1227.13	1/1:116:0:0:116:4252:-382.816,-31.4465,0	0/1:167:85:3117:82:2973:-222.331,0,-235.306	1/1:764:0:0:764:27547:-2477.78,-206.624,0	1/1:89:0:0:89:3172:-285.62,-24.085,0	1/1:582:1:37:581:21032:-1888.58,-154.133,0	1/1:50:0:0:50:1812:-163.345,-13.5702,0	0/1:173:86:3118:87:3125:-234.413,0,-233.779	0/1:164:77:2766:87:3136:-237.862,0,-204.546	0/1:149:71:2555:78:2866:-217.622,0,-189.603	1/1:236:0:0:236:8581:-772.144,-63.8991,0	1/1:85:0:0:85:2980:-268.313,-22.9696,0	1/1:476:2:51:474:17040:-1528.26,-124.145,0	0/1:515:257:9355:258:9140:-682.82,0,-702.313	1/1:41:0:0:41:1472:-132.745,-11.118,0	0/1:122:51:1792:71:2573:-198.619,0,-128.278	0/1:179:89:3193:89:3256:-244.838,0,-239.159	0/1:53:29:1059:24:832:-60.6091,0,-81.1005	1/1:49:0:0:49:1783:-160.736,-13.2996,0	0/1:142:66:2392:76:2662:-201.172,0,-176.894	1/1:202:0:0:201:7267:-653.938,-54.4034,0	1/1:660:0:0:659:23766:-2137.84,-178.31,0	0/1:85:41:1494:44:1559:-117.373,0,-111.549	1/1:78:0:0:78:2803:-252.465,-21.1371,0	1/1:302:0:0:302:10862:-977.228,-81.6901,0	1/1:156:6:195:150:5399:-468.383,-24.6772,0	0/1:96:44:1585:52:1896:-144.722,0,-116.7	0/1:25:17:621:8:292:-19.5804,0,-49.3046	1/1:41:0:0:41:1452:-130.942,-11.1166,0	0/1:94:46:1664:48:1737:-130.935,0,-124.377	1/1:23:0:0:23:839:-75.8306,-6.25926,0	0/1:19:11:397:8:292:-21.2429,0,-30.7419	1/1:396:1:14:395:14300:-1285.27,-105.936,0	1/1:191:0:0:191:6865:-617.777,-51.692,0	0/1:67:24:866:43:1521:-118.862,0,-59.8813	1/1:19:0:0:19:694:-62.7883,-5.17593,0	0/1:47:23:833:24:865:-65.2276,0,-62.36	0/1:90:43:1587:47:1658:-124.911,0,-118.561	0/1:69:33:1178:36:1328:-100.938,0,-87.4099	1/1:30:0:0:30:1065:-96.1484,-8.15241,0	1/1:17:0:0:17:619:-56.0401,-4.63381,0	1/1:32:0:0:32:1137:-102.609,-8.67987,0	0/1:31:16:588:15:532:-39.5964,0,-44.6674	0/1:73:34:1224:39:1372:-103.799,0,-90.4812	1/1:100:0:0:100:3592:-323.418,-27.0803,0	1/1:117:0:0:117:4183:-376.542,-31.6533,0	1/1:84:0:0:84:3028:-272.685,-22.7475,0	1/1:68:0:0:68:2347:-211.373,-18.365,0	1/1:37:0:0:37:1266:-114.169,-10.0017,0	1/1:20:0:0:20:726:-65.6639,-5.44624,0	1/1:84:0:0:84:3026:-272.506,-22.7479,0	0/1:38:13:446:25:901:-70.9743,0,-29.9153	1/1:16:0:0:16:570:-51.6308,-4.36316,0
Contig_1903	59	.	G	A	74665.5	.	AB=0.504858;ABP=4.12848;AC=72;AF=0.315789;AN=228;AO=2776;CIGAR=1X;DP=8649;DPB=8649;DPRA=3.19412;EPP=6022.33;EPPR=12701.8;GTI=0;LEN=1;MEANALT=1.12987;MQM=60;MQMR=60;NS=114;NUMALT=1;ODDS=0;PAIRED=1;PAIREDR=0.999829;PAO=0;PQA=0;PQR=0;PRO=0;QA=100857;QR=212789;RO=5856;RPL=2775;RPP=6022.33;RPPR=12701.8;RPR=1;RUN=1;SAF=2776;SAP=6031.02;SAR=0;SRF=5856;SRP=12719.2;SRR=0;TYPE=snp;technology.Illumina=1	GT:DP:RO:QR:AO:QA:GL	0/0:10:9:325:0:0:0,-2.46749,-29.5946	0/1:37:21:767:16:582:-42.4554,0,-59.1451	0/1:13:7:255:6:222:-16.5873,0,-19.5817	0/0:12:12:444:0:0:0,-3.28028,-40.3052	0/1:12:6:222:6:222:-16.8723,0,-16.8723	0/1:37:20:684:17:625:-46.366,0,-51.6581	0/0:14:13:473:1:37:0,-0.467376,-39.5288	0/1:33:21:730:12:444:-31.1191,0,-56.9166	0/1:37:15:551:22:810:-63.0235,0,-39.6579	0/0:33:33:1217:0:0:0,-8.96798,-109.832	0/0:44:43:1571:1:14:0,-10.6829,-140.414	0/1:13:9:303:4:148:-9.87657,0,-23.9387	0/0:21:21:754:0:0:0,-5.70203,-68.1618	0/1:44:19:699:25:882:-67.5873,0,-51.1008	0/1:44:19:699:25:905:-69.6605,0,-51.085	0/0:28:27:989:0:0:0,-7.3423,-89.3218	0/1:19:6:222:13:481:-38.3401,0,-14.9082	0/1:39:19:680:20:736:-55.8114,0,-50.7442	0/0:15:15:551:0:0:0,-4.0927,-49.9274	0/1:35:23:843:12:440:-30.1926,0,-66.5562	0/0:11:11:407:0:0:0,-3.00943,-36.9772	0/1:16:7:259:9:333:-25.7959,0,-19.0937	0/1:638:329:11952:308:11100:-826.105,0,-902.8	0/0:859:857:31118:1:14:0,-230.879,-2797.78	0/0:631:628:22824:2:51:0,-165.908,-2048.55	0/1:11:6:222:5:185:-13.7984,0,-17.16	0/0:138:134:4899:4:102:0,-28.2064,-431.831	0/1:47:27:979:20:740:-53.9577,0,-75.5064	0/1:1014:490:17782:518:18884:-1425.81,0,-1326.69	0/1:411:193:7033:218:7925:-601.704,0,-521.466	0/1:550:256:9244:293:10667:-811.018,0,-683.004	0/1:35:20:740:15:555:-40.5679,0,-57.2605	0/0:31:31:1129:0:0:0,-8.42546,-101.914	0/1:362:165:6013:197:7199:-549.676,0,-442.968	0/0:38:38:1371:0:0:0,-10.3061,-123.662	0/1:214:105:3738:109:3892:-292.344,0,-278.485	./.:5:3:111:2:74:-5.41947,0,-8.82137	0/1:99:58:2105:41:1490:-107.342,0,-162.721	0/0:33:33:1198:0:0:0,-8.95224,-108.101	0/0:79:78:2819:0:0:0,-21.1375,-253.903	0/0:79:79:2890:0:0:0,-21.4106,-260.291	0/1:16:9:333:7:249:-18.1893,0,-25.7966	0/0:241:241:8732:0:0:0,-65.2223,-785.692	0/1:147:82:2984:64:2345:-171.539,0,-229.043	0/0:11:10:366:1:37:-0.352254,0,-30.2438	0/1:19:10:370:9:333:-24.9505,0,-28.2979	0/0:37:37:1342:0:0:0,-10.0355,-121.054	0/1:10:6:222:4:148:-10.7211,0,-17.451	./.:6:3:111:3:111:-8.51355,0,-8.51355	0/1:32:17:629:15:512:-37.5174,0,-48.0916	0/1:85:43:1528:41:1517:-113.864,0,-114.841	0/0:340:338:12271:2:28:0,-89.4839,-1101.49	0/1:17:8:296:9:333:-25.5128,0,-22.1631	0/0:12:12:444:0:0:0,-3.28028,-40.3052	0/0:254:254:9195:0:0:0,-68.7416,-827.335	0/1:24:14:518:10:370:-26.9031,0,-40.2765	0/0:14:14:514:0:0:0,-3.82186,-46.5993	./.:6:6:199:0:0:0,-1.63909,-18.215	./.:5:5:185:0:0:0,-1.38434,-17.0095	0/1:55:24:870:31:1135:-87.3704,0,-63.4866	0/1:19:15:541:4:148:-8.21425,0,-43.7705	0/1:10:6:222:4:148:-10.7211,0,-17.451	0/1:533:251:9117:281:10132:-767.474,0,-676.209	0/1:121:59:2163:61:2220:-167.333,0,-162.22	0/1:56:23:841:33:1211:-93.9433,0,-60.5978	./.:8:8:292:0:0:0,-2.19676,-26.6294	0/0:10:9:333:1:37:-0.626345,0,-27.5458	0/0:46:46:1675:0:0:0,-12.4732,-151.007	0/0:23:23:835:0:0:0,-6.25914,-75.4699	0/1:17:8:296:9:310:-23.4312,0,-22.179	./.:4:2:70:2:74:-5.72742,0,-5.35851	./.:4:4:148:0:0:0,-1.11349,-13.6816	./.:6:6:222:0:0:0,-1.65519,-20.3375	0/1:44:23:851:21:769:-57.3965,0,-64.7889	0/1:46:26:925:20:740:-54.2473,0,-70.9134	0/1:107:55:2013:52:1885:-140.716,0,-152.256	0/1:48:31:1133:17:625:-43.3164,0,-89.1146	0/1:64:22:794:42:1494:-117.251,0,-54.2105	./.:7:5:185:2:74:-4.83551,0,-14.9778	./.:8:7:249:1:37:-1.178,0,-20.5116	0/1:30:12:444:18:666:-51.9694,0,-31.9277	0/1:17:15:545:2:74:-2.06559,0,-44.7069	0/1:57:28:1125:29:1160:-89.0086,0,-85.8555
Contig_1903	74	.	G	A	100886	.	AB=0.495021;ABP=4.06978;AC=99;AF=0.434211;AN=228;AO=3545;CIGAR=1X;DP=8634;DPB=8634;DPRA=0.859752;EPP=7700.88;EPPR=11038.4;GTI=0;LEN=1;MEANALT=1.06667;MQM=60;MQMR=60;NS=114;NUMALT=1;ODDS=0;PAIRED=1;PAIREDR=0.999803;PAO=0;PQA=0;PQR=0;PRO=0;QA=128361;QR=183787;RO=5082;RPL=3545;RPP=7700.88;RPPR=11038.4;RPR=0;RUN=1;SAF=3545;SAP=7700.88;SAR=0;SRF=5082;SRP=11038.4;SRR=0;TYPE=snp;technology.Illumina=1	GT:DP:RO:QR:AO:QA:GL	1/1:10:0:0:10:356:-32.3774,-2.73775,0	0/0:37:37:1361:0:0:0,-10.0513,-122.784	0/1:13:6:222:7:255:-19.5817,0,-16.5873	0/1:12:8:296:4:148:-10.1548,0,-23.5898	0/1:12:6:222:6:222:-16.8723,0,-16.8723	0/1:37:17:602:20:680:-51.314,0,-44.2919	0/1:14:8:286:6:199:-14.2204,0,-22.1235	0/0:33:33:1142:0:0:0,-8.93304,-103.033	0/1:37:22:791:15:509:-35.885,0,-61.3407	1/1:33:1:37:32:1161:-101.423,-5.61309,0	1/1:44:0:0:44:1628:-146.8,-11.9474,0	0/1:13:4:138:9:325:-25.9334,0,-8.96878	0/1:21:10:362:11:407:-31.0834,0,-27.0162	0/1:43:24:861:19:699:-51.374,0,-65.9676	0/1:44:25:925:19:693:-50.5428,0,-71.4621	1/1:28:0:0:28:986:-89.0078,-7.58201,0	0/1:19:13:473:6:222:-14.9085,0,-37.6183	0/0:39:39:1429:0:0:0,-10.5924,-128.898	0/1:15:11:407:4:138:-8.4127,0,-32.7865	0/1:35:12:440:23:839:-66.1963,0,-30.1928	1/1:11:0:0:11:384:-34.8723,-2.99347,0	0/0:16:16:573:0:0:0,-4.36114,-51.8957	0/1:637:307:11127:329:11900:-898.319,0,-828.845	0/1:857:427:15471:430:15487:-1161.13,0,-1159.79	1/1:631:0:0:631:22877:-2057.9,-170.77,0	0/0:11:11:403:0:0:0,-3.00931,-36.6146	0/1:138:72:2642:65:2343:-173.781,0,-200.726	0/1:47:23:801:24:861:-64.8988,0,-59.4742	0/0:1012:1012:36718:0:0:0,-273.883,-3302.78	0/0:408:407:14648:0:0:0,-110.081,-1317.72	0/1:549:291:10539:258:9365:-693.859,0,-799.501	0/1:35:15:555:20:740:-57.2605,0,-40.5679	0/1:31:14:508:17:629:-48.3522,0,-37.4304	0/0:362:360:12971:2:70:0,-91.6263,-1160.61	1/1:38:0:0:38:1342:-121.03,-10.2897,0	0/0:214:214:7712:0:0:0,-57.9037,-693.941	./.:5:2:74:3:111:-8.82137,0,-5.41947	0/1:99:41:1490:58:2132:-165.151,0,-107.326	0/1:33:13:469:20:694:-53.6653,0,-33.3925	0/1:79:36:1318:43:1554:-118.547,0,-97.3054	0/1:79:40:1447:39:1423:-106.765,0,-108.908	0/1:16:7:259:9:333:-25.7959,0,-19.0937	1/1:241:0:0:240:8716:-784.252,-64.9528,0	0/1:147:65:2347:82:2993:-229.573,0,-171.438	0/1:11:2:74:9:333:-27.2446,0,-3.7137	0/1:19:12:440:7:259:-18.2558,0,-34.6318	1/1:37:0:0:37:1349:-121.701,-10.0501,0	0/1:10:4:148:6:222:-17.451,0,-10.7211	./.:6:6:199:0:0:0,-1.63909,-18.215	0/1:32:15:524:17:629:-48.0904,0,-38.6	0/0:85:84:2974:1:37:0,-19.6542,-264.456	0/1:340:162:5866:178:6445:-487.815,0,-435.732	0/1:17:9:323:8:296:-22.1638,0,-24.6087	0/1:12:9:310:3:111:-6.81196,0,-24.8614	0/1:253:124:4418:129:4704:-354.796,0,-329.027	0/1:24:12:434:12:444:-33.5905,0,-32.6874	1/1:14:0:0:14:504:-45.6932,-3.82115,0	./.:6:3:111:3:111:-8.51355,0,-8.51355	./.:5:1:37:4:138:-11.3051,0,-2.01828	0/1:55:31:1129:23:824:-59.6135,0,-87.1195	0/1:19:10:356:9:310:-22.8712,0,-27.0494	0/0:10:9:314:1:37:-0.628887,0,-25.8199	0/1:531:278:10022:251:9081:-673.786,0,-758.397	0/0:121:121:4376:0:0:0,-32.7536,-393.917	0/1:56:33:1188:23:843:-60.7814,0,-91.873	./.:8:4:148:4:148:-11.2998,0,-11.2998	0/1:10:4:148:6:199:-15.36,0,-10.7371	0/1:46:20:694:26:962:-74.2782,0,-50.0845	0/1:23:15:528:8:273:-18.4306,0,-41.4781	0/1:17:9:333:8:296:-22.1631,0,-25.5128	./.:4:2:74:2:70:-5.35851,0,-5.72742	./.:4:4:134:0:0:0,-1.11265,-12.3888	./.:6:4:148:2:74:-5.12397,0,-11.9031	0/1:44:21:773:23:851:-64.7888,0,-57.7562	0/0:46:46:1688:0:0:0,-12.4883,-152.195	0/0:106:105:3845:1:37:0,-25.4066,-342.873	0/0:48:48:1772:0:0:0,-13.0307,-159.752	0/1:64:42:1508:22:800:-54.7368,0,-118.512	./.:7:2:74:5:181:-14.6133,0,-4.83563	./.:8:4:130:4:125:-9.20399,0,-9.67752	0/1:30:18:662:12:444:-31.9279,0,-51.6092	0/1:17:13:477:4:148:-8.7644,0,-38.5504	0/1:57:29:1035:28:1010:-75.5602,0,-77.8148
Contig_1903	95	.	C	G	99990.7	.	AB=0.497827;ABP=3.20852;AC=100;AF=0.438596;AN=228;AO=3493;CIGAR=1X;DP=8481;DPB=8481;DPRA=0.847158;EPP=7587.96;EPPR=10825.6;GTI=0;LEN=1;MEANALT=1.04545;MQM=60;MQMR=60;NS=114;NUMALT=1;ODDS=0;PAIRED=1;PAIREDR=0.999799;PAO=0;PQA=0;PQR=0;PRO=0;QA=127069;QR=179323;RO=4984;RPL=3493;RPP=7587.96;RPPR=10825.6;RPR=0;RUN=1;SAF=3493;SAP=7587.96;SAR=0;SRF=4984;SRP=10825.6;SRR=0;TYPE=snp;technology.Illumina=1	GT:DP:RO:QR:AO:QA:GL	1/1:10:0:0:10:347:-31.5423,-2.7226,0	0/0:37:37:1369:0:0:0,-10.0515,-123.504	0/1:13:6:222:7:259:-19.9436,0,-16.5872	0/1:12:8:292:4:148:-10.1549,0,-23.2277	0/1:12:6:222:6:218:-16.5102,0,-16.8724	0/1:36:17:606:19:668:-50.5072,0,-44.9109	0/1:14:8:286:6:222:-16.3049,0,-22.1076	0/0:32:32:1164:0:0:0,-8.69666,-105.063	0/1:36:22:806:14:518:-36.9547,0,-62.9404	1/1:33:1:37:32:1184:-103.514,-5.62894,0	1/1:43:0:0:43:1583:-142.752,-11.6763,0	0/1:12:4:148:8:296:-23.5898,0,-10.1548	0/1:21:10:366:11:407:-31.0833,0,-27.3769	0/1:44:25:859:19:703:-51.4764,0,-65.5139	0/1:44:25:907:19:689:-50.184,0,-69.8423	1/1:28:0:0:28:1024:-92.4713,-7.6135,0	0/1:19:13:477:6:222:-14.9084,0,-37.9792	0/0:38:38:1376:0:0:0,-10.3202,-124.127	0/1:15:11:407:4:148:-9.31758,0,-32.7858	0/1:35:12:407:23:847:-66.9327,0,-27.2169	1/1:11:0:0:11:392:-35.6131,-3.00701,0	0/0:15:15:555:0:0:0,-4.09282,-50.289	0/1:623:299:10686:324:11724:-886.1,0,-792.672	0/1:838:413:14817:424:15301:-1149.91,0,-1106.35	1/1:620:0:0:619:22551:-2028.61,-167.551,0	0/0:10:10:370:0:0:0,-2.73858,-33.6493	0/1:136:72:2609:64:2340:-173.799,0,-197.999	0/1:47:23:837:24:874:-66.0404,0,-62.7046	0/0:996:996:35863:0:0:0,-269.411,-3225.75	0/0:398:398:14266:0:0:0,-107.711,-1283.44	0/1:538:284:10291:254:9232:-684.871,0,-780.122	0/1:35:15:505:20:740:-57.2923,0,-36.0587	0/1:31:14:487:17:602:-45.932,0,-35.5522	0/0:358:356:12836:2:74:0,-90.2141,-1148.14	1/1:37:0:0:37:1365:-123.144,-10.0514,0	0/0:209:209:7525:0:0:0,-56.5675,-677.144	./.:5:2:74:3:111:-8.82137,0,-5.41947	0/1:98:41:1444:57:2091:-161.736,0,-103.464	0/1:33:13:477:20:740:-57.8151,0,-34.0809	0/1:79:36:1298:43:1587:-121.519,0,-95.4899	0/1:78:40:1453:38:1398:-104.783,0,-109.721	0/1:16:7:255:9:333:-25.796,0,-18.7324	1/1:234:0:0:234:8497:-764.554,-63.3279,0	0/1:146:64:2316:82:3034:-233.529,0,-168.904	0/1:11:2:74:9:333:-27.2446,0,-3.7137	0/1:19:12:401:7:259:-18.273,0,-31.1056	1/1:36:0:0:36:1305:-117.726,-9.76468,0	0/1:10:4:148:6:212:-16.5428,0,-10.7218	./.:6:6:222:0:0:0,-1.65519,-20.3375	0/1:32:15:551:17:619:-47.1731,0,-41.036	0/0:84:84:3026:0:0:0,-22.7479,-272.506	0/1:338:162:5743:176:6323:-477.45,0,-425.247	0/1:17:9:333:8:292:-21.8019,0,-25.5129	0/1:12:9:325:3:111:-6.79625,0,-26.2243	0/1:248:122:4408:126:4625:-349.017,0,-329.48	0/1:24:12:444:12:444:-33.5898,0,-33.5898	1/1:13:1:37:12:434:-36.0137,-0.194025,0	./.:6:3:107:3:101:-7.59881,0,-8.1488	./.:5:1:37:4:148:-12.2233,0,-2.01757	0/1:54:31:1143:23:839:-60.9659,0,-88.3636	0/1:19:4:121:15:545:-44.1475,0,-5.77309	0/0:10:9:306:1:37:-0.642441,0,-25.0919	0/1:521:271:9746:249:9105:-678.371,0,-735.953	0/0:117:117:4230:0:0:0,-31.6838,-380.802	0/1:55:32:1157:23:833:-60.1675,0,-89.3519	./.:8:4:148:4:148:-11.2998,0,-11.2998	0/1:10:4:148:6:222:-17.451,0,-10.7211	0/1:43:18:646:25:925:-71.7385,0,-46.5802	0/1:21:13:467:8:286:-20.1444,0,-36.5113	0/1:17:9:323:8:292:-21.8026,0,-24.6088	./.:4:2:74:2:70:-5.35851,0,-5.72742	./.:4:4:148:0:0:0,-1.11349,-13.6816	./.:6:3:111:3:111:-8.51355,0,-8.51355	0/1:44:21:773:23:847:-64.4291,0,-57.7564	0/0:45:45:1617:0:0:0,-12.1993,-145.784	0/0:105:105:3831:0:0:0,-28.4664,-344.949	0/0:48:48:1717:0:0:0,-13.0131,-154.782	0/1:61:41:1484:20:730:-49.2318,0,-117.174	./.:6:2:70:4:148:-11.9032,0,-4.75851	./.:7:2:74:5:177:-14.2488,0,-4.83575	0/1:29:17:629:11:407:-29.1388,0,-49.1858	0/1:17:13:442:4:148:-8.76822,0,-35.3853	0/1:55:28:967:27:918:-67.8313,0,-72.2476
Contig_1903	248	.	G	A	190860	.	AB=0.508929;ABP=6.26751;AC=171;AF=0.75;AN=228;AO=6319;CIGAR=1X;DP=8652;DPB=8652;DPRA=33.3784;EPP=13646.5;EPPR=5040.83;GTI=0;LEN=1;MEANALT=1.07207;MQM=59.9972;MQMR=60;NS=114;NUMALT=1;ODDS=0;PAIRED=0.999842;PAIREDR=1;PAO=0;PQA=0;PQR=0;PRO=0;QA=227453;QR=84555;RO=2324;RPL=6310;RPP=13646.5;RPPR=5040.83;RPR=9;RUN=1;SAF=0;SAP=13724.5;SAR=6319;SRF=0;SRP=5049.51;SRR=2324;TYPE=snp;technology.Illumina=1	GT:DP:RO:QR:AO:QA:GL	1/1:10:0:0:10:360:-32.7403,-2.73787,0	0/1:37:21:754:16:578:-42.1106,0,-57.9719	1/1:13:0:0:13:481:-43.6331,-3.55113,0	0/1:12:8:296:4:144:-9.79264,0,-23.5899	1/1:12:0:0:12:444:-40.3052,-3.28028,0	1/1:37:0:0:37:1323:-119.324,-10.0198,0	0/1:14:7:259:7:249:-18.7532,0,-19.6593	0/1:33:21:767:12:410:-28.0359,0,-60.2696	1/1:37:0:0:37:1357:-122.424,-10.0511,0	1/1:33:1:37:32:1120:-97.7098,-5.5963,0	1/1:44:0:0:44:1587:-143.09,-11.9307,0	1/1:13:0:0:13:440:-39.9008,-3.53424,0	0/1:21:10:347:11:380:-28.6594,0,-25.6747	1/1:44:0:0:44:1559:-140.567,-11.929,0	1/1:44:0:0:44:1538:-138.657,-11.9128,0	1/1:28:0:0:28:991:-89.4767,-7.59693,0	1/1:19:0:0:19:693:-62.6966,-5.17551,0	0/1:39:20:717:19:689:-51.5732,0,-54.0823	0/1:15:11:407:4:138:-8.4127,0,-32.7865	1/1:35:0:0:35:1285:-115.946,-9.50909,0	1/1:11:0:0:11:403:-36.6146,-3.00931,0	0/1:16:7:259:9:329:-25.4346,0,-19.0939	1/1:638:0:0:638:23102:-2078.18,-172.687,0	0/1:859:429:15646:429:15362:-1149.63,0,-1175.22	1/1:631:1:37:628:22623:-2031.68,-166.841,0	0/1:11:6:199:5:185:-13.8144,0,-15.071	0/1:138:71:2603:67:2428:-181.161,0,-196.928	1/1:47:3:111:44:1567:-131.257,-2.73434,0	0/1:1013:493:18014:519:18707:-1408.79,0,-1346.48	0/1:411:193:7073:218:7926:-601.77,0,-525.021	1/1:550:2:74:547:19692:-1764.72,-141.849,0	1/1:35:0:0:35:1249:-112.667,-9.47809,0	0/1:31:14:518:17:625:-47.9914,0,-38.332	0/1:364:165:6029:199:7194:-548.684,0,-443.903	1/1:38:0:0:38:1329:-119.874,-10.3029,0	0/1:214:103:3750:109:3916:-294.984,0,-280.077	./.:5:0:0:5:185:-17.0095,-1.38434,0	1/1:99:0:0:99:3525:-317.355,-26.7783,0	0/1:33:13:477:20:707:-54.8388,0,-34.0974	0/1:79:36:1301:43:1587:-121.533,0,-95.7581	0/1:79:41:1484:38:1369:-101.899,0,-112.257	1/1:16:0:0:16:588:-53.2555,-4.36355,0	1/1:241:0:0:241:8502:-764.876,-65.0924,0	1/1:147:0:0:146:5320:-478.842,-39.5403,0	1/1:11:1:37:10:370:-30.6062,0,-0.352135	0/1:19:3:111:16:592:-48.3823,0,-4.86601	1/1:37:0:0:37:1361:-122.784,-10.0513,0	1/1:10:0:0:10:370:-33.6493,-2.73858,0	./.:6:3:88:3:111:-8.52964,0,-6.40721	1/1:32:0:0:32:1176:-106.144,-8.69701,0	0/1:85:42:1493:42:1494:-111.795,0,-111.722	0/1:340:162:5895:178:6370:-481.086,0,-438.357	1/1:17:0:0:17:625:-56.5836,-4.6344,0	0/1:12:9:329:3:111:-6.79613,0,-26.5865	0/1:254:124:4515:130:4698:-353.949,0,-337.496	1/1:24:2:74:22:781:-64.0434,0,-0.17283	1/1:14:0:0:14:510:-46.2375,-3.82174,0	./.:6:3:111:3:111:-8.51355,0,-8.51355	./.:5:1:37:4:148:-12.2233,0,-2.01757	1/1:55:0:0:55:1909:-171.993,-14.8612,0	0/1:19:6:222:13:477:-37.9792,0,-14.9084	0/1:10:5:185:5:185:-14.086,0,-14.086	1/1:533:2:28:531:19074:-1713.33,-141.678,0	0/1:121:60:2130:61:2243:-169.165,0,-158.963	1/1:56:0:0:56:2000:-180.22,-15.1648,0	./.:8:4:148:4:148:-11.2998,0,-11.2998	0/1:10:4:148:6:218:-17.0882,0,-10.7212	0/1:46:19:699:27:995:-77.223,0,-50.5351	0/1:23:15:541:8:296:-20.4934,0,-42.6377	1/1:17:0:0:17:606:-54.8474,-4.61862,0	./.:5:0:0:5:162:-14.8794,-1.36819,0	./.:4:4:125:0:0:0,-1.09725,-11.5398	./.:6:3:107:3:111:-8.51367,0,-8.14809	1/1:44:0:0:44:1597:-143.991,-11.9314,0	0/1:46:26:942:20:717:-52.159,0,-72.4616	0/1:107:54:1953:53:1891:-141.273,0,-146.871	0/1:48:31:1143:17:582:-39.4423,0,-90.0321	1/1:64:0:0:64:2307:-207.85,-17.3462,0	./.:7:0:0:7:249:-22.7522,-1.92532,0	./.:8:0:0:8:263:-23.9692,-2.18015,0	1/1:30:0:0:30:1087:-98.1167,-8.13969,0	0/1:17:11:397:6:222:-15.4644,0,-31.3081	1/1:57:0:0:57:2059:-185.526,-15.454,0
Contig_1905	12	.	A	G	129741	.	AB=0.503871;ABP=3.66601;AC=152;AF=0.649573;AN=234;AO=4393;CIGAR=1X;DP=6907;DPB=6907;DPRA=22.6941;EPP=9542.29;EPPR=5457.75;GTI=0;LEN=1;MEANALT=1.01754;MQM=60;MQMR=60;NS=117;NUMALT=1;ODDS=0;PAIRED=0.999545;PAIREDR=1;PAO=0;PQA=0;PQR=0;PRO=0;QA=160634;QR=91845;RO=2512;RPL=0;RPP=9542.29;RPPR=5457.75;RPR=4393;RUN=1;SAF=4393;SAP=9542.29;SAR=0;SRF=2512;SRP=5457.75;SRR=0;TYPE=snp;technology.Illumina=1	GT:DP:RO:QR:AO:QA:GL	1/1:27:0:0:27:976:-88.132,-7.32714,0	0/1:78:39:1420:39:1420:-106.763,0,-106.763	0/1:41:20:740:21:766:-57.9515,0,-55.6049	1/1:23:0:0:23:847:-76.5519,-6.25949,0	0/1:40:19:703:21:767:-58.3163,0,-52.5433	0/1:112:60:2189:52:1874:-138.377,0,-166.753	1/1:28:1:37:27:981:-85.2459,-4.27158,0	0/1:80:35:1267:45:1645:-126.47,0,-92.4258	0/1:69:26:962:43:1546:-120.564,0,-67.9642	0/1:70:31:1124:39:1443:-111.022,0,-82.2693	1/1:105:0:0:105:3815:-343.473,-28.436,0	0/1:28:11:407:17:619:-48.284,0,-29.1396	1/1:73:0:0:73:2663:-239.888,-19.7986,0	0/1:123:63:2304:60:2187:-163.56,0,-174.093	0/1:112:48:1714:64:2315:-178.101,0,-123.976	0/1:63:20:717:43:1577:-125.017,0,-47.5119	1/1:46:0:0:46:1678:-151.293,-12.4876,0	1/1:89:0:0:89:3194:-287.616,-24.1006,0	0/1:56:34:1254:22:810:-57.8031,0,-97.8177	0/1:69:40:1480:29:1050:-75.8759,0,-114.629	./.:5:0:0:5:185:-17.0095,-1.38434,0	0/1:17:9:329:8:296:-22.1632,0,-25.1516	0/1:363:185:6772:178:6472:-483.975,0,-511.02	0/1:637:331:12087:306:11128:-828.601,0,-914.886	1/1:446:0:0:446:16314:-1467.67,-120.761,0	0/1:12:7:259:5:185:-13.5135,0,-20.2311	1/1:93:0:0:93:3437:-309.51,-25.2189,0	0/1:35:20:740:15:555:-40.5679,0,-57.2605	0/1:568:292:10698:276:10126:-757.127,0,-808.59	0/1:258:139:5085:119:4368:-323.174,0,-387.676	0/1:293:150:5493:143:5250:-393.02,0,-414.888	0/1:14:8:296:6:222:-16.3042,0,-23.0129	1/1:30:0:0:29:1036:-93.5258,-7.86802,0	0/1:209:94:3451:115:4173:-318.925,0,-253.95	0/1:22:12:444:10:366:-27.0982,0,-34.1484	0/1:133:70:2570:63:2296:-170.637,0,-195.316	./.:6:1:37:5:185:-15.2927,0,-1.73439	0/1:66:39:1402:27:997:-71.937,0,-108.412	1/1:27:0:0:27:985:-88.9613,-7.34218,0	1/1:37:0:0:37:1369:-123.504,-10.0515,0	1/1:61:0:0:61:2237:-201.577,-16.5513,0	0/1:18:8:296:10:370:-28.5795,0,-21.8826	1/1:130:0:0:130:4754:-427.969,-35.2375,0	0/1:109:60:2204:49:1805:-132.965,0,-168.891	./.:2:2:74:0:0:0,-0.571791,-7.02567	0/1:23:12:440:11:403:-30.1642,0,-33.5083	1/1:33:0:0:33:1221:-110.192,-8.9681,0	./.:7:4:148:3:111:-8.21628,0,-11.5971	./.:5:2:74:3:111:-8.82137,0,-5.41947	0/1:25:7:259:18:666:-53.368,0,-16.5979	0/1:49:28:1022:21:744:-53.7716,0,-78.8488	1/1:209:0:0:208:7613:-685.088,-56.3331,0	1/1:22:0:0:22:791:-71.4903,-5.97288,0	1/1:16:0:0:16:588:-53.2555,-4.36355,0	1/1:127:0:0:127:4635:-417.23,-34.3953,0	1/1:16:0:0:16:592:-53.6169,-4.36367,0	./.:6:0:0:6:218:-19.9719,-1.65507,0	./.:4:0:0:4:148:-13.6816,-1.11349,0	./.:2:0:0:2:64:-6.0768,-0.57105,0	0/1:53:23:824:30:1100:-84.7785,0,-59.887	./.:5:5:185:0:0:0,-1.38434,-17.0095	./.:5:2:74:3:111:-8.82137,0,-5.41947	0/1:361:169:6090:192:7045:-536.136,0,-450.155	0/1:97:50:1803:47:1727:-129.23,0,-136.058	0/1:33:15:532:18:656:-50.2513,0,-39.0449	./.:7:0:0:7:259:-23.6654,-1.92603,0	1/1:13:0:0:13:464:-42.0881,-3.54724,0	1/1:40:0:0:40:1470:-132.586,-10.8633,0	1/1:29:0:0:29:1042:-94.0678,-7.86861,0	./.:7:0:0:7:259:-23.6654,-1.92603,0	./.:9:4:144:5:185:-14.3776,0,-10.6452	./.:6:0:0:6:222:-20.3375,-1.65519,0	./.:8:0:0:8:296:-26.9934,-2.19688,0	0/1:26:10:347:16:578:-45.156,0,-24.2735	0/1:47:30:1060:17:629:-43.9807,0,-82.809	0/1:62:28:1013:34:1254:-96.1867,0,-74.4552	0/1:31:18:652:13:467:-33.7313,0,-50.4307	0/1:36:18:666:18:662:-49.9474,0,-50.3074	./.:9:3:111:6:218:-17.3832,0,-7.63949	./.:7:3:111:4:144:-11.2325,0,-8.2164	0/1:25:11:407:14:518:-39.997,0,-29.9688	0/1:15:2:74:13:435:-35.3243,0,-2.64421	0/1:73:39:1552:34:1329:-99.8459,0,-119.968
Contig_1905	24	.	C	T	39891.9	.	AB=0.496957;ABP=3.24815;AC=46;AF=0.196581;AN=234;AO=1474;CIGAR=1X;DP=6907;DPB=6907;DPRA=1.31688;EPP=3203.76;EPPR=11800.6;GTI=0;LEN=1;MEANALT=1;MQM=60;MQMR=60;NS=117;NUMALT=1;ODDS=0;PAIRED=0.999322;PAIREDR=0.999816;PAO=0;PQA=0;PQR=0;PRO=0;QA=54086;QR=198741;RO=5433;RPL=0;RPP=3203.76;RPPR=11800.6;RPR=1474;RUN=1;SAF=1474;SAP=3203.76;SAR=0;SRF=5433;SRP=11800.6;SRR=0;TYPE=snp;technology.Illumina=1	GT:DP:RO:QR:AO:QA:GL	0/0:27:27:999:0:0:0,-7.34301,-90.2244	0/0:78:78:2825:0:0:0,-21.1381,-254.443	0/0:41:41:1490:0:0:0,-11.1189,-134.366	0/0:23:22:814:1:37:0,-2.91559,-70.2245	0/1:40:20:713:20:740:-55.8958,0,-53.4462	0/0:112:112:4103:0:0:0,-30.3484,-369.396	0/1:28:16:592:12:444:-32.48,0,-45.8446	0/1:80:35:1291:45:1652:-127.1,0,-94.5831	0/1:69:27:999:42:1527:-118.85,0,-71.2966	0/0:70:70:2576:0:0:0,-18.9887,-232.066	0/0:105:105:3783:0:0:0,-28.4052,-340.56	0/1:28:11:393:17:621:-48.4661,0,-27.8771	0/0:73:73:2648:0:0:0,-19.7841,-238.522	0/0:123:123:4487:0:0:0,-33.3119,-403.918	0/0:112:112:4047:0:0:0,-30.316,-364.324	0/0:63:63:2304:0:0:0,-17.0776,-207.583	0/1:46:20:717:26:939:-72.1893,0,-52.1734	0/0:89:87:3132:2:74:0,-17.423,-275.351	0/1:56:34:1258:22:814:-58.1625,0,-98.1771	0/0:69:69:2539:0:0:0,-18.7178,-228.738	./.:5:5:185:0:0:0,-1.38434,-17.0095	0/0:17:17:619:0:0:0,-4.63381,-56.0401	0/0:363:363:13275:0:0:0,-98.3104,-1194.36	0/1:637:331:12167:306:11187:-833.87,0,-922.045	0/0:446:446:16183:0:0:0,-120.709,-1455.85	0/1:12:7:259:5:185:-13.5135,0,-20.2311	0/1:93:53:1934:40:1480:-108.074,0,-148.943	0/0:35:35:1295:0:0:0,-9.5098,-116.848	0/1:568:292:10659:276:10128:-757.33,0,-805.068	0/0:258:258:9428:0:0:0,-69.8446,-848.306	0/0:293:292:10666:1:14:0,-78.0625,-958.412	0/0:14:14:510:0:0:0,-3.82174,-46.2375	0/0:30:30:1106:0:0:0,-8.15543,-99.848	0/1:209:94:3419:115:4232:-324.232,0,-251.055	0/0:22:22:800:0:0:0,-5.98794,-72.3204	0/1:133:70:2544:63:2290:-170.128,0,-192.975	./.:6:6:218:0:0:0,-1.65507,-19.9719	0/0:66:66:2420:0:0:0,-17.905,-218.035	0/1:27:14:518:13:481:-36.0984,0,-39.44	0/0:37:37:1339:0:0:0,-10.0494,-120.799	0/1:61:31:1135:30:1100:-82.5689,0,-85.7248	0/0:18:18:666:0:0:0,-4.90537,-60.2728	0/0:130:130:4739:0:0:0,-35.2224,-426.603	0/0:109:109:3984:0:0:0,-29.5356,-358.693	./.:2:2:74:0:0:0,-0.571791,-7.02567	0/1:23:12:444:11:407:-30.5247,0,-33.8687	0/0:33:33:1221:0:0:0,-8.9681,-110.192	./.:7:7:236:0:0:0,-1.90998,-21.5485	./.:5:5:185:0:0:0,-1.38434,-17.0095	0/0:25:25:911:0:0:0,-6.80048,-82.305	0/0:49:49:1791:0:0:0,-13.3006,-161.459	0/0:209:209:7665:0:0:0,-56.6048,-689.764	0/0:22:22:810:0:0:0,-5.98864,-73.2239	0/0:16:16:588:0:0:0,-4.36355,-53.2555	0/0:127:127:4608:0:0:0,-34.3794,-414.785	0/0:16:16:588:0:0:0,-4.36355,-53.2555	./.:6:1:37:5:185:-15.2927,0,-1.73439	./.:4:4:148:0:0:0,-1.11349,-13.6816	./.:2:1:37:1:37:-2.94104,0,-2.94104	0/0:53:53:1928:0:0:0,-14.3685,-173.762	./.:5:5:181:0:0:0,-1.38422,-16.6426	./.:5:4:148:1:37:-2.01757,0,-12.2233	0/1:361:169:6198:192:7096:-540.656,0,-459.848	0/0:97:97:3571:0:0:0,-26.3015,-321.562	0/0:33:33:1221:0:0:0,-8.9681,-110.192	./.:7:7:259:0:0:0,-1.92603,-23.6654	0/0:13:13:481:0:0:0,-3.55113,-43.6331	0/0:40:40:1476:0:0:0,-10.8639,-133.128	0/1:29:13:467:16:592:-45.5673,0,-34.2825	./.:7:7:259:0:0:0,-1.92603,-23.6654	./.:9:4:144:5:185:-14.3776,0,-10.6452	./.:6:6:222:0:0:0,-1.65519,-20.3375	./.:8:3:111:5:185:-14.674,0,-7.92563	0/1:26:10:360:16:561:-43.6057,0,-25.4636	0/1:47:30:1106:17:629:-43.949,0,-86.9548	0/1:62:28:1036:34:1254:-96.1709,0,-76.527	0/1:31:18:639:13:481:-35.008,0,-49.2558	0/0:36:36:1322:0:0:0,-9.77994,-119.274	./.:9:9:329:0:0:0,-2.46761,-29.9579	./.:7:7:249:0:0:0,-1.92532,-22.7522	0/1:25:11:407:14:508:-39.0948,0,-29.9695	0/1:15:8:296:7:255:-19.0139,0,-22.7281	0/0:73:73:2877:0:0:0,-19.7964,-259.028
Contig_1926	259	.	T	G	57805.4	.	AB=0.494292;ABP=4.24972;AC=61;AF=0.256303;AN=238;AO=2177;CIGAR=1X;DP=10106;DPB=10106;DPRA=1.19403;EPP=4678.33;EPPR=16930.7;GTI=0;LEN=1;MEANALT=1.07143;MQM=60;MQMR=60;NS=119;NUMALT=1;ODDS=0;PAIRED=1;PAIREDR=0.999621;PAO=0;PQA=0;PQR=0;PRO=0;QA=78620;QR=281616;RO=7919;RPL=2171;RPP=4678.33;RPPR=16930.7;RPR=6;RUN=1;SAF=0;SAP=4730.31;SAR=2177;SRF=0;SRP=17198.9;SRR=7919;TYPE=snp;technology.Illumina=1	GT:DP:RO:QR:AO:QA:GL	0/1:24:16:565:8:296:-20.2324,0,-44.5251	0/0:77:75:2681:2:74:0,-14.1852,-234.797	0/1:52:24:786:28:1013:-77.259,0,-56.7531	0/1:30:17:611:13:477:-34.9088,0,-47.0074	0/0:42:42:1544:0:0:0,-11.405,-139.242	0/1:89:44:1614:45:1624:-122.121,0,-121.235	0/1:42:18:616:24:861:-66.2749,0,-44.165	0/0:100:100:3534:0:0:0,-27.0192,-318.132	0/0:85:85:3025:0:0:0,-23.0164,-272.415	0/0:77:77:2638:0:0:0,-20.772,-237.516	0/1:90:50:1823:40:1416:-103.131,0,-139.803	0/0:42:42:1503:0:0:0,-11.3882,-135.532	0/0:63:63:2244:0:0:0,-17.0451,-202.148	0/1:117:49:1712:68:2466:-190.346,0,-122.451	0/0:113:113:3976:0:0:0,-30.5514,-357.903	0/0:93:93:3339:0:0:0,-25.1841,-300.659	0/0:53:53:1901:0:0:0,-14.3526,-171.314	0/1:77:34:1178:43:1527:-116.696,0,-85.2607	0/1:71:37:1318:34:1248:-93.1848,0,-99.4779	0/0:49:49:1766:0:0:0,-13.2843,-159.189	./.:5:0:0:5:165:-15.1717,-1.3829,0	0/1:21:10:347:11:407:-31.0991,0,-25.6587	0/0:612:611:21639:1:14:0,-164.068,-1945.03	0/0:891:890:31620:0:0:0,-240.49,-2843.91	0/0:753:751:26701:1:14:0,-201.98,-2400.34	0/0:38:38:1365:0:0:0,-10.3056,-123.12	0/0:120:120:4236:0:0:0,-32.4048,-381.241	0/1:38:28:991:10:346:-20.9098,0,-79.0797	0/1:806:448:16018:358:13068:-957.506,0,-1222.71	0/0:439:438:15490:0:0:0,-118.331,-1393.32	0/1:489:261:9458:228:8241:-609.025,0,-718.517	0/1:31:11:399:20:730:-57.4699,0,-27.5927	0/0:70:70:2489:0:0:0,-18.9403,-224.186	0/1:392:185:6588:207:7416:-561.151,0,-486.642	0/1:23:10:370:13:458:-35.1347,0,-27.1965	0/1:214:109:3904:105:3779:-282.147,0,-293.381	0/1:12:7:259:5:185:-13.5135,0,-20.2311	0/1:73:27:893:46:1641:-128.089,0,-60.6783	0/1:59:28:1032:31:1133:-86.0912,0,-76.9892	0/1:41:28:962:13:481:-32.279,0,-75.632	0/0:80:80:2780:0:0:0,-21.6006,-250.306	0/1:29:7:255:22:794:-63.8075,0,-15.1414	0/1:216:97:3494:119:4269:-325.667,0,-255.971	0/0:199:199:6955:0:0:0,-53.7031,-625.712	./.:7:7:259:0:0:0,-1.92603,-23.6654	0/0:39:37:1270:2:74:0,-3.86868,-107.836	0/1:73:40:1439:33:1178:-86.3338,0,-109.846	0/1:13:8:269:5:181:-12.885,0,-20.8525	0/1:15:6:222:9:301:-23.1847,0,-16.0254	0/1:56:24:805:32:1184:-91.5564,0,-57.3557	0/1:94:49:1795:44:1615:-120.218,0,-136.428	0/0:308:308:10822:0:0:0,-83.1872,-973.512	0/0:28:28:962:0:0:0,-7.58048,-86.8424	0/1:30:14:514:16:592:-45.289,0,-38.2481	0/0:119:119:4305:0:0:0,-32.2263,-387.547	0/1:36:23:806:13:481:-33.6331,0,-62.9432	0/1:36:17:606:19:703:-53.6614,0,-44.8947	0/1:10:5:175:5:185:-14.0868,0,-13.1778	0/1:19:12:434:7:228:-15.4544,0,-34.1054	0/1:112:61:2053:51:1852:-136.508,0,-154.501	0/1:31:17:565:14:514:-38.0044,0,-42.5791	0/1:17:9:333:8:273:-20.0815,0,-25.5287	0/0:468:466:16643:2:28:0,-123.988,-1494.58	0/1:172:89:3122:83:3028:-226,0,-234.401	0/0:58:58:2022:0:0:0,-15.6742,-182.159	0/1:18:8:296:9:333:-25.5128,0,-22.1631	0/1:17:13:458:4:148:-8.78018,0,-36.83	0/1:69:30:1021:39:1435:-110.61,0,-73.2674	0/0:61:61:2208:0:0:0,-16.5349,-198.948	0/1:14:2:64:12:444:-36.4311,0,-1.98139	0/1:10:5:181:5:185:-14.0862,0,-13.7232	0/1:17:6:212:10:360:-28.2432,0,-14.8389	0/1:24:13:421:11:407:-30.279,0,-31.5151	0/1:62:32:1115:30:1046:-77.4799,0,-83.6799	0/0:70:70:2520:0:0:0,-18.9563,-226.992	0/1:86:42:1500:43:1545:-116.127,0,-112.076	0/0:54:54:1949:0:0:0,-14.6389,-175.651	0/1:70:27:987:43:1568:-122.268,0,-69.9454	0/0:18:18:620:0:0:0,-4.87357,-56.0794	0/1:10:6:189:4:144:-10.375,0,-14.4519	0/0:50:50:1753:0:0:0,-13.5234,-157.98	0/1:20:10:360:10:347:-25.9385,0,-27.13	0/0:79:79:3039:0:0:0,-21.4213,-273.609
Contig_1943	76	.	A	G	272481	.	AB=0.505587;ABP=5.89792;AC=172;AF=0.754386;AN=228;AO=9226;CIGAR=1X;DP=14503;DPB=14503;DPRA=0;EPP=20037;EPPR=11451;GTI=0;LEN=1;MEANALT=1.0354;MQM=60;MQMR=60;NS=114;NUMALT=1;ODDS=0;PAIRED=0.999783;PAIREDR=1;PAO=0;PQA=0;PQR=0;PRO=0;QA=335891;QR=190721;RO=5272;RPL=9226;RPP=20037;RPPR=11451;RPR=0;RUN=1;SAF=9226;SAP=20037;SAR=0;SRF=5272;SRP=11451;SRR=0;TYPE=snp;technology.Illumina=1	GT:DP:RO:QR:AO:QA:GL	./.:4:0:0:4:148:-13.6816,-1.11349,0	./.:6:3:111:3:111:-8.51355,0,-8.51355	0/1:10:4:125:6:218:-17.1041,0,-8.63023	./.:9:6:218:3:111:-7.63949,0,-17.3832	./.:7:3:111:4:144:-11.2325,0,-8.2164	1/1:16:0:0:16:582:-52.7118,-4.36296,0	0/1:11:3:88:8:292:-23.5366,0,-4.98646	1/1:22:0:0:21:763:-68.9922,-5.71709,0	0/1:15:9:333:6:222:-16.0228,0,-26.0806	0/1:14:10:370:4:148:-9.59547,0,-29.7216	0/1:19:6:222:13:477:-37.9792,0,-14.9084	./.:9:0:0:9:300:-27.3017,-2.45102,0	1/1:12:0:0:12:444:-40.3052,-3.28028,0	0/1:24:16:592:8:296:-20.2164,0,-46.9632	1/1:27:0:0:27:999:-90.2244,-7.34301,0	1/1:27:0:0:27:941:-84.9583,-7.31092,0	1/1:18:1:37:17:621:-52.8536,-1.55664,0	1/1:23:0:0:23:851:-76.9126,-6.25961,0	1/1:15:0:0:15:551:-49.9274,-4.0927,0	1/1:17:0:0:17:629:-56.9449,-4.63452,0	0/1:21:9:329:12:444:-34.4289,0,-24.0314	1/1:60:0:0:60:2170:-195.547,-16.2783,0	0/1:1412:725:26109:687:25049:-1871.11,0,-1966.27	0/1:1666:815:29615:849:30996:-2337.63,0,-2213.37	0/1:1493:705:25308:788:28434:-2153.71,0,-1872.44	0/1:84:41:1472:42:1544:-116.568,0,-110.071	0/1:253:121:4406:132:4814:-364.651,0,-327.958	0/1:89:44:1620:44:1595:-119.78,0,-122.048	0/1:1133:558:20242:575:20851:-1568.91,0,-1514.19	0/1:516:288:10525:228:8334:-610.004,0,-807.134	0/1:840:398:14406:442:16121:-1222.8,0,-1068.49	0/1:98:48:1760:50:1838:-138.936,0,-131.913	0/1:182:86:3046:96:3488:-264.663,0,-224.857	0/1:627:296:10638:331:12059:-915.162,0,-787.238	0/1:89:48:1745:41:1517:-112.497,0,-133.016	1/1:521:0:0:521:18920:-1702,-140.993,0	0/1:36:13:481:23:851:-66.9984,0,-33.6162	1/1:160:2:70:158:5731:-509.488,-37.0144,0	1/1:140:1:37:139:5085:-454.39,-34.6008,0	0/1:121:64:2306:57:2078:-154.309,0,-174.81	0/1:208:121:4346:87:3205:-232.112,0,-334.756	0/1:73:39:1412:34:1232:-91.1995,0,-107.397	1/1:417:1:37:416:15099:-1355.02,-109.527,0	0/1:391:212:7692:179:6533:-481.919,0,-586.164	0/1:54:16:546:38:1406:-112.098,0,-34.5562	0/1:130:55:2027:75:2734:-210.881,0,-147.253	0/1:186:108:3913:78:2876:-208.448,0,-301.766	1/1:45:0:0:45:1647:-148.507,-12.2173,0	1/1:49:0:0:49:1771:-159.657,-13.2992,0	1/1:163:0:0:163:5930:-533.693,-44.1292,0	1/1:78:0:0:78:2882:-259.59,-21.1562,0	1/1:506:0:0:506:18424:-1657.43,-136.976,0	0/1:79:37:1336:42:1527:-116.13,0,-98.9257	0/1:67:27:968:40:1462:-113.559,0,-69.0375	1/1:26:0:0:26:958:-86.536,-7.07204,0	1/1:168:0:0:168:6103:-549.253,-45.4823,0	1/1:89:0:0:89:3240:-291.774,-24.1185,0	1/1:33:0:0:33:1197:-108.028,-8.96657,0	1/1:37:1:37:36:1318:-115.566,-6.71273,0	1/1:125:0:0:125:4547:-409.315,-33.8528,0	0/1:29:13:473:16:592:-45.5667,0,-34.824	1/1:27:0:0:27:971:-87.6813,-7.32697,0	1/1:326:1:37:325:11833:-1061.3,-84.929,0	1/1:165:0:0:165:6021:-541.915,-44.7016,0	0/1:26:13:458:13:471:-35.4899,0,-34.2999	1/1:34:0:0:34:1244:-112.258,-9.23812,0	1/1:48:0:0:48:1749:-157.663,-13.0149,0	0/1:88:39:1433:49:1785:-136.894,0,-105.191	0/1:66:29:1049:37:1357:-104.359,0,-76.6083	0/1:26:11:407:15:555:-43.0604,0,-29.6917	0/1:34:18:666:16:592:-44.1822,0,-50.8599	1/1:26:0:0:26:902:-81.4477,-7.0396,0	0/1:19:8:296:11:407:-31.6453,0,-21.6031	1/1:76:0:0:76:2761:-248.688,-20.5971,0	1/1:72:0:0:72:2654:-239.082,-19.5305,0	1/1:90:0:0:90:3264:-293.915,-24.3742,0	0/1:74:33:1213:41:1517:-116.578,0,-89.1956	0/1:75:47:1706:28:1009:-70.5629,0,-133.347	0/1:32:12:440:20:740:-58.0929,0,-31.0167	0/1:23:6:222:17:629:-50.5888,0,-13.8045	0/1:69:34:1223:35:1277:-96.3448,0,-91.4652	0/1:29:14:518:15:555:-42.2258,0,-38.8851	1/1:16:0:0:16:536:-48.5539,-4.36063,0
Contig_2038	41	.	G	A	74602.1	.	AB=0.496703;ABP=3.54011;AC=47;AF=0.199153;AN=236;AO=2798;CIGAR=1X;DP=13211;DPB=13211;DPRA=0.987739;EPP=5975.01;EPPR=22419.5;GTI=0;LEN=1;MEANALT=1.05357;MQM=60;MQMR=60;NS=118;NUMALT=1;ODDS=0;PAIRED=1;PAIREDR=0.999808;PAO=0;PQA=0;PQR=0;PRO=0;QA=100923;QR=376929;RO=10403;RPL=12;RPP=5975.01;RPPR=22419.5;RPR=2786;RUN=1;SAF=2798;SAP=6078.79;SAR=0;SRF=10403;SRP=22592.8;SRR=0;TYPE=snp;technology.Illumina=1	GT:DP:RO:QR:AO:QA:GL	0/0:29:29:1069:0:0:0,-7.88459,-96.52	0/1:33:19:703:14:495:-35.7051,0,-54.4917	0/1:24:10:347:14:518:-40.2924,0,-24.8255	0/1:29:12:434:17:625:-48.5477,0,-31.3021	0/1:39:20:736:19:703:-52.8181,0,-55.7956	0/1:68:28:1032:40:1472:-114.169,0,-74.5279	0/0:25:25:925:0:0:0,-6.80131,-83.5685	0/0:54:54:1967:0:0:0,-14.6398,-177.272	0/0:52:52:1881:0:0:0,-14.097,-169.533	0/0:70:70:2489:0:0:0,-18.9403,-224.186	0/1:62:33:1198:29:1015:-74.6547,0,-91.1567	0/1:42:24:851:18:662:-48.3127,0,-65.3426	0/0:47:47:1679:0:0:0,-12.7275,-151.345	0/0:72:72:2636:0:0:0,-19.5295,-237.462	0/0:72:72:2602:0:0:0,-19.4991,-234.37	0/1:33:15:547:18:666:-51.1369,0,-40.3992	0/0:35:35:1272:0:0:0,-9.49394,-114.758	0/1:42:29:1063:13:471:-31.0722,0,-84.4602	0/0:52:52:1879:0:0:0,-14.0973,-169.355	0/0:48:48:1756:0:0:0,-13.0302,-158.312	0/1:29:13:471:16:569:-43.4912,0,-34.6586	0/0:24:24:874:0:0:0,-6.52964,-78.9769	0/0:951:951:34513:0:0:0,-257.338,-3104.41	0/0:1303:1299:46891:0:0:0,-351.333,-4217.52	0/0:1092:1091:39187:0:0:0,-295.025,-3524.62	0/0:29:29:1017:0:0:0,-7.85228,-91.7943	0/0:215:214:7824:1:14:0,-56.9681,-702.822	0/0:53:51:1855:2:74:0,-7.71346,-160.531	0/1:990:498:18079:492:17775:-1330.93,0,-1358.37	0/0:628:628:22579:0:0:0,-169.811,-2030.95	0/1:708:346:12556:362:13027:-980.23,0,-937.932	0/1:83:46:1671:37:1346:-98.7337,0,-128.006	0/1:117:52:1852:65:2335:-178.538,0,-135.056	0/1:530:261:9496:269:9686:-727.882,0,-710.848	0/1:70:32:1184:38:1379:-105.243,0,-87.6898	0/0:334:333:12041:0:0:0,-90.0909,-1083.27	0/0:23:23:837:0:0:0,-6.25879,-75.6487	0/0:129:129:4669:0:0:0,-34.9342,-420.287	0/1:101:51:1850:50:1799:-134.624,0,-139.215	0/1:79:37:1345:42:1538:-117.108,0,-99.7223	0/0:160:160:5805:0:0:0,-43.3159,-522.45	0/1:55:28:1026:27:995:-74.7505,0,-77.5441	0/1:373:171:6191:202:7295:-555.364,0,-456.05	0/1:271:144:5202:127:4587:-339.394,0,-394.696	0/0:17:16:582:1:37:0,-1.28411,-49.3407	0/0:93:92:3309:1:37:0,-21.8385,-294.609	0/0:116:116:4245:0:0:0,-31.4312,-382.167	0/1:39:23:833:16:490:-33.6101,0,-64.6113	0/1:20:10:360:10:370:-28.018,0,-27.1141	0/0:76:76:2757:0:0:0,-20.597,-248.328	0/0:143:143:5205:0:0:0,-38.7278,-468.5	0/1:419:216:7859:202:7298:-543.411,0,-593.901	0/0:51:51:1846:0:0:0,-13.8266,-166.386	0/0:46:46:1702:0:0:0,-12.4891,-153.455	0/0:159:158:5724:0:0:0,-42.7887,-515.184	0/0:97:96:3424:1:37:0,-22.9055,-304.935	0/0:68:68:2469:0:0:0,-18.4304,-222.423	0/0:19:19:693:0:0:0,-5.17551,-62.6966	0/1:22:13:461:9:333:-24.1155,0,-35.6875	0/1:124:67:2418:57:2052:-151.14,0,-184.09	0/0:39:39:1410:0:0:0,-10.5766,-127.168	0/0:23:21:750:2:74:-0.444435,0,-61.5263	0/1:542:282:10181:259:9353:-694.996,0,-769.491	0/1:189:98:3556:91:3254:-241.671,0,-268.868	0/0:63:63:2300:0:0:0,-17.0775,-207.224	0/1:24:11:397:13:471:-36.0315,0,-29.3448	0/0:46:46:1684:0:0:0,-12.4882,-151.835	0/1:103:53:1961:50:1838:-137.572,0,-148.644	0/0:81:81:2956:0:0:0,-21.9521,-266.228	0/1:25:10:356:14:514:-39.9169,0,-25.6404	0/0:15:15:555:0:0:0,-4.09282,-50.289	0/0:36:36:1332:0:0:0,-9.78064,-120.176	0/0:23:23:843:0:0:0,-6.25938,-76.1913	0/1:89:44:1595:45:1638:-123.396,0,-119.523	0/0:97:97:3525:0:0:0,-26.2698,-317.39	0/0:130:130:4720:0:0:0,-35.2067,-424.877	0/0:104:104:3786:0:0:0,-28.1662,-340.867	0/0:92:92:3352:0:0:0,-24.945,-301.863	0/1:37:15:537:22:791:-61.3099,0,-38.4128	0/0:26:26:921:0:0:0,-7.05535,-83.18	0/0:81:80:2863:1:37:0,-18.5872,-254.489	0/1:17:11:407:6:222:-15.4637,0,-32.2122	0/0:92:92:3634:0:0:0,-24.9385,-327.073
Contig_2038	211	.	A	G	190177	.	AB=0.504192;ABP=4.1754;AC=123;AF=0.521186;AN=236;AO=6613;CIGAR=1X;DP=13099;DPB=13099;DPRA=1.09519;EPP=14363;EPPR=14080.7;GTI=0;LEN=1;MEANALT=1.03093;MQM=60;MQMR=60;NS=118;NUMALT=1;ODDS=0;PAIRED=1;PAIREDR=1;PAO=0;PQA=0;PQR=0;PRO=0;QA=236330;QR=236476;RO=6483;RPL=0;RPP=14363;RPPR=14080.7;RPR=6613;RUN=1;SAF=0;SAP=14363;SAR=6613;SRF=0;SRP=14080.7;SRR=6483;TYPE=snp;technology.Illumina=1	GT:DP:RO:QR:AO:QA:GL	1/1:28:0:0:28:989:-89.2949,-7.59646,0	0/1:33:14:510:19:676:-52.041,0,-37.076	0/0:23:23:810:0:0:0,-6.24279,-73.1941	0/0:29:28:1032:1:37:0,-4.54389,-89.8386	0/0:38:37:1369:1:37:0,-6.98466,-120.156	0/0:68:68:2489:0:0:0,-18.4319,-224.224	1/1:25:0:0:25:906:-81.8515,-6.79878,0	1/1:54:0:0:54:1944:-175.183,-14.624,0	0/1:52:27:985:25:895:-66.5643,0,-74.6741	0/1:70:35:1283:35:1221:-91.0132,0,-96.6287	0/1:60:28:1036:32:1153:-87.6197,0,-77.0902	0/1:40:17:625:23:805:-61.744,0,-45.5401	1/1:47:0:0:47:1710:-154.169,-12.7568,0	0/1:71:29:1046:42:1451:-111.476,0,-75.022	0/1:71:36:1328:35:1264:-94.6126,0,-100.377	0/1:33:18:666:15:520:-37.9641,0,-51.1529	0/1:35:16:592:19:664:-50.4075,0,-43.9227	0/0:41:41:1476:0:0:0,-11.1181,-133.105	1/1:52:0:0:52:1831:-164.997,-14.0652,0	1/1:48:0:0:48:1708:-153.954,-12.9981,0	0/1:29:18:651:11:407:-28.8654,0,-50.8946	1/1:24:0:0:24:880:-79.5193,-6.53022,0	0/1:943:464:16919:479:17198:-1291.71,0,-1266.72	1/1:1292:0:0:1291:46231:-4158.1,-349.074,0	0/1:1088:570:20763:517:18473:-1367.42,0,-1573.56	1/1:29:0:0:29:1000:-90.2445,-7.837,0	1/1:214:1:27:213:7656:-686.491,-55.4861,0	1/1:53:2:74:51:1833:-158.516,-7.68332,0	0/1:981:488:17787:493:17609:-1318.37,0,-1334.62	0/1:624:253:9233:371:13297:-1027.23,0,-661.784	0/1:704:358:13124:346:12484:-932.403,0,-990.057	0/0:82:82:2980:0:0:0,-22.2078,-268.369	0/1:116:64:2338:52:1799:-130.527,0,-179.103	0/0:526:526:19297:0:0:0,-142.415,-1735.96	0/0:68:68:2492:0:0:0,-18.4463,-224.51	0/1:334:184:6737:150:5331:-389.198,0,-515.759	0/1:23:13:477:10:370:-27.1808,0,-36.8522	1/1:127:1:37:126:4484:-400.248,-31.0001,0	0/0:100:100:3648:0:0:0,-27.1118,-328.487	0/0:78:78:2854:0:0:0,-21.1545,-257.071	1/1:159:0:0:159:5608:-504.646,-42.9614,0	0/0:55:55:2008:0:0:0,-14.9108,-180.959	0/0:369:367:13428:2:74:0,-93.2917,-1201.48	0/1:267:125:4601:142:5053:-382.348,0,-341.763	0/1:17:9:323:8:292:-21.8026,0,-24.6088	1/1:92:7:255:85:2980:-245.337,-1.91422,0	0/1:115:56:2041:59:2129:-160.519,0,-152.611	0/1:38:16:551:22:794:-61.3217,0,-39.3873	0/0:20:20:730:0:0:0,-5.44636,-66.0248	0/1:75:40:1472:35:1262:-93.3366,0,-112.269	0/1:143:73:2664:70:2491:-185.489,0,-201.089	0/0:418:418:15237:0:0:0,-113.16,-1370.79	1/1:50:0:0:50:1823:-164.319,-13.5566,0	0/1:46:25:925:21:748:-54.9552,0,-70.9138	0/1:157:79:2841:78:2795:-209.047,0,-213.216	0/1:96:48:1742:48:1723:-129.131,0,-130.843	0/1:66:27:999:39:1396:-107.872,0,-72.1171	1/1:19:0:0:19:670:-60.6006,-5.15962,0	0/0:22:22:814:0:0:0,-5.98876,-73.5846	0/1:122:60:2200:62:2217:-166.52,0,-165.037	0/1:38:21:744:17:629:-46.4348,0,-56.794	0/1:21:10:370:11:407:-31.0832,0,-27.7377	0/0:538:538:19494:0:0:0,-145.634,-1753.67	0/1:186:91:3349:95:3425:-257.847,0,-251.033	0/1:63:37:1345:26:943:-67.8773,0,-104.101	0/1:24:13:471:11:403:-29.8867,0,-36.0309	1/1:46:3:111:43:1556:-130.271,-2.46498,0	0/1:103:53:1943:50:1795:-133.702,0,-147.045	1/1:81:0:0:81:2924:-263.314,-21.9212,0	0/0:25:25:925:0:0:0,-6.80131,-83.5685	0/1:15:6:222:9:333:-26.0806,0,-16.0228	0/1:36:20:740:16:565:-41.1965,0,-56.9997	1/1:23:1:37:22:787:-67.77,-2.89959,0	0/0:88:87:3211:1:37:0,-20.5324,-285.846	1/1:96:1:37:95:3313:-294.916,-22.6013,0	0/1:130:61:2210:69:2499:-189.745,0,-163.73	0/1:103:43:1571:59:2116:-162.883,0,-113.821	1/1:91:1:27:90:3113:-277.808,-22.131,0	0/0:36:36:1322:0:0:0,-9.77994,-119.274	0/1:26:16:588:10:337:-23.3707,0,-46.0588	1/1:78:1:37:77:2757:-244.972,-17.7894,0	0/1:17:8:296:9:290:-21.623,0,-22.1804	0/1:90:52:1737:38:1312:-93.7892,0,-132.06
Contig_2038	282	.	C	T	187729	.	AB=0.493513;ABP=5.82747;AC=112;AF=0.474576;AN=236;AO=6518;CIGAR=1X;DP=13211;DPB=13211;DPRA=1.06828;EPP=14156.7;EPPR=14515;GTI=0;LEN=1;MEANALT=1.06;MQM=60;MQMR=60;NS=118;NUMALT=1;ODDS=0;PAIRED=1;PAIREDR=1;PAO=0;PQA=0;PQR=0;PRO=0;QA=233767;QR=241314;RO=6683;RPL=6518;RPP=14156.7;RPPR=14515;RPR=0;RUN=1;SAF=0;SAP=14156.7;SAR=6518;SRF=0;SRP=14515;SRR=6683;TYPE=snp;technology.Illumina=1	GT:DP:RO:QR:AO:QA:GL	0/0:29:29:1046:0:0:0,-7.86872,-94.4281	0/1:33:19:693:14:506:-36.7,0,-53.5751	1/1:24:0:0:24:884:-79.8799,-6.53034,0	1/1:29:1:37:28:1009:-87.7468,-4.52803,0	1/1:38:1:33:37:1365:-120.156,-7.34441,0	1/1:68:0:0:68:2496:-224.873,-18.4472,0	0/0:25:24:828:1:37:0,-3.426,-71.4334	0/0:54:54:1943:0:0:0,-14.6383,-175.11	0/1:52:25:917:27:976:-73.8629,0,-68.5445	0/1:70:35:1258:35:1242:-92.92,0,-94.3612	0/1:62:33:1184:29:1030:-76.006,0,-89.8826	0/1:41:23:820:18:666:-48.9466,0,-62.8221	0/0:47:47:1701:0:0:0,-12.7576,-153.361	0/1:72:42:1484:30:1092:-78.8762,0,-114.158	0/1:73:35:1252:38:1346:-101.468,0,-93.0155	0/1:33:14:491:19:689:-53.2305,0,-35.3459	0/1:35:20:712:15:555:-40.5696,0,-54.7384	1/1:42:1:14:41:1447:-129.218,-10.1093,0	0/0:52:52:1865:0:0:0,-14.0965,-168.094	0/0:48:48:1745:0:0:0,-13.0148,-157.303	0/1:29:13:481:16:588:-45.2063,0,-35.5445	0/0:24:23:843:0:0:0,-6.25938,-76.1913	0/1:951:483:17465:467:16622:-1238.07,0,-1314.04	0/0:1303:1301:47021:0:0:0,-352.052,-4229.41	0/1:1092:519:18850:573:20513:-1549.57,0,-1400.17	0/0:29:29:1051:0:0:0,-7.88364,-94.897	0/0:215:214:7789:1:37:0,-54.882,-697.571	0/0:53:51:1793:2:51:0,-9.75287,-157.001	0/1:990:497:17966:493:17619:-1316.91,0,-1348.29	0/1:628:370:13468:257:9193:-657.227,0,-1041.87	0/1:708:346:12493:361:12979:-976.211,0,-932.49	1/1:83:0:0:83:2991:-269.358,-22.4771,0	0/1:117:52:1860:65:2319:-177.1,0,-135.775	1/1:530:0:0:530:19121:-1720.05,-143.394,0	1/1:70:0:0:70:2557:-230.339,-18.973,0	0/1:334:150:5394:184:6664:-509.149,0,-394.9	0/1:23:10:366:13:450:-34.4137,0,-26.8362	0/0:129:128:4617:1:37:0,-31.6168,-412.293	1/1:101:0:0:101:3579:-322.213,-27.3192,0	1/1:79:0:0:79:2886:-259.949,-21.4251,0	0/0:160:160:5756:0:0:0,-43.2989,-518.029	1/1:55:0:0:55:1998:-180.058,-14.9101,0	1/1:373:1:37:372:13212:-1185.19,-97.495,0	0/1:271:144:5227:127:4577:-338.45,0,-396.952	0/1:17:8:292:9:315:-23.8854,0,-21.8039	0/0:93:86:3084:7:250:0,-2.66998,-255.181	0/1:116:60:2144:56:2052:-153.302,0,-161.59	0/1:39:22:790:17:592:-42.8101,0,-60.6855	1/1:20:0:0:20:717:-64.8333,-5.43118,0	0/1:76:36:1320:40:1468:-111.62,0,-98.2891	0/1:143:70:2553:73:2591:-194.489,0,-191.112	1/1:419:0:0:419:14962:-1345.91,-113.27,0	0/0:51:50:1792:1:14:0,-12.5487,-160.257	0/1:46:21:769:25:913:-69.831,0,-56.8478	0/1:159:80:2919:79:2716:-201.394,0,-219.754	0/1:97:49:1743:48:1686:-125.56,0,-130.689	0/1:68:41:1417:27:995:-71.2578,0,-109.217	0/0:19:18:636:1:37:0,-1.82669,-54.1934	1/1:22:0:0:22:792:-71.5989,-5.9877,0	0/1:124:68:2413:56:1984:-145.052,0,-183.656	0/1:39:21:759:18:662:-49.1217,0,-57.8725	0/1:23:12:444:11:403:-30.1641,0,-33.8688	1/1:542:0:0:541:19340:-1739.65,-146.269,0	0/1:189:98:3508:91:3308:-246.534,0,-264.52	0/1:63:26:952:37:1333:-103.021,0,-68.6878	0/1:24:11:397:13:481:-36.9339,0,-29.3441	0/0:46:45:1610:1:37:0,-9.13554,-141.813	0/1:103:56:2052:47:1708:-125.867,0,-156.859	0/0:81:80:2907:1:37:0,-18.6192,-258.485	1/1:25:0:0:25:911:-82.305,-6.80049,0	0/1:15:9:333:6:222:-16.0228,0,-26.0806	0/1:36:16:582:20:730:-56.0835,0,-42.7306	0/0:23:23:814:0:0:0,-6.24291,-73.5547	1/1:89:1:37:88:3197:-284.569,-20.7858,0	0/0:97:96:3491:0:0:0,-26.0134,-314.348	0/1:130:68:2475:61:2201:-163.188,0,-187.871	0/1:104:60:2137:44:1601:-116.007,0,-164.239	0/0:92:91:3286:1:14:0,-23.668,-294.662	1/1:37:0:0:37:1307:-117.884,-10.0193,0	0/1:26:14:504:12:436:-32.314,0,-38.4561	0/0:81:80:2871:1:37:0,-18.6165,-255.243	0/1:17:9:323:8:286:-21.2597,0,-24.6094	0/1:92:38:1379:54:1932:-149.043,0,-99.3106
Contig_2149	44	.	C	T	89603.6	.	AB=0.480814;ABP=24.8408;AC=61;AF=0.254167;AN=240;AO=3293;CIGAR=1X;DP=12713;DPB=12713;DPRA=1.72135;EPP=6981.01;EPPR=20095;GTI=0;LEN=1;MEANALT=1.02899;MQM=60;MQMR=60;NS=120;NUMALT=1;ODDS=0;PAIRED=1;PAIREDR=0.999788;PAO=0;PQA=0;PQR=0;PRO=0;QA=121403;QR=345527;RO=9416;RPL=20;RPP=6981.01;RPPR=20086.4;RPR=3273;RUN=1;SAF=3293;SAP=7153.67;SAR=0;SRF=9415;SRP=20440.9;SRR=1;TYPE=snp;technology.Illumina=1	GT:DP:RO:QR:AO:QA:GL	0/0:32:32:1174:0:0:0,-8.69654,-105.962	0/0:35:35:1285:0:0:0,-9.50909,-115.946	0/0:29:28:1032:0:0:0,-7.61374,-93.192	0/0:40:40:1453:0:0:0,-10.8481,-131.038	0/1:25:19:699:6:222:-13.2552,0,-56.3503	0/0:67:67:2461:0:0:0,-18.176,-221.723	0/1:30:13:481:17:629:-48.6291,0,-35.268	0/0:77:77:2837:0:0:0,-20.8851,-255.543	0/0:55:55:2025:0:0:0,-14.9261,-182.506	0/1:54:24:868:30:1110:-85.3894,0,-63.579	0/0:58:57:2105:1:33:0,-12.7644,-186.722	0/1:19:13:481:6:222:-14.9082,0,-38.3401	0/0:44:44:1587:0:0:0,-11.9307,-143.09	0/1:75:39:1435:36:1332:-99.6401,0,-108.92	0/0:72:72:2660:0:0:0,-19.5311,-239.623	0/0:43:43:1587:0:0:0,-11.6765,-143.112	0/0:29:29:1073:0:0:0,-7.8847,-96.8803	0/1:55:22:814:33:1198:-93.0452,0,-58.4518	0/1:47:23:841:24:888:-67.3003,0,-63.0634	0/0:43:43:1587:0:0:0,-11.6765,-143.112	./.:9:5:185:4:148:-11.0084,0,-14.3774	0/1:39:16:588:23:847:-65.808,0,-42.446	0/0:777:774:28476:2:74:0,-203.514,-2554.96	0/0:1252:1252:45819:0:0:0,-338.916,-4121.36	0/1:919:476:17469:443:16330:-1220.06,0,-1322.52	0/0:39:39:1433:0:0:0,-10.5925,-129.258	0/1:186:114:4191:72:2664:-189.363,0,-326.777	0/1:77:41:1467:36:1332:-99.1254,0,-111.256	0/1:1017:531:19579:486:17864:-1331.48,0,-1485.77	0/1:589:313:11449:275:10144:-753.349,0,-870.707	0/0:716:715:26203:1:37:0,-190.529,-2353.78	0/1:64:35:1264:29:1073:-79.3297,0,-96.5255	0/0:77:77:2826:0:0:0,-20.8696,-254.535	0/1:512:256:9314:256:9382:-705.413,0,-699.271	0/0:56:56:2072:0:0:0,-15.1976,-186.735	0/0:296:295:10823:1:37:0,-76.8379,-970.481	0/1:31:16:592:15:555:-41.6717,0,-45.0116	0/1:155:75:2765:80:2946:-223.158,0,-206.865	0/1:138:78:2876:60:2206:-161.173,0,-221.484	0/0:98:98:3618:0:0:0,-26.573,-325.79	0/0:128:128:4691:0:0:0,-34.6818,-422.284	0/1:45:28:1036:17:629:-44.4965,0,-81.1944	0/1:277:137:5001:140:5168:-390,0,-374.944	0/0:285:285:10460:0:0:0,-77.2023,-941.177	0/0:23:22:810:1:37:0,-2.91547,-69.8639	0/0:76:76:2784:0:0:0,-20.6129,-250.774	0/1:150:80:2933:70:2572:-190.87,0,-223.348	0/1:38:17:629:21:773:-59.4091,0,-46.4183	0/1:31:12:444:19:703:-55.0313,0,-31.6521	0/0:83:83:3051:0:0:0,-22.5099,-274.792	0/1:99:51:1887:48:1763:-131.909,0,-143.072	0/1:425:217:7999:208:7630:-571.322,0,-604.542	0/1:39:21:773:18:666:-49.4807,0,-59.133	0/0:46:46:1684:0:0:0,-12.4882,-151.835	0/1:245:136:5002:109:3984:-292.121,0,-383.742	0/1:91:45:1612:46:1694:-127.895,0,-120.495	0/0:41:39:1443:2:74:0,-4.46095,-123.468	0/1:38:21:773:17:625:-46.0585,0,-59.4092	0/0:18:18:656:0:0:0,-4.90466,-59.3684	0/0:129:128:4671:1:14:0,-33.6903,-419.237	0/1:30:17:625:13:481:-35.2681,0,-48.269	0/1:26:12:444:14:518:-39.7182,0,-33.0339	0/0:550:549:20128:0:0:0,-148.673,-1810.74	0/1:190:107:3862:83:3041:-222.243,0,-296.086	0/1:76:28:1028:48:1776:-139.361,0,-71.9855	0/1:29:20:717:9:333:-22.1975,0,-56.8533	0/1:30:16:592:14:518:-38.6083,0,-45.2888	0/1:110:58:2109:52:1906:-141.803,0,-160.066	0/1:62:19:699:43:1591:-126.536,0,-46.1622	0/0:21:21:773:0:0:0,-5.7178,-69.8959	0/1:17:9:333:8:296:-22.1631,0,-25.5128	0/0:29:29:1063:0:0:0,-7.884,-95.9779	0/1:25:15:545:10:370:-26.6268,0,-42.4376	0/1:80:44:1614:36:1332:-98.2754,0,-123.676	0/1:75:39:1429:36:1328:-99.2814,0,-108.38	0/1:143:71:2596:72:2618:-196.914,0,-194.95	0/0:97:97:3494:0:0:0,-26.2538,-314.585	0/0:95:95:3497:0:0:0,-25.7598,-314.906	0/1:38:23:851:15:545:-38.842,0,-66.445	0/0:20:20:726:0:0:0,-5.44624,-65.6639	0/1:84:46:1674:38:1406:-103.85,0,-127.989	0/0:26:25:921:1:37:0,-3.72987,-79.8516	0/1:80:36:1458:44:1733:-134.307,0,-109.539
Contig_2149	52	.	G	T	88359.1	.	AC=61;AF=0.254167;LEN=1;TYPE=snp	GT	0|0	0|0	0|0	0|0	0|1	0|0	0|1	0|0	0|0	0|1	0|0	0|1	0|0	0|1	0|0	0|0	0|0	0|1	0|1	0|0	.|.	0|1	0|0	0|0	0|1	0|0	0|1	0|1	0|1	0|1	0|0	0|1	0|0	0|1	0|0	0|0	0|1	0|1	0|1	0|0	0|0	0|1	0|1	0|0	0|0	0|0	0|1	0|1	0|1	0|0	0|1	0|1	0|1	0|0	0|1	0|1	0|0	0|1	0|0	0|0	0|1	0|1	0|0	0|1	0|1	0|1	0|1	0|1	0|1	0|0	0|1	0|0	0|1	0|1	0|1	0|1	0|0	0|0	0|1	0|0	0|1	0|0	0|1
Contig_2149	53	.	C	T	88359.1	.	AC=61;AF=0.254167;LEN=1;TYPE=snp	GT	0|0	0|0	0|0	0|0	0|1	0|0	0|1	0|0	0|0	0|1	0|0	0|1	0|0	0|1	0|0	0|0	0|0	0|1	0|1	0|0	.|.	0|1	0|0	0|0	0|1	0|0	0|1	0|1	0|1	0|1	0|0	0|1	0|0	0|1	0|0	0|0	0|1	0|1	0|1	0|0	0|0	0|1	0|1	0|0	0|0	0|0	0|1	0|1	0|1	0|0	0|1	0|1	0|1	0|0	0|1	0|1	0|0	0|1	0|0	0|0	0|1	0|1	0|0	0|1	0|1	0|1	0|1	0|1	0|1	0|0	0|1	0|0	0|1	0|1	0|1	0|1	0|0	0|0	0|1	0|0	0|1	0|0	0|1
Contig_2149	268	.	C	T	88702.4	.	AB=0.507748;ABP=6.4761;AC=64;AF=0.266667;AN=240;AO=3387;CIGAR=1X;DP=12715;DPB=12715;DPRA=0.854357;EPP=7357.79;EPPR=20212.9;GTI=0;LEN=1;MEANALT=1.11111;MQM=60;MQMR=60;NS=120;NUMALT=1;ODDS=0;PAIRED=0.999705;PAIREDR=0.999893;PAO=0;PQA=0;PQR=0;PRO=0;QA=119885;QR=325298;RO=9311;RPL=3387;RPP=7357.79;RPPR=20212.9;RPR=0;RUN=1;SAF=0;SAP=7357.79;SAR=3387;SRF=0;SRP=20221.6;SRR=9311;TYPE=snp;technology.Illumina=1	GT:DP:RO:QR:AO:QA:GL	0/0:32:32:1115:0:0:0,-8.6788,-100.626	0/0:35:35:1158:0:0:0,-9.42948,-104.414	0/0:29:29:988:0:0:0,-7.83665,-89.1636	0/1:40:22:810:18:633:-46.231,0,-62.2109	0/0:25:25:846:0:0:0,-6.78214,-76.4216	0/1:66:37:1281:29:1026:-74.5706,0,-97.5321	0/1:30:17:563:13:457:-33.1379,0,-42.6761	0/1:77:35:1240:42:1503:-114.519,0,-90.8302	0/0:55:55:1924:0:0:0,-14.8768,-173.362	0/1:54:31:1112:23:800:-57.469,0,-85.5893	0/1:59:32:1162:26:910:-66.2759,0,-88.9838	0/0:19:19:654:0:0:0,-5.15914,-59.1565	0/1:44:17:599:27:939:-72.7286,0,-42.104	0/0:76:76:2603:0:0:0,-20.5307,-234.404	0/1:73:44:1577:29:1018:-71.9236,0,-122.281	0/1:43:25:818:18:652:-47.1709,0,-62.0967	0/1:29:15:528:14:518:-38.9011,0,-39.7896	0/1:54:31:1106:22:790:-56.8403,0,-85.3075	0/1:47:24:857:23:837:-62.7199,0,-64.5082	0/0:43:43:1559:0:0:0,-11.6748,-140.589	./.:9:9:309:0:0:0,-2.46619,-28.1379	0/0:39:37:1275:2:64:0,-4.78518,-109.209	0/1:777:370:13063:407:14349:-1080.58,0,-964.994	0/0:1252:1251:43367:0:0:0,-337.512,-3899.86	0/1:919:443:15653:476:16691:-1252.86,0,-1159.62	0/1:39:22:764:15:553:-39.8696,0,-58.8749	0/1:186:73:2513:113:4033:-312.638,0,-175.842	0/1:77:39:1371:38:1351:-100.844,0,-102.631	0/0:1017:1016:35153:0:0:0,-274.193,-3161.37	0/1:589:273:9437:315:11239:-852.155,0,-689.897	0/1:716:377:13222:339:11922:-878.837,0,-995.822	0/1:64:30:1088:34:1175:-88.5092,0,-80.7176	0/0:77:77:2709:0:0:0,-20.8199,-243.958	0/0:512:511:17837:0:0:0,-137.999,-1604.36	0/1:56:23:833:33:1205:-93.4054,0,-59.8785	0/1:296:143:4883:153:5433:-408.845,0,-359.281	0/1:32:17:601:15:520:-38.2416,0,-45.5677	0/1:155:82:2940:73:2624:-194.216,0,-222.644	0/1:138:60:2050:78:2708:-206.467,0,-147.234	0/0:98:98:3491:0:0:0,-26.5509,-314.348	0/1:128:56:1978:71:2508:-191.396,0,-143.696	0/1:45:18:602:27:985:-76.6307,0,-42.0674	0/1:277:141:4911:136:4758:-353.227,0,-366.997	0/0:285:285:9860:0:0:0,-76.9384,-886.98	0/1:23:14:514:9:306:-21.3982,0,-40.2122	0/0:76:76:2583:0:0:0,-20.501,-232.572	0/0:150:150:5231:0:0:0,-40.5375,-470.758	0/0:38:37:1343:0:0:0,-10.0503,-121.162	0/1:31:19:657:12:409:-28.5291,0,-50.8828	0/0:83:82:2856:1:37:0,-19.0812,-253.808	0/0:99:99:3488:0:0:0,-26.7898,-314.041	0/0:425:424:14854:0:0:0,-114.563,-1336.16	0/1:39:18:581:21:769:-58.8212,0,-41.8197	0/0:46:46:1607:0:0:0,-12.4404,-144.848	0/1:245:109:3772:136:4866:-371.622,0,-273.095	0/0:91:86:3036:4:138:0,-11.9123,-260.93	0/1:41:15:528:26:929:-72.6679,0,-36.5027	0/1:38:17:537:20:730:-55.8698,0,-38.3972	0/1:18:14:510:4:148:-8.48883,0,-41.2515	0/1:129:51:1754:78:2775:-214.901,0,-122.992	0/1:30:18:615:12:444:-31.9452,0,-47.3703	0/0:26:26:944:0:0:0,-7.07122,-85.2727	0/0:550:550:19227:0:0:0,-148.545,-1729.37	0/0:190:189:6486:1:37:0,-47.9449,-580.22	0/1:76:48:1711:28:1026:-71.8221,0,-133.516	0/1:29:9:321:20:722:-57.3076,0,-21.102	0/1:30:15:524:15:541:-40.703,0,-39.1534	0/0:110:110:3823:0:0:0,-29.709,-344.113	0/1:62:43:1496:19:639:-40.8073,0,-118.015	0/0:21:21:698:0:0:0,-5.69873,-63.1038	0/1:17:9:319:8:296:-22.1639,0,-24.2475	0/1:29:16:557:13:458:-33.4846,0,-42.4258	0/0:25:24:851:0:0:0,-6.51376,-76.8834	0/1:80:38:1361:42:1492:-112.708,0,-100.924	0/1:75:36:1287:39:1408:-106.506,0,-95.6074	0/1:143:71:2516:70:2510:-187.776,0,-188.303	0/1:97:54:1899:43:1503:-109.068,0,-144.744	0/1:95:40:1371:55:1885:-144.04,0,-97.8021	0/0:38:37:1314:1:14:0,-9.04113,-117.273	0/0:20:20:670:0:0:0,-5.41376,-60.5691	0/0:84:83:2856:0:0:0,-22.397,-257.126	0/1:26:18:620:8:273:-17.5909,0,-48.9552	0/0:81:81:3114:0:0:0,-21.9143,-280.282
Contig_2183	71	.	G	A	45244.6	.	AB=0.522579;ABP=17.2287;AC=60;AF=0.254237;AN=236;AO=1686;CIGAR=1X;DP=6301;DPB=6301;DPRA=1.22954;EPP=3638.1;EPPR=9980.94;GTI=0;LEN=1;MEANALT=1.04412;MQM=60;MQMR=60;NS=118;NUMALT=1;ODDS=0;PAIRED=1;PAIREDR=0.999566;PAO=0;PQA=0;PQR=0;PRO=0;QA=61114;QR=166432;RO=4607;RPL=1683;RPP=3638.1;RPPR=9989.62;RPR=3;RUN=1;SAF=1686;SAP=3664.11;SAR=0;SRF=4606;SRP=9998.3;SRR=1;TYPE=snp;technology.Illumina=1	GT:DP:RO:QR:AO:QA:GL	0/0:63:63:2289:0:0:0,-17.0911,-206.25	0/0:145:143:5133:1:37:0,-35.6195,-458.64	0/1:48:15:541:33:1165:-92.0006,0,-35.7764	0/0:56:56:2048:0:0:0,-15.1969,-184.577	0/0:60:60:2097:0:0:0,-16.2307,-188.924	0/0:168:167:5994:1:37:0,-42.1202,-536.088	0/0:64:64:2335:0:0:0,-17.3479,-210.371	0/0:155:153:5549:1:37:0,-38.3896,-496.13	0/1:150:90:3268:60:2154:-153.265,0,-253.524	0/0:127:127:4615:0:0:0,-34.3939,-415.43	0/0:151:147:5253:1:37:0,-36.7137,-469.447	0/1:78:46:1621:32:1124:-80.1244,0,-124.889	0/1:132:74:2685:58:2081:-151.574,0,-205.947	0/0:175:174:6324:0:0:0,-47.1233,-569.154	0/1:178:86:3103:92:3327:-251.23,0,-231.084	0/0:110:110:4006:0:0:0,-29.804,-360.669	0/1:73:37:1345:36:1322:-99.2884,0,-101.362	0/0:152:151:5466:0:0:0,-40.9048,-491.992	0/0:103:103:3744:0:0:0,-27.9096,-337.107	0/1:112:56:1992:56:2029:-152.353,0,-149.004	./.:2:2:74:0:0:0,-0.571791,-7.02567	0/1:12:10:356:2:74:-3.43808,0,-29.0387	0/0:174:173:6248:0:0:0,-46.8477,-562.313	0/0:296:296:10658:0:0:0,-80.0943,-958.908	0/1:225:100:3654:125:4566:-349.928,0,-267.874	0/1:20:6:218:14:491:-38.9628,0,-14.2868	0/0:51:51:1875:0:0:0,-13.843,-169.016	0/1:25:21:746:4:144:-6.22535,0,-60.5983	0/1:363:167:5932:196:7068:-537.709,0,-435.455	0/1:159:75:2718:84:2995:-226.501,0,-201.606	0/1:175:75:2739:100:3635:-279.737,0,-199.111	0/0:24:23:785:1:37:0,-3.16718,-67.5762	0/1:36:10:370:26:958:-76.6532,0,-23.6017	0/0:122:122:4437:0:0:0,-33.0674,-399.451	0/1:30:18:629:12:444:-31.9444,0,-48.632	0/1:58:27:991:31:1143:-87.2655,0,-73.5685	0/1:12:8:269:4:148:-10.1708,0,-21.1405	0/1:45:25:898:20:728:-53.4419,0,-68.7534	0/1:56:28:1026:28:1001:-75.0198,0,-77.2736	0/1:18:8:284:10:370:-28.5799,0,-20.7995	0/0:15:15:551:0:0:0,-4.0927,-49.9274	0/0:12:12:440:0:0:0,-3.28016,-39.9429	0/0:93:93:3387:0:0:0,-25.2162,-305.013	0/0:57:57:2054:0:0:0,-15.4509,-185.095	./.:4:4:148:0:0:0,-1.11349,-13.6816	0/1:22:9:325:13:448:-34.5121,0,-23.4094	0/1:60:22:806:38:1392:-109.156,0,-56.3513	0/1:19:8:269:11:407:-31.6613,0,-19.162	./.:7:5:181:2:74:-4.83563,0,-14.6133	0/1:20:11:393:9:323:-23.7685,0,-30.1004	0/1:25:15:555:10:356:-25.3635,0,-43.3406	0/1:114:54:1978:60:2125:-160.42,0,-147.219	0/1:13:3:111:10:366:-29.6509,0,-6.51817	0/1:17:7:259:10:343:-26.4198,0,-18.8294	0/0:46:45:1620:1:37:0,-9.13624,-142.714	0/1:29:15:551:14:508:-37.9835,0,-41.8663	0/0:18:18:666:0:0:0,-4.90537,-60.2728	0/1:11:8:296:3:111:-7.07526,0,-23.8831	0/1:13:3:111:10:356:-28.745,0,-6.51888	0/1:51:20:716:31:1139:-88.8301,0,-50.7009	0/1:18:4:148:14:518:-41.9735,0,-8.4886	./.:7:7:259:0:0:0,-1.92603,-23.6654	0/1:198:78:2804:120:4312:-334.448,0,-198.734	0/1:55:22:791:33:1175:-90.9888,0,-56.3955	0/1:18:8:288:10:337:-25.5952,0,-21.1771	0/1:11:3:111:8:296:-23.8831,0,-7.07526	0/0:12:12:444:0:0:0,-3.28028,-40.3052	0/1:33:17:629:16:578:-43.1971,0,-47.7983	0/0:28:28:1005:0:0:0,-7.59775,-90.7395	./.:5:1:37:4:148:-12.2233,0,-2.01757	./.:7:7:221:0:0:0,-1.90755,-20.1766	0/1:16:5:185:11:393:-31.2322,0,-12.3925	./.:6:3:107:3:111:-8.51367,0,-8.14809	0/0:17:17:629:0:0:0,-4.63452,-56.9449	0/1:25:12:444:13:466:-35.3002,0,-33.314	0/0:37:37:1369:0:0:0,-10.0515,-123.504	0/1:23:12:440:11:380:-28.0862,0,-33.5241	0/0:22:22:806:0:0:0,-5.98853,-72.8631	./.:7:2:74:5:185:-14.9778,0,-4.83551	./.:4:4:125:0:0:0,-1.09725,-11.5398	0/0:15:15:528:0:0:0,-4.07679,-47.8281	0/1:12:10:366:2:70:-3.07523,0,-29.9453	0/1:103:49:1933:54:2166:-166.99,0,-146.033
Contig_2183	196	.	C	G	85179	.	AB=0.511368;ABP=9.52696;AC=123;AF=0.521186;AN=236;AO=3151;CIGAR=1X;DP=6096;DPB=6096;DPRA=2.21644;EPP=6845.32;EPPR=6395.83;GTI=0;LEN=1;MEANALT=1.00877;MQM=60;MQMR=60;NS=118;NUMALT=1;ODDS=0;PAIRED=1;PAIREDR=1;PAO=0;PQA=0;PQR=0;PRO=0;QA=114129;QR=107312;RO=2944;RPL=1;RPP=6836.64;RPPR=6395.83;RPR=3150;RUN=1;SAF=1;SAP=6836.64;SAR=3150;SRF=0;SRP=6395.83;SRR=2944;TYPE=snp;technology.Illumina=1	GT:DP:RO:QR:AO:QA:GL	0/1:60:25:897:35:1261:-97.3554,0,-64.5553	0/1:143:57:2072:86:3110:-241.207,0,-147.784	0/1:46:14:514:32:1137:-90.0291,0,-33.8724	0/1:56:21:773:35:1227:-95.3889,0,-54.5012	0/1:57:25:921:32:1174:-90.3336,0,-67.5336	0/1:157:79:2874:78:2826:-211.83,0,-216.168	0/1:62:29:1059:33:1198:-91.1255,0,-78.6173	0/1:155:73:2683:82:2952:-223.704,0,-199.519	0/1:147:88:3218:59:2109:-149.999,0,-249.857	0/1:125:63:2313:62:2282:-171.554,0,-174.344	0/1:147:68:2443:79:2849:-216.625,0,-180.098	0/1:72:43:1568:29:1049:-74.9855,0,-121.722	0/1:126:73:2647:53:1920:-138.725,0,-204.156	0/1:168:88:3211:80:2879:-213.617,0,-243.494	0/1:173:86:3138:87:3182:-239.506,0,-235.563	0/1:108:50:1850:58:2107:-160.431,0,-137.303	0/1:71:34:1215:37:1296:-97.5105,0,-90.244	0/1:145:81:2989:64:2326:-170.075,0,-229.752	0/1:99:50:1846:49:1772:-132.72,0,-139.398	0/1:109:53:1916:56:2031:-153.332,0,-142.978	./.:2:1:37:1:37:-2.94104,0,-2.94104	0/1:12:10:350:2:74:-3.43867,0,-28.4943	0/1:164:93:3425:71:2600:-189.567,0,-263.839	0/1:285:157:5759:128:4614:-337.956,0,-441.044	0/1:220:99:3579:121:4412:-337.46,0,-262.483	0/1:19:6:218:13:477:-37.9793,0,-14.5474	0/1:49:25:915:24:888:-66.7509,0,-69.1854	0/1:25:10:370:15:528:-40.9021,0,-26.6421	0/1:352:164:5943:188:6750:-512.015,0,-439.45	0/1:153:74:2656:78:2835:-214.019,0,-197.893	0/1:169:75:2753:94:3425:-262.467,0,-201.998	0/1:22:10:366:12:421:-32.0699,0,-27.1141	0/1:35:10:370:25:875:-69.4439,0,-23.9072	0/1:121:73:2669:48:1739:-123.759,0,-207.502	0/1:29:17:621:12:444:-32.2039,0,-48.1868	0/1:58:27:976:31:1133:-86.3811,0,-72.2163	0/1:11:7:249:4:148:-10.4375,0,-19.6142	0/1:42:24:880:18:639:-46.2228,0,-67.9728	0/1:53:27:995:26:929:-69.3506,0,-75.3149	0/1:17:7:259:10:366:-28.5013,0,-18.8135	0/1:15:9:333:6:222:-16.0228,0,-26.0806	0/1:12:5:185:7:249:-19.3245,0,-13.5142	0/1:89:49:1813:40:1476:-108.789,0,-139.138	0/1:55:29:1049:26:958:-71.4167,0,-79.6192	./.:4:2:74:2:74:-5.72729,0,-5.72729	0/1:21:9:319:12:444:-34.4296,0,-23.1284	0/1:57:22:814:35:1281:-99.9773,0,-57.8899	0/1:16:7:236:9:306:-23.3681,0,-17.0274	./.:6:4:148:2:74:-5.12397,0,-11.9031	0/1:18:10:370:8:292:-21.5215,0,-28.5797	0/1:24:15:537:9:333:-23.5607,0,-41.9965	0/1:110:51:1845:59:2142:-163.039,0,-136.315	0/1:13:3:111:10:370:-30.0128,0,-6.51805	0/1:17:7:251:10:370:-28.8627,0,-18.0911	0/1:44:23:837:21:763:-56.8566,0,-63.5293	0/1:29:15:555:14:518:-38.8851,0,-42.2258	0/1:16:6:212:10:370:-29.1476,0,-14.8382	0/1:11:8:292:3:111:-7.07538,0,-23.5206	0/1:11:3:111:8:296:-23.8831,0,-7.07526	0/1:50:19:703:31:1143:-89.4635,0,-49.7991	0/1:18:5:185:13:477:-38.264,0,-11.8372	./.:6:3:111:3:107:-8.14809,0,-8.51367	0/1:190:75:2748:115:4198:-326.327,0,-195.842	0/1:54:22:806:32:1172:-90.9791,0,-57.9908	0/1:17:8:273:9:333:-25.5287,0,-20.0815	0/1:10:3:111:7:232:-18.3621,0,-7.37229	0/1:12:6:222:6:222:-16.8723,0,-16.8723	0/1:32:16:592:16:588:-44.3748,0,-44.7349	0/1:28:13:471:15:528:-40.0677,0,-34.9353	./.:5:1:37:4:148:-12.2233,0,-2.01757	./.:7:3:111:4:148:-11.5971,0,-8.21628	0/1:15:5:185:10:370:-29.4332,0,-12.6702	./.:8:3:111:5:185:-14.674,0,-7.92563	0/1:17:3:111:14:518:-42.2613,0,-5.41458	0/1:25:12:440:13:463:-35.0314,0,-32.9521	0/1:37:23:847:14:504:-35.419,0,-66.3621	0/1:22:11:407:11:407:-30.8036,0,-30.8036	0/1:22:10:366:12:440:-33.7878,0,-27.0983	./.:7:2:74:5:185:-14.9778,0,-4.83551	./.:4:3:111:1:37:-2.3069,0,-9.14769	0/1:15:10:362:5:185:-12.6704,0,-28.7102	0/1:12:10:370:2:74:-3.43725,0,-30.3074	1/1:102:0:0:102:3523:-317.281,-27.6491,0
Contig_2183	248	.	G	C	81213.7	.	AB=0.483651;ABP=16.9975;AC=113;AF=0.478814;AN=236;AO=3031;CIGAR=1X;DP=6325;DPB=6325;DPRA=4.06225;EPP=6377.93;EPPR=6668.46;GTI=0;LEN=1;MEANALT=1.10092;MQM=60;MQMR=60;NS=118;NUMALT=1;ODDS=0;PAIRED=0.99967;PAIREDR=0.999695;PAO=0;PQA=0;PQR=0;PRO=0;QA=110333;QR=119948;RO=3282;RPL=3007;RPP=6377.93;RPPR=6668.46;RPR=24;RUN=1;SAF=0;SAP=6584.74;SAR=3031;SRF=0;SRP=7129.78;SRR=3282;TYPE=snp;technology.Illumina=1	GT:DP:RO:QR:AO:QA:GL	0/1:63:37:1346:26:921:-65.9112,0,-104.203	0/1:145:87:3138:58:2119:-151.459,0,-243.182	0/1:48:33:1217:15:532:-34.9312,0,-96.7019	0/1:57:34:1231:22:806:-57.4594,0,-95.7457	0/1:61:36:1313:25:921:-66.4414,0,-101.763	0/1:169:87:3169:82:2964:-220.991,0,-239.456	0/1:64:33:1190:30:1050:-77.5344,0,-90.1643	0/1:156:82:3007:74:2730:-203.459,0,-228.375	0/1:151:61:2180:88:3183:-246.171,0,-155.89	0/1:128:63:2266:64:2299:-172.561,0,-169.604	0/1:151:80:2909:70:2541:-188.084,0,-221.207	0/1:78:33:1178:45:1643:-126.854,0,-84.9535	0/1:133:57:2039:76:2778:-214.06,0,-147.504	0/1:176:85:3113:91:3322:-251.292,0,-232.497	0/1:177:89:3242:87:3188:-239.245,0,-244.106	0/1:110:60:2193:50:1804:-132.618,0,-167.657	0/1:73:37:1369:36:1328:-99.8271,0,-103.52	0/1:153:70:2526:83:3057:-233.725,0,-185.9	0/1:104:52:1895:52:1916:-144.325,0,-142.432	0/1:113:57:2063:56:2041:-153.156,0,-155.12	./.:2:1:37:1:37:-2.94104,0,-2.94104	0/1:12:2:74:10:370:-30.3074,0,-3.43725	0/1:173:75:2759:98:3548:-272.449,0,-201.467	0/1:298:136:4936:162:5891:-449.359,0,-363.451	0/1:227:125:4607:102:3760:-276.847,0,-353.069	0/1:20:14:508:6:222:-14.6323,0,-40.4998	0/1:51:24:884:27:995:-75.8475,0,-65.8419	0/1:25:15:532:10:370:-26.642,0,-41.2626	0/1:365:195:7068:168:6040:-445.174,0,-537.681	0/1:160:86:3121:74:2715:-201.022,0,-237.568	0/1:176:100:3617:76:2752:-200.036,0,-277.872	0/1:24:14:518:10:366:-26.5426,0,-40.2766	0/1:37:26:962:11:397:-25.765,0,-76.7357	0/1:123:50:1830:73:2701:-209.817,0,-131.405	0/1:30:12:444:18:639:-49.5335,0,-31.9437	0/1:58:31:1137:27:976:-72.2161,0,-86.7406	0/1:12:4:148:8:292:-23.2277,0,-10.1549	0/1:45:20:740:25:892:-68.2123,0,-54.5216	0/1:56:28:1036:28:1032:-77.8103,0,-78.1699	0/1:18:10:370:8:296:-21.8826,0,-28.5795	0/1:15:6:222:9:333:-26.0806,0,-16.0228	0/1:13:8:286:5:185:-13.2315,0,-22.3941	0/1:93:41:1513:52:1901:-145.971,0,-111.046	0/1:57:27:970:30:1110:-84.5678,0,-71.9511	./.:4:2:74:2:74:-5.72729,0,-5.72729	0/1:22:13:471:9:333:-24.1147,0,-36.5903	0/1:60:38:1352:22:814:-57.1013,0,-105.553	0/1:19:11:361:8:250:-17.4746,0,-27.5168	./.:7:2:74:5:185:-14.9778,0,-4.83551	0/1:21:10:324:11:407:-31.115,0,-23.5797	0/1:25:10:370:15:528:-40.9021,0,-26.6421	0/1:114:60:2189:54:1961:-145.665,0,-166.193	0/1:13:10:370:3:111:-6.51805,0,-30.0128	0/1:17:10:366:7:259:-18.8135,0,-28.5013	0/1:46:22:814:24:865:-65.5015,0,-60.9184	0/1:29:14:495:15:555:-42.2416,0,-36.8091	0/1:18:11:397:7:249:-17.631,0,-31.025	0/1:11:3:111:8:296:-23.8831,0,-7.07526	0/1:13:10:370:3:111:-6.51805,0,-30.0128	0/1:51:31:1147:20:720:-51.0602,0,-89.5492	0/1:18:14:518:4:148:-8.4886,0,-41.9735	./.:7:4:144:3:88:-6.11554,0,-11.2486	0/1:198:120:4395:78:2817:-199.88,0,-341.908	0/1:55:33:1207:22:810:-58.0773,0,-93.8579	0/1:18:10:370:8:296:-21.8826,0,-28.5795	0/1:11:8:286:3:111:-7.07597,0,-22.9758	0/1:12:6:222:6:222:-16.8723,0,-16.8723	0/1:33:16:592:17:629:-47.7975,0,-44.4584	0/1:28:15:551:13:435:-31.6688,0,-42.175	./.:5:4:148:1:37:-2.01757,0,-12.2233	./.:7:4:148:3:88:-6.11542,0,-11.6131	0/1:16:11:393:5:185:-12.3925,0,-31.2322	./.:7:4:148:3:111:-8.21628,0,-11.5971	0/1:17:14:508:3:111:-5.41529,0,-41.3572	0/1:25:13:458:12:444:-33.3274,0,-34.5771	0/1:37:14:508:22:814:-63.6609,0,-36.0534	0/1:23:11:407:12:444:-33.8687,0,-30.5247	0/1:22:12:444:10:370:-27.4588,0,-34.1483	./.:7:5:185:2:74:-4.83551,0,-14.9778	./.:4:0:0:4:144:-13.3127,-1.11337,0	0/1:15:5:185:10:370:-29.4332,0,-12.6702	0/1:13:3:111:10:337:-27.0212,0,-6.5347	0/0:103:103:4131:0:0:0,-27.9292,-371.733
Contig_2183	251	.	G	T	42988.2	.	AB=0.498584;ABP=3.06566;AC=63;AF=0.266949;AN=236;AO=1599;CIGAR=1X;DP=6325;DPB=6325;DPRA=1.07767;EPP=3286.73;EPPR=9957.12;GTI=0;LEN=1;MEANALT=1.01613;MQM=60;MQMR=60;NS=118;NUMALT=1;ODDS=0;PAIRED=1;PAIREDR=0.999577;PAO=0;PQA=0;PQR=0;PRO=0;QA=58534;QR=173353;RO=4723;RPL=1577;RPP=3286.73;RPPR=9957.12;RPR=22;RUN=1;SAF=0;SAP=3475.19;SAR=1599;SRF=0;SRP=10258.9;SRR=4723;TYPE=snp;technology.Illumina=1	GT:DP:RO:QR:AO:QA:GL	0/1:63:26:958:37:1326:-102.387,0,-69.2435	0/1:145:59:2152:86:3087:-238.592,0,-154.457	0/0:48:48:1762:0:0:0,-13.03,-158.851	0/1:57:22:814:35:1291:-100.877,0,-57.8892	0/1:61:25:909:36:1312:-101.673,0,-65.3619	0/1:169:83:3034:85:3108:-234.219,0,-227.559	0/1:64:30:1110:34:1250:-95.2634,0,-82.6476	0/1:156:75:2748:81:2971:-225.154,0,-205.064	0/0:151:151:5550:0:0:0,-40.9116,-499.546	0/1:128:65:2397:63:2261:-168.847,0,-181.121	0/1:151:70:2484:81:2976:-227.011,0,-182.665	0/0:78:77:2803:1:37:0,-17.821,-249.146	0/0:133:133:4874:0:0:0,-36.0356,-438.743	0/1:176:91:3317:85:3058:-227.562,0,-250.886	0/0:177:177:6488:0:0:0,-47.9521,-583.915	0/1:110:49:1813:61:2230:-170.957,0,-133.427	0/0:73:73:2701:0:0:0,-19.802,-243.31	0/1:153:82:3007:71:2540:-187.176,0,-229.24	0/1:104:52:1924:52:1924:-145.04,0,-145.04	0/0:113:113:4143:0:0:0,-30.6336,-373.01	./.:2:1:37:1:37:-2.94104,0,-2.94104	0/0:12:12:444:0:0:0,-3.28028,-40.3052	0/1:173:98:3575:75:2765:-201.988,0,-274.877	0/1:298:163:5976:135:4964:-365.928,0,-456.988	0/0:227:227:8385:0:0:0,-61.5119,-754.556	0/0:20:20:713:0:0:0,-5.43106,-64.4724	0/1:51:27:999:24:865:-64.1289,0,-76.2228	0/1:25:14:518:11:403:-29.6084,0,-39.9972	0/0:365:365:13419:0:0:0,-98.8562,-1207.31	0/0:160:159:5815:0:0:0,-43.0623,-523.366	0/0:176:176:6418:0:0:0,-47.6648,-577.602	0/1:24:11:403:13:481:-36.9333,0,-29.886	0/0:37:37:1355:0:0:0,-10.0507,-122.242	0/1:123:73:2662:50:1820:-130.521,0,-206.325	0/0:30:30:1110:0:0:0,-8.15555,-100.208	0/0:58:58:2136:0:0:0,-15.7386,-192.49	0/0:12:12:440:0:0:0,-3.28016,-39.9429	0/0:45:45:1651:0:0:0,-12.2175,-148.866	0/0:56:56:2064:0:0:0,-15.1974,-186.016	0/0:18:18:666:0:0:0,-4.90537,-60.2728	0/1:15:9:333:6:222:-16.0228,0,-26.0806	0/1:13:5:185:8:292:-22.9381,0,-13.231	0/1:93:52:1905:41:1513:-111.033,0,-146.332	0/1:57:30:1106:27:976:-72.4893,0,-84.2209	./.:4:2:74:2:74:-5.72729,0,-5.72729	0/0:22:22:804:0:0:0,-5.98806,-72.6812	0/0:60:60:2210:0:0:0,-16.2803,-199.146	0/0:19:19:683:0:0:0,-5.1748,-61.7924	./.:7:7:259:0:0:0,-1.92603,-23.6654	0/0:21:20:736:1:33:0,-2.73295,-63.5656	0/0:25:25:925:0:0:0,-6.80131,-83.5685	0/0:114:113:4149:1:37:0,-27.5739,-370.216	0/0:13:13:481:0:0:0,-3.55113,-43.6331	0/0:17:17:629:0:0:0,-4.63452,-56.9449	0/1:46:25:911:21:767:-56.6679,0,-69.6508	0/0:29:29:1073:0:0:0,-7.8847,-96.8803	0/1:18:7:236:11:407:-31.9439,0,-16.4533	0/0:11:11:407:0:0:0,-3.00943,-36.9772	0/0:13:13:481:0:0:0,-3.55113,-43.6331	0/0:51:51:1869:0:0:0,-13.8424,-168.475	0/0:18:18:666:0:0:0,-4.90537,-60.2728	./.:7:3:111:4:138:-10.6846,0,-8.217	0/0:198:198:7162:0:0:0,-53.5903,-644.49	0/0:55:55:2027:0:0:0,-14.9265,-182.688	0/0:18:18:662:0:0:0,-4.90525,-59.9117	0/0:11:11:403:0:0:0,-3.00931,-36.6146	0/1:12:6:222:6:222:-16.8723,0,-16.8723	0/0:33:33:1221:0:0:0,-8.9681,-110.192	0/1:28:13:477:15:555:-42.5036,0,-35.4609	./.:5:5:185:0:0:0,-1.38434,-17.0095	./.:7:3:111:4:148:-11.5971,0,-8.21628	0/0:16:16:592:0:0:0,-4.36367,-53.6169	./.:7:7:259:0:0:0,-1.92603,-23.6654	0/1:17:3:111:14:495:-40.1797,0,-5.43048	0/0:25:25:925:0:0:0,-6.80131,-83.5685	0/1:37:23:851:14:518:-36.6797,0,-66.7212	0/0:23:23:851:0:0:0,-6.25961,-76.9126	0/1:22:10:370:12:444:-34.1483,0,-27.4588	./.:7:7:259:0:0:0,-1.92603,-23.6654	./.:4:4:148:0:0:0,-1.11349,-13.6816	0/1:15:10:370:5:185:-12.6702,0,-29.4332	0/0:13:13:467:0:0:0,-3.5503,-42.3645	0/1:103:54:2153:49:1978:-150.062,0,-165.815
Contig_2334	287	.	A	G	146616	.	AB=0.515309;ABP=23.3553;AC=117;AF=0.495763;AN=236;AO=5420;CIGAR=1X;DP=10343;DPB=10343;DPRA=5.16271;EPP=11772.4;EPPR=10680.1;GTI=0;LEN=1;MEANALT=1.04348;MQM=59.9937;MQMR=59.999;NS=118;NUMALT=1;ODDS=0;PAIRED=0.999815;PAIREDR=0.99939;PAO=0;PQA=0;PQR=0;PRO=0;QA=195254;QR=176432;RO=4917;RPL=5420;RPP=11772.4;RPPR=10680.1;RPR=0;RUN=1;SAF=0;SAP=11772.4;SAR=5420;SRF=0;SRP=10680.1;SRR=4917;TYPE=snp;technology.Illumina=1	GT:DP:RO:QR:AO:QA:GL	0/1:43:25:846:18:636:-45.7279,0,-64.6185	0/1:61:28:983:33:1163:-88.2664,0,-72.0611	0/1:35:17:625:18:635:-47.7918,0,-46.8866	0/1:37:24:870:13:477:-32.9828,0,-68.4385	0/1:41:19:680:22:784:-59.5923,0,-50.196	0/1:90:49:1729:41:1460:-107.114,0,-131.325	0/1:32:14:485:18:662:-51.0703,0,-35.0794	0/1:92:53:1851:39:1371:-98.5858,0,-141.765	0/1:60:29:999:31:1115:-84.2315,0,-73.7475	0/1:68:24:878:44:1587:-124.532,0,-60.6705	0/1:80:43:1540:37:1355:-100.366,0,-117.011	0/1:36:13:467:23:837:-65.7383,0,-32.3561	0/1:51:27:995:24:864:-64.0416,0,-75.8489	0/1:103:54:1886:49:1771:-131.578,0,-141.905	0/1:83:40:1419:43:1465:-109.46,0,-105.363	0/1:68:33:1178:35:1237:-93.0162,0,-87.7153	0/1:37:21:750:16:584:-42.6518,0,-57.6114	0/1:70:36:1268:34:1208:-89.8709,0,-95.2775	0/1:58:26:962:32:1153:-88.168,0,-70.9692	0/1:53:21:769:32:1174:-91.4327,0,-54.9299	0/1:13:3:111:10:370:-30.0128,0,-6.51805	0/1:22:7:255:15:555:-44.1827,0,-17.0639	0/1:692:339:12105:353:12855:-969.158,0,-901.606	0/1:1002:478:17236:524:18933:-1431.91,0,-1279.24	0/1:743:357:12715:386:14016:-1059.81,0,-942.693	0/1:32:13:463:19:699:-54.3942,0,-33.095	0/1:146:74:2635:72:2581:-192.809,0,-197.639	0/1:38:17:596:21:777:-59.7855,0,-43.4433	0/1:874:414:14885:459:16565:-1253.87,0,-1102.69	0/1:478:220:7892:257:9291:-706.799,0,-580.869	0/1:503:246:8991:257:9339:-703.948,0,-672.674	0/1:50:26:925:24:880:-65.7732,0,-69.8142	0/1:60:34:1246:26:925:-67.075,0,-96.017	0/1:406:202:7258:204:7359:-552.206,0,-543.09	0/1:39:21:763:18:625:-45.7863,0,-58.2492	0/1:212:93:3335:119:4273:-327.134,0,-242.72	0/1:16:9:306:7:236:-17.0274,0,-23.3681	0/1:82:40:1433:42:1493:-112.253,0,-106.848	0/1:68:34:1197:34:1246:-93.8273,0,-89.3984	0/1:43:20:730:23:847:-64.705,0,-54.1539	0/1:81:43:1503:38:1379:-102.271,0,-113.427	0/1:27:11:397:16:592:-46.124,0,-28.5132	0/1:223:114:4109:109:3916:-292.005,0,-309.372	0/1:224:96:3467:128:4569:-350.523,0,-251.352	./.:7:3:111:4:148:-11.5971,0,-8.21628	0/1:52:30:1080:22:806:-58.54,0,-83.2374	0/1:75:39:1406:36:1320:-98.5785,0,-106.309	0/1:13:5:185:8:292:-22.9381,0,-13.231	0/1:11:5:185:6:199:-15.071,0,-13.8144	0/1:54:25:879:29:1028:-78.0338,0,-64.5863	0/1:88:41:1451:45:1649:-125.224,0,-107.359	0/1:342:148:5326:193:6910:-529.418,0,-386.91	0/1:21:8:263:13:458:-35.7119,0,-18.0805	0/1:30:14:518:16:588:-44.9287,0,-38.6084	0/1:143:88:3123:55:2006:-141.89,0,-242.376	0/1:47:23:828:24:874:-66.0554,0,-61.8917	0/1:21:11:403:9:333:-24.671,0,-31.0029	./.:7:6:218:1:37:-1.45486,0,-17.9941	0/1:11:7:236:4:148:-10.4528,0,-18.4326	0/1:99:45:1613:54:1953:-149.022,0,-118.424	0/1:25:13:481:12:430:-32.0489,0,-36.6551	0/1:24:12:417:12:430:-32.3429,0,-31.1525	0/1:432:221:8011:211:7567:-563.843,0,-603.781	0/1:129:53:1911:76:2745:-212.15,0,-137.09	0/1:60:20:736:40:1468:-116.005,0,-50.0421	./.:9:3:111:6:222:-17.7465,0,-7.63937	0/1:35:17:607:18:660:-50.0447,0,-45.2642	0/1:54:23:851:31:1110:-85.3908,0,-62.061	0/1:53:22:814:31:1143:-88.638,0,-58.9834	0/1:24:14:504:10:358:-25.8225,0,-39.014	0/1:18:9:300:9:333:-25.2477,0,-22.2465	0/1:19:11:397:8:292:-21.2429,0,-30.7419	0/1:22:9:310:13:477:-37.1483,0,-22.0357	0/1:60:28:1018:32:1170:-89.1521,0,-75.4561	0/1:65:40:1423:25:887:-62.3056,0,-110.582	0/1:108:55:1952:53:1890:-140.947,0,-146.493	0/1:78:39:1439:39:1412:-106.028,0,-108.475	0/1:70:34:1212:36:1312:-99.2392,0,-90.1991	0/1:19:7:249:12:421:-32.9133,0,-17.3681	0/1:18:12:398:6:199:-13.1366,0,-31.1308	0/1:50:23:810:27:943:-71.4531,0,-59.4807	0/1:23:19:693:4:148:-7.1172,0,-56.3743	1/1:113:0:0:113:3865:-347.818,-30.4598,0
Contig_2499	78	.	T	A	84188	.	AB=0.49244;ABP=6.12944;AC=60;AF=0.267857;AN=224;AO=3113;CIGAR=1X;DP=15350;DPB=15350;DPRA=1.48969;EPP=6762.8;EPPR=26571;GTI=0;LEN=1;MEANALT=1.03077;MQM=60;MQMR=60;NS=112;NUMALT=1;ODDS=0;PAIRED=1;PAIREDR=0.999918;PAO=0;PQA=0;PQR=0;PRO=0;QA=113834;QR=449857;RO=12235;RPL=3113;RPP=6762.8;RPPR=26571;RPR=0;RUN=1;SAF=3113;SAP=6762.8;SAR=0;SRF=12235;SRP=26571;SRR=0;TYPE=snp;technology.Illumina=1	GT:DP:RO:QR:AO:QA:GL	./.:3:2:74:1:37:-2.60857,0,-6.05977	./.:6:6:222:0:0:0,-1.65519,-20.3375	0/0:11:11:407:0:0:0,-3.00943,-36.9772	./.:5:5:185:0:0:0,-1.38434,-17.0095	0/0:12:11:399:1:37:-0.0787234,0,-32.9418	0/1:10:4:148:6:199:-15.36,0,-10.7371	./.:4:3:111:1:37:-2.3069,0,-9.14769	./.:9:9:323:0:0:0,-2.46702,-29.4113	./.:9:4:148:5:185:-14.3774,0,-11.0084	0/1:11:5:185:6:222:-17.16,0,-13.7984	0/1:12:10:370:2:74:-3.43725,0,-30.3074	./.:3:2:74:1:37:-2.60857,0,-6.05977	./.:6:1:37:5:185:-15.2927,0,-1.73439	0/0:16:16:592:0:0:0,-4.36367,-53.6169	./.:9:4:148:5:185:-14.3774,0,-11.0084	0/0:13:13:481:0:0:0,-3.55113,-43.6331	./.:8:6:222:2:74:-4.55146,0,-18.0481	0/1:10:7:259:3:111:-7.3562,0,-20.8159	./.:4:4:148:0:0:0,-1.11349,-13.6816	0/1:10:5:185:5:185:-14.086,0,-14.086	0/1:14:8:296:6:218:-15.9425,0,-23.013	0/0:69:68:2508:1:37:0,-15.3851,-222.613	0/0:1247:1245:45648:1:14:0,-336.094,-4104.8	0/1:1672:834:30678:838:30601:-2299.78,0,-2306.83	0/0:1200:1200:44122:0:0:0,-324.976,-3968.87	0/0:50:50:1850:0:0:0,-13.5725,-166.767	0/1:307:146:5375:161:5915:-449.056,0,-400.45	0/0:108:105:3838:3:111:0,-19.2703,-335.555	0/0:1526:1525:56059:1:37:0,-409.91,-5039.18	0/0:735:735:27029:0:0:0,-199.065,-2431.46	0/0:1031:1030:37896:1:37:0,-275.877,-3405.53	0/1:79:38:1406:41:1509:-114.492,0,-105.213	0/1:169:88:3252:80:2937:-218.81,0,-247.177	0/0:850:850:31231:0:0:0,-230.196,-2809.4	0/1:86:46:1702:40:1476:-109.608,0,-129.96	0/1:592:311:11460:281:10284:-764.818,0,-870.642	0/1:28:12:444:16:582:-44.9428,0,-32.4807	0/1:234:120:4389:114:4171:-311.95,0,-331.568	0/1:138:68:2479:70:2572:-194.136,0,-185.749	0/1:157:105:3840:52:1910:-129.381,0,-303.084	0/0:263:263:9709:0:0:0,-71.2622,-873.644	0/0:77:77:2845:0:0:0,-20.8853,-256.262	0/1:522:250:9197:272:9895:-748.813,0,-686.041	0/0:489:489:18031:0:0:0,-132.443,-1622.13	0/0:14:13:481:1:37:0,-0.467614,-40.2523	0/1:70:28:1036:42:1550:-120.647,0,-74.3411	0/0:116:116:4282:0:0:0,-31.4478,-385.512	0/0:46:46:1702:0:0:0,-12.4891,-153.455	0/0:28:28:1028:0:0:0,-7.61362,-92.8316	0/0:163:163:6011:0:0:0,-44.177,-541.026	0/1:169:86:3168:83:3053:-228.982,0,-239.331	0/1:647:318:11652:329:12011:-905.292,0,-873.024	0/1:56:37:1351:19:695:-47.4408,0,-106.562	0/0:59:59:2163:0:0:0,-16.0088,-194.917	0/0:274:274:10090:0:0:0,-74.2396,-907.912	0/1:74:34:1258:40:1453:-110.814,0,-93.2632	0/1:40:24:888:16:592:-42.531,0,-69.2286	0/0:17:17:629:0:0:0,-4.63452,-56.9449	0/0:18:18:666:0:0:0,-4.90537,-60.2728	0/1:97:59:2175:38:1398:-99.5863,0,-169.553	0/0:16:16:582:0:0:0,-4.36296,-52.7118	0/0:15:14:518:1:37:0,-0.740223,-43.5838	0/1:381:194:7115:187:6824:-510.762,0,-536.975	0/0:188:188:6870:0:0:0,-50.9152,-618.256	0/0:55:55:2001:0:0:0,-14.9245,-180.345	0/0:17:17:629:0:0:0,-4.63452,-56.9449	0/1:21:9:333:12:444:-34.4288,0,-24.3921	0/1:72:42:1554:30:1110:-80.4613,0,-120.458	0/1:33:16:592:17:625:-47.4375,0,-44.4585	0/0:31:31:1127:0:0:0,-8.42499,-101.732	0/0:15:15:555:0:0:0,-4.09282,-50.289	0/0:19:19:699:0:0:0,-5.1761,-63.2398	0/1:25:9:333:16:584:-45.9617,0,-23.2836	0/0:54:54:1990:0:0:0,-14.6557,-179.36	0/1:72:44:1624:28:990:-69.6528,0,-126.797	0/1:129:59:2179:70:2576:-196.929,0,-161.19	0/0:64:64:2354:0:0:0,-17.3636,-212.098	0/1:68:35:1285:33:1198:-89.4832,0,-97.3369	0/1:28:14:518:14:518:-39.1623,0,-39.1623	0/0:15:15:555:0:0:0,-4.09282,-50.289	0/1:62:31:1137:31:1147:-86.5293,0,-85.6287	0/1:47:23:841:24:888:-67.3003,0,-63.0634	0/0:17:17:642:0:0:0,-4.63368,-58.1084
Contig_2499	89	.	C	G	82837.1	.	AB=0.491696;ABP=6.76096;AC=60;AF=0.267857;AN=224;AO=3099;CIGAR=1X;DP=15311;DPB=15311;DPRA=1.01785;EPP=6732.4;EPPR=26475.4;GTI=0;LEN=1;MEANALT=1.16667;MQM=60;MQMR=60;NS=112;NUMALT=1;ODDS=0;PAIRED=1;PAIREDR=0.999918;PAO=0;PQA=0;PQR=0;PRO=0;QA=112301;QR=438374;RO=12191;RPL=3099;RPP=6732.4;RPPR=26475.4;RPR=0;RUN=1;SAF=3099;SAP=6732.4;SAR=0;SRF=12191;SRP=26475.4;SRR=0;TYPE=snp;technology.Illumina=1	GT:DP:RO:QR:AO:QA:GL	./.:3:2:74:1:37:-2.60857,0,-6.05977	./.:6:6:222:0:0:0,-1.65519,-20.3375	0/0:11:11:407:0:0:0,-3.00943,-36.9772	./.:5:5:175:0:0:0,-1.38362,-16.0906	0/0:12:11:380:1:37:-0.0945515,0,-31.2168	0/1:10:4:148:6:212:-16.5428,0,-10.7218	./.:4:3:111:1:37:-2.3069,0,-9.14769	./.:9:9:323:0:0:0,-2.46702,-29.4113	./.:9:4:148:5:185:-14.3774,0,-11.0084	0/1:11:5:175:6:222:-17.1607,0,-12.8911	0/1:12:10:360:2:74:-3.43796,0,-29.4008	./.:3:2:74:1:37:-2.60857,0,-6.05977	./.:6:1:37:5:185:-15.2927,0,-1.73439	0/0:16:16:578:0:0:0,-4.36285,-52.3504	./.:9:4:138:5:185:-14.3782,0,-10.0991	0/0:13:13:467:0:0:0,-3.5503,-42.3645	./.:8:6:212:2:74:-4.55217,0,-17.1374	0/1:10:7:249:3:107:-6.99411,0,-19.9078	./.:4:4:148:0:0:0,-1.11349,-13.6816	0/1:10:5:177:5:181:-13.7235,0,-13.3606	0/1:14:8:296:6:222:-16.3042,0,-23.0129	0/0:69:68:2448:1:37:0,-15.3526,-217.178	0/0:1245:1244:44556:0:0:0,-336.276,-4007.36	0/1:1665:833:29749:831:29991:-2247.55,0,-2225.63	0/0:1196:1194:42959:0:0:0,-322.962,-3863.94	0/0:50:50:1809:0:0:0,-13.5557,-163.058	0/1:305:146:5319:159:5779:-437.373,0,-395.995	0/0:108:103:3675:3:111:0,-18.6804,-320.844	0/0:1520:1518:54781:1:37:0,-407.563,-4923.85	0/0:735:734:26438:0:0:0,-198.533,-2378.08	0/0:1030:1026:36898:1:37:0,-274.34,-3315.36	0/1:78:37:1324:41:1503:-114.242,0,-98.1056	0/1:168:89:3207:78:2886:-214.524,0,-243.391	0/0:849:849:30518:0:0:0,-229.626,-2745.02	0/1:86:46:1646:40:1424:-104.958,0,-124.952	0/1:591:310:11153:281:10135:-751.799,0,-843.397	0/1:28:12:444:16:592:-45.8446,0,-32.48	0/1:234:120:4319:114:4069:-302.782,0,-325.343	0/1:138:68:2418:70:2540:-191.273,0,-180.295	0/1:157:105:3709:52:1896:-128.175,0,-291.305	0/0:261:261:9497:0:0:0,-70.6547,-854.515	0/0:77:77:2773:0:0:0,-20.8525,-249.751	0/1:520:248:8903:271:9800:-741.183,0,-660.455	0/0:489:488:17642:0:0:0,-132.035,-1587.03	0/0:14:13:471:1:37:0,-0.466906,-39.3463	0/1:70:28:995:42:1508:-116.882,0,-70.6734	0/0:116:116:4174:0:0:0,-31.4131,-375.767	0/0:46:46:1642:0:0:0,-12.4566,-148.017	0/0:28:28:979:0:0:0,-7.59576,-88.3924	0/0:163:163:5749:0:0:0,-44.0462,-517.332	0/1:168:85:3099:83:2985:-223.141,0,-233.431	0/1:645:316:11377:328:11931:-899.037,0,-849.07	0/1:56:37:1309:19:656:-43.9597,0,-102.794	0/0:59:59:2175:0:0:0,-16.0099,-196	0/0:273:270:9708:0:0:0,-73.0278,-873.433	0/1:74:34:1211:40:1476:-112.903,0,-89.0177	0/1:40:24:884:16:592:-42.5312,0,-68.8688	0/0:17:17:596:0:0:0,-4.61791,-53.9426	0/0:18:18:625:0:0:0,-4.88853,-56.5494	0/1:96:58:2126:38:1398:-99.8598,0,-165.415	0/0:16:16:592:0:0:0,-4.36367,-53.6169	0/0:15:14:518:1:37:0,-0.740223,-43.5838	0/1:379:194:7025:185:6733:-503.159,0,-529.402	0/0:187:187:6644:0:0:0,-50.5611,-597.851	0/0:55:55:1978:0:0:0,-14.9087,-178.257	0/0:17:17:625:0:0:0,-4.6344,-56.5836	0/1:21:9:333:12:444:-34.4288,0,-24.3921	0/1:72:42:1504:30:1110:-80.4931,0,-115.957	0/1:33:16:549:17:625:-47.4548,0,-40.581	0/0:31:31:1100:0:0:0,-8.40901,-99.2804	0/0:15:15:555:0:0:0,-4.09282,-50.289	0/0:19:19:670:0:0:0,-5.15962,-60.6006	0/1:25:9:333:16:570:-44.6991,0,-23.2844	0/0:54:54:1928:0:0:0,-14.6227,-173.742	0/1:72:44:1561:28:1009:-71.3833,0,-121.111	0/1:129:59:2163:70:2576:-196.931,0,-159.751	0/0:64:64:2285:0:0:0,-17.3452,-205.871	0/1:67:33:1184:33:1148:-85.5438,0,-88.818	0/1:28:14:518:14:518:-39.1623,0,-39.1623	0/0:15:14:518:1:37:0,-0.740223,-43.5838	0/1:62:31:1104:31:1147:-86.5458,0,-82.6572	0/1:47:23:837:24:888:-67.3004,0,-62.7038	0/0:17:17:612:0:0:0,-4.6341,-55.4104
Contig_2519	255	.	G	A	132006	.	AB=0.498326;ABP=3.09028;AC=172;AF=0.735043;AN=234;AO=4319;CIGAR=1X;DP=5988;DPB=5988;DPRA=26.0174;EPP=9062.97;EPPR=3510.82;GTI=0;LEN=1;MEANALT=1.01739;MQM=60;MQMR=60;NS=117;NUMALT=1;ODDS=0;PAIRED=0.999768;PAIREDR=1;PAO=0;PQA=0;PQR=0;PRO=0;QA=158088;QR=60814;RO=1667;RPL=4282;RPP=9062.97;RPPR=3510.82;RPR=37;RUN=1;SAF=0;SAP=9381.6;SAR=4319;SRF=0;SRP=3622.85;SRR=1667;TYPE=snp;technology.Illumina=1	GT:DP:RO:QR:AO:QA:GL	1/1:34:0:0:34:1248:-112.618,-9.23824,0	1/1:78:0:0:78:2856:-257.252,-21.155,0	0/1:51:24:884:27:985:-74.9473,0,-65.8426	1/1:41:3:111:38:1402:-116.434,-1.12387,0	1/1:42:0:0:42:1527:-137.694,-11.3898,0	0/1:100:53:1943:47:1729:-128.574,0,-147.845	0/1:34:14:498:20:740:-57.5389,0,-35.7023	0/1:107:56:2056:51:1879:-140.173,0,-156.111	0/1:82:28:1022:54:1967:-154.924,0,-69.8265	1/1:98:1:37:97:3557:-316.967,-23.2398,0	1/1:105:0:0:105:3799:-342.036,-28.4356,0	0/1:45:20:713:25:905:-69.4009,0,-52.0736	0/1:78:40:1416:38:1376:-102.818,0,-106.407	0/1:142:70:2486:71:2592:-195.139,0,-185.584	0/1:138:65:2355:73:2687:-204.503,0,-174.586	1/1:90:1:37:89:3213:-285.989,-21.0405,0	0/1:78:33:1188:45:1632:-125.861,0,-85.8685	0/1:117:55:1944:62:2233:-169.372,0,-143.323	0/1:63:36:1305:27:976:-70.8638,0,-100.509	0/1:73:36:1281:37:1369:-103.537,0,-95.5974	./.:8:0:0:8:282:-25.718,-2.19605,0	./.:4:2:74:2:74:-5.72729,0,-5.72729	1/1:250:0:0:250:9145:-822.885,-67.7075,0	0/1:474:237:8608:237:8670:-651.682,0,-646.057	1/1:357:0:0:357:13125:-1180.9,-96.7181,0	0/1:10:3:111:7:259:-20.8159,0,-7.3562	0/1:51:28:1020:23:845:-62.327,0,-78.104	./.:7:1:37:6:222:-18.3586,0,-1.45474	1/1:384:0:0:384:14053:-1264.32,-103.984,0	1/1:241:0:0:241:8744:-786.766,-65.2218,0	0/1:192:110:3961:82:3020:-219.808,0,-304.454	1/1:11:0:0:11:407:-36.9772,-3.00943,0	0/1:23:9:329:14:510:-39.8358,0,-23.4763	0/1:179:78:2854:101:3715:-285.845,0,-208.355	1/1:17:0:0:17:629:-56.9449,-4.63452,0	0/1:106:62:2243:44:1624:-117.501,0,-173.222	./.:6:2:74:4:148:-11.9031,0,-5.12397	0/1:48:27:999:21:777:-57.0179,0,-77.0318	1/1:44:1:37:43:1587:-139.767,-8.61096,0	0/1:21:13:481:8:286:-20.1436,0,-37.775	1/1:38:0:0:38:1373:-123.84,-10.3058,0	./.:9:0:0:9:333:-30.3213,-2.46773,0	1/1:86:0:0:86:3174:-285.855,-23.3228,0	1/1:74:0:0:74:2692:-242.464,-20.0412,0	./.:8:2:74:6:218:-17.6843,0,-4.55158	1/1:20:0:0:20:722:-65.303,-5.44612,0	0/1:35:17:625:18:652:-49.3225,0,-46.8858	./.:3:0:0:3:111:-10.3536,-0.84264,0	./.:4:0:0:4:148:-13.6816,-1.11349,0	0/1:20:9:333:11:407:-31.3637,0,-24.6709	0/1:44:21:750:23:837:-63.5444,0,-55.6838	0/1:141:73:2675:68:2447:-182.051,0,-202.624	0/1:11:2:74:9:333:-27.2446,0,-3.7137	1/1:10:0:0:10:370:-33.6493,-2.73858,0	1/1:56:0:0:56:2012:-181.299,-15.1651,0	1/1:18:1:37:17:619:-52.6714,-1.55617,0	./.:7:0:0:7:259:-23.6654,-1.92603,0	./.:4:0:0:4:148:-13.6816,-1.11349,0	./.:5:0:0:5:185:-17.0095,-1.38434,0	1/1:46:1:37:45:1665:-146.783,-9.15314,0	./.:9:4:125:5:185:-14.3934,0,-8.91484	./.:5:1:37:4:148:-12.2233,0,-2.01757	0/1:240:130:4709:109:3996:-294.875,0,-359.007	1/1:62:0:0:62:2240:-201.808,-16.7908,0	1/1:20:0:0:20:740:-66.9287,-5.44707,0	./.:8:0:0:8:296:-26.9934,-2.19688,0	1/1:14:0:0:14:518:-46.9611,-3.82197,0	1/1:29:2:74:27:985:-82.2548,-1.20248,0	0/1:24:15:551:9:333:-23.5599,0,-43.2594	./.:3:1:37:2:74:-6.05977,0,-2.60857	./.:8:1:37:7:259:-21.4223,0,-1.17729	1/1:10:0:0:10:370:-33.6493,-2.73858,0	./.:3:1:37:2:74:-6.05977,0,-2.60857	0/1:19:9:333:10:370:-28.2979,0,-24.9505	0/1:27:15:555:12:440:-32.3964,0,-42.7818	0/1:57:21:744:36:1312:-102.789,0,-51.5837	0/1:32:17:621:15:532:-39.3203,0,-47.3701	1/1:37:0:0:37:1339:-120.799,-10.0494,0	./.:.:.:.:.:.:.	./.:5:1:37:4:125:-10.1093,0,-2.03372	1/1:29:2:70:27:985:-82.6151,-1.56267,0	1/1:13:0:0:13:471:-42.7265,-3.55042,0	0/1:126:69:2756:57:2252:-168.474,0,-213.8
Contig_2547	90	.	T	C	83892.9	.	AB=0.473911;ABP=44.1391;AC=67;AF=0.279167;AN=240;AO=3317;CIGAR=1X;DP=12248;DPB=12248;DPRA=1.61418;EPP=7205.78;EPPR=19379.1;GTI=0;LEN=1;MEANALT=1.08642;MQM=60;MQMR=60;NS=120;NUMALT=1;ODDS=0;PAIRED=0.999699;PAIREDR=0.999888;PAO=0;PQA=0;PQR=0;PRO=0;QA=115772;QR=317390;RO=8923;RPL=3317;RPP=7205.78;RPPR=19379.1;RPR=0;RUN=1;SAF=3317;SAP=7205.78;SAR=0;SRF=8923;SRP=19379.1;SRR=0;TYPE=snp;technology.Illumina=1	GT:DP:RO:QR:AO:QA:GL	0/1:10:4:125:6:218:-17.1041,0,-8.63023	0/1:38:10:360:28:1003:-80.1584,0,-22.1702	0/1:19:7:232:12:440:-34.6478,0,-15.8147	0/1:16:7:255:9:287:-21.6312,0,-18.7643	0/0:17:17:598:0:0:0,-4.61838,-54.1249	0/1:42:19:699:23:762:-57.3204,0,-51.6809	0/0:18:17:611:1:37:0,-1.55593,-51.9491	0/0:34:34:1250:0:0:0,-9.23871,-112.8	0/0:33:33:1166:0:0:0,-8.95048,-105.217	0/1:35:21:731:14:462:-32.2108,0,-56.4822	0/1:47:12:421:35:1190:-94.5513,0,-25.2463	0/0:16:16:559:0:0:0,-4.34705,-50.6135	0/1:31:22:804:9:329:-21.2731,0,-64.1496	0/1:45:20:689:25:841:-63.6363,0,-49.9456	0/1:38:19:680:19:683:-51.3077,0,-51.0209	0/1:37:17:609:20:703:-53.3737,0,-44.9084	0/0:24:24:847:0:0:0,-6.51364,-76.5228	0/1:40:20:724:20:736:-55.5205,0,-54.4407	0/0:27:26:944:1:37:0,-4.00042,-81.9176	0/1:33:15:537:18:648:-49.5163,0,-39.4989	0/1:41:25:815:16:572:-40.522,0,-62.3751	0/1:45:26:927:19:637:-45.2379,0,-71.4029	0/1:906:493:17618:411:14572:-1066.27,0,-1340.25	0/0:1222:1222:43559:0:0:0,-330.321,-3917.71	0/1:885:460:16395:425:14782:-1090.32,0,-1235.53	0/0:36:36:1287:0:0:0,-9.76373,-116.104	0/0:186:184:6410:2:74:0,-43.5801,-570.094	0/1:47:27:972:20:703:-50.6394,0,-74.8911	0/0:1158:1157:40948:1:37:0,-309.589,-3679.49	0/1:580:299:10750:281:9692:-714.958,0,-810.343	0/1:711:388:13984:322:11061:-802.905,0,-1066.06	0/1:48:20:707:28:987:-75.9723,0,-50.7261	0/1:93:63:2261:30:1065:-70.7244,0,-178.41	0/0:570:568:20026:2:74:0,-147.381,-1794.64	0/1:48:33:1157:15:479:-30.19,0,-91.3142	0/0:305:302:10687:2:74:0,-75.4938,-954.755	0/1:22:8:296:14:491:-38.3987,0,-20.7853	0/1:107:63:2234:43:1516:-107.787,0,-172.438	0/0:97:97:3452:0:0:0,-26.2513,-310.807	0/1:103:55:1932:48:1677:-123.128,0,-146.089	0/0:147:147:5244:0:0:0,-39.79,-471.993	0/1:30:20:717:10:337:-22.2858,0,-56.5908	0/1:329:182:6466:147:5273:-385.388,0,-492.739	0/1:291:145:5159:146:5187:-387.964,0,-385.458	./.:9:9:302:0:0:0,-2.4515,-27.485	0/0:72:69:2500:2:74:0,-12.5769,-218.537	0/1:125:62:2164:63:2201:-164.337,0,-160.974	0/1:25:9:310:16:528:-40.9209,0,-21.2388	0/1:36:20:690:16:565:-41.2284,0,-52.491	0/1:87:41:1429:46:1608:-121.264,0,-105.144	0/1:137:69:2430:68:2410:-179.87,0,-181.652	0/1:455:228:8175:226:7957:-593.02,0,-612.66	0/1:38:15:500:23:794:-61.3254,0,-34.8056	0/1:39:22:791:17:567:-40.5718,0,-60.7885	0/1:301:165:5880:136:4732:-344.305,0,-447.646	0/1:97:50:1818:47:1612:-118.869,0,-137.46	0/0:45:45:1597:0:0:0,-12.2138,-144.001	./.:9:8:296:1:37:-0.901303,0,-24.4845	0/0:24:24:818:0:0:0,-6.49718,-73.8868	0/1:115:50:1766:64:2240:-170.808,0,-128.162	0/1:23:20:740:3:111:-3.77246,0,-60.6209	0/0:20:20:694:0:0:0,-5.41529,-62.7379	0/0:460:460:16567:0:0:0,-124.466,-1490.37	0/1:171:84:3030:87:2918:-216.34,0,-226.518	0/1:77:41:1481:36:1276:-94.0539,0,-112.553	0/1:17:8:292:9:329:-25.1517,0,-21.802	0/1:32:18:620:14:518:-38.0875,0,-47.2634	0/1:79:43:1559:36:1296:-95.313,0,-119.001	0/0:63:61:2198:2:51:0,-12.4799,-193.456	0/1:33:20:740:13:450:-31.6459,0,-57.8311	0/0:19:18:662:1:37:0,-1.82869,-56.5449	0/1:28:18:611:10:366:-25.4551,0,-47.5665	0/0:21:20:703:1:37:0,-2.35565,-60.2062	0/0:61:61:2160:0:0:0,-16.5027,-194.591	0/0:64:64:2352:0:0:0,-17.3639,-211.92	0/0:133:133:4734:0:0:0,-35.9992,-426.122	0/0:81:81:2912:0:0:0,-21.9209,-262.236	0/1:96:50:1774:46:1613:-119.254,0,-133.771	0/1:31:16:565:15:533:-39.706,0,-42.5771	0/1:17:10:336:7:235:-16.6463,0,-25.7906	0/0:60:60:2096:0:0:0,-16.2159,-188.816	0/1:21:13:453:8:288:-20.3268,0,-35.2472	0/0:82:82:2728:0:0:0,-22.224,-245.751
Contig_2547	205	.	A	G	272773	.	AB=0.488259;ABP=10.8631;AC=177;AF=0.7375;AN=240;AO=8996;CIGAR=1X;DP=12378;DPB=12378;DPRA=0;EPP=19537.6;EPPR=7270.93;GTI=0;LEN=1;MEANALT=1.225;MQM=59.9958;MQMR=60;NS=120;NUMALT=1;ODDS=0;PAIRED=0.999889;PAIREDR=0.999701;PAO=0;PQA=0;PQR=0;PRO=0;QA=323927;QR=120818;RO=3347;RPL=0;RPP=19537.6;RPPR=7270.93;RPR=8996;RUN=1;SAF=0;SAP=19537.6;SAR=8996;SRF=0;SRP=7270.93;SRR=3347;TYPE=snp;technology.Illumina=1	GT:DP:RO:QR:AO:QA:GL	1/1:10:0:0:10:343:-31.1793,-2.72248,0	0/1:38:10:366:28:999:-79.7969,0,-22.7123	0/1:18:6:222:12:436:-34.5545,0,-15.1858	0/1:15:7:259:8:296:-22.728,0,-19.3754	0/1:17:7:259:9:333:-25.7959,0,-19.0937	0/1:43:19:670:24:865:-66.3437,0,-48.7597	0/1:18:8:292:10:370:-28.5797,0,-21.5215	1/1:35:0:0:35:1291:-116.488,-9.50968,0	0/1:34:12:444:22:810:-63.8552,0,-30.8271	0/1:35:21:754:14:518:-37.2452,0,-58.5244	0/1:46:11:407:34:1221:-97.8781,0,-24.4962	1/1:16:0:0:16:592:-53.6169,-4.36367,0	1/1:30:0:0:30:1079:-97.3961,-8.13946,0	1/1:45:0:0:45:1610:-145.157,-12.2007,0	1/1:39:0:0:39:1431:-129.08,-10.5928,0	0/1:38:17:598:21:773:-59.4251,0,-43.6245	1/1:25:0:0:24:864:-78.0738,-6.52893,0	1/1:41:1:37:40:1437:-126.25,-7.78067,0	0/1:28:13:481:15:551:-42.1432,0,-35.8213	0/1:33:15:537:18:643:-49.0626,0,-39.5138	0/1:42:25:888:17:615:-44.0754,0,-68.68	0/1:45:25:915:20:707:-51.5322,0,-70.302	1/1:914:0:0:911:32855:-2955.19,-246.404,0	0/1:1232:646:23492:582:20785:-1537.23,0,-1780.96	1/1:893:3:42:888:31860:-2861.92,-237.157,0	0/1:35:12:444:23:839:-66.1962,0,-30.5527	0/1:187:86:3134:101:3637:-276.658,0,-231.416	0/1:46:25:925:21:726:-52.9734,0,-70.928	0/1:1164:604:21687:557:20028:-1487.42,0,-1636.67	0/1:586:299:10798:287:10323:-770.04,0,-812.817	0/1:723:395:14221:327:11655:-853.084,0,-1083.96	1/1:48:0:0:48:1768:-159.392,-13.0306,0	1/1:96:1:37:95:3400:-302.796,-22.6505,0	1/1:575:0:0:574:20613:-1854.19,-155.244,0	0/1:49:33:1203:16:546:-35.9217,0,-95.1818	1/1:309:0:0:308:11143:-1002.52,-83.3357,0	1/1:22:0:0:22:810:-73.2239,-5.98865,0	0/1:108:60:2151:48:1776:-130.643,0,-164.396	1/1:99:0:0:99:3593:-323.508,-26.8118,0	1/1:105:0:0:102:3736:-336.402,-27.6543,0	1/1:150:0:0:150:5220:-469.716,-40.493,0	1/1:30:0:0:30:1096:-98.9457,-8.15473,0	1/1:331:0:0:330:11910:-1071.56,-89.3347,0	0/1:298:147:5305:150:5382:-403.844,0,-396.942	./.:9:6:214:3:111:-7.63961,0,-17.02	0/1:74:39:1392:34:1215:-89.6675,0,-105.614	1/1:126:0:0:126:4576:-411.923,-34.1232,0	1/1:27:0:0:27:972:-87.7716,-7.32702,0	1/1:36:0:0:36:1328:-119.816,-9.78053,0	1/1:87:0:0:87:3168:-285.296,-23.5765,0	0/1:141:73:2571:67:2405:-178.611,0,-193.524	1/1:460:1:14:457:16378:-1472.08,-122.628,0	1/1:38:0:0:38:1386:-125.029,-10.3209,0	0/1:39:22:791:17:594:-43.0055,0,-60.7725	0/1:298:162:5913:136:4974:-366.837,0,-451.312	1/1:99:3:111:96:3447:-300.351,-16.7997,0	0/1:44:25:901:19:699:-51.0851,0,-69.3008	./.:9:0:0:9:333:-30.3213,-2.46773,0	0/1:24:10:370:14:518:-40.2765,0,-26.9031	0/1:118:50:1836:67:2402:-184.541,0,-133.597	0/1:24:7:255:17:599:-47.5991,0,-16.5164	1/1:20:0:0:19:703:-63.6008,-5.17622,0	1/1:468:0:0:467:16856:-1516.36,-126.368,0	1/1:170:0:0:170:6196:-557.636,-46.0401,0	0/1:77:40:1472:37:1361:-101.708,0,-111.706	1/1:17:0:0:17:598:-54.1249,-4.61838,0	1/1:33:0:0:33:1221:-110.192,-8.9681,0	1/1:81:0:0:81:2911:-262.16,-21.9344,0	0/1:63:31:1143:32:1147:-86.2578,0,-85.912	1/1:33:0:0:33:1221:-110.192,-8.9681,0	1/1:19:0:0:19:699:-63.2398,-5.1761,0	0/1:30:17:625:13:458:-33.1924,0,-48.2848	1/1:22:0:0:22:760:-68.6744,-5.95677,0	0/1:62:30:1100:32:1157:-87.432,0,-82.3108	1/1:65:0:0:65:2347:-210.068,-17.6008,0	0/1:136:77:2742:58:2076:-150.338,0,-210.277	0/1:83:34:1230:48:1766:-136.82,0,-88.5471	0/1:99:49:1752:50:1768:-132.382,0,-130.955	0/1:32:17:606:15:545:-40.5098,0,-45.9998	0/1:19:5:185:14:518:-41.6875,0,-11.5608	1/1:59:0:0:59:2169:-195.459,-16.0093,0	1/1:21:0:0:21:754:-68.1618,-5.70203,0	0/1:84:40:1425:44:1557:-117.465,0,-105.572
Contig_2626	34	.	T	A	92606.5	.	AC=63;AF=0.269231;LEN=1;TYPE=snp	GT	0|1	.|.	0|0	.|.	.|.	0|1	.|.	0|1	0|0	0|0	0|1	0|1	0|0	0|0	0|0	0|0	0|0	0|0	0|1	0|1	0|0	0|0	0|0	0|1	0|1	0|0	0|0	0|1	0|0	0|1	0|0	0|1	0|1	0|1	0|0	0|0	0|1	0|0	0|1	0|0	0|1	0|0	0|0	0|0	0|0	0|1	0|1	0|0	0|1	0|1	0|1	0|0	0|0	0|1	0|0	0|1	0|0	0|0	0|0	0|1	0|1	0|1	0|1	0|0	0|0	0|0	0|1	0|1	0|0	0|1	0|0	0|1	0|1	0|1	0|0	0|1	0|0	0|0	0|1	0|1	0|1	0|0	0|1
Contig_2626	35	.	G	T	92606.5	.	AC=63;AF=0.269231;LEN=1;TYPE=snp	GT	0|1	.|.	0|0	.|.	.|.	0|1	.|.	0|1	0|0	0|0	0|1	0|1	0|0	0|0	0|0	0|0	0|0	0|0	0|1	0|1	0|0	0|0	0|0	0|1	0|1	0|0	0|0	0|1	0|0	0|1	0|0	0|1	0|1	0|1	0|0	0|0	0|1	0|0	0|1	0|0	0|1	0|0	0|0	0|0	0|0	0|1	0|1	0|0	0|1	0|1	0|1	0|0	0|0	0|1	0|0	0|1	0|0	0|0	0|0	0|1	0|1	0|1	0|1	0|0	0|0	0|0	0|1	0|1	0|0	0|1	0|0	0|1	0|1	0|1	0|0	0|1	0|0	0|0	0|1	0|1	0|1	0|0	0|1
Contig_2626	42	.	C	A	93158.3	.	AB=0.495034;ABP=4.51998;AC=64;AF=0.273504;AN=234;AO=3520;CIGAR=1X;DP=14405;DPB=14405;DPRA=2.86394;EPP=7405.32;EPPR=23187.5;GTI=0;LEN=1;MEANALT=1.14667;MQM=60;MQMR=60;NS=117;NUMALT=1;ODDS=0;PAIRED=1;PAIREDR=0.999816;PAO=0;PQA=0;PQR=0;PRO=0;QA=126444;QR=390641;RO=10868;RPL=28;RPP=7405.32;RPPR=23178.9;RPR=3492;RUN=1;SAF=3520;SAP=7646.59;SAR=0;SRF=10867;SRP=23593.9;SRR=1;TYPE=snp;technology.Illumina=1	GT:DP:RO:QR:AO:QA:GL	0/1:12:9:298:3:111:-6.79985,0,-23.7749	./.:9:9:306:0:0:0,-2.45162,-27.8484	0/0:11:11:407:0:0:0,-3.00943,-36.9772	./.:6:6:222:0:0:0,-1.65519,-20.3375	./.:9:9:333:0:0:0,-2.46773,-30.3213	0/1:14:10:370:4:144:-9.23381,0,-29.7218	./.:9:9:321:0:0:0,-2.46737,-29.2312	0/1:27:11:392:16:588:-45.7654,0,-28.0616	0/0:20:20:726:0:0:0,-5.44624,-65.6639	0/0:17:17:609:0:0:0,-4.63311,-55.1353	0/1:20:6:222:14:463:-36.4347,0,-14.6492	0/1:12:5:185:7:232:-17.7817,0,-13.5296	0/0:16:15:532:1:37:0,-0.996702,-44.8165	0/0:24:23:819:1:37:0,-3.18534,-70.6659	0/0:27:27:962:0:0:0,-7.32632,-86.8689	0/0:14:14:487:0:0:0,-3.80581,-44.1371	0/0:10:10:370:0:0:0,-2.73858,-33.6493	0/0:12:12:444:0:0:0,-3.28028,-40.3052	0/1:16:8:296:8:296:-22.4448,0,-22.4448	0/1:16:4:144:11:403:-32.4244,0,-8.95622	0/0:22:22:777:0:0:0,-5.97206,-70.2261	0/0:71:71:2544:0:0:0,-19.212,-229.133	0/0:1149:1147:41275:1:14:0,-309.276,-3711.26	0/1:1501:738:26538:761:27268:-2047.1,0,-1981.55	0/1:1282:654:23427:625:22490:-1677.01,0,-1761.19	0/0:63:63:2217:0:0:0,-17.0424,-199.717	0/0:257:257:9276:0:0:0,-69.5369,-834.605	0/1:65:41:1476:24:868:-60.5893,0,-115.355	0/0:1245:1241:44721:1:14:0,-334.684,-4021.16	0/1:631:346:12431:284:10331:-758.853,0,-947.721	0/0:905:899:32299:6:158:0,-230.559,-2891	0/1:83:43:1569:40:1452:-108.269,0,-118.807	0/1:145:70:2522:75:2631:-197.552,0,-187.786	0/1:672:331:11937:340:12101:-906.99,0,-892.321	0/0:63:63:2259:0:0:0,-17.0607,-203.517	0/0:466:464:16671:1:33:0,-122.815,-1496.71	0/1:29:15:545:14:510:-38.1654,0,-41.3244	0/0:111:108:3887:2:70:0,-23.4837,-343.64	0/1:133:65:2312:68:2453:-184.778,0,-172.105	0/0:138:138:4932:0:0:0,-37.3236,-443.893	0/1:247:123:4364:124:4433:-332.067,0,-325.862	0/0:83:83:3026:0:0:0,-22.4936,-272.525	0/0:484:481:17444:2:64:0,-124.984,-1563.53	0/0:392:392:14129:0:0:0,-106.035,-1271.05	0/0:25:25:877:0:0:0,-6.78233,-79.216	0/1:106:56:2002:50:1830:-136.069,0,-151.523	0/1:128:57:2071:71:2601:-199.458,0,-151.745	0/0:31:31:1110:0:0:0,-8.40972,-100.183	0/1:38:20:732:18:643:-47.682,0,-55.7274	0/1:107:52:1868:55:1985:-149.739,0,-139.202	0/1:133:68:2478:65:2335:-174.149,0,-187.057	0/0:533:533:19161:0:0:0,-144.178,-1723.62	0/0:87:86:3048:1:14:0,-22.2675,-273.202	0/1:55:23:808:32:1153:-88.9955,0,-57.9168	0/0:127:125:4530:0:0:0,-33.8666,-407.805	0/1:122:75:2725:47:1723:-122.051,0,-212.256	0/0:66:65:2377:1:37:0,-14.5709,-210.827	0/0:22:21:750:1:37:0,-2.62801,-64.44	0/0:33:33:1176:0:0:0,-8.95118,-106.119	0/1:117:56:1989:61:2133:-160.371,0,-147.42	0/1:30:21:763:9:329:-21.5476,0,-60.7286	0/1:18:16:528:2:74:-1.82435,0,-42.8831	0/1:426:181:6488:245:8839:-679.926,0,-468.378	0/0:186:185:6674:1:37:0,-47.0062,-597.26	0/0:66:66:2381:0:0:0,-17.8879,-214.507	0/0:17:17:606:0:0:0,-4.61862,-54.8474	0/1:54:29:1044:25:925:-68.7172,0,-79.4427	0/1:132:68:2467:64:2287:-170.117,0,-186.34	0/0:72:72:2568:0:0:0,-19.4968,-231.31	0/1:40:24:870:16:549:-38.6568,0,-67.6255	0/0:22:22:762:0:0:0,-5.96965,-68.8688	0/1:21:9:329:12:426:-32.8045,0,-24.0323	0/1:31:12:426:19:680:-52.9567,0,-30.0463	0/1:84:49:1757:35:1254:-90.1654,0,-135.486	0/0:90:90:3223:0:0:0,-24.3567,-290.207	0/1:169:93:3230:76:2694:-196.774,0,-244.987	0/0:89:88:3154:1:27:0,-21.6521,-281.563	0/0:98:97:3501:1:37:0,-23.2074,-311.895	0/1:31:12:429:19:647:-49.9813,0,-30.3316	0/1:19:17:579:2:74:-1.55051,0,-47.2086	0/1:82:42:1483:40:1476:-110.721,0,-111.335	0/0:43:42:1550:1:37:0,-8.33992,-136.439	0/1:29:8:320:21:834:-67.3714,0,-20.9932
Contig_2626	201	.	G	A	94980.8	.	AB=0.512208;ABP=12.5539;AC=59;AF=0.252137;AN=234;AO=3799;CIGAR=1X;DP=14338;DPB=14338;DPRA=1.49698;EPP=8252.43;EPPR=22866.4;GTI=0;LEN=1;MEANALT=1.09859;MQM=60;MQMR=60;NS=117;NUMALT=1;ODDS=0;PAIRED=0.999737;PAIREDR=1;PAO=0;PQA=0;PQR=0;PRO=0;QA=129350;QR=373559;RO=10529;RPL=0;RPP=8252.43;RPPR=22866.4;RPR=3799;RUN=1;SAF=0;SAP=8252.43;SAR=3799;SRF=0;SRP=22866.4;SRR=10529;TYPE=snp;technology.Illumina=1	GT:DP:RO:QR:AO:QA:GL	0/0:12:12:421:0:0:0,-3.26433,-38.202	./.:9:4:144:5:181:-14.0143,0,-10.6453	0/1:11:8:288:3:107:-6.71306,0,-23.1583	./.:6:3:111:3:97:-7.23323,0,-8.51438	./.:9:5:181:4:144:-10.6453,0,-14.0143	0/0:14:14:500:0:0:0,-3.82103,-45.3314	./.:9:4:138:5:144:-10.6488,0,-10.116	0/0:26:26:935:0:0:0,-7.05617,-84.4432	0/1:21:9:325:12:436:-33.7076,0,-23.6709	0/1:17:6:218:11:357:-27.688,0,-15.1344	0/0:20:20:714:0:0:0,-5.44589,-64.5811	0/0:12:11:372:1:37:-0.0947896,0,-30.4925	0/1:16:11:403:5:181:-12.0304,0,-32.1368	0/1:23:13:461:10:337:-24.2015,0,-35.4242	0/1:28:20:679:8:274:-17.1494,0,-53.709	0/1:14:8:277:6:181:-12.5936,0,-21.3093	0/1:10:5:185:5:175:-13.1778,0,-14.0868	0/0:13:11:383:2:51:-1.07748,0,-31.2114	0/0:17:17:584:0:0:0,-4.61755,-52.8588	0/0:16:16:557:0:0:0,-4.35984,-50.4467	0/1:22:9:325:13:440:-33.7908,0,-23.4096	0/1:71:35:1256:36:1252:-93.5379,0,-93.9144	0/1:1145:546:19268:599:20331:-1519.17,0,-1423.86	0/0:1492:1490:53036:0:0:0,-402.93,-4770.21	0/0:1276:1275:45120:1:14:0,-343.787,-4057.05	0/1:62:29:1036:33:1117:-83.8539,0,-76.5643	0/1:257:118:4177:139:4806:-362.918,0,-306.404	0/0:65:62:2189:3:111:0,-7.59735,-187.196	0/1:1240:602:21496:638:21751:-1621.03,0,-1598.51	0/0:628:628:22453:0:0:0,-169.888,-2019.74	0/1:902:455:16081:445:15203:-1124.18,0,-1203.41	0/0:82:82:2942:0:0:0,-22.2028,-264.946	0/0:143:143:5052:0:0:0,-38.6851,-454.699	0/0:669:666:23454:3:107:0,-171.244,-2100.04	0/1:62:22:760:40:1324:-102.508,0,-51.7306	0/1:461:224:7954:237:8005:-595.422,0,-591.043	0/0:29:29:1027:0:0:0,-7.85298,-92.6966	0/1:111:57:1998:53:1843:-136.171,0,-150.13	0/0:133:131:4647:2:36:0,-32.7416,-415.05	0/1:137:65:2320:72:2480:-186.145,0,-171.782	0/0:247:247:8705:0:0:0,-66.794,-783.227	0/1:82:43:1538:39:1324:-97.0321,0,-116.355	0/1:481:216:7677:265:9126:-690.867,0,-560.667	0/1:390:177:6312:212:7324:-553.655,0,-462.754	0/1:24:7:249:17:615:-49.0444,0,-15.9715	0/0:105:102:3601:3:107:0,-18.7783,-314.561	0/0:128:128:4536:0:0:0,-34.6554,-408.323	0/1:31:8:296:23:799:-63.7008,0,-18.3117	0/0:38:38:1300:0:0:0,-10.2713,-117.226	0/0:107:107:3735:0:0:0,-28.9528,-336.259	0/0:133:133:4711:0:0:0,-35.9912,-424.043	0/1:530:258:9060:272:9141:-679.022,0,-671.945	0/1:87:40:1421:47:1578:-118.535,0,-104.472	0/0:55:54:1943:1:37:0,-11.5877,-171.785	0/1:126:73:2546:53:1789:-126.99,0,-195.138	0/0:121:121:4327:0:0:0,-32.7753,-389.538	0/1:65:25:892:40:1425:-110.764,0,-62.7543	0/1:22:9:319:13:448:-34.5127,0,-22.8672	0/1:32:12:406:20:716:-55.9507,0,-27.9495	0/0:115:115:4030:0:0:0,-31.132,-362.81	0/1:29:18:639:10:333:-22.4754,0,-50.1071	0/1:18:10:329:7:255:-18.4691,0,-25.1546	0/0:423:422:15094:0:0:0,-114.165,-1357.87	0/1:184:101:3607:83:2840:-205.774,0,-274.865	0/1:66:36:1305:30:1048:-76.5286,0,-99.6762	0/1:17:7:259:10:339:-26.0586,0,-18.8295	0/0:54:53:1904:1:37:0,-11.3039,-168.262	0/0:132:132:4745:0:0:0,-35.7446,-427.126	0/1:72:36:1277:36:1244:-92.5604,0,-95.5322	0/0:41:40:1445:1:37:0,-7.78172,-126.973	0/1:22:12:444:9:291:-20.5972,0,-34.4472	0/0:21:21:750:0:0:0,-5.70191,-67.801	0/0:31:31:1117:0:0:0,-8.4251,-100.833	0/0:83:83:2910:0:0:0,-22.4412,-262.031	0/1:90:41:1449:49:1632:-122.615,0,-106.146	0/0:169:168:5961:1:37:0,-42.3719,-533.107	0/1:88:45:1635:43:1396:-101.872,0,-123.473	0/1:97:46:1624:51:1731:-129.619,0,-119.995	0/0:31:31:1101:0:0:0,-8.42381,-99.3889	0/1:19:12:421:7:255:-17.8974,0,-32.915	0/0:82:82:2959:0:0:0,-22.2339,-266.512	0/0:43:39:1413:4:125:0,-0.402477,-116.168	0/1:29:21:715:8:252:-14.8764,0,-56.6933
Contig_2626	214	.	C	T	71900.1	.	AB=0.488877;ABP=8.90384;AC=61;AF=0.260684;AN=234;AO=2709;CIGAR=1X;DP=14392;DPB=14392;DPRA=1.04633;EPP=5876.85;EPPR=25359.3;GTI=0;LEN=1;MEANALT=1.02632;MQM=60;MQMR=60;NS=117;NUMALT=1;ODDS=0;PAIRED=1;PAIREDR=0.999914;PAO=0;PQA=0;PQR=0;PRO=0;QA=98256;QR=420499;RO=11677;RPL=1;RPP=5876.85;RPPR=25359.3;RPR=2708;RUN=1;SAF=0;SAP=5885.53;SAR=2709;SRF=0;SRP=25359.3;SRR=11677;TYPE=snp;technology.Illumina=1	GT:DP:RO:QR:AO:QA:GL	0/1:12:3:88:9:333:-26.9645,0,-4.70883	./.:9:9:329:0:0:0,-2.46761,-29.9579	0/0:11:11:407:0:0:0,-3.00943,-36.9772	./.:6:3:111:3:111:-8.51355,0,-8.51355	./.:9:5:181:4:148:-11.0085,0,-14.0142	0/0:14:14:508:0:0:0,-3.82127,-46.055	./.:9:5:171:4:134:-9.73668,0,-13.1057	0/0:26:26:944:0:0:0,-7.07122,-85.2727	0/1:21:12:444:9:333:-24.3921,0,-34.4288	0/0:17:16:588:1:37:0,-1.2847,-49.8842	0/1:20:14:476:6:222:-14.65,0,-37.6071	0/1:12:8:296:4:148:-10.1548,0,-23.5898	0/1:16:6:212:10:370:-29.1476,0,-14.8382	0/1:23:11:393:12:440:-33.509,0,-29.2617	0/1:28:8:286:20:730:-58.3082,0,-18.2143	0/1:14:6:189:8:288:-22.3062,0,-13.3146	0/1:10:5:181:5:185:-14.0862,0,-13.7232	0/0:13:13:471:0:0:0,-3.55042,-42.7265	0/0:17:16:565:1:37:0,-1.28205,-47.8024	0/1:16:11:397:5:181:-12.031,0,-31.5936	0/0:22:22:791:0:0:0,-5.98612,-71.5058	0/0:71:70:2553:1:37:0,-15.9105,-226.641	0/0:1149:1149:41533:0:0:0,-310.909,-3735.8	0/1:1500:761:27286:737:26696:-1995.96,0,-2048.9	0/0:1280:1278:45825:2:51:0,-341.586,-4117.09	0/1:63:34:1181:29:1073:-79.6349,0,-89.3223	0/0:257:257:9334:0:0:0,-69.5689,-839.852	0/0:65:64:2304:1:37:0,-14.269,-204.225	0/0:1243:1243:44940:0:0:0,-336.378,-4042.27	0/1:630:283:10326:347:12549:-958.327,0,-758.388	0/0:904:903:32460:1:37:0,-241.223,-2916.4	0/1:83:39:1429:44:1585:-120.246,0,-106.212	0/1:145:74:2593:71:2591:-193.982,0,-194.117	0/0:672:668:23950:4:144:0,-168.786,-2141.34	0/1:63:40:1428:22:814:-56.5424,0,-111.852	0/0:466:464:16685:2:74:0,-119.414,-1494.3	0/0:29:29:1032:0:0:0,-7.8679,-93.1655	0/0:111:111:3978:0:0:0,-30.0276,-358.099	0/0:133:133:4703:0:0:0,-35.9664,-423.295	0/0:138:136:4904:2:59:0,-32.0432,-436.093	0/0:247:247:8855:0:0:0,-66.8242,-796.739	0/0:82:81:2951:1:37:0,-18.9046,-262.459	0/1:483:265:9498:218:7870:-577.331,0,-723.748	0/1:391:214:7764:177:6465:-475.776,0,-592.633	0/1:24:18:633:6:222:-13.5463,0,-50.6699	0/0:106:102:3653:4:138:0,-16.2892,-316.476	0/1:128:71:2609:57:2086:-153.093,0,-200.175	0/1:31:23:803:8:292:-17.9515,0,-64.0611	0/1:38:18:662:20:740:-56.4314,0,-49.396	0/0:107:107:3845:0:0:0,-28.9598,-346.154	0/0:133:133:4796:0:0:0,-36.0154,-431.71	0/0:532:529:19087:0:0:0,-143.161,-1717.04	0/1:87:47:1663:40:1450:-107.032,0,-126.181	0/1:55:32:1176:23:806:-57.72,0,-91.0805	0/1:127:54:1924:73:2693:-208.027,0,-138.785	0/1:121:52:1875:69:2518:-193.904,0,-136.014	0/1:66:41:1503:25:911:-64.1743,0,-117.511	0/1:22:14:491:8:292:-20.4247,0,-38.3988	0/1:32:20:740:12:440:-31.0167,0,-58.0929	0/0:117:112:4078:5:175:0,-15.9571,-351.391	0/1:30:24:878:6:218:-11.5267,0,-71.1096	0/0:18:17:602:1:37:0,-1.54086,-51.118	0/0:425:425:15425:0:0:0,-115.022,-1387.67	0/1:186:84:3076:102:3693:-281.965,0,-226.458	0/0:66:66:2426:0:0:0,-17.9056,-218.576	0/0:17:17:629:0:0:0,-4.63452,-56.9449	0/0:54:53:1934:1:37:0,-11.3052,-170.962	0/1:132:63:2304:69:2537:-192.606,0,-171.629	0/0:72:72:2591:0:0:0,-19.4968,-233.377	0/1:41:17:619:24:880:-68.2335,0,-44.6931	0/0:22:22:799:0:0:0,-5.98636,-72.2273	0/1:21:12:411:9:329:-24.048,0,-31.4469	0/1:31:20:709:11:393:-27.0668,0,-55.5763	0/1:84:35:1249:49:1776:-137.193,0,-89.7283	0/0:90:90:3224:0:0:0,-24.3556,-290.296	0/1:169:76:2720:93:3359:-256.561,0,-199.049	0/1:88:43:1546:45:1638:-123.669,0,-115.386	0/1:98:52:1881:46:1688:-125.444,0,-142.811	0/0:31:31:1096:0:0:0,-8.4089,-98.9201	0/1:19:16:549:3:107:-4.50916,0,-44.4977	0/1:82:40:1466:42:1489:-111.873,0,-109.834	0/1:43:31:1135:12:444:-28.3623,0,-90.6772	0/0:29:29:1001:0:0:0,-7.88269,-90.3972
Contig_2668	20	.	T	C	49511.5	.	AB=0.4905;ABP=5.93949;AC=65;AF=0.273109;AN=238;AO=1842;CIGAR=1X;DP=9403;DPB=9403;DPRA=0.912075;EPP=4002.86;EPPR=16404.1;GTI=0;LEN=1;MEANALT=1.06849;MQM=60;MQMR=60;NS=119;NUMALT=1;ODDS=0;PAIRED=1;PAIREDR=0.999868;PAO=0;PQA=0;PQR=0;PRO=0;QA=67475;QR=275251;RO=7553;RPL=0;RPP=4002.86;RPPR=16404.1;RPR=1842;RUN=1;SAF=1842;SAP=4002.86;SAR=0;SRF=7553;SRP=16404.1;SRR=0;TYPE=snp;technology.Illumina=1	GT:DP:RO:QR:AO:QA:GL	0/1:33:21:763:12:444:-31.1026,0,-59.8929	0/0:52:52:1900:0:0:0,-14.1127,-171.262	0/1:38:12:434:26:939:-74.3839,0,-28.8448	0/1:26:16:592:10:370:-26.3495,0,-46.4026	0/1:42:29:1069:13:458:-29.8987,0,-85.0162	0/1:73:38:1379:34:1258:-93.8096,0,-104.695	0/1:33:18:666:15:551:-40.7592,0,-51.1368	0/0:74:74:2694:0:0:0,-20.07,-242.677	0/0:74:74:2700:0:0:0,-20.0705,-243.218	0/1:76:42:1544:34:1250:-91.9831,0,-118.464	0/0:61:60:2176:1:37:0,-13.2149,-192.745	0/0:32:31:1129:1:37:0,-5.3568,-98.5627	0/0:51:51:1867:0:0:0,-13.842,-168.293	0/1:112:51:1883:58:2138:-162.947,0,-139.987	0/0:106:106:3847:0:0:0,-28.7211,-346.369	0/1:60:31:1143:29:1073:-80.4083,0,-86.717	0/0:55:54:1961:1:37:0,-11.5754,-173.389	0/0:76:76:2777:0:0:0,-20.5984,-250.129	0/1:55:30:1080:25:898:-66.0104,0,-82.4292	0/1:74:35:1285:39:1443:-109.913,0,-95.6806	0/1:15:9:333:6:222:-16.0228,0,-26.0806	0/1:22:11:407:11:407:-30.8036,0,-30.8036	0/0:666:666:24317:0:0:0,-180.324,-2187.49	0/1:932:454:16544:476:17446:-1317.56,0,-1236.39	0/0:719:718:26061:1:14:0,-193.322,-2343.02	0/0:20:20:730:0:0:0,-5.44636,-66.0248	0/1:117:59:2132:58:2113:-158.533,0,-160.246	0/0:25:25:911:0:0:0,-6.80048,-82.305	0/0:762:762:27804:0:0:0,-206.307,-2501.12	0/1:374:201:7315:172:6350:-470.3,0,-557.097	0/0:485:484:17661:1:37:0,-128.006,-1585.52	0/0:26:26:935:0:0:0,-7.05617,-84.4432	0/0:61:61:2243:0:0:0,-16.551,-202.114	0/0:402:401:14609:1:14:0,-107.551,-1313.04	0/1:35:19:683:16:592:-43.9078,0,-52.1198	0/1:211:116:4272:94:3443:-252.94,0,-327.557	./.:4:2:74:2:74:-5.72729,0,-5.72729	0/1:72:40:1470:32:1174:-86.2286,0,-112.893	0/1:51:22:794:29:1059:-81.619,0,-57.7315	0/0:50:50:1819:0:0:0,-13.5565,-163.959	0/1:98:44:1624:54:1994:-152.981,0,-119.663	0/0:36:36:1298:0:0:0,-9.77841,-117.111	0/1:187:93:3377:94:3395:-254.872,0,-253.303	0/0:226:226:8250:0:0:0,-61.2071,-742.386	./.:7:7:259:0:0:0,-1.92603,-23.6654	0/1:34:20:740:14:518:-37.5046,0,-57.5375	0/0:74:74:2654:0:0:0,-20.0389,-239.044	0/1:15:8:296:7:255:-19.0139,0,-22.7281	./.:4:4:148:0:0:0,-1.11349,-13.6816	0/1:44:24:884:20:740:-54.7797,0,-67.7653	0/1:65:34:1225:31:1143:-85.3646,0,-92.7372	0/0:292:292:10603:0:0:0,-79.0343,-953.98	0/1:29:13:481:16:592:-45.5665,0,-35.5444	0/1:18:4:148:14:518:-41.9735,0,-8.4886	0/0:79:79:2871:0:0:0,-21.424,-258.599	0/0:47:47:1735:0:0:0,-12.7599,-156.424	0/1:14:8:296:6:222:-16.3042,0,-23.0129	./.:4:2:51:2:74:-5.74353,0,-3.60181	./.:6:2:70:4:148:-11.9032,0,-4.75851	0/1:92:42:1521:50:1817:-138.697,0,-112.041	0/1:16:14:518:2:74:-2.33845,0,-42.5512	0/0:14:14:518:0:0:0,-3.82197,-46.9611	0/0:425:425:15582:0:0:0,-115.09,-1401.85	0/1:124:64:2320:60:2216:-165.884,0,-175.25	0/0:42:42:1554:0:0:0,-11.4057,-140.144	0/1:14:8:286:6:222:-16.3049,0,-22.1076	0/0:24:22:781:2:74:-0.17283,0,-64.0434	0/1:68:34:1244:34:1258:-94.8882,0,-93.6282	0/0:46:45:1628:1:37:0,-9.13648,-143.434	0/1:12:6:212:6:199:-14.7858,0,-15.9817	0/0:21:21:777:0:0:0,-5.71791,-70.2567	0/1:28:17:619:11:407:-29.1396,0,-48.284	0/1:16:11:397:5:185:-12.3923,0,-31.5935	0/1:53:27:999:26:952:-71.4229,0,-75.6586	0/0:44:44:1580:0:0:0,-11.9444,-142.475	0/0:80:80:2900:0:0:0,-21.6655,-261.173	0/1:61:30:1110:31:1114:-83.8308,0,-83.485	0/0:69:69:2518:0:0:0,-18.7025,-226.832	0/1:21:9:323:12:440:-34.0688,0,-23.4892	./.:9:4:148:5:181:-14.0142,0,-11.0085	0/0:45:45:1599:0:0:0,-12.1852,-144.147	0/1:17:7:259:10:360:-27.9584,0,-18.8141	0/0:86:86:3201:0:0:0,-23.3148,-288.229
Contig_2668	236	.	C	T	79674.5	.	AB=0.499242;ABP=3.03993;AC=67;AF=0.281513;AN=238;AO=2972;CIGAR=1X;DP=9393;DPB=9393;DPRA=1.73269;EPP=6456.63;EPPR=13928.7;GTI=0;LEN=1;MEANALT=1.0274;MQM=60;MQMR=60;NS=119;NUMALT=1;ODDS=0;PAIRED=1;PAIREDR=1;PAO=0;PQA=0;PQR=0;PRO=0;QA=107688;QR=231260;RO=6417;RPL=0;RPP=6456.63;RPPR=13928.7;RPR=2972;RUN=1;SAF=0;SAP=6456.63;SAR=2972;SRF=0;SRP=13937.3;SRR=6417;TYPE=snp;technology.Illumina=1	GT:DP:RO:QR:AO:QA:GL	0/0:33:31:1114:2:74:0,-2.27323,-93.8426	0/1:52:26:928:25:869:-64.4936,0,-69.844	0/1:38:26:893:12:421:-27.7033,0,-70.2509	0/0:26:26:952:0:0:0,-7.07145,-85.9937	0/0:42:41:1503:1:37:0,-8.06816,-132.209	0/1:73:35:1265:38:1386:-105.055,0,-94.1585	0/1:33:15:509:18:666:-51.1684,0,-36.9692	0/1:73:40:1452:33:1190:-87.3992,0,-111.017	0/1:74:43:1521:31:1127:-81.4824,0,-116.944	0/0:76:75:2693:1:37:0,-17.2482,-239.216	0/0:61:61:2237:0:0:0,-16.5505,-201.573	0/1:32:16:561:16:592:-44.7509,0,-41.9395	0/1:50:32:1137:18:666:-46.481,0,-88.9258	0/1:112:61:2160:51:1855:-136.702,0,-164.116	0/1:105:55:1857:50:1809:-134.513,0,-138.761	0/0:60:59:2146:0:0:0,-15.9935,-193.371	0/0:55:55:1998:0:0:0,-14.9101,-180.058	0/1:76:40:1429:36:1305:-96.9538,0,-108.125	0/0:55:55:1998:0:0:0,-14.9101,-180.058	0/1:74:39:1433:35:1281:-95.322,0,-109.013	0/1:15:7:259:8:273:-20.6446,0,-19.3913	0/0:22:20:730:2:74:-0.701455,0,-60.0036	0/1:665:305:10961:360:13058:-994.729,0,-806.057	0/0:932:932:33464:0:0:0,-251.969,-3009.85	0/1:719:350:12627:369:13243:-996.702,0,-941.362	0/0:20:20:726:0:0:0,-5.44624,-65.6639	0/1:117:58:2086:59:2155:-162.332,0,-156.088	0/0:25:25:879:0:0:0,-6.76957,-79.3823	0/0:761:758:27344:1:37:0,-201.947,-2456.2	0/1:374:172:6284:202:7339:-558.989,0,-464.116	0/1:485:245:8854:240:8640:-646.04,0,-665.289	0/1:26:9:329:17:629:-49.7449,0,-22.647	0/0:61:61:2225:0:0:0,-16.5501,-200.495	0/1:402:194:7013:208:7540:-569.524,0,-522.129	0/1:35:16:592:19:680:-51.8474,0,-43.9223	0/1:210:94:3430:116:4151:-316.66,0,-251.854	./.:4:2:74:2:74:-5.72729,0,-5.72729	0/1:72:39:1416:33:1217:-90.1172,0,-108.029	0/1:51:29:1013:22:764:-55.0588,0,-77.5043	0/0:50:50:1809:0:0:0,-13.5557,-163.058	0/1:98:54:1974:44:1591:-116.695,0,-151.199	0/1:36:18:639:18:643:-48.2489,0,-47.8888	0/0:186:186:6657:0:0:0,-50.3228,-599.055	0/0:226:226:8143:0:0:0,-61.1855,-732.747	./.:7:7:259:0:0:0,-1.92603,-23.6654	0/0:34:34:1235:0:0:0,-9.22309,-111.429	0/0:74:74:2656:0:0:0,-20.0394,-239.226	0/0:15:15:502:0:0:0,-4.07478,-45.473	./.:4:4:148:0:0:0,-1.11349,-13.6816	0/0:44:44:1601:0:0:0,-11.9315,-144.351	0/1:65:31:1135:34:1254:-95.3493,0,-84.6293	0/1:292:129:4631:163:5945:-455.881,0,-337.619	0/0:29:29:1009:0:0:0,-7.85204,-91.0737	0/0:18:18:666:0:0:0,-4.90537,-60.2728	0/1:79:43:1462:36:1305:-96.1972,0,-110.278	0/1:47:41:1499:6:212:-6.35551,0,-122.39	0/1:14:6:222:8:296:-23.0129,0,-16.3042	./.:4:2:74:2:74:-5.72729,0,-5.72729	./.:6:6:218:0:0:0,-1.65507,-19.9719	0/1:92:52:1836:40:1447:-105.395,0,-140.414	0/1:16:9:323:7:259:-19.0944,0,-24.8914	0/1:14:8:292:6:218:-15.9426,0,-22.6514	0/1:425:217:7840:208:7581:-567.005,0,-590.248	0/0:124:124:4501:0:0:0,-33.596,-405.195	0/0:42:42:1550:0:0:0,-11.4056,-139.784	0/1:14:6:189:8:296:-23.0295,0,-13.3144	0/0:24:24:822:0:0:0,-6.4973,-74.2474	0/1:68:35:1262:33:1184:-88.24,0,-95.2663	0/1:46:23:847:23:824:-61.806,0,-63.8948	0/0:11:11:384:0:0:0,-2.99347,-34.8723	0/1:21:12:426:9:333:-24.393,0,-32.8044	0/1:28:11:407:17:629:-49.1858,0,-29.1388	0/1:16:6:222:10:360:-28.2425,0,-15.7434	0/0:53:53:1930:0:0:0,-14.369,-173.943	0/1:44:22:814:22:752:-55.8669,0,-61.4845	0/1:80:46:1676:34:1198:-86.21,0,-129.296	0/1:61:31:1087:30:1079:-80.7102,0,-81.4156	0/0:69:69:2499:0:0:0,-18.6868,-225.105	0/1:21:12:420:9:333:-24.3936,0,-32.2621	./.:9:7:255:2:70:-3.90721,0,-20.7524	0/1:45:19:703:26:929:-71.5484,0,-51.1854	0/0:17:16:569:1:37:0,-1.26892,-48.148	0/1:86:43:1708:43:1708:-130.418,0,-130.413
Contig_2703	48	.	A	T	52330.2	.	AB=0.504084;ABP=3.56018;AC=54;AF=0.228814;AN=236;AO=1923;CIGAR=1X;DP=8535;DPB=8535;DPRA=1.52482;EPP=4083.75;EPPR=13744.2;GTI=0;LEN=1;MEANALT=1.01639;MQM=60;MQMR=60;NS=118;NUMALT=1;ODDS=0;PAIRED=1;PAIREDR=0.999395;PAO=0;PQA=0;PQR=0;PRO=0;QA=70754;QR=241988;RO=6609;RPL=11;RPP=4083.75;RPPR=13744.2;RPR=1912;RUN=1;SAF=1923;SAP=4178.75;SAR=0;SRF=6609;SRP=14354.3;SRR=0;TYPE=snp;technology.Illumina=1	GT:DP:RO:QR:AO:QA:GL	0/1:30:19:703:11:407:-28.5875,0,-55.3097	0/0:84:84:3090:0:0:0,-22.7804,-278.299	0/1:39:20:732:19:699:-52.4584,0,-55.4359	0/1:45:23:839:22:810:-60.818,0,-63.4345	0/1:32:21:777:11:403:-27.6772,0,-61.4324	0/0:111:111:4041:0:0:0,-30.0612,-363.801	0/1:30:13:458:17:629:-48.645,0,-33.1923	0/0:92:92:3354:0:0:0,-24.9164,-302.009	0/1:99:46:1652:53:1947:-148.508,0,-121.914	0/0:83:83:3022:0:0:0,-22.4935,-272.165	0/0:101:100:3659:1:37:0,-24.0374,-326.125	0/0:37:37:1365:0:0:0,-10.0514,-123.144	0/1:69:31:1139:38:1348:-102.726,0,-83.9271	0/1:148:85:3122:63:2323:-169,0,-240.903	0/0:128:128:4608:0:0:0,-34.6336,-414.768	0/1:92:49:1770:43:1591:-118.344,0,-134.449	0/1:60:31:1147:29:1063:-79.5083,0,-87.0771	0/1:70:36:1332:34:1235:-92.269,0,-101.023	0/0:53:53:1943:0:0:0,-14.3841,-175.131	0/0:68:68:2502:0:0:0,-18.447,-225.41	./.:1:1:37:0:0:0,-0.300943,-3.69772	0/0:22:22:810:0:0:0,-5.98864,-73.2239	0/0:511:508:18517:3:111:0,-128.331,-1655.79	0/0:776:775:28323:1:37:0,-206.745,-2544.43	0/1:620:280:10235:340:12490:-955.713,0,-752.836	0/0:24:24:888:0:0:0,-6.53046,-80.2405	0/0:95:95:3507:0:0:0,-25.7605,-315.806	0/0:38:36:1332:2:74:0,-3.64698,-113.481	0/1:659:313:11427:346:12722:-966.02,0,-849.498	0/0:363:363:13260:0:0:0,-98.2957,-1193	0/1:359:174:6383:185:6807:-515.2,0,-477.037	0/0:30:30:1100:0:0:0,-8.15485,-99.306	0/0:46:46:1702:0:0:0,-12.4891,-153.455	0/1:288:148:5366:140:5106:-381.469,0,-404.833	0/1:32:18:643:14:510:-37.3515,0,-49.3388	0/0:177:177:6454:0:0:0,-47.9217,-580.825	0/1:13:6:222:7:259:-19.9436,0,-16.5872	0/1:73:40:1480:33:1217:-89.8281,0,-113.519	0/1:57:23:851:34:1250:-97.1833,0,-61.2238	0/0:52:52:1924:0:0:0,-14.1142,-173.423	0/0:58:58:2138:0:0:0,-15.7391,-192.672	0/0:13:13:458:0:0:0,-3.53519,-41.5315	0/0:177:177:6496:0:0:0,-47.9532,-584.636	0/0:165:165:6045:0:0:0,-44.6877,-544.052	./.:5:5:185:0:0:0,-1.38434,-17.0095	0/0:31:31:1097:0:0:0,-8.39457,-98.9933	0/1:66:34:1244:32:1161:-86.6968,0,-94.1913	0/0:20:20:736:0:0:0,-5.44695,-66.5678	0/1:10:4:148:6:222:-17.451,0,-10.7211	0/0:44:44:1624:0:0:0,-11.9473,-146.44	0/1:62:33:1221:29:1063:-78.9609,0,-93.1971	0/0:242:242:8887:0:0:0,-65.5567,-799.692	0/1:17:8:273:9:333:-25.5287,0,-20.0815	0/1:22:7:255:15:541:-42.9193,0,-17.0647	0/1:51:30:1106:21:773:-55.8363,0,-85.8531	0/0:25:24:888:1:37:0,-3.45857,-76.883	0/0:24:23:831:1:14:0,-5.2633,-73.8411	./.:9:9:333:0:0:0,-2.46773,-30.3213	./.:5:1:37:4:125:-10.1093,0,-2.03372	0/0:71:71:2617:0:0:0,-19.2596,-235.754	0/1:11:9:329:2:74:-3.71382,0,-26.8822	0/1:11:7:259:4:148:-10.4368,0,-20.5215	0/0:360:359:13067:0:0:0,-97.1946,-1175.62	0/0:120:120:4412:0:0:0,-32.5303,-397.206	0/1:43:19:695:24:888:-68.4008,0,-50.9983	./.:4:3:111:1:37:-2.3069,0,-9.14769	0/0:13:13:481:0:0:0,-3.55113,-43.6331	0/0:58:58:2123:0:0:0,-15.7235,-191.303	0/1:31:14:518:17:629:-48.3515,0,-38.3319	0/0:14:14:504:0:0:0,-3.82115,-45.6932	./.:6:6:222:0:0:0,-1.65519,-20.3375	0/0:12:12:444:0:0:0,-3.28028,-40.3052	0/1:16:9:310:7:259:-19.1097,0,-23.7135	0/0:46:46:1679:0:0:0,-12.4733,-151.367	0/0:40:40:1472:0:0:0,-10.8638,-132.768	0/1:86:38:1396:48:1762:-135.367,0,-102.404	0/0:57:57:2081:0:0:0,-15.4668,-187.542	0/1:56:28:1036:28:1036:-78.1698,0,-78.1698	0/0:22:22:814:0:0:0,-5.98876,-73.5846	./.:6:4:148:2:74:-5.12397,0,-11.9031	0/0:49:49:1766:0:0:0,-13.2843,-159.189	0/0:22:21:754:1:37:0,-2.62813,-64.8008	0/1:120:79:3154:40:1556:-107.762,0,-251.522
Contig_2703	49	.	A	T	151758	.	AB=0.514827;ABP=9.25652;AC=129;AF=0.54661;AN=236;AO=4905;CIGAR=1X;DP=8535;DPB=8535;DPRA=0.907776;EPP=7448.53;EPPR=5273.39;GTI=0;LEN=1;MEANALT=1.0297;MQM=60;MQMR=60;NS=118;NUMALT=1;ODDS=0;PAIRED=0.999796;PAIREDR=0.999173;PAO=0;PQA=0;PQR=0;PRO=0;QA=180046;QR=133063;RO=3627;RPL=402;RPP=7448.53;RPPR=5273.39;RPR=4503;RUN=1;SAF=4905;SAP=10654.1;SAR=0;SRF=3627;SRP=7878.94;SRR=0;TYPE=snp;technology.Illumina=1	GT:DP:RO:QR:AO:QA:GL	0/1:30:11:407:19:680:-53.234,0,-28.6033	1/1:84:1:37:83:3047:-271.093,-19.4475,0	0/1:39:19:689:20:740:-56.1562,0,-51.5574	0/1:45:22:810:23:847:-64.1539,0,-60.8178	0/0:32:32:1161:0:0:0,-8.68139,-104.773	0/1:111:51:1877:60:2183:-166.455,0,-138.918	0/0:30:28:1013:2:74:0,-1.45914,-84.7556	1/1:92:1:37:91:3332:-296.713,-21.6,0	0/1:99:53:1957:45:1661:-122.995,0,-149.649	0/1:83:41:1497:42:1554:-117.452,0,-112.319	1/1:101:1:37:100:3686:-328.57,-24.0534,0	0/1:37:18:643:19:699:-53.0254,0,-47.9573	0/1:69:38:1396:31:1139:-83.8958,0,-107.048	0/1:148:63:2298:85:3133:-241.912,0,-166.734	0/1:128:54:1965:74:2712:-209.464,0,-142.199	0/1:92:43:1591:49:1809:-137.959,0,-118.327	0/1:60:29:1063:31:1124:-85.0053,0,-79.5242	0/1:70:34:1244:36:1332:-101.008,0,-93.0813	1/1:53:0:0:53:1911:-172.215,-14.3533,0	0/1:68:39:1410:29:1073:-78.2369,0,-108.583	./.:1:0:0:1:37:-3.69772,-0.300943,0	0/1:22:12:444:10:347:-25.3803,0,-34.1642	0/1:511:271:9924:240:8845:-657.323,0,-754.399	1/1:776:1:37:775:28424:-2553.56,-206.794,0	0/0:620:620:22727:0:0:0,-167.843,-2044.44	0/1:24:10:366:14:518:-40.2766,0,-26.5426	1/1:95:0:0:95:3503:-315.447,-25.7604,0	0/1:38:7:259:31:1137:-92.2449,0,-13.0421	0/0:659:655:23997:3:111:0,-168.162,-2148.7	1/1:363:0:0:363:13224:-1189.69,-98.2357,0	0/0:359:359:13208:0:0:0,-97.2458,-1188.34	0/1:30:16:592:14:518:-38.6083,0,-45.2888	0/1:46:24:888:22:814:-60.9026,0,-67.5746	0/1:288:140:5147:148:5420:-409.672,0,-385.123	0/1:32:14:514:18:620:-47.2635,0,-37.7275	1/1:177:0:0:177:6456:-581.003,-47.9213,0	0/1:13:7:259:6:222:-16.5872,0,-19.9436	0/1:73:34:1238:39:1439:-109.828,0,-91.7214	0/1:57:34:1235:23:851:-61.2394,0,-95.8303	1/1:52:0:0:52:1920:-173.063,-14.1141,0	1/1:58:0:0:58:2123:-191.303,-15.7235,0	1/1:13:0:0:13:481:-43.6331,-3.55113,0	1/1:177:0:0:177:6479:-583.088,-47.9372,0	1/1:165:0:0:165:6041:-543.693,-44.6876,0	./.:5:4:148:1:37:-2.01757,0,-12.2233	1/1:31:0:0:31:1114:-100.543,-8.40984,0	0/0:66:66:2411:0:0:0,-17.89,-217.208	1/1:20:0:0:20:740:-66.9287,-5.44707,0	0/1:10:6:222:4:148:-10.7211,0,-17.451	1/1:44:0:0:44:1624:-146.44,-11.9473,0	0/0:62:62:2286:0:0:0,-16.8225,-205.983	1/1:242:1:14:241:8862:-796.198,-64.2974,0	0/0:17:17:625:0:0:0,-4.6344,-56.5836	0/0:22:22:787:0:0:0,-5.97276,-71.1295	0/1:51:21:777:30:1106:-85.853,0,-56.1959	1/1:25:1:37:24:880:-76.162,-3.45833,0	0/1:24:13:467:11:407:-30.2473,0,-35.6703	./.:9:3:111:6:222:-17.7465,0,-7.63937	./.:5:5:162:0:0:0,-1.36819,-14.8794	1/1:71:0:0:71:2619:-235.935,-19.2601,0	0/1:11:4:148:7:259:-20.5215,0,-10.4368	0/0:11:11:399:0:0:0,-3.00919,-36.2521	1/1:360:0:0:360:13094:-1178.02,-97.4357,0	1/1:120:0:0:120:4420:-397.924,-32.5305,0	0/1:43:24:888:19:699:-51.3581,0,-68.4007	./.:4:1:37:3:107:-8.77891,0,-2.30702	1/1:13:0:0:13:481:-43.6331,-3.55113,0	1/1:58:0:0:58:2136:-192.49,-15.7386,0	0/1:31:17:629:14:518:-38.3319,0,-48.3515	0/1:14:5:185:9:323:-25.4619,0,-12.9505	./.:6:4:148:2:74:-5.12397,0,-11.9031	0/1:12:6:172:6:218:-16.5422,0,-12.3359	0/1:16:7:259:9:310:-23.7135,0,-19.1097	0/1:46:21:749:25:902:-68.8392,0,-55.0623	0/1:40:27:999:13:477:-32.1597,0,-79.2403	0/1:86:48:1762:38:1392:-102.045,0,-135.367	0/1:57:28:1032:29:1036:-77.8987,0,-77.5529	0/1:56:28:1016:28:1009:-75.7396,0,-76.3858	0/1:22:13:481:9:333:-24.114,0,-37.4931	./.:6:3:111:3:111:-8.51355,0,-8.51355	0/1:49:14:518:35:1275:-101.64,0,-33.3967	0/1:22:6:222:16:592:-47.5273,0,-14.0798	0/1:120:40:1593:80:3169:-252.601,0,-110.813
Contig_2711	44	.	C	T	150883	.	AB=0.521152;ABP=43.8893;AC=61;AF=0.256303;AN=238;AO=5500;CIGAR=1X;DP=15858;DPB=15858;DPRA=1.81729;EPP=11084.9;EPPR=20985.6;GTI=0;LEN=1;MEANALT=1.02703;MQM=60;MQMR=60;NS=119;NUMALT=1;ODDS=0;PAIRED=1;PAIREDR=0.99971;PAO=0;PQA=0;PQR=0;PRO=0;QA=200927;QR=374461;RO=10351;RPL=101;RPP=11084.9;RPPR=20985.6;RPR=5399;RUN=1;SAF=5500;SAP=11946.1;SAR=0;SRF=10351;SRP=22479.9;SRR=0;TYPE=snp;technology.Illumina=1	GT:DP:RO:QR:AO:QA:GL	0/1:26:18:616:8:296:-19.6971,0,-48.5728	0/0:94:94:3376:0:0:0,-25.4259,-303.952	0/1:11:7:259:4:148:-10.4368,0,-20.5215	0/0:57:57:2072:0:0:0,-15.4518,-186.715	0/0:36:36:1295:0:0:0,-9.76397,-116.824	0/0:133:132:4835:1:37:0,-32.7052,-431.903	0/1:34:24:866:10:370:-24.1504,0,-68.9117	0/1:31:18:666:13:481:-34.992,0,-51.6914	0/0:104:103:3678:0:0:0,-27.8475,-331.1	0/0:98:97:3474:1:37:0,-23.1915,-309.449	0/1:49:35:1248:14:518:-33.4126,0,-99.2078	0/1:13:10:370:3:111:-6.51805,0,-30.0128	0/1:62:49:1725:13:481:-26.5523,0,-138.618	0/0:63:63:2317:0:0:0,-17.0927,-208.77	0/1:95:78:2799:17:625:-30.5697,0,-226.294	0/0:77:77:2839:0:0:0,-20.8847,-255.722	0/1:40:25:925:15:545:-38.2931,0,-72.5665	0/0:76:75:2701:1:14:0,-19.3195,-242.022	0/0:49:49:1803:0:0:0,-13.301,-162.538	0/1:55:46:1680:8:296:-12.0235,0,-136.766	./.:9:9:333:0:0:0,-2.46773,-30.3213	0/1:88:45:1661:43:1568:-117.347,0,-125.739	0/1:1409:671:24385:738:26998:-2047.06,0,-1811.95	0/1:1819:983:35627:836:30510:-2251.99,0,-2712.15	0/1:929:256:9071:673:24585:-1960.14,0,-564.498	0/0:71:71:2540:0:0:0,-19.2119,-228.773	0/0:131:130:4625:1:37:0,-32.0973,-412.947	0/1:140:83:2979:57:2109:-151.929,0,-230.217	0/0:1157:1156:41926:0:0:0,-312.735,-3771.05	0/1:893:478:17158:415:15127:-1119.12,0,-1301.69	0/1:1102:575:20746:525:19228:-1431.96,0,-1568.33	0/0:32:32:1180:0:0:0,-8.69713,-106.504	0/1:134:37:1345:97:3542:-282.53,0,-84.7727	0/1:908:474:17190:434:15872:-1182,0,-1300.47	0/1:93:15:486:78:2839:-230.49,0,-18.5657	0/0:403:401:14452:2:74:0,-102.373,-1293.47	0/1:39:9:333:30:1110:-89.5297,0,-19.4437	0/0:83:82:3002:1:37:0,-19.1764,-267.046	0/0:72:72:2660:0:0:0,-19.5311,-239.623	0/0:47:47:1689:0:0:0,-12.7282,-152.246	0/0:82:82:2960:0:0:0,-22.2064,-266.569	0/0:69:69:2456:0:0:0,-18.6695,-221.217	0/0:215:214:7750:1:37:0,-54.894,-694.082	0/0:337:337:12165:0:0:0,-91.1728,-1094.43	0/0:38:37:1345:1:37:0,-6.98313,-117.993	0/0:48:45:1601:3:111:0,-2.99126,-134.3	0/0:135:135:4901:0:0:0,-36.5608,-441.158	0/0:33:33:1165:0:0:0,-8.93568,-105.108	0/1:46:22:791:24:865:-65.5174,0,-58.8454	0/0:95:95:3414:0:0:0,-25.7115,-307.388	0/1:172:50:1817:122:4438:-352.837,0,-116.954	0/0:517:516:18712:0:0:0,-139.649,-1683.3	0/0:31:31:1139:0:0:0,-8.42616,-102.816	0/1:87:44:1593:43:1591:-119.707,0,-119.874	0/1:292:90:3272:202:7349:-582.179,0,-215.348	0/0:56:53:1914:3:111:0,-5.1766,-162.479	0/0:39:39:1439:0:0:0,-10.5931,-129.8	0/0:20:20:728:0:0:0,-5.44671,-65.846	0/1:27:4:148:23:805:-65.3617,0,-6.0553	0/1:176:83:2986:93:3350:-253.831,0,-221.091	0/1:35:6:222:29:1073:-87.3071,0,-10.5213	0/1:34:30:1087:4:138:-3.23104,0,-88.8517	0/1:540:200:7216:340:12382:-967.75,0,-502.993	0/0:197:197:7081:0:0:0,-53.2883,-637.173	0/1:110:29:990:81:2977:-238.263,0,-59.3173	0/0:28:28:1022:0:0:0,-7.61303,-92.2895	0/0:27:27:968:0:0:0,-7.3269,-87.4112	0/0:59:58:2111:1:37:0,-12.6598,-186.884	0/1:116:61:2216:55:2027:-151.062,0,-168.064	0/1:50:22:791:28:1026:-78.9327,0,-57.7331	0/1:32:19:693:13:481:-34.717,0,-53.852	0/1:53:28:1036:25:925:-68.9881,0,-78.9928	0/1:29:9:329:20:740:-58.9294,0,-21.8214	0/1:102:54:1942:48:1764:-131.214,0,-147.209	0/1:123:62:2258:61:2222:-166.698,0,-169.956	0/0:105:104:3791:0:0:0,-28.1811,-341.335	0/0:107:107:3847:0:0:0,-28.9753,-346.352	0/1:96:26:962:70:2553:-203.866,0,-60.6119	0/1:48:27:999:21:731:-52.8722,0,-77.0635	0/1:31:12:421:19:699:-54.687,0,-29.5768	0/0:72:72:2611:0:0:0,-19.5141,-235.197	0/0:28:28:1003:0:0:0,-7.59729,-90.5577	0/1:90:66:2598:24:956:-61.6432,0,-209.444
Contig_2711	55	.	T	C	146138	.	AB=0.52032;ABP=40.6921;AC=61;AF=0.256303;AN=238;AO=5487;CIGAR=1X;DP=15843;DPB=15843;DPRA=2.12391;EPP=11917.9;EPPR=22479.9;GTI=0;LEN=1;MEANALT=1.04;MQM=60;MQMR=60;NS=119;NUMALT=1;ODDS=0;PAIRED=1;PAIREDR=0.99971;PAO=0;PQA=0;PQR=0;PRO=0;QA=195680;QR=379067;RO=10351;RPL=5487;RPP=11917.9;RPPR=22479.9;RPR=0;RUN=1;SAF=5487;SAP=11917.9;SAR=0;SRF=10351;SRP=22479.9;SRR=0;TYPE=snp;technology.Illumina=1	GT:DP:RO:QR:AO:QA:GL	0/1:26:18:616:8:273:-17.6202,0,-48.5887	0/0:94:94:3452:0:0:0,-25.4887,-310.86	0/1:11:7:259:4:148:-10.4368,0,-20.5215	0/0:57:57:2076:0:0:0,-15.4519,-187.074	0/0:36:36:1299:0:0:0,-9.76409,-117.184	0/0:133:132:4866:1:37:0,-32.7213,-434.707	0/1:34:24:861:10:370:-24.1653,0,-68.4581	0/1:31:18:656:13:481:-34.9927,0,-50.7899	0/0:104:104:3803:0:0:0,-28.1815,-342.413	0/0:98:97:3544:1:37:0,-23.2247,-315.781	0/1:49:35:1273:14:510:-32.6771,0,-101.462	0/1:13:10:370:3:111:-6.51805,0,-30.0128	0/1:62:49:1805:13:477:-26.1589,0,-145.82	0/0:62:62:2294:0:0:0,-16.8227,-206.703	0/1:95:78:2835:17:583:-26.7571,0,-229.567	0/0:77:77:2826:0:0:0,-20.8696,-254.535	0/1:40:25:925:15:551:-38.834,0,-72.5659	0/0:75:75:2765:0:0:0,-20.343,-249.066	0/0:49:49:1790:0:0:0,-13.2858,-161.351	0/1:55:47:1735:8:296:-11.7507,0,-141.443	./.:9:9:329:0:0:0,-2.46761,-29.9579	0/1:88:45:1657:43:1541:-114.917,0,-125.395	0/1:1407:673:24563:732:26168:-1973.49,0,-1829.37	0/1:1816:985:35956:831:29474:-2159.61,0,-2742.99	0/1:928:256:9398:671:23824:-1892.1,0,-594.736	0/0:71:71:2601:0:0:0,-19.2592,-234.316	0/0:131:130:4788:1:27:0,-33.0784,-428.592	0/1:140:83:3057:57:2081:-149.379,0,-237.234	0/0:1157:1157:42555:0:0:0,-313.331,-3827.92	0/1:893:478:17482:415:14672:-1078.05,0,-1331.07	0/1:1100:575:21058:525:18825:-1395.55,0,-1596.57	0/0:32:32:1184:0:0:0,-8.69725,-106.864	0/1:134:37:1359:97:3460:-275.151,0,-86.0801	0/1:909:474:17433:435:15438:-1142.57,0,-1322.29	0/1:93:15:535:78:2710:-218.833,0,-23.0585	0/0:403:402:14650:1:37:0,-105.754,-1314.64	0/1:39:9:333:30:1076:-86.4699,0,-19.4451	0/0:82:81:2981:1:37:0,-18.9067,-265.159	0/0:72:72:2656:0:0:0,-19.531,-239.263	0/0:47:47:1716:0:0:0,-12.7441,-154.695	0/0:82:82:3020:0:0:0,-22.2389,-272.002	0/0:69:69:2543:0:0:0,-18.7179,-229.098	0/0:215:214:7819:1:37:0,-54.8842,-700.27	0/0:337:337:12352:0:0:0,-91.2564,-1111.32	0/0:38:37:1369:1:37:0,-6.98466,-120.156	0/0:48:45:1665:3:111:0,-3.02387,-140.097	0/0:136:136:4994:0:0:0,-36.8632,-449.553	0/0:33:33:1213:0:0:0,-8.96786,-109.472	0/1:46:22:814:24:878:-66.6742,0,-60.9033	0/0:95:95:3507:0:0:0,-25.7605,-315.806	0/1:172:50:1830:120:4341:-344.64,0,-118.683	0/0:516:515:18778:1:37:0,-136.343,-1685.92	0/0:31:31:1143:0:0:0,-8.42628,-103.176	0/1:87:44:1624:43:1528:-114.023,0,-122.682	0/1:292:90:3246:202:7251:-573.368,0,-213.074	0/0:56:53:1957:3:107:0,-5.55337,-166.728	0/0:39:39:1439:0:0:0,-10.5931,-129.8	0/0:20:20:713:0:0:0,-5.43106,-64.4724	0/1:27:4:148:23:841:-68.6129,0,-6.02427	0/1:175:83:3057:92:3320:-251.387,0,-227.742	0/1:35:5:185:30:1069:-86.95,0,-7.19956	0/1:34:30:1106:4:125:-2.04167,0,-90.5816	0/1:537:199:7208:338:12113:-944.361,0,-503.171	0/0:197:197:7208:0:0:0,-53.3395,-648.643	0/1:110:29:1065:81:2831:-225.076,0,-66.1627	0/0:28:28:1026:0:0:0,-7.61315,-92.6498	0/0:27:27:954:0:0:0,-7.32608,-86.1481	0/0:59:56:2048:3:111:0,-6.00599,-174.553	0/1:116:61:2229:55:1959:-144.928,0,-169.268	0/1:50:22:810:28:975:-74.3247,0,-59.4636	0/1:32:19:703:13:481:-34.7163,0,-54.7533	0/1:53:28:1036:25:921:-68.6285,0,-78.993	0/1:29:9:333:20:740:-58.9293,0,-22.1816	0/1:102:55:1989:47:1677:-123.382,0,-151.471	0/1:122:61:2253:61:2148:-160.31,0,-169.807	0/0:105:104:3753:1:14:0,-27.1876,-336.664	0/0:107:107:3917:0:0:0,-29.0084,-352.683	0/1:96:26:954:70:2483:-197.569,0,-59.9134	0/1:48:28:1036:20:736:-53.3226,0,-80.3675	0/1:30:12:440:18:652:-50.7078,0,-31.5684	0/0:72:72:2636:0:0:0,-19.5295,-237.462	0/0:28:28:1013:0:0:0,-7.59799,-91.4602	0/1:90:66:2486:24:924:-58.7942,0,-199.415
Contig_2752	17	.	G	A	134020	.	AB=0.48915;ABP=13.2828;AC=51;AF=0.214286;AN=238;AO=4926;CIGAR=1X;DP=16094;DPB=16094;DPRA=2.98471;EPP=10699.7;EPPR=24245.3;GTI=0;LEN=1;MEANALT=1.05085;MQM=60;MQMR=60;NS=119;NUMALT=1;ODDS=0;PAIRED=0.999594;PAIREDR=0.999731;PAO=0;PQA=0;PQR=0;PRO=0;QA=180428;QR=408656;RO=11164;RPL=0;RPP=10699.7;RPPR=24245.3;RPR=4926;RUN=1;SAF=4926;SAP=10699.7;SAR=0;SRF=11164;SRP=24245.3;SRR=0;TYPE=snp;technology.Illumina=1	GT:DP:RO:QR:AO:QA:GL	0/0:11:11:407:0:0:0,-3.00943,-36.9772	0/1:11:5:185:6:222:-17.16,0,-13.7984	0/0:13:13:481:0:0:0,-3.55113,-43.6331	0/0:17:17:629:0:0:0,-4.63452,-56.9449	0/1:12:7:259:5:185:-13.5135,0,-20.2311	0/1:22:13:481:9:329:-23.7534,0,-37.4932	./.:7:7:259:0:0:0,-1.92603,-23.6654	0/1:20:14:508:6:222:-14.6323,0,-40.4998	0/1:32:15:532:17:629:-48.0902,0,-39.3201	0/0:26:26:952:0:0:0,-7.07145,-85.9937	0/0:15:15:555:0:0:0,-4.09282,-50.289	0/1:14:8:286:6:222:-16.3049,0,-22.1076	0/1:23:12:444:11:380:-28.0861,0,-33.8847	0/0:28:28:1032:0:0:0,-7.61374,-93.192	0/0:24:24:888:0:0:0,-6.53046,-80.2405	0/1:28:15:551:13:481:-35.8213,0,-42.1432	0/1:21:14:518:7:259:-17.701,0,-41.1199	0/0:24:24:880:0:0:0,-6.53022,-79.5193	0/0:17:17:629:0:0:0,-4.63452,-56.9449	0/1:26:15:555:11:407:-29.6917,0,-43.0604	0/0:43:43:1591:0:0:0,-11.6766,-143.472	0/0:73:73:2693:0:0:0,-19.8018,-242.591	0/1:1314:662:24201:651:23928:-1796.88,0,-1821.35	0/1:1786:867:31530:918:33648:-2543.43,0,-2352.81	0/1:1403:712:25980:691:25308:-1896.65,0,-1957.06	0/1:62:33:1221:29:1073:-79.8608,0,-93.1964	0/1:290:138:5024:152:5550:-420.847,0,-373.519	0/0:91:87:3171:4:148:0,-11.3462,-272.238	0/1:1339:747:27425:592:21666:-1586.29,0,-2104.36	0/1:867:445:16322:422:15425:-1152.79,0,-1233.5	0/0:943:940:34384:2:74:0,-248.346,-3086.23	0/0:100:100:3623:0:0:0,-27.0673,-326.187	0/1:152:72:2664:80:2956:-224.872,0,-198.588	0/0:776:775:28389:0:0:0,-209.806,-2553.69	0/0:83:82:2993:1:14:0,-21.2322,-268.306	0/0:480:479:17560:1:37:0,-126.656,-1576.43	0/0:27:27:999:0:0:0,-7.34301,-90.2244	0/0:178:177:6502:1:37:0,-44.8946,-581.844	0/0:157:157:5777:0:0:0,-42.5516,-519.981	0/0:139:139:5089:0:0:0,-37.6462,-458.065	0/0:234:234:8571:0:0:0,-63.3893,-771.273	0/1:77:48:1766:29:1073:-75.765,0,-138.187	0/0:530:530:19345:0:0:0,-143.464,-1740.25	0/1:444:218:7974:226:8243:-621.356,0,-597.169	0/1:26:23:843:3:111:-2.95459,0,-69.0771	0/1:107:64:2368:43:1581:-113.34,0,-184.2	0/0:148:148:5391:0:0:0,-40.0968,-485.248	0/0:47:47:1731:0:0:0,-12.7597,-156.064	0/0:38:38:1406:0:0:0,-10.3223,-126.832	0/0:102:102:3766:0:0:0,-27.6564,-339.102	0/0:147:147:5404:0:0:0,-39.8287,-486.415	0/1:601:294:10766:307:11247:-849.03,0,-805.762	0/0:68:68:2508:0:0:0,-18.4476,-225.951	0/0:68:68:2502:0:0:0,-18.447,-225.41	0/1:207:110:4033:97:3562:-264.477,0,-306.864	0/1:112:61:2230:51:1887:-139.545,0,-170.412	0/0:69:69:2516:0:0:0,-18.702,-226.651	0/0:27:27:985:0:0:0,-7.34218,-88.9613	0/0:23:23:851:0:0:0,-6.25961,-76.9126	0/0:154:153:5531:1:37:0,-38.3448,-494.455	0/0:15:15:551:0:0:0,-4.0927,-49.9274	0/0:25:25:921:0:0:0,-6.80119,-83.208	0/1:436:214:7822:222:8103:-610.929,0,-585.665	0/0:211:211:7742:0:0:0,-57.1617,-696.71	0/1:85:47:1715:38:1396:-102.677,0,-131.408	0/1:21:6:222:15:547:-43.744,0,-14.3557	0/1:43:21:777:22:810:-61.3677,0,-58.391	0/0:90:90:3238:0:0:0,-24.3722,-291.575	0/0:61:61:2222:0:0:0,-16.5357,-200.208	0/0:34:34:1258:0:0:0,-9.23895,-113.52	0/1:16:12:444:4:144:-8.67926,0,-35.8492	0/0:36:36:1322:0:0:0,-9.77994,-119.274	0/0:31:31:1137:0:0:0,-8.4257,-102.634	0/0:91:91:3291:0:0:0,-24.6444,-296.343	0/1:107:49:1793:58:2119:-161.783,0,-132.446	0/0:147:147:5330:0:0:0,-39.7954,-479.727	0/1:92:42:1546:50:1840:-140.751,0,-114.277	0/0:99:99:3618:0:0:0,-26.8272,-325.773	0/0:37:37:1342:0:0:0,-10.0355,-121.054	0/0:28:28:1036:0:0:0,-7.61386,-93.5523	0/1:80:35:1281:45:1661:-127.909,0,-93.6833	0/1:21:15:555:6:222:-14.3554,0,-44.4654	0/0:35:35:1380:0:0:0,-9.47879,-124.415
Contig_2911	82	.	C	T	74272.7	.	AB=0.500641;ABP=3.02978;AC=64;AF=0.273504;AN=234;AO=2739;CIGAR=1X;DP=8853;DPB=8853;DPRA=1.46712;EPP=5950.67;EPPR=13268.5;GTI=0;LEN=1;MEANALT=1.02941;MQM=60;MQMR=60;NS=117;NUMALT=1;ODDS=0;PAIRED=0.999635;PAIREDR=0.999509;PAO=0;PQA=0;PQR=0;PRO=0;QA=100094;QR=222029;RO=6109;RPL=2739;RPP=5950.67;RPPR=13268.5;RPR=0;RUN=1;SAF=2739;SAP=5950.67;SAR=0;SRF=6109;SRP=13268.5;SRR=0;TYPE=snp;technology.Illumina=1	GT:DP:RO:QR:AO:QA:GL	0/1:26:13:481:13:481:-36.3761,0,-36.3761	0/0:79:79:2855:0:0:0,-21.3944,-257.126	0/0:46:46:1698:0:0:0,-12.489,-153.096	0/0:34:32:1157:2:74:0,-2.54533,-97.714	0/1:41:23:851:18:656:-48.0299,0,-65.6161	0/1:104:54:1986:49:1782:-132.53,0,-150.914	0/0:33:33:1187:0:0:0,-8.96586,-107.126	0/1:86:42:1520:44:1610:-121.68,0,-113.575	0/0:43:43:1573:0:0:0,-11.6756,-141.851	0/1:52:25:879:27:999:-75.9641,0,-65.1174	0/0:57:57:2053:0:0:0,-15.4361,-184.986	0/0:37:37:1359:0:0:0,-10.0508,-122.602	0/0:57:57:2087:0:0:0,-15.4674,-188.083	0/1:103:34:1225:69:2549:-201.606,0,-82.3755	0/1:81:42:1550:39:1420:-105.928,0,-117.653	0/1:73:28:1012:45:1657:-129.466,0,-71.364	0/0:47:47:1731:0:0:0,-12.7597,-156.064	0/1:71:32:1184:39:1433:-109.833,0,-87.4014	0/0:55:55:2015:0:0:0,-14.9254,-181.605	0/0:56:56:2064:0:0:0,-15.1974,-186.016	./.:3:1:37:2:74:-6.05977,0,-2.60857	0/1:21:10:366:11:384:-29.0043,0,-27.3928	0/1:523:270:9859:253:9257:-691.166,0,-745.333	0/1:797:390:14171:407:14873:-1122.16,0,-1059	0/1:664:331:11925:333:12204:-918.139,0,-892.972	0/0:46:46:1665:0:0:0,-12.4725,-150.106	0/1:94:46:1698:48:1753:-132.37,0,-127.433	0/0:43:42:1520:1:37:0,-8.3378,-133.735	0/1:699:357:13094:342:12412:-927.282,0,-988.698	0/0:345:344:12380:1:37:0,-90.0077,-1110.44	0/1:445:225:8240:220:8087:-607.06,0,-620.793	0/1:57:37:1359:20:717:-49.1489,0,-107.022	0/1:43:19:703:24:878:-67.5,0,-51.7185	0/0:294:294:10746:0:0:0,-79.5944,-966.854	0/1:44:14:518:30:1110:-88.1431,0,-34.7615	0/0:163:163:5907:0:0:0,-44.1134,-531.608	0/0:11:11:403:0:0:0,-3.00931,-36.6146	0/0:87:87:3077:0:0:0,-23.5279,-277.058	0/0:85:85:3127:0:0:0,-23.0513,-281.626	0/0:50:50:1786:0:0:0,-13.5399,-160.97	0/1:88:48:1720:40:1476:-109.094,0,-131.038	0/0:37:37:1365:0:0:0,-10.0514,-123.144	0/0:231:230:8309:0:0:0,-62.2126,-747.61	0/0:189:189:6920:0:0:0,-51.1729,-622.738	0/1:22:11:384:11:407:-30.8194,0,-28.7251	0/1:43:30:1110:13:481:-31.6985,0,-88.4198	0/0:93:93:3410:0:0:0,-25.203,-307.064	0/1:27:12:444:15:555:-42.7816,0,-32.7567	0/1:22:15:555:7:259:-17.4245,0,-44.1826	0/0:42:42:1508:0:0:0,-11.3741,-135.965	0/1:67:30:1083:37:1369:-105.177,0,-79.3962	0/1:238:120:4337:118:4274:-320.169,0,-325.82	0/0:20:20:736:0:0:0,-5.44695,-66.5678	0/1:34:14:508:20:740:-57.5382,0,-36.6034	0/1:50:23:841:27:999:-76.4825,0,-62.2402	0/1:57:21:777:36:1299:-101.599,0,-54.5712	0/0:29:29:1053:0:0:0,-7.88329,-95.0755	0/1:17:8:296:9:296:-22.166,0,-22.1798	0/1:13:6:222:7:259:-19.9436,0,-16.5872	0/1:85:40:1443:45:1645:-125.119,0,-106.912	0/0:17:17:619:0:0:0,-4.63381,-56.0401	0/1:25:18:639:7:259:-16.6139,0,-50.9304	0/0:354:354:12869:0:0:0,-95.8253,-1157.8	0/1:122:57:1970:65:2344:-178.039,0,-144.29	0/0:55:55:1988:0:0:0,-14.9094,-179.158	0/0:22:22:814:0:0:0,-5.98876,-73.5846	0/1:24:7:259:17:625:-49.9461,0,-16.8731	0/0:54:53:1915:1:37:0,-11.2895,-169.233	0/0:56:56:2072:0:0:0,-15.1976,-186.735	0/1:14:10:370:4:148:-9.59547,0,-29.7216	0/0:12:12:444:0:0:0,-3.28028,-40.3052	0/1:16:6:222:10:370:-29.1469,0,-15.7427	0/1:10:8:276:2:74:-3.99269,0,-22.3644	0/0:43:43:1554:0:0:0,-11.6599,-140.121	0/0:55:55:2008:0:0:0,-14.9108,-180.959	0/0:94:93:3367:0:0:0,-25.1865,-303.181	0/1:71:33:1213:38:1406:-107.4,0,-90.0151	0/1:52:26:962:26:925:-69.2651,0,-72.614	0/0:17:17:629:0:0:0,-4.63452,-56.9449	0/1:13:9:310:4:148:-9.89038,0,-24.5707	0/0:48:48:1739:0:0:0,-13.0142,-156.762	0/1:19:14:518:5:185:-11.5608,0,-41.6875	0/0:87:87:3095:0:0:0,-23.5903,-278.767
Contig_2911	264	.	C	G	118321	.	AB=0.500347;ABP=3.01933;AC=118;AF=0.504274;AN=234;AO=4406;CIGAR=1X;DP=8881;DPB=8881;DPRA=2.95894;EPP=9570.52;EPPR=9685.62;GTI=0;LEN=1;MEANALT=1.03571;MQM=59.9993;MQMR=60;NS=117;NUMALT=1;ODDS=0;PAIRED=0.999773;PAIREDR=1;PAO=0;PQA=0;PQR=0;PRO=0;QA=159676;QR=162066;RO=4471;RPL=4406;RPP=9570.52;RPPR=9685.62;RPR=0;RUN=1;SAF=0;SAP=9570.52;SAR=4406;SRF=0;SRP=9711.66;SRR=4471;TYPE=snp;technology.Illumina=1	GT:DP:RO:QR:AO:QA:GL	0/1:26:13:471:13:481:-36.3768,0,-35.474	0/1:79:34:1185:44:1610:-123.911,0,-85.5838	0/1:46:22:814:24:861:-65.1418,0,-60.9185	0/1:34:15:555:19:699:-53.8387,0,-40.8435	0/1:41:23:851:18:648:-47.3103,0,-65.6163	0/1:104:56:2058:48:1766:-130.815,0,-157.108	0/1:33:22:786:11:397:-26.863,0,-61.9714	0/1:86:42:1521:44:1614:-122.054,0,-113.662	0/1:43:25:911:18:662:-48.0224,0,-70.4769	0/1:53:25:921:28:1026:-78.0928,0,-68.6292	0/1:58:36:1281:22:791:-55.5613,0,-99.7213	0/1:38:25:915:13:412:-26.8459,0,-72.2663	0/1:58:18:652:40:1476:-117.275,0,-43.0192	0/1:104:35:1237:69:2485:-195.578,0,-83.2188	0/1:81:42:1540:39:1429:-106.741,0,-116.739	0/1:73:28:1005:45:1653:-129.122,0,-70.7328	0/1:47:29:1073:18:662:-46.925,0,-83.9788	0/1:71:32:1151:39:1404:-107.241,0,-84.4461	0/1:55:25:917:30:1106:-84.7541,0,-67.7211	0/1:56:30:1106:26:954:-70.7818,0,-84.4796	./.:4:1:37:3:88:-7.0222,0,-2.32314	0/1:21:10:370:11:370:-27.7405,0,-27.7544	0/1:525:271:9787:254:9215:-686.905,0,-738.351	0/1:802:394:14218:408:14766:-1111.21,0,-1061.96	0/1:666:332:11873:333:12163:-914.23,0,-888.045	0/1:46:24:888:22:814:-60.9026,0,-67.5746	0/1:96:46:1702:50:1814:-137.323,0,-127.233	0/1:44:21:734:23:847:-64.4462,0,-54.2418	0/1:700:357:12949:343:12414:-927.243,0,-975.424	0/1:347:161:5831:186:6604:-500.254,0,-430.762	0/1:446:225:8121:221:8034:-602.079,0,-609.859	0/1:57:37:1351:20:717:-49.1491,0,-106.302	0/1:42:18:666:24:880:-67.9568,0,-48.656	0/1:294:150:5457:144:5234:-391.316,0,-411.4	0/1:44:12:440:32:1176:-94.0965,0,-27.7293	0/1:163:86:3103:77:2849:-212.267,0,-235.119	0/1:11:7:255:4:148:-10.4369,0,-20.1591	0/1:86:49:1790:37:1316:-95.2171,0,-137.904	0/1:85:47:1716:38:1340:-97.6507,0,-131.528	0/1:50:28:999:22:810:-59.4621,0,-76.4848	0/1:88:48:1675:40:1466:-108.212,0,-126.991	0/1:38:12:434:26:958:-76.0982,0,-28.8291	0/1:231:132:4779:99:3589:-260.397,0,-367.501	0/1:191:100:3686:91:3267:-242.263,0,-280.032	0/1:22:11:407:11:403:-30.4429,0,-30.8037	0/1:44:30:1096:14:504:-33.5021,0,-86.8837	0/1:93:48:1752:45:1642:-122.649,0,-132.571	0/1:27:12:430:15:486:-36.5528,0,-31.5421	0/1:22:15:545:7:259:-17.4252,0,-43.2798	0/1:42:16:582:26:935:-72.9173,0,-41.0977	0/1:67:30:1053:37:1300:-98.965,0,-76.7445	0/1:238:120:4363:118:4290:-321.576,0,-328.162	0/1:20:8:286:12:444:-34.7109,0,-20.4212	0/1:34:14:518:20:740:-57.5375,0,-37.5046	0/1:51:23:828:28:1016:-77.7577,0,-60.7951	0/1:57:21:777:35:1269:-99.1736,0,-54.8291	0/1:29:11:361:18:666:-52.2796,0,-24.7111	0/1:17:8:296:9:329:-25.1516,0,-22.1632	0/1:13:6:218:7:259:-19.9437,0,-16.2253	0/1:85:37:1322:48:1735:-133.227,0,-96.0308	0/1:17:6:218:11:387:-30.4041,0,-15.1039	0/1:25:16:565:9:333:-23.2993,0,-44.2449	0/1:354:170:6149:183:6557:-494.379,0,-457.718	0/1:122:57:2026:65:2315:-175.393,0,-149.359	0/1:55:22:773:33:1217:-94.7746,0,-54.7448	0/1:22:12:444:10:370:-27.4588,0,-34.1483	0/1:25:7:255:18:639:-50.9305,0,-16.2534	0/1:54:29:1046:25:921:-68.3704,0,-79.6214	0/1:56:33:1221:23:851:-61.4971,0,-94.8426	0/1:13:9:329:4:148:-9.87456,0,-26.2945	0/1:12:5:185:7:259:-20.2311,0,-13.5135	0/1:16:6:222:10:370:-29.1469,0,-15.7427	0/1:10:6:222:4:121:-8.26731,0,-17.4671	0/1:43:25:911:18:666:-48.3821,0,-70.4768	0/1:55:27:943:28:1022:-77.2168,0,-70.0657	0/1:95:54:1963:41:1489:-108.331,0,-151.015	0/1:71:33:1213:38:1337:-101.186,0,-90.0625	0/1:52:26:902:26:958:-72.2702,0,-67.1928	0/1:17:7:259:10:362:-28.1402,0,-18.8136	0/1:13:7:259:6:195:-14.1396,0,-19.9597	0/1:48:22:804:26:925:-70.364,0,-59.4699	1/1:20:2:51:18:666:-55.6384,-0.833718,0	0/0:87:87:3467:0:0:0,-23.5969,-312.075
Contig_2917	18	.	T	C	98309.7	.	AB=0.49304;ABP=6.09327;AC=60;AF=0.252101;AN=238;AO=3630;CIGAR=1X;DP=13303;DPB=13303;DPRA=1.58737;EPP=7885.46;EPPR=21007.7;GTI=0;LEN=1;MEANALT=1;MQM=60;MQMR=60;NS=119;NUMALT=1;ODDS=0;PAIRED=1;PAIREDR=0.999897;PAO=0;PQA=0;PQR=0;PRO=0;QA=132891;QR=355097;RO=9673;RPL=0;RPP=7885.46;RPPR=21007.7;RPR=3630;RUN=1;SAF=3630;SAP=7885.46;SAR=0;SRF=9673;SRP=21007.7;SRR=0;TYPE=snp;technology.Illumina=1	GT:DP:RO:QR:AO:QA:GL	0/0:37:37:1369:0:0:0,-10.0515,-123.504	0/0:59:59:2175:0:0:0,-16.0099,-196	0/0:33:33:1217:0:0:0,-8.96798,-109.832	0/0:35:35:1291:0:0:0,-9.50968,-116.488	0/1:36:20:740:16:592:-43.6309,0,-56.9838	0/1:80:41:1517:39:1383:-102.872,0,-114.97	0/0:40:40:1480:0:0:0,-10.864,-133.488	0/1:63:32:1180:31:1133:-84.9957,0,-89.23	0/1:83:41:1494:42:1550:-117.107,0,-112.047	0/0:63:61:2234:2:74:0,-10.4101,-194.608	0/1:75:42:1546:33:1209:-88.5635,0,-118.919	0/0:39:38:1369:1:37:0,-7.23909,-120.134	0/0:47:47:1712:0:0:0,-12.744,-154.335	0/0:88:88:3203:0:0:0,-23.8477,-288.446	0/1:99:45:1657:54:1970:-150.55,0,-122.365	0/0:63:63:2300:0:0:0,-17.0775,-207.224	0/0:50:50:1817:0:0:0,-13.556,-163.778	0/0:62:62:2284:0:0:0,-16.822,-205.802	0/1:40:20:740:20:740:-55.8798,0,-55.8798	0/0:80:80:2932:0:0:0,-21.6963,-264.086	0/1:26:17:606:9:333:-23.0232,0,-47.6679	0/0:23:23:837:0:0:0,-6.25879,-75.6487	0/1:878:446:16352:432:15830:-1186.25,0,-1233.2	0/0:1276:1276:46826:0:0:0,-345.495,-4212.01	0/1:1015:481:17594:534:19444:-1474.26,0,-1307.89	0/0:56:56:2062:0:0:0,-15.1969,-185.834	0/1:199:93:3396:106:3891:-296.26,0,-251.714	0/1:50:27:985:23:851:-63.1412,0,-75.2219	0/0:1042:1039:38153:3:111:0,-272.167,-3421.96	0/1:601:311:11429:290:10662:-796.395,0,-865.396	0/0:714:714:26105:0:0:0,-193.268,-2348.24	0/1:51:26:942:25:902:-67.4655,0,-71.0873	0/1:117:52:1873:65:2362:-180.952,0,-136.929	0/1:557:275:10032:282:10342:-779.56,0,-751.659	0/1:60:44:1628:16:565:-34.6334,0,-130.436	0/0:292:292:10772:0:0:0,-79.1161,-969.255	0/0:14:14:514:0:0:0,-3.82186,-46.5993	0/0:166:165:6041:1:33:0,-41.9873,-540.72	0/1:109:57:2068:52:1914:-142.795,0,-156.647	0/1:86:45:1655:41:1509:-112.581,0,-125.729	0/0:151:151:5534:0:0:0,-40.9111,-498.109	0/1:46:27:991:19:703:-50.8949,0,-76.8632	0/0:316:316:11618:0:0:0,-85.585,-1045.32	0/1:296:163:6003:133:4859:-357.01,0,-459.975	0/1:18:16:592:2:74:-1.79161,0,-48.6705	0/1:70:39:1443:31:1139:-83.6219,0,-111.007	0/1:169:85:3108:84:3075:-230.976,0,-233.947	0/0:27:27:999:0:0:0,-7.34301,-90.2244	0/1:17:8:296:9:333:-25.5128,0,-22.1631	0/0:67:67:2448:0:0:0,-18.1609,-220.536	0/1:95:48:1776:47:1739:-130.836,0,-134.168	0/1:442:203:7467:239:8744:-666.938,0,-552.097	0/1:57:26:962:31:1133:-86.6396,0,-71.2277	0/1:33:18:666:15:555:-41.1192,0,-51.1367	0/1:175:83:3025:92:3386:-257.352,0,-224.829	0/0:76:72:2656:4:148:0,-7.2831,-225.912	0/1:48:25:925:23:851:-63.6892,0,-70.3605	0/1:17:8:286:9:333:-25.5135,0,-21.259	0/0:24:24:884:0:0:0,-6.53034,-79.8799	0/0:138:138:5008:0:0:0,-37.3724,-450.779	0/0:27:27:972:0:0:0,-7.32702,-87.7716	0/0:30:29:1069:1:37:0,-4.81516,-93.1674	0/1:609:303:11092:306:11202:-842.823,0,-832.946	0/1:219:113:4112:106:3885:-290.287,0,-310.719	0/0:75:75:2765:0:0:0,-20.343,-249.066	0/0:19:19:703:0:0:0,-5.17622,-63.6008	0/1:39:20:730:19:680:-50.7448,0,-55.2705	0/0:91:91:3357:0:0:0,-24.6766,-302.313	0/1:82:48:1753:34:1258:-91.0797,0,-135.647	0/1:17:5:185:12:444:-35.5619,0,-12.114	0/0:30:30:1087:0:0:0,-8.13969,-98.1167	0/1:33:24:888:9:333:-21.0843,0,-71.1716	0/0:27:27:999:0:0:0,-7.34301,-90.2244	0/0:72:72:2656:0:0:0,-19.531,-239.263	0/1:83:41:1503:42:1527:-115.021,0,-112.875	0/1:146:85:3145:61:2230:-161.157,0,-243.533	0/0:87:87:3191:0:0:0,-23.5923,-287.382	0/1:101:48:1758:53:1942:-147.482,0,-130.915	0/0:37:37:1336:0:0:0,-10.0349,-120.512	0/1:22:12:444:10:366:-27.0982,0,-34.1484	0/1:54:29:1050:25:921:-68.3703,0,-79.981	0/1:18:11:361:7:259:-18.5659,0,-27.7664	0/0:80:79:3198:1:31:0,-18.9077,-285.063
Contig_2917	87	.	G	A	93833.6	.	AB=0.501522;ABP=3.14907;AC=62;AF=0.260504;AN=238;AO=3479;CIGAR=1X;DP=13166;DPB=13166;DPRA=1.99936;EPP=7557.56;EPPR=21027.2;GTI=0;LEN=1;MEANALT=1.05195;MQM=60;MQMR=60;NS=119;NUMALT=1;ODDS=0;PAIRED=1;PAIREDR=0.999897;PAO=0;PQA=0;PQR=0;PRO=0;QA=126602;QR=347579;RO=9682;RPL=3479;RPP=7557.56;RPPR=21027.2;RPR=0;RUN=1;SAF=3479;SAP=7557.56;SAR=0;SRF=9682;SRP=21027.2;SRR=0;TYPE=snp;technology.Illumina=1	GT:DP:RO:QR:AO:QA:GL	0/0:36:36:1314:0:0:0,-9.7797,-118.554	0/0:59:59:2107:0:0:0,-15.9764,-189.841	0/1:33:15:541:18:666:-51.1375,0,-39.8579	0/0:35:34:1220:1:37:0,-6.15303,-106.726	0/0:36:35:1239:1:37:0,-6.43913,-108.453	0/1:80:39:1408:41:1490:-112.523,0,-105.139	0/1:40:21:763:19:695:-51.8238,0,-57.9567	0/0:62:62:2197:0:0:0,-16.7736,-197.92	0/1:81:43:1510:38:1402:-104.33,0,-114.041	0/0:62:61:2168:1:37:0,-13.4531,-191.986	0/1:74:32:1120:41:1470:-112.654,0,-81.1111	0/1:38:28:994:10:352:-21.4522,0,-79.3476	0/1:47:21:759:26:962:-73.9722,0,-55.6725	0/1:88:45:1593:43:1546:-115.403,0,-119.621	0/1:96:51:1814:45:1651:-122.659,0,-137.327	0/0:62:61:2173:1:27:0,-14.3554,-193.343	0/1:50:19:699:31:1110:-86.4908,0,-49.4561	0/1:62:30:1092:32:1153:-87.0728,0,-81.592	0/1:40:20:728:20:730:-54.9795,0,-54.8011	0/0:80:80:2810:0:0:0,-21.6318,-253.042	0/0:26:25:884:1:14:0,-5.79005,-78.5884	0/1:23:12:444:11:407:-30.5247,0,-33.8687	0/0:871:870:31203:1:37:0,-232.254,-2803.31	0/1:1262:604:21751:658:24109:-1827.07,0,-1614.85	0/0:1000:998:35814:2:74:0,-263.844,-3214.71	0/1:56:26:944:30:1088:-82.8613,0,-69.8827	0/1:198:107:3836:91:3291:-242.56,0,-291.61	0/0:50:49:1757:1:37:0,-10.218,-155.034	0/0:1029:1028:37053:1:33:0,-275.44,-3329.89	0/0:595:595:21197:0:0:0,-160.812,-1906.6	0/1:709:360:13048:349:12575:-939.257,0,-981.914	0/0:51:51:1835:0:0:0,-13.8243,-165.393	0/1:116:65:2373:51:1852:-135.294,0,-182.216	0/1:549:276:9863:272:9921:-744.219,0,-738.93	0/0:60:60:2134:0:0:0,-16.2482,-192.275	0/1:290:142:5138:148:5426:-409.709,0,-383.75	0/1:14:6:222:8:296:-23.0129,0,-16.3042	0/1:164:82:2971:82:3003:-225.845,0,-222.981	0/0:107:106:3803:1:37:0,-25.6425,-339.059	0/1:86:41:1486:45:1661:-126.285,0,-110.51	0/0:150:150:5425:0:0:0,-40.6454,-488.314	0/0:46:46:1642:0:0:0,-12.4566,-148.017	0/0:309:309:10935:0:0:0,-83.4882,-983.7	0/1:291:129:4676:162:5853:-447.831,0,-341.986	0/0:18:18:666:0:0:0,-4.90537,-60.2728	0/0:69:69:2447:0:0:0,-18.6809,-220.421	0/1:167:83:2993:84:3053:-229.56,0,-224.148	0/0:27:27:980:0:0:0,-7.34048,-88.5079	0/0:16:16:592:0:0:0,-4.36367,-53.6169	0/1:65:32:1166:33:1194:-89.9447,0,-87.4385	0/1:95:47:1706:48:1772:-133.825,0,-127.866	0/1:442:239:8618:202:7359:-542.692,0,-655.933	0/1:57:31:1064:26:958:-70.9157,0,-80.4235	0/0:33:33:1217:0:0:0,-8.96798,-109.832	0/0:174:174:6274:0:0:0,-47.0907,-564.621	0/0:75:75:2738:0:0:0,-20.3271,-246.619	0/1:48:23:839:25:902:-68.288,0,-62.6261	0/0:17:17:594:0:0:0,-4.61826,-53.7636	0/0:24:24:836:0:0:0,-6.51136,-75.5266	0/0:137:137:4814:0:0:0,-37.0596,-433.294	0/1:27:9:310:18:662:-52.4622,0,-20.6554	0/1:30:21:777:9:302:-19.1109,0,-62.0063	0/1:602:303:10973:299:10929:-820.194,0,-824.125	0/0:217:217:7867:0:0:0,-58.7517,-707.924	0/0:74:73:2626:0:0:0,-19.7962,-236.559	0/0:19:19:672:0:0:0,-5.16009,-60.7827	0/0:38:37:1337:1:37:0,-6.9829,-117.273	0/0:90:90:3275:0:0:0,-24.3889,-294.921	0/1:81:34:1230:47:1729:-133.761,0,-88.8198	0/1:17:12:444:5:185:-12.114,0,-35.5619	0/1:30:14:506:16:592:-45.2892,0,-37.5279	0/0:33:31:1100:2:74:0,-2.28562,-92.5961	0/1:27:12:434:15:551:-42.4221,0,-31.8549	0/1:72:34:1217:38:1339:-101.114,0,-90.1229	0/1:81:42:1514:39:1416:-105.571,0,-114.417	0/1:146:61:2203:85:3127:-241.932,0,-158.729	0/1:85:36:1301:49:1809:-139.887,0,-94.1213	0/0:99:99:3592:0:0:0,-26.8392,-323.451	0/0:37:37:1302:0:0:0,-10.03,-117.443	0/0:22:21:755:1:37:0,-2.64295,-64.9094	0/0:54:52:1822:2:74:0,-7.93548,-157.502	0/1:17:15:528:2:74:-2.0809,0,-43.1683	0/1:79:38:1224:41:1404:-105.181,0,-88.856
Contig_2917	95	.	C	G	74182.8	.	AB=0.475612;ABP=33.1965;AC=60;AF=0.252101;AN=238;AO=2787;CIGAR=1X;DP=13004;DPB=13004;DPRA=0.787706;EPP=6054.9;EPPR=22173.7;GTI=0;LEN=1;MEANALT=1.04615;MQM=60;MQMR=60;NS=119;NUMALT=1;ODDS=0;PAIRED=1;PAIREDR=0.999902;PAO=0;PQA=0;PQR=0;PRO=0;QA=101206;QR=367467;RO=10210;RPL=2787;RPP=6054.9;RPPR=22173.7;RPR=0;RUN=1;SAF=2787;SAP=6054.9;SAR=0;SRF=10210;SRP=22173.7;SRR=0;TYPE=snp;technology.Illumina=1	GT:DP:RO:QR:AO:QA:GL	0/1:36:16:569:19:703:-53.9378,0,-41.8318	0/1:58:21:750:36:1320:-103.509,0,-52.1235	0/1:33:19:699:14:514:-37.4201,0,-54.1159	0/1:35:15:528:20:732:-56.5565,0,-38.1336	0/0:36:36:1270:0:0:0,-9.74847,-114.555	0/0:80:80:2845:0:0:0,-21.6479,-256.207	0/1:40:19:680:21:777:-59.2329,0,-50.4688	0/0:59:59:2100:0:0:0,-15.975,-189.211	0/0:80:79:2883:1:37:0,-18.3634,-256.343	0/1:62:25:894:37:1353:-105.11,0,-63.7349	0/0:73:73:2673:0:0:0,-19.8012,-240.794	0/1:37:11:407:26:929:-73.7598,0,-26.6824	0/1:45:25:925:20:726:-53.2449,0,-71.1867	0/1:86:42:1496:44:1608:-121.531,0,-111.413	0/0:94:94:3390:0:0:0,-25.4566,-305.249	0/1:61:28:1028:33:1146:-86.7172,0,-76.1164	0/1:50:31:1125:19:695:-49.0808,0,-87.8443	0/1:62:32:1151:30:1102:-82.4791,0,-86.8935	0/0:40:40:1458:0:0:0,-10.863,-131.507	0/1:77:40:1439:37:1334:-99.2941,0,-108.752	0/0:26:26:931:0:0:0,-7.05605,-84.0828	0/1:23:11:407:12:440:-33.5081,0,-30.5248	0/0:866:865:31269:0:0:0,-233.97,-2812.56	0/1:1242:650:23416:592:21538:-1601.28,0,-1770.04	0/0:987:987:35501:0:0:0,-266.961,-3193.18	0/1:55:30:1042:25:911:-67.2132,0,-78.9911	0/0:196:195:7032:1:37:0,-49.7179,-629.47	0/0:50:46:1663:4:148:0,-0.21484,-136.557	0/1:1020:578:20806:442:16133:-1175.21,0,-1595.41	0/0:589:589:21169:0:0:0,-159.302,-1904.19	0/1:694:340:12216:353:12795:-963.481,0,-911.325	0/0:50:50:1778:0:0:0,-13.5397,-160.25	0/0:115:114:4140:1:37:0,-27.8131,-369.372	0/0:540:540:19508:0:0:0,-146.159,-1754.93	0/0:59:59:2119:0:0:0,-15.9908,-190.939	0/1:288:149:5316:139:5024:-374.094,0,-400.34	0/1:14:8:292:6:207:-14.9455,0,-22.6537	0/1:164:83:2981:81:2979:-223.701,0,-223.87	0/0:107:107:3823:0:0:0,-28.9455,-344.161	0/0:84:84:3077:0:0:0,-22.7653,-277.112	0/1:150:73:2615:77:2776:-209.26,0,-194.745	0/0:45:44:1564:1:37:0,-8.8495,-137.656	0/1:303:153:5528:150:5451:-408.435,0,-415.333	0/0:288:288:10344:0:0:0,-77.9308,-930.677	0/1:18:8:296:10:370:-28.5795,0,-21.8826	0/1:68:62:2152:6:222:-1.6476,0,-175.434	0/0:164:164:5924:0:0:0,-44.3968,-533.155	0/1:27:17:606:10:351:-24.3754,0,-47.3909	0/0:16:16:592:0:0:0,-4.36367,-53.6169	0/1:64:32:1134:32:1149:-86.1967,0,-84.8283	0/0:93:93:3325:0:0:0,-25.1806,-299.395	0/0:439:438:15732:0:0:0,-118.447,-1415.19	0/0:55:55:1954:0:0:0,-14.8921,-176.079	0/0:33:33:1193:0:0:0,-8.96645,-107.668	0/0:173:173:6267:0:0:0,-46.8634,-564.039	0/1:74:49:1790:25:915:-62.367,0,-141.171	0/0:48:48:1743:0:0:0,-13.0143,-157.122	0/0:17:17:621:0:0:0,-4.63428,-56.2223	0/1:24:10:360:14:508:-39.3748,0,-26.0014	0/1:135:73:2639:62:2192:-160.768,0,-201.005	0/1:27:18:666:9:325:-22.0112,0,-52.8068	0/1:28:12:411:16:592:-45.8612,0,-29.502	0/0:593:593:21473:0:0:0,-160.441,-1931.58	0/0:215:215:7778:0:0:0,-58.1804,-699.883	0/1:73:34:1238:39:1394:-105.778,0,-91.7406	0/1:18:9:325:9:323:-24.3275,0,-24.5097	0/0:38:38:1352:0:0:0,-10.2904,-121.932	0/1:89:48:1766:41:1489:-109.964,0,-134.908	0/0:81:81:2924:0:0:0,-21.9503,-263.349	0/0:17:17:629:0:0:0,-4.63452,-56.9449	0/1:29:15:532:14:510:-38.1806,0,-40.1501	0/0:33:33:1175:0:0:0,-8.93639,-106.01	0/1:26:15:551:11:403:-29.3315,0,-42.7002	0/1:70:37:1351:33:1164:-85.8784,0,-102.74	0/0:79:79:2839:0:0:0,-21.394,-255.688	0/0:144:144:5221:0:0:0,-38.9957,-469.936	0/1:85:49:1714:36:1305:-94.5316,0,-131.325	0/0:98:97:3536:0:0:0,-26.2853,-318.398	0/1:36:18:643:18:662:-49.9632,0,-48.233	0/0:22:22:814:0:0:0,-5.98876,-73.5846	0/0:54:53:1810:0:0:0,-14.3137,-163.078	0/1:16:9:333:7:255:-18.7324,0,-25.796	0/0:79:79:2645:0:0:0,-21.4096,-238.283
[truncated: 4,397,510 more chars]
