# Supplementary material for: Linkage Mapping and Comparative Genomics of Red Drum (Sciaenops ocellatus) Using Next-Generation Sequencing
Source: G3 (Bethesda). 2017 Jan 24;7(3):843–50. doi: 10.1534/g3.116.036350 (PMC5345714; doi:10.1534/g3.116.036350)
Supplement: Supplementary file 4 [file 843FileS1.zip › FamB_comb.loc]

name = FamB_comb.loc
popt = CP
nloc = 1779
nind = 81
Contig_42217	<nnxnp>	nn	nn	--	nn	--	nn	nn	nn	--	np	np	np	nn	nn	--	nn	nn	np	nn	nn	nn	--	nn	np	nn	nn	--	nn	nn	nn	--	nn	nn	nn	nn	nn	nn	nn	nn	np	nn	np	--	nn	np	nn	nn	nn
Contig_41456	<efxeg>	eg	ef	ef	fg	ee	ee	ee	ee	ef	ee	ee	eg	eg	fg	ee	ef	eg	ef	eg	fg	fg	fg	eg	ee	ef	ee	fg	eg	ee	eg	ee	eg	eg	eg	ee	ef	eg	ef	ef	fg	fg	eg	ef	ef	fg	fg	fg	ef
Contig_20392	<nnxnp>	nn	np	np	nn	nn	nn	np	nn	nn	nn	nn	nn	nn	nn	np	np	np	nn	np	nn	np	nn	nn	nn	nn	np	np	nn	nn	np	np	np	nn	nn	nn	np	nn	nn	nn	nn	np	np	nn	nn	nn	np	np	nn
Contig_1280	<lmxll>	lm	ll	lm	lm	ll	ll	lm	lm	lm	lm	lm	ll	lm	lm	ll	ll	lm	ll	lm	lm	ll	lm	ll	ll	ll	ll	ll	ll	lm	lm	ll	ll	lm	ll	ll	lm	lm	lm	ll	lm	lm	lm	ll	lm	ll	lm	lm	ll
Contig_4227	<lmxll>	lm	ll	lm	lm	ll	ll	ll	lm	ll	lm	lm	ll	lm	ll	ll	lm	lm	ll	lm	lm	ll	lm	ll	lm	ll	ll	lm	ll	lm	lm	ll	ll	ll	lm	lm	lm	ll	lm	ll	--	ll	lm	lm	ll	ll	ll	lm	lm
Contig_23887	<nnxnp>	nn	np	nn	nn	np	nn	np	nn	np	np	np	np	nn	np	nn	np	np	nn	nn	nn	np	nn	nn	nn	np	nn	nn	nn	np	nn	nn	np	nn	np	np	nn	np	np	nn	np	np	nn	np	np	np	np	nn	np
Soc933	<nnxnp>	nn	np	nn	nn	np	np	nn	nn	nn	nn	nn	nn	np	nn	nn	nn	np	nn	nn	np	nn	nn	np	nn	np	np	np	nn	np	np	np	nn	nn	np	nn	nn	np	np	nn	nn	nn	nn	np	nn	nn	np	nn	np
Contig_35477	<abxcd>	bd	ad	ad	ad	--	bc	--	ad	bc	bc	bd	ad	ac	bc	ad	ac	bd	ad	bd	ad	bd	bc	ac	ad	ac	ac	ad	bd	bc	bc	ac	ad	bd	bc	ac	ad	bc	bd	ac	bc	ad	ad	bd	ad	ad	ac	bc	ad
Contig_29679	<lmxll>	lm	ll	lm	lm	--	ll	--	lm	ll	lm	lm	ll	lm	ll	ll	lm	lm	ll	lm	lm	ll	lm	ll	lm	ll	ll	lm	ll	lm	ll	ll	ll	ll	lm	lm	lm	ll	lm	ll	lm	ll	lm	lm	ll	ll	ll	lm	lm
Contig_6756	<lmxll>	ll	ll	ll	ll	ll	lm	ll	ll	lm	lm	lm	lm	lm	ll	lm	lm	lm	ll	lm	lm	lm	ll	ll	ll	ll	lm	lm	ll	lm	ll	lm	lm	lm	ll	lm	lm	lm	--	ll	lm	lm	--	ll	ll	lm	ll	lm	lm
Contig_35109	<efxeg>	ef	ee	ee	eg	fg	ef	ee	ee	fg	fg	fg	ee	eg	fg	ee	eg	ef	ee	fg	ee	ef	fg	eg	ee	eg	eg	ee	ef	fg	fg	eg	ee	ef	fg	eg	ee	fg	ef	eg	fg	ee	ee	ef	ee	ee	eg	fg	ee
Contig_13690	<efxeg>	ef	fg	eg	fg	fg	ee	fg	ee	ef	fg	fg	--	eg	fg	--	fg	ee	ee	fg	eg	fg	ef	ee	fg	ee	ee	ef	eg	ef	ef	fg	ef	ef	ef	ef	eg	ef	eg	ee	ee	ef	ef	fg	eg	eg	eg	fg	ee
Contig_1743	<lmxll>	ll	ll	ll	lm	ll	ll	lm	lm	ll	ll	lm	lm	lm	ll	ll	ll	ll	lm	lm	ll	lm	ll	ll	ll	lm	lm	ll	lm	ll	ll	lm	lm	lm	lm	lm	ll	ll	lm	ll	lm	lm	lm	ll	lm	ll	lm	ll	lm
Contig_34	<efxeg>	fg	ef	fg	eg	fg	ee	ee	eg	fg	eg	fg	ef	fg	ef	eg	ee	ee	ee	fg	ee	fg	ee	ef	ef	ee	ef	ee	fg	ee	fg	ee	ee	fg	fg	ef	eg	eg	ef	ef	--	ef	--	ef	fg	fg	ef	ef	ef
Contig_13224	<lmxll>	ll	lm	ll	ll	lm	lm	ll	ll	ll	ll	ll	ll	ll	ll	lm	ll	ll	ll	lm	ll	lm	ll	lm	lm	lm	lm	lm	lm	ll	ll	lm	lm	ll	lm	lm	ll	ll	ll	lm	ll	ll	ll	lm	ll	ll	ll	lm	lm
Soc1126	<efxeg>	eg	ee	ee	fg	eg	ee	ef	ef	eg	ee	ef	ef	fg	ee	ee	eg	eg	ef	fg	eg	fg	eg	eg	ee	fg	fg	ee	fg	eg	ee	ef	ef	fg	ef	fg	eg	ee	ef	eg	fg	ef	ef	ee	ef	ee	fg	eg	eg
Contig_23235	<lmxll>	ll	lm	ll	ll	--	lm	ll	ll	ll	ll	lm	lm	lm	ll	lm	lm	ll	ll	ll	ll	lm	ll	ll	lm	lm	lm	lm	lm	ll	ll	lm	lm	ll	lm	lm	ll	lm	lm	ll	--	ll	lm	ll	ll	lm	ll	ll	ll
Contig_26487	<nnxnp>	nn	np	--	nn	--	nn	--	--	np	--	nn	np	np	nn	nn	nn	np	nn	np	nn	np	np	np	np	nn	nn	np	np	nn	np	np	nn	nn	nn	nn	nn	np	--	nn	nn	np	nn	nn	nn	np	nn	--	nn
Contig_32460	<nnxnp>	nn	nn	nn	np	np	nn	nn	nn	np	np	np	nn	np	np	nn	np	nn	nn	np	nn	nn	np	np	nn	np	np	nn	nn	nn	np	np	nn	nn	np	np	nn	np	nn	np	np	nn	nn	nn	nn	nn	np	np	nn
Soc1068	<efxeg>	eg	fg	fg	fg	ee	eg	fg	eg	ef	ee	eg	fg	fg	fg	fg	ee	eg	ef	ee	fg	ef	fg	ef	eg	ee	eg	ef	ef	eg	fg	fg	fg	fg	ef	ee	ef	ef	ef	eg	ee	ee	ee	eg	eg	ee	ef	ef	eg
Soc1107	<lmxll>	ll	ll	ll	lm	ll	lm	lm	ll	ll	lm	ll	ll	ll	ll	ll	ll	ll	ll	lm	ll	ll	ll	ll	lm	ll	lm	ll	ll	lm	lm	lm	lm	ll	ll	lm	ll	ll	ll	ll	lm	lm	ll	ll	ll	lm	lm	lm	ll
Contig_48862	<nnxnp>	np	nn	np	np	--	nn	nn	np	np	--	np	nn	nn	nn	--	nn	nn	nn	np	nn	np	nn	np	nn	nn	nn	nn	nn	nn	nn	nn	nn	np	np	nn	np	np	nn	nn	nn	nn	np	nn	np	np	nn	nn	nn
Contig_16292	<lmxll>	ll	lm	lm	ll	--	ll	--	ll	ll	--	lm	ll	ll	ll	--	lm	ll	ll	lm	ll	ll	lm	lm	ll	ll	--	ll	--	ll	ll	ll	ll	lm	ll	lm	ll	lm	ll	lm	ll	ll	ll	ll	lm	ll	ll	ll	lm
Contig_28122	<nnxnp>	nn	np	np	nn	nn	np	np	nn	nn	np	nn	nn	nn	nn	np	np	nn	nn	nn	np	nn	nn	nn	np	np	nn	nn	nn	nn	nn	np	np	np	np	nn	np	nn	np	np	np	nn	nn	np	np	nn	np	nn	nn
Contig_53163	<efxeg>	ef	ef	ef	eg	ee	fg	--	fg	eg	fg	ef	fg	eg	ef	fg	ee	fg	eg	eg	ee	fg	eg	eg	eg	eg	fg	ef	fg	ee	eg	fg	fg	ee	ef	eg	ee	ef	ee	fg	fg	ef	eg	eg	ef	ef	eg	eg	eg
Contig_50090	<nnxnp>	nn	np	np	np	np	np	np	np	nn	np	nn	np	nn	np	nn	nn	nn	np	np	nn	np	np	nn	np	np	np	nn	np	np	nn	nn	nn	np	np	nn	np	np	nn	nn	np	np	nn	nn	np	nn	np	nn	np
Contig_13891	<lmxll>	lm	ll	lm	ll	lm	lm	lm	lm	lm	ll	ll	ll	ll	lm	ll	ll	ll	lm	ll	ll	ll	lm	ll	lm	lm	lm	lm	ll	ll	ll	ll	ll	ll	lm	ll	lm	ll	lm	lm	lm	lm	ll	ll	lm	ll	lm	ll	lm
Contig_4655	<abxcd>	bc	bd	bc	ac	ac	ad	ad	ac	ac	bc	bc	ad	ac	bd	bc	ad	ad	ad	ac	ad	ac	ad	bd	bd	ad	bd	ad	bd	ad	bd	ad	ad	bc	bc	bd	ac	ac	bd	bd	bd	bd	ac	bd	bc	bc	bd	ad	bd
Contig_77943	<lmxll>	ll	lm	lm	ll	ll	ll	lm	ll	lm	lm	ll	lm	ll	ll	ll	lm	lm	lm	ll	lm	lm	lm	lm	ll	lm	ll	ll	lm	lm	lm	ll	lm	ll	ll	lm	ll	ll	lm	ll	lm	ll	lm	lm	ll	ll	ll	lm	lm
Contig_8602	<efxeg>	ee	fg	fg	ef	fg	ef	eg	ee	ef	eg	eg	eg	eg	fg	eg	ee	eg	ee	fg	ee	ef	fg	ee	ef	ee	eg	ef	fg	eg	ef	ef	fg	ef	eg	ef	fg	eg	ef	ef	fg	ef	ee	fg	eg	fg	fg	ef	ee
Contig_9671	<nnxnp>	nn	nn	nn	nn	--	nn	--	nn	nn	--	nn	--	np	np	--	np	nn	np	nn	nn	nn	np	np	nn	np	nn	nn	nn	np	nn	np	np	np	np	nn	nn	np	np	--	np	np	nn	np	np	np	nn	np	nn
Contig_2705	<efxeg>	ee	eg	ef	ef	ef	fg	ee	ef	ef	eg	ef	ee	eg	fg	ee	ef	fg	ef	ee	eg	fg	eg	ee	eg	fg	fg	ee	ef	fg	ef	ef	ef	eg	eg	ef	eg	fg	fg	fg	ef	eg	fg	eg	ef	fg	fg	ef	ef
Contig_18265	<nnxnp>	np	nn	nn	nn	np	np	np	nn	np	np	nn	nn	np	np	np	np	np	np	np	nn	np	nn	np	np	nn	nn	nn	nn	np	nn	nn	np	nn	nn	np	nn	np	np	nn	nn	np	np	np	nn	np	nn	np	nn
Contig_18631	<efxeg>	ee	ef	fg	ef	fg	ee	ee	ef	fg	eg	eg	eg	ef	ee	ef	ef	ef	eg	ee	ee	ee	fg	ef	eg	ee	ef	fg	ee	ef	ef	fg	ef	ee	ef	ee	ee	ee	ee	ef	--	ee	--	fg	ee	eg	ef	ef	ee
Soc1050	<abxcd>	ac	ad	ad	bc	ac	ad	bd	bd	--	ad	bd	bd	bc	ad	ad	ac	ac	bd	bc	ad	bc	ac	ac	ad	bc	bc	ad	bc	ac	ad	bd	bd	bc	bd	bc	ad	ad	bd	ac	bc	bd	bd	ad	bd	ac	bc	ac	bc
Contig_16607	<lmxll>	ll	ll	ll	lm	ll	lm	lm	lm	ll	ll	ll	ll	ll	ll	lm	lm	lm	ll	ll	ll	lm	ll	ll	lm	ll	ll	lm	lm	lm	ll	ll	lm	lm	ll	ll	ll	ll	--	--	lm	lm	ll	ll	ll	lm	lm	ll	ll
Contig_4677	<nnxnp>	nn	nn	nn	np	nn	np	nn	nn	np	nn	nn	np	np	np	nn	nn	nn	nn	np	np	nn	nn	nn	nn	np	np	nn	nn	np	np	np	nn	nn	np	nn	np	nn	nn	nn	nn	np	np	nn	np	nn	np	nn	np
Contig_56723	<lmxll>	--	--	ll	lm	ll	ll	--	ll	ll	--	ll	ll	ll	ll	--	lm	ll	ll	lm	ll	lm	ll	lm	lm	ll	ll	lm	lm	lm	ll	ll	ll	lm	ll	ll	lm	ll	lm	lm	lm	ll	--	ll	ll	ll	ll	ll	ll
Contig_18413	<nnxnp>	nn	--	np	nn	np	nn	nn	nn	np	np	np	--	nn	nn	nn	--	nn	np	nn	nn	nn	np	nn	np	nn	--	np	nn	nn	nn	np	nn	nn	nn	nn	nn	nn	nn	nn	--	nn	--	np	nn	--	nn	nn	nn
Contig_46639	<efxeg>	ef	ee	fg	eg	--	eg	--	ee	fg	--	ef	ee	ef	ef	ee	eg	eg	eg	ef	ee	fg	ee	ef	ef	fg	fg	ef	ef	ee	fg	fg	fg	ee	ee	ef	fg	fg	ee	fg	fg	ee	--	ee	ef	ef	eg	ef	eg
Contig_38410	<lmxll>	lm	ll	ll	lm	lm	lm	ll	lm	ll	ll	lm	ll	ll	ll	lm	lm	lm	ll	lm	ll	lm	ll	ll	ll	ll	lm	ll	lm	lm	lm	lm	ll	ll	lm	ll	ll	lm	ll	ll	lm	lm	lm	ll	lm	ll	ll	ll	lm
Contig_7879	<efxeg>	eg	ef	fg	fg	eg	ee	fg	fg	eg	ee	eg	fg	ef	ee	fg	ef	ee	eg	eg	ef	ee	ee	ef	ef	ef	ef	fg	eg	ee	ee	fg	fg	ef	fg	eg	fg	ee	ef	ee	eg	ef	--	eg	fg	fg	ef	eg	eg
Soc792	<abxcd>	ad	ac	bd	ad	bd	ad	bc	ad	ad	bd	bd	ad	ad	ad	ac	ac	bc	ad	bc	ad	bc	ad	bd	ad	ad	bc	bc	ad	ad	ad	ac	bc	bd	ad	ad	bc	bc	ac	ad	bd	bc	bc	ad	bd	bc	ac	ad	ad
Contig_24748	<efxeg>	ef	ee	eg	ee	--	ef	ef	ee	eg	fg	fg	--	ee	ef	ee	ee	ee	fg	ef	ef	ef	eg	ee	fg	ef	ee	eg	--	ee	ee	eg	ee	ef	ee	ef	ef	ef	ef	ef	fg	ef	fg	eg	ef	fg	ef	ee	ef
Contig_17708	<lmxll>	lm	ll	ll	ll	ll	lm	lm	lm	lm	lm	lm	ll	lm	lm	lm	ll	lm	ll	lm	ll	ll	ll	lm	ll	ll	lm	lm	lm	lm	lm	ll	lm	lm	lm	ll	ll	lm	ll	ll	ll	ll	lm	ll	ll	ll	ll	ll	lm
Contig_37291	<nnxnp>	np	nn	np	np	np	nn	np	nn	np	np	np	nn	nn	nn	np	nn	nn	np	np	nn	nn	nn	np	np	nn	np	nn	np	nn	nn	nn	nn	np	nn	np	nn	np	np	nn	np	nn	np	np	np	nn	nn	np	np
Contig_17573	<nnxnp>	nn	np	nn	nn	nn	np	np	np	nn	nn	np	np	np	np	nn	np	np	np	nn	nn	nn	nn	np	np	nn	np	nn	nn	np	nn	np	nn	nn	np	nn	np	nn	np	np	nn	np	nn	nn	nn	np	nn	np	nn
Soc557	<lmxll>	ll	lm	lm	ll	ll	ll	lm	ll	ll	ll	lm	ll	ll	ll	lm	lm	ll	ll	lm	ll	ll	lm	lm	ll	ll	ll	ll	lm	ll	ll	ll	ll	lm	ll	lm	ll	lm	ll	lm	ll	ll	ll	ll	lm	ll	ll	ll	lm
Contig_12314	<efxeg>	fg	eg	ee	eg	ee	fg	fg	eg	ee	ef	ef	ef	eg	fg	eg	eg	eg	ef	fg	fg	fg	ee	eg	ef	fg	eg	ee	fg	eg	eg	ee	eg	fg	eg	fg	fg	fg	fg	fg	ef	fg	ef	ee	fg	ef	fg	eg	fg
Soc550	<abxcd>	bc	ad	ad	bc	ac	ad	ad	ac	ad	bd	bd	ad	ad	ac	ac	ac	ac	ac	ad	bd	ad	ad	bd	bd	bc	bd	ad	ad	ac	bd	bd	bd	bc	bd	bd	bd	ac	bd	ad	bd	ad	ac	bc	bd	ac	bc	bc	bd
Contig_9003	<efxeg>	fg	ee	eg	eg	--	ef	ee	eg	fg	ef	fg	fg	eg	ef	fg	ee	ef	eg	fg	ef	ef	fg	ee	ef	eg	ee	fg	ee	ef	eg	fg	eg	ef	ef	ef	ef	eg	fg	eg	fg	eg	fg	fg	fg	eg	ef	ef	ee
Contig_28906	<nnxnp>	np	nn	nn	np	nn	nn	np	nn	np	np	np	nn	nn	np	nn	nn	np	nn	np	np	np	np	nn	np	nn	nn	nn	np	np	nn	nn	np	np	nn	np	np	np	np	nn	np	np	np	np	np	np	nn	np	np
Contig_68186	<lmxll>	lm	lm	lm	ll	ll	lm	lm	lm	ll	lm	lm	ll	ll	lm	lm	ll	ll	ll	ll	lm	ll	ll	lm	lm	ll	lm	ll	lm	ll	lm	ll	ll	lm	ll	lm	ll	ll	ll	ll	ll	ll	ll	lm	ll	ll	lm	ll	ll
Contig_23162	<lmxll>	lm	ll	ll	lm	lm	lm	ll	ll	ll	ll	lm	ll	lm	lm	lm	ll	ll	ll	lm	ll	ll	ll	ll	lm	lm	lm	lm	ll	ll	ll	lm	lm	lm	lm	ll	lm	lm	ll	lm	--	lm	ll	ll	lm	lm	lm	ll	ll
Contig_16939	<nnxnp>	np	nn	np	nn	np	nn	nn	np	np	nn	np	np	np	nn	np	nn	np	np	np	np	nn	np	nn	nn	np	nn	np	nn	nn	np	np	np	nn	nn	nn	np	np	np	np	np	np	nn	np	np	np	nn	nn	nn
Soc755	<nnxnp>	np	nn	nn	np	np	np	np	np	nn	nn	nn	np	nn	nn	nn	nn	np	np	nn	nn	nn	np	nn	nn	nn	np	np	nn	np	np	nn	np	nn	np	np	np	np	np	nn	np	np	np	nn	nn	np	nn	np	nn
Contig_10306	<efxeg>	eg	ee	eg	eg	eg	ee	ee	fg	fg	ee	fg	eg	fg	ee	eg	ee	ee	eg	eg	ef	ef	eg	ef	ee	eg	ef	eg	ef	ef	fg	fg	fg	ee	ef	ef	fg	fg	fg	fg	eg	eg	eg	eg	eg	eg	ef	ee	ef
Contig_48827	<lmxll>	ll	ll	lm	lm	lm	lm	lm	ll	ll	lm	lm	ll	ll	ll	lm	lm	lm	ll	ll	ll	lm	ll	ll	lm	ll	ll	lm	lm	lm	ll	ll	lm	lm	ll	ll	ll	ll	ll	lm	lm	lm	ll	ll	ll	lm	lm	ll	ll
Contig_72280	<lmxll>	lm	ll	lm	lm	--	ll	--	lm	lm	--	lm	--	lm	lm	--	ll	ll	ll	lm	lm	ll	lm	ll	ll	ll	ll	ll	ll	lm	lm	ll	ll	lm	ll	ll	ll	lm	--	ll	lm	lm	lm	ll	lm	ll	lm	lm	lm
Soc629	<efxeg>	ee	fg	ee	ef	ee	eg	ef	ee	ee	eg	ee	ef	fg	eg	ef	ee	eg	ee	ee	fg	eg	eg	fg	fg	fg	fg	ef	ee	eg	ee	ef	ee	fg	ef	ee	ef	eg	fg	eg	ee	fg	eg	ee	ef	ef	fg	ee	ee
Soc500	<abxcd>	bd	ac	ad	ad	ad	bc	ac	ac	ad	ad	ac	ac	bc	bc	bd	bc	bc	ac	ac	bd	ad	bc	ad	bc	ad	ac	bc	ac	ad	ac	ac	bd	ad	bc	ad	bc	ad	ac	bc	ad	ac	bd	ad	bd	ac	bd	ac	bd
Soc1109	<efxeg>	eg	fg	fg	ee	eg	fg	fg	ef	ee	ef	ef	ef	ee	fg	ef	eg	ef	ee	eg	eg	ef	ef	ee	ee	eg	ef	fg	fg	eg	ee	ef	ef	eg	fg	ee	eg	fg	eg	ef	ef	fg	ee	ee	fg	fg	ee	ee	ee
Contig_14005	<lmxll>	lm	lm	lm	ll	lm	lm	lm	ll	ll	ll	lm	ll	ll	ll	ll	ll	lm	ll	lm	ll	ll	lm	ll	lm	lm	lm	ll	lm	ll	ll	lm	lm	ll	lm	ll	ll	lm	--	ll	ll	lm	--	ll	lm	--	lm	lm	lm
Contig_54730	<efxeg>	ef	fg	fg	ee	--	fg	--	--	ef	--	eg	eg	ee	fg	fg	ef	ef	eg	ee	fg	ee	ef	ef	fg	ee	ee	fg	ee	ef	fg	eg	eg	ee	eg	ee	fg	fg	eg	ef	ee	eg	--	fg	eg	fg	ee	ef	ee
Contig_18491	<nnxnp>	np	nn	np	np	np	np	nn	nn	np	nn	nn	nn	np	nn	np	np	nn	nn	np	np	nn	np	nn	nn	np	nn	nn	np	np	nn	nn	nn	np	np	np	np	nn	nn	np	np	nn	nn	np	nn	nn	np	nn	nn
Contig_2723	<nnxnp>	np	nn	nn	nn	np	np	np	nn	np	np	nn	nn	np	np	np	np	np	np	np	nn	np	nn	np	np	nn	nn	np	nn	np	--	np	np	nn	nn	np	nn	np	np	nn	--	nn	--	np	nn	np	nn	np	np
Contig_9594	<nnxnp>	np	np	nn	np	nn	np	np	np	nn	nn	nn	nn	np	np	np	np	np	nn	np	np	np	--	np	nn	np	np	nn	np	np	np	nn	np	np	np	np	np	np	np	np	--	np	nn	nn	np	nn	np	np	np
Soc548	<abxcd>	bc	bc	ad	ad	bd	ad	ad	ac	bd	bc	bc	bc	bc	bc	ac	ad	ad	bd	bc	bc	ad	bc	bc	ac	bd	bd	ac	ac	ac	bd	bd	ad	ac	bc	bd	bd	bd	bc	bd	ad	ad	bd	bc	bc	ac	ad	bc	bd
Contig_14829	<lmxll>	lm	ll	ll	ll	--	ll	--	--	lm	--	lm	ll	ll	lm	ll	ll	lm	ll	lm	ll	lm	lm	ll	ll	ll	ll	ll	lm	lm	lm	ll	ll	lm	lm	ll	ll	lm	lm	ll	lm	ll	ll	lm	ll	ll	ll	lm	ll
Contig_20657	<lmxll>	ll	lm	lm	ll	lm	ll	lm	ll	lm	lm	lm	ll	lm	ll	ll	ll	ll	ll	ll	ll	ll	ll	lm	ll	ll	ll	ll	lm	ll	lm	ll	lm	ll	lm	lm	ll	lm	ll	ll	lm	ll	lm	ll	lm	lm	ll	lm	ll
Soc773	<efxeg>	ef	fg	fg	ef	ef	eg	eg	ef	ee	eg	ef	ee	ee	ef	eg	eg	ee	ef	ee	fg	ee	ef	ef	fg	eg	ee	ef	ef	ee	ee	eg	fg	fg	fg	ee	fg	ef	fg	eg	fg	ef	ee	fg	fg	ee	eg	ee	ef
Contig_14652	<lmxll>	ll	ll	lm	lm	--	ll	--	ll	ll	lm	ll	ll	ll	ll	--	ll	lm	lm	lm	ll	ll	lm	lm	lm	--	--	lm	lm	--	lm	ll	ll	ll	lm	ll	ll	ll	ll	lm	lm	lm	--	ll	lm	lm	ll	lm	lm
Contig_1911	<nnxnp>	nn	nn	nn	nn	--	nn	--	np	np	np	np	nn	nn	nn	nn	nn	nn	nn	nn	nn	np	nn	np	nn	np	nn	nn	np	nn	np	nn	np	np	nn	np	np	np	--	nn	np	np	--	np	np	nn	np	np	nn
Contig_29149	<lmxll>	lm	ll	ll	ll	lm	lm	ll	ll	lm	lm	lm	lm	ll	lm	lm	ll	lm	ll	lm	lm	lm	lm	ll	lm	ll	ll	lm	ll	ll	ll	ll	ll	lm	lm	lm	lm	ll	lm	ll	--	ll	lm	lm	lm	ll	lm	lm	ll
Contig_17992	<nnxnp>	np	np	np	np	np	np	np	np	np	nn	np	np	nn	nn	nn	nn	np	nn	np	np	np	--	nn	np	nn	np	np	np	nn	--	nn	nn	nn	nn	np	np	nn	nn	nn	--	nn	np	nn	nn	nn	np	nn	np
Contig_98312	<nnxnp>	nn	np	nn	nn	np	np	nn	nn	nn	nn	nn	nn	np	nn	nn	nn	np	nn	nn	np	nn	nn	np	nn	np	np	np	nn	np	np	np	nn	nn	np	nn	nn	np	np	nn	nn	nn	nn	np	nn	nn	np	nn	np
Soc960	<lmxll>	lm	lm	ll	lm	lm	lm	ll	ll	lm	ll	lm	lm	lm	lm	lm	lm	ll	lm	ll	lm	lm	lm	ll	lm	lm	ll	lm	lm	ll	lm	lm	lm	lm	lm	lm	lm	ll	lm	ll	ll	ll	lm	lm	ll	lm	lm	lm	ll
Contig_31412	<nnxnp>	nn	np	nn	nn	nn	nn	nn	np	np	nn	nn	np	np	nn	nn	nn	np	nn	np	nn	np	np	np	np	nn	nn	np	np	nn	np	np	nn	nn	nn	nn	nn	np	--	nn	nn	np	--	nn	nn	nn	nn	np	nn
Contig_15756	<abxcd>	bc	ac	bd	bd	bc	bc	--	bd	bd	ac	bd	bd	ac	bc	bc	ac	ac	bc	bc	ac	ac	bd	ad	bd	bd	bc	bc	bd	--	--	ac	bc	ac	bc	bc	bd	ac	bc	bd	bd	ad	--	ac	ad	ac	bc	bc	bc
Soc50	<lmxll>	lm	ll	ll	lm	lm	lm	ll	lm	lm	lm	ll	lm	lm	lm	ll	ll	lm	lm	ll	lm	lm	ll	ll	lm	lm	lm	lm	ll	lm	lm	lm	lm	ll	lm	ll	lm	ll	lm	ll	lm	lm	lm	lm	ll	lm	lm	lm	ll
Contig_20515	<nnxnp>	nn	nn	nn	nn	nn	nn	nn	np	np	np	np	np	nn	np	nn	np	np	nn	nn	nn	nn	np	nn	nn	nn	nn	nn	np	nn	np	np	np	nn	np	nn	nn	np	nn	nn	np	nn	nn	nn	np	np	np	nn	nn
Soc1128	<abxcd>	bc	ac	bd	ad	bd	ad	ad	ac	ad	bc	bc	ac	bc	bc	ac	ad	ad	ad	bc	bc	ad	bc	bc	bc	bd	bd	bc	ac	ac	ac	bd	ad	ac	ac	bd	bd	bd	ac	bd	ad	ad	bd	bc	bc	bc	ad	bc	bd
Soc44	<abxcd>	bc	ad	ac	bc	bc	bd	ac	bd	ac	ad	bc	ad	ad	ad	ac	bd	bd	ac	bc	ad	bd	ad	ac	ac	ad	ac	ad	bc	bc	bd	bd	ad	ac	bd	ac	ad	bc	ac	ad	bd	bd	bc	ac	bc	ac	ac	ac	bc
Contig_91727	<abxcd>	bd	bc	ac	ad	bc	bd	ad	ad	bc	ad	bc	bc	bd	ac	bd	ac	bd	bd	ac	bd	ad	ad	bc	ac	bd	ac	ac	ad	bd	ac	ac	bd	ad	ac	bc	bc	ac	ac	bd	ac	ac	ac	ac	ad	bd	ac	ac	bd
Contig_103658	<lmxll>	lm	lm	lm	ll	lm	lm	lm	lm	lm	lm	lm	ll	ll	lm	ll	lm	lm	ll	lm	ll	ll	lm	lm	ll	lm	lm	lm	ll	lm	lm	ll	ll	ll	ll	ll	ll	ll	lm	ll	lm	ll	lm	lm	ll	lm	lm	ll	lm
Contig_11906	<efxeg>	fg	ef	eg	eg	fg	fg	eg	fg	fg	eg	fg	fg	ef	fg	eg	fg	eg	eg	ee	fg	fg	ee	eg	ee	ef	fg	ee	ee	ef	--	ef	fg	fg	eg	fg	ef	ef	fg	eg	--	ee	ef	fg	ee	eg	fg	ee	eg
Contig_73950	<lmxll>	lm	ll	ll	lm	lm	lm	ll	lm	lm	lm	ll	lm	lm	lm	ll	ll	lm	lm	ll	lm	lm	ll	ll	lm	lm	lm	lm	ll	lm	lm	lm	lm	ll	lm	ll	lm	ll	lm	ll	lm	lm	lm	lm	ll	lm	lm	lm	ll
Contig_11334	<lmxll>	ll	ll	lm	lm	ll	ll	lm	lm	ll	lm	ll	ll	ll	lm	ll	lm	ll	ll	lm	ll	lm	lm	ll	lm	ll	lm	lm	lm	ll	lm	lm	ll	lm	lm	ll	ll	lm	lm	ll	lm	lm	lm	lm	lm	ll	lm	lm	ll
Soc719	<efxeg>	fg	ee	ef	fg	ef	ee	ee	ee	ee	ee	ee	fg	eg	eg	ee	ef	eg	ef	eg	fg	fg	fg	eg	ef	ef	ee	eg	eg	ee	eg	fg	eg	eg	eg	ef	ef	eg	ef	ef	fg	fg	eg	ef	ef	fg	fg	fg	ee
Dla96	<nnxnp>	nn	nn	nn	nn	nn	nn	nn	nn	nn	np	nn	nn	np	np	np	np	nn	np	nn	nn	nn	np	np	nn	np	nn	nn	nn	np	nn	np	np	np	np	nn	nn	np	np	np	np	np	nn	np	np	np	nn	np	nn
Contig_10898	<abxcd>	bd	bd	bd	bd	bd	bd	ad	ad	bd	ac	ad	bd	bc	bc	ac	ac	bc	bc	bd	ad	ad	ac	ac	bd	bc	bd	bd	ad	bc	bd	bc	ac	ac	bc	ad	bd	ac	bc	ac	ac	bc	bd	bc	ac	bd	bd	bc	ad
Contig_23047	<nnxnp>	np	np	np	nn	nn	nn	nn	np	np	np	np	nn	nn	np	np	nn	nn	nn	np	nn	np	nn	np	nn	np	nn	nn	np	nn	np	nn	np	np	nn	np	np	np	np	nn	np	np	np	nn	np	nn	nn	nn	nn
Contig_8360	<nnxnp>	np	nn	np	np	np	nn	nn	np	np	np	np	nn	np	nn	np	nn	nn	nn	np	nn	np	nn	np	nn	nn	nn	nn	nn	nn	nn	nn	nn	np	np	nn	np	np	nn	nn	nn	nn	np	nn	np	np	nn	nn	nn
Contig_16628	<efxeg>	eg	ef	ee	ef	eg	eg	fg	ef	eg	fg	ef	ef	eg	eg	fg	fg	fg	fg	fg	ef	eg	ef	fg	eg	ef	ee	ef	ef	eg	ef	ee	fg	ee	ee	fg	ee	eg	eg	ee	ee	fg	fg	eg	ee	fg	ef	fg	ee
Contig_3575	<abxcd>	bd	ad	bc	bd	bd	ad	bc	ad	bc	bd	bd	bd	bd	bd	ac	ad	bd	bd	bc	bc	ad	bc	bc	bc	ac	bd	bc	bc	bd	bc	ac	ad	ac	bc	ac	ad	ad	ad	ad	ad	bd	bd	bd	bc	bd	bc	bd	bc
Soc902	<efxeg>	ef	ee	fg	fg	ef	ef	ef	fg	fg	ee	fg	fg	ee	ef	ef	ee	ee	ef	ef	ee	ee	fg	ee	ef	fg	fg	ef	fg	ee	fg	ee	ef	ee	ee	ee	fg	ee	ee	fg	fg	eg	ef	ee	eg	ee	fg	ef	ef
Contig_13270	<lmxll>	ll	ll	lm	lm	ll	ll	lm	lm	ll	lm	ll	ll	ll	lm	ll	lm	ll	ll	lm	ll	lm	lm	ll	lm	ll	lm	lm	lm	ll	lm	lm	ll	lm	lm	ll	ll	lm	lm	ll	lm	lm	lm	lm	lm	ll	lm	lm	ll
Soc564	<efxeg>	fg	ee	eg	fg	fg	ef	eg	ef	eg	ee	fg	ee	ee	ee	eg	ef	ef	eg	fg	ee	ef	ee	eg	eg	ee	eg	ee	fg	fg	ef	ef	ee	eg	ef	eg	ee	fg	eg	ee	ef	ef	fg	eg	fg	eg	eg	eg	fg
Contig_65882	<lmxll>	ll	lm	ll	lm	ll	lm	--	ll	lm	ll	ll	ll	lm	lm	ll	lm	ll	lm	ll	ll	ll	lm	ll	--	lm	ll	lm	ll	--	--	lm	ll	ll	ll	ll	lm	ll	lm	lm	--	lm	lm	ll	lm	lm	lm	lm	lm
Soc675	<nnxnp>	np	np	np	nn	np	np	nn	np	nn	np	np	np	nn	nn	nn	nn	np	np	nn	nn	nn	nn	nn	nn	np	nn	nn	nn	nn	np	np	np	nn	np	np	nn	nn	nn	nn	np	np	np	np	np	np	nn	nn	np
Contig_21169	<efxeg>	ee	ef	eg	ee	ee	ef	eg	eg	eg	ee	ef	ef	ef	ee	fg	ef	ee	ee	eg	eg	ef	eg	eg	ef	fg	ef	fg	fg	ee	ee	fg	ef	eg	fg	fg	ee	ef	ef	ee	ef	eg	ef	ee	eg	ef	eg	ee	eg
Contig_36020	<abxcd>	bc	ad	ac	ac	ac	bc	bc	bd	ad	ac	ac	ad	ad	bc	--	ac	bd	ac	bd	bc	ad	bd	ad	ad	ac	bc	ad	bd	ac	bd	ad	bc	bc	ac	ac	bc	bd	bd	bc	ac	ad	bc	ac	ac	bd	ac	bd	ac
Contig_43723	<lmxll>	ll	lm	lm	ll	ll	ll	lm	ll	lm	lm	ll	lm	ll	ll	ll	lm	lm	lm	ll	lm	lm	lm	lm	ll	lm	ll	ll	lm	lm	lm	ll	lm	ll	ll	lm	ll	--	lm	--	lm	ll	lm	lm	ll	ll	ll	lm	lm
Contig_28954	<nnxnp>	np	nn	np	np	np	nn	np	np	np	nn	np	np	nn	nn	np	np	nn	np	np	nn	nn	nn	np	nn	nn	nn	np	np	nn	np	np	np	nn	np	np	np	nn	nn	nn	np	nn	nn	nn	np	nn	nn	np	np
Contig_38880	<nnxnp>	nn	np	np	nn	--	np	--	--	np	np	np	np	nn	nn	np	np	nn	np	nn	nn	nn	nn	nn	np	np	np	nn	nn	np	nn	nn	nn	nn	nn	np	np	nn	np	np	nn	nn	nn	np	np	nn	nn	nn	np
Contig_60228	<lmxll>	ll	lm	ll	ll	ll	lm	ll	lm	ll	ll	lm	ll	lm	ll	lm	lm	ll	ll	ll	ll	lm	ll	ll	lm	lm	lm	ll	ll	ll	ll	lm	lm	lm	ll	lm	lm	lm	lm	ll	lm	ll	ll	ll	ll	ll	ll	ll	ll
Contig_29067	<lmxll>	ll	ll	lm	lm	lm	lm	lm	lm	ll	lm	lm	ll	ll	ll	lm	lm	lm	ll	ll	ll	lm	ll	ll	lm	ll	ll	lm	lm	lm	ll	ll	lm	lm	ll	ll	ll	ll	ll	ll	lm	lm	ll	ll	ll	lm	lm	ll	ll
Contig_41386	<lmxll>	lm	lm	ll	ll	lm	ll	--	ll	lm	lm	lm	ll	ll	lm	ll	lm	ll	ll	lm	ll	lm	lm	ll	lm	ll	ll	lm	ll	lm	lm	lm	lm	ll	ll	lm	ll	lm	ll	ll	ll	lm	lm	lm	ll	ll	ll	lm	ll
Soc400	<abxcd>	bc	ac	bc	bd	ad	ad	bd	bc	bc	bc	bc	ad	bd	bc	ac	ad	bd	ad	bc	bd	ac	bd	ac	ad	ac	ad	ad	ac	bd	bc	ad	ac	bc	ad	ac	bc	bc	bc	ad	bc	bc	bc	ad	bc	ad	bd	bd	ad
Contig_56045	<efxeg>	ef	ee	ef	fg	eg	eg	fg	ef	ef	ef	ef	eg	fg	ef	ee	eg	eg	eg	ef	fg	ee	fg	ee	eg	ee	eg	eg	ee	fg	ef	eg	ee	ef	eg	ee	ef	ef	ef	eg	ef	ef	ef	eg	ef	eg	fg	fg	eg
Contig_26653	<lmxll>	lm	ll	--	lm	--	--	ll	lm	ll	ll	ll	lm	ll	lm	lm	lm	lm	lm	lm	lm	lm	lm	ll	lm	lm	lm	lm	ll	lm	ll	lm	ll	lm	ll	ll	lm	ll	lm	lm	ll	ll	ll	lm	ll	ll	lm	ll	lm
Contig_68053	<efxeg>	ee	eg	fg	ee	fg	fg	ef	eg	ee	ef	ef	eg	fg	ef	eg	fg	ee	eg	ee	ef	ee	ee	fg	ee	eg	eg	eg	ee	ee	fg	fg	ef	ee	eg	ef	ee	ef	ef	eg	ef	ef	ef	ee	ee	ef	fg	ef	ee
Contig_27060	<abxcd>	bc	ac	ad	bd	--	bd	--	bc	ac	--	bc	ad	bc	bd	bc	ac	ac	ad	bd	ac	ad	ad	ac	bc	ad	bc	bc	ad	ad	ac	bd	ac	bd	bc	ac	bd	bd	ac	bd	ad	bd	ac	ac	bd	bc	bd	ac	ad
Contig_37587	<lmxll>	lm	ll	ll	lm	lm	ll	ll	ll	ll	ll	lm	lm	ll	ll	lm	lm	ll	lm	lm	lm	lm	ll	ll	ll	ll	ll	lm	lm	ll	ll	ll	lm	lm	lm	lm	lm	ll	lm	ll	ll	ll	lm	lm	lm	lm	lm	lm	ll
Contig_15427	<lmxll>	lm	ll	lm	lm	--	lm	--	ll	ll	--	lm	lm	ll	lm	lm	lm	lm	ll	lm	lm	lm	lm	ll	lm	lm	ll	lm	ll	ll	ll	ll	ll	lm	lm	ll	ll	ll	lm	ll	lm	lm	lm	lm	lm	lm	ll	lm	ll
Contig_343	<nnxnp>	np	nn	np	np	np	nn	nn	np	np	nn	np	np	np	nn	np	nn	np	np	np	np	nn	np	nn	nn	np	nn	np	nn	nn	np	np	np	nn	nn	nn	np	np	np	np	np	np	np	np	np	np	nn	nn	nn
Soc1046	<efxeg>	ee	eg	ee	ef	fg	eg	ee	fg	eg	fg	fg	ee	eg	ee	fg	ef	ef	ef	ee	eg	fg	eg	fg	eg	ee	ef	eg	ef	ef	ef	eg	fg	ee	ef	ee	ee	fg	fg	eg	fg	ef	ef	ee	ef	ee	ee	ef	ef
Soc844	<lmxll>	lm	lm	ll	ll	ll	lm	ll	lm	lm	ll	lm	lm	lm	ll	ll	ll	ll	lm	ll	lm	ll	ll	lm	ll	lm	ll	lm	ll	lm	ll	ll	ll	lm	ll	lm	lm	ll	ll	lm	ll	ll	ll	ll	ll	lm	ll	ll	ll
Contig_1560	<abxcd>	bd	bc	bd	ac	bd	bc	bc	bc	bd	ad	ad	bc	bc	ac	bd	ad	bc	ad	ad	bc	ad	bd	bd	bd	ad	bc	ac	bd	ac	ac	ac	ac	bc	ad	ad	bd	bd	ad	ad	ac	ad	ac	bc	bc	bd	bd	bd	ac
Contig_10803	<lmxll>	lm	lm	lm	ll	lm	lm	ll	ll	lm	lm	ll	ll	ll	lm	lm	lm	lm	ll	ll	lm	ll	lm	lm	lm	ll	ll	lm	ll	lm	lm	ll	ll	ll	ll	ll	lm	lm	ll	lm	ll	lm	ll	lm	ll	lm	ll	lm	lm
Contig_48437	<efxeg>	ef	ee	--	ef	--	ee	--	fg	fg	fg	fg	ef	ef	ef	ef	ef	ef	ef	ee	ef	eg	ee	eg	ee	eg	--	ee	eg	--	fg	ee	eg	fg	ee	eg	fg	fg	fg	ee	fg	fg	ef	eg	fg	ef	fg	eg	ee
Contig_18991	<lmxll>	--	ll	--	ll	--	ll	--	lm	ll	--	lm	--	lm	ll	lm	lm	lm	lm	ll	lm	lm	ll	lm	ll	ll	ll	--	ll	lm	lm	ll	ll	ll	ll	lm	ll	lm	--	ll	ll	ll	lm	lm	lm	ll	ll	ll	--
Contig_54341	<nnxnp>	np	nn	np	np	np	np	nn	nn	np	nn	nn	nn	np	nn	np	np	nn	nn	np	np	nn	np	nn	nn	np	nn	np	np	np	nn	nn	nn	np	np	np	np	nn	nn	np	np	nn	nn	np	nn	nn	np	nn	nn
Contig_12632	<nnxnp>	nn	nn	np	np	np	nn	np	nn	nn	np	np	nn	np	np	nn	np	nn	nn	np	np	np	nn	nn	np	nn	np	nn	np	nn	nn	np	nn	np	nn	nn	np	nn	np	nn	nn	nn	nn	np	nn	np	np	np	nn
Contig_13682	<lmxll>	ll	lm	lm	ll	ll	lm	lm	lm	lm	ll	ll	lm	lm	lm	ll	ll	ll	ll	ll	ll	ll	lm	ll	ll	ll	lm	ll	ll	ll	ll	lm	lm	ll	lm	ll	ll	ll	ll	lm	lm	ll	ll	ll	ll	lm	ll	ll	ll
Contig_21558	<efxeg>	ef	ef	ef	eg	ee	fg	ef	fg	eg	ef	ef	eg	eg	ef	fg	ee	ef	eg	eg	fg	fg	eg	eg	eg	eg	eg	fg	fg	ee	eg	fg	fg	fg	ee	fg	ee	ef	ef	--	ee	ee	eg	eg	ef	ef	ee	eg	eg
Contig_75846	<lmxll>	ll	ll	lm	ll	ll	ll	ll	ll	ll	ll	ll	ll	ll	ll	ll	ll	ll	lm	ll	ll	ll	ll	lm	ll	ll	lm	ll	lm	lm	lm	ll	lm	ll	ll	ll	ll	ll	ll	ll	ll	ll	ll	lm	ll	ll	ll	ll	ll
Contig_9368	<efxeg>	eg	ee	ee	eg	fg	ee	--	fg	ee	fg	ee	ef	fg	ef	fg	ef	fg	fg	ef	eg	ee	fg	ef	ee	ee	ef	ee	fg	fg	ef	fg	fg	eg	ee	ee	ee	ef	ee	eg	fg	ef	fg	eg	ee	eg	ef	ee	fg
Contig_3960	<nnxnp>	nn	np	np	nn	np	np	--	nn	np	nn	np	nn	nn	np	np	nn	nn	np	nn	nn	nn	nn	nn	np	np	np	nn	nn	np	np	np	nn	nn	nn	nn	np	nn	np	np	nn	np	nn	np	np	nn	nn	nn	np
Contig_11650	<nnxnp>	nn	np	nn	np	np	nn	nn	nn	np	nn	nn	np	np	nn	np	nn	np	nn	np	nn	np	np	np	np	nn	nn	np	nn	np	np	nn	nn	np	np	np	nn	np	nn	np	nn	nn	nn	nn	np	nn	np	nn	np
Contig_25981	<lmxll>	lm	ll	ll	ll	--	ll	--	ll	ll	ll	ll	ll	lm	lm	lm	lm	lm	ll	ll	lm	lm	lm	ll	lm	ll	lm	ll	lm	lm	lm	ll	lm	ll	lm	ll	lm	ll	ll	lm	ll	ll	lm	lm	lm	ll	lm	ll	lm
Contig_31157	<abxcd>	ad	ad	ad	bc	bd	ac	ad	ac	bc	ac	ad	ac	bc	ad	ac	bd	ac	bc	bc	bd	ac	bc	bc	bc	bc	ac	ad	ac	bd	bc	ac	ac	bd	ad	bc	bd	ad	bd	ac	ac	ad	bc	bc	ad	ad	bc	bc	bc
Soc922	<lmxll>	ll	lm	ll	lm	ll	ll	lm	lm	ll	ll	ll	ll	lm	ll	ll	lm	ll	lm	ll	ll	ll	ll	lm	ll	lm	lm	ll	lm	lm	lm	lm	lm	ll	ll	ll	ll	lm	ll	lm	ll	lm	ll	ll	ll	lm	ll	ll	lm
Contig_41837	<nnxnp>	np	np	np	np	nn	np	nn	nn	nn	nn	nn	np	np	np	np	np	np	np	np	np	nn	np	nn	np	nn	np	np	nn	np	nn	np	nn	nn	np	nn	nn	nn	nn	np	nn	nn	np	nn	nn	np	nn	nn	np
Soc820	<lmxll>	ll	lm	lm	lm	ll	ll	lm	ll	lm	lm	ll	lm	lm	ll	lm	ll	ll	ll	ll	ll	ll	ll	lm	ll	ll	lm	ll	lm	ll	lm	ll	lm	ll	lm	lm	lm	lm	ll	ll	lm	ll	lm	ll	lm	lm	ll	lm	ll
Contig_26858	<nnxnp>	nn	nn	nn	np	nn	nn	np	nn	np	np	np	nn	np	np	np	np	nn	nn	np	np	np	np	np	np	nn	np	nn	np	np	--	nn	nn	np	nn	nn	np	nn	np	np	nn	nn	nn	nn	nn	np	np	np	nn
Contig_5437	<nnxnp>	nn	nn	nn	nn	nn	nn	nn	--	nn	np	nn	nn	np	np	np	np	np	np	nn	nn	nn	np	np	nn	np	nn	np	nn	np	nn	nn	np	np	nn	nn	nn	np	np	np	np	np	nn	np	np	nn	nn	np	nn
Contig_28816	<efxeg>	fg	ee	ee	ef	ef	ef	ee	fg	fg	fg	ee	ef	fg	ef	eg	eg	ef	fg	ee	ef	fg	ee	eg	ef	fg	ef	fg	ee	ef	ef	ef	fg	ee	ef	ee	ef	ee	fg	eg	fg	fg	ef	fg	eg	ef	ef	ef	ee
Soc806	<nnxnp>	np	nn	np	np	np	np	nn	nn	np	nn	nn	np	np	nn	nn	np	nn	nn	np	np	nn	np	nn	nn	np	nn	np	np	np	nn	nn	nn	--	np	np	np	nn	nn	np	np	nn	nn	np	nn	nn	--	nn	nn
Contig_54985	<lmxll>	ll	lm	ll	ll	--	ll	--	ll	lm	ll	ll	ll	ll	ll	ll	lm	lm	ll	ll	lm	ll	ll	lm	ll	ll	ll	ll	ll	ll	lm	ll	lm	ll	ll	lm	ll	ll	lm	ll	ll	ll	lm	lm	ll	ll	ll	lm	ll
Soc998	<lmxll>	ll	lm	ll	ll	ll	lm	ll	lm	ll	ll	ll	ll	ll	lm	lm	ll	lm	ll	ll	ll	lm	ll	ll	ll	lm	ll	ll	ll	lm	ll	lm	lm	lm	ll	lm	lm	lm	lm	lm	lm	ll	ll	ll	ll	ll	ll	ll	ll
Contig_4628	<lmxll>	ll	lm	ll	lm	ll	ll	lm	lm	ll	ll	ll	ll	lm	ll	ll	lm	ll	lm	ll	ll	ll	ll	lm	ll	lm	lm	ll	lm	lm	lm	lm	lm	ll	ll	ll	ll	lm	ll	--	ll	lm	ll	ll	ll	lm	ll	ll	lm
Contig_61930	<lmxll>	lm	lm	lm	lm	ll	ll	lm	ll	lm	lm	lm	ll	ll	ll	ll	ll	ll	ll	lm	ll	lm	lm	ll	lm	ll	ll	lm	ll	lm	lm	lm	lm	lm	lm	lm	ll	lm	lm	ll	ll	lm	lm	lm	ll	ll	ll	lm	ll
Contig_7661	<efxeg>	eg	ef	eg	fg	fg	eg	eg	ee	ef	fg	fg	ef	ef	eg	fg	fg	ee	fg	ee	fg	ef	ee	ef	ef	fg	eg	ee	ee	fg	ee	ef	eg	fg	eg	fg	fg	ee	ee	eg	fg	ef	eg	fg	fg	ee	fg	ee	eg
Contig_77361	<lmxll>	lm	lm	lm	lm	lm	ll	lm	lm	ll	ll	ll	ll	ll	lm	ll	ll	ll	lm	ll	ll	ll	lm	lm	lm	lm	ll	ll	lm	ll	lm	ll	ll	ll	lm	ll	ll	ll	ll	lm	ll	ll	ll	lm	lm	ll	lm	ll	ll
Soc1114	<lmxll>	ll	ll	ll	ll	ll	ll	ll	lm	lm	ll	lm	ll	lm	ll	ll	ll	ll	ll	ll	lm	lm	ll	lm	ll	ll	lm	ll	lm	lm	lm	lm	lm	ll	lm	lm	lm	lm	lm	lm	ll	ll	lm	ll	ll	ll	lm	ll	lm
Soc739	<abxcd>	bc	ad	bd	bd	bc	bc	bc	bd	bc	ac	bd	ad	ac	bc	bc	ac	ac	bc	bc	ad	ac	bd	ac	bc	bd	bd	bd	bd	ac	bd	ac	bc	ad	bd	bc	bd	ac	bc	bd	bd	bd	bc	ac	ad	ac	bd	bc	bd
Contig_36113	<efxeg>	fg	fg	fg	ef	fg	fg	eg	ef	eg	ee	ef	fg	eg	ee	eg	ee	ef	fg	ef	eg	ef	fg	eg	fg	eg	eg	fg	ef	eg	ee	ee	ee	fg	ee	ee	eg	ef	eg	ee	ef	eg	eg	eg	ef	ef	ef	fg	fg
Contig_8672	<nnxnp>	nn	np	np	nn	np	nn	np	nn	nn	np	np	np	np	np	np	nn	np	nn	np	nn	nn	np	nn	nn	nn	np	nn	np	np	nn	nn	np	nn	np	nn	np	np	nn	nn	np	nn	nn	np	np	np	np	nn	nn
Contig_1806	<lmxll>	ll	lm	lm	ll	ll	ll	lm	lm	lm	lm	ll	lm	ll	ll	ll	lm	lm	lm	ll	lm	lm	lm	lm	ll	ll	ll	ll	lm	lm	lm	ll	ll	ll	ll	lm	ll	ll	lm	ll	lm	ll	lm	lm	ll	ll	ll	lm	lm
Soc630	<abxcd>	ac	bd	bd	ac	bd	ad	bc	ad	bc	bc	bc	ad	bd	ac	ad	ad	ac	ad	ac	ac	ac	ac	bd	ac	ad	ad	ad	bc	ac	bd	ad	bc	ac	bd	bc	ac	bc	ac	ad	bc	bc	bc	ac	bc	bc	bd	bc	ac
Contig_29140	<efxeg>	fg	ef	fg	fg	--	ef	--	--	eg	ef	eg	--	eg	ef	--	ef	ef	fg	fg	ee	ee	fg	ee	ef	fg	ee	fg	--	ee	eg	eg	eg	ef	ee	ee	eg	eg	--	eg	fg	fg	fg	fg	fg	fg	ee	ef	ee
Contig_9035	<lmxll>	ll	ll	--	ll	--	lm	--	ll	lm	--	lm	lm	lm	ll	lm	lm	lm	ll	lm	lm	lm	ll	ll	ll	ll	lm	lm	ll	lm	ll	lm	lm	lm	ll	lm	lm	lm	lm	ll	lm	lm	lm	ll	ll	lm	ll	lm	lm
Contig_14336	<nnxnp>	nn	np	nn	nn	nn	np	np	nn	nn	nn	nn	np	nn	np	nn	np	np	np	nn	np	nn	np	np	np	np	np	np	nn	np	nn	np	np	nn	nn	np	nn	nn	np	np	np	np	nn	np	nn	nn	np	np	np
Soc418	<abxcd>	ad	bc	ac	bc	ad	ad	bd	bc	ad	bd	bc	bc	ad	ad	bd	bd	bd	bd	bd	bc	ad	bc	bd	ad	bc	ac	ac	bc	bd	bc	ac	bd	ac	ac	bd	ac	ad	ad	ac	ac	bd	bd	ad	ac	bd	bc	bd	ac
Contig_91370	<lmxll>	lm	ll	lm	lm	lm	lm	lm	lm	lm	ll	lm	ll	ll	lm	lm	ll	ll	lm	lm	ll	ll	lm	ll	lm	lm	lm	lm	lm	ll	lm	ll	lm	ll	lm	lm	lm	ll	lm	lm	lm	ll	lm	ll	ll	ll	lm	lm	lm
Soc1087	<lmxll>	ll	lm	lm	ll	ll	ll	lm	ll	ll	--	lm	ll	ll	ll	lm	lm	ll	ll	lm	ll	ll	lm	lm	ll	ll	ll	ll	lm	ll	ll	ll	ll	lm	ll	lm	ll	lm	ll	lm	ll	ll	ll	ll	lm	ll	ll	ll	lm
Contig_1900	<abxcd>	ad	ad	ad	bc	bd	ac	ad	ac	bc	ac	ad	bc	bc	ad	ac	bd	ac	bc	bc	bd	ac	bc	bc	bc	bc	ac	ad	ac	bd	bc	ac	ac	ad	bd	bc	bd	ad	bd	ad	ad	ad	bc	bc	ad	ad	bc	bc	bc
Soc704	<nnxnp>	nn	np	nn	nn	nn	nn	nn	nn	np	nn	np	np	np	nn	np	np	np	nn	np	nn	np	np	np	np	np	nn	np	nn	np	np	nn	nn	np	nn	np	nn	np	nn	np	nn	nn	nn	nn	np	nn	np	nn	np
Contig_2038	<nnxnp>	np	nn	nn	np	nn	np	nn	nn	nn	nn	np	np	np	nn	np	nn	nn	np	np	np	np	np	np	np	np	np	nn	nn	np	nn	nn	np	nn	nn	np	np	nn	np	nn	np	nn	np	nn	np	nn	nn	np	nn
Contig_26185	<lmxll>	lm	ll	lm	lm	lm	lm	lm	lm	lm	ll	lm	ll	ll	lm	lm	ll	ll	lm	lm	ll	ll	lm	ll	lm	lm	lm	lm	lm	ll	lm	ll	lm	ll	lm	lm	lm	ll	lm	lm	lm	lm	lm	ll	ll	ll	lm	lm	lm
Contig_104646	<nnxnp>	np	np	np	nn	np	nn	np	nn	nn	nn	np	nn	nn	np	nn	np	nn	nn	nn	nn	nn	nn	nn	nn	nn	nn	np	nn	np	nn	nn	nn	np	np	nn	np	np	np	np	np	np	nn	nn	np	np	nn	nn	nn
Dla84	<nnxnp>	nn	np	np	nn	nn	np	np	nn	nn	np	nn	nn	nn	nn	np	np	nn	nn	nn	np	nn	nn	nn	np	np	nn	nn	nn	nn	nn	np	np	np	np	nn	np	nn	np	np	np	nn	nn	np	np	nn	np	nn	nn
Contig_6281	<lmxll>	ll	ll	lm	ll	--	lm	--	lm	ll	ll	ll	lm	lm	ll	lm	ll	lm	lm	ll	ll	ll	ll	lm	ll	lm	lm	ll	lm	ll	ll	ll	ll	ll	ll	ll	ll	--	--	lm	lm	ll	--	ll	--	--	lm	ll	lm
Dla97	<efxeg>	fg	fg	ee	ee	ef	fg	ee	ee	ee	ee	ef	ee	ee	ee	ee	ee	ee	ee	fg	ee	ef	fg	ef	ef	ef	fg	ee	ef	ee	ee	fg	ef	ee	fg	ef	ee	ef	ee	fg	ee	ee	ee	ee	ee	ee	ee	ef	fg
Contig_19571	<nnxnp>	nn	np	np	nn	nn	np	np	nn	np	np	nn	nn	nn	nn	nn	nn	nn	nn	nn	np	nn	nn	nn	np	nn	np	nn	nn	nn	nn	np	np	np	np	nn	np	nn	np	np	np	nn	nn	np	np	nn	nn	nn	nn
Contig_28025	<lmxll>	ll	lm	--	ll	--	ll	--	--	lm	lm	ll	lm	ll	ll	ll	lm	lm	lm	ll	lm	lm	lm	lm	ll	ll	ll	ll	lm	lm	lm	ll	ll	ll	ll	lm	ll	ll	lm	ll	lm	ll	lm	lm	ll	ll	ll	lm	lm
Contig_29503	<nnxnp>	np	np	np	np	np	np	np	np	np	nn	np	np	nn	nn	nn	nn	np	nn	np	np	np	nn	nn	np	nn	np	np	np	nn	np	nn	nn	nn	nn	np	np	nn	nn	nn	nn	nn	np	nn	nn	np	np	nn	np
Contig_19205	<lmxll>	lm	ll	lm	ll	lm	lm	ll	ll	lm	lm	lm	lm	ll	lm	lm	ll	lm	ll	lm	lm	lm	--	ll	lm	lm	ll	lm	ll	ll	--	ll	ll	lm	lm	lm	--	ll	lm	ll	--	ll	--	lm	lm	ll	lm	lm	ll
Contig_1310	<efxeg>	fg	ee	ef	fg	ef	ee	ee	ee	ee	ee	ee	ef	eg	eg	ef	ef	eg	ef	eg	fg	fg	fg	eg	ef	ef	ee	eg	eg	ee	eg	fg	eg	eg	eg	ef	ef	eg	ef	ef	eg	fg	eg	ef	ef	fg	fg	fg	ee
Contig_19384	<efxeg>	fg	ef	fg	eg	eg	ee	ef	fg	eg	fg	fg	ee	ee	ef	fg	ee	ee	ee	eg	ee	eg	ee	fg	ef	ee	ef	eg	ef	ee	ef	ee	ee	fg	eg	ef	eg	eg	ee	ef	ee	ee	eg	ef	eg	eg	ef	ee	ee
Soc835	<abxcd>	ad	bc	ac	ad	ac	ad	bc	bc	bd	bc	ac	bc	ac	ac	ac	bd	bd	bd	ac	bd	bc	bc	ac	ac	ad	ac	ad	bc	bc	bd	ad	ac	ac	ac	bd	ac	ac	bd	ac	bc	ac	ac	bc	ac	ac	ac	bc	bd
Contig_29858	<abxcd>	ad	ac	ad	bd	ad	ac	ad	ad	ad	bd	ad	ad	ac	ac	bd	ad	ad	ad	bc	ac	bd	ad	bd	bd	ac	bc	bc	bd	bc	ac	ac	ad	bd	ac	ad	bc	ac	bd	bd	bd	ad	ad	ad	ad	ad	ac	ad	ac
Contig_34845	<efxeg>	ef	ef	ef	ee	ee	fg	fg	ef	ee	ef	ef	ee	eg	fg	ef	eg	eg	eg	eg	ef	ee	eg	ef	fg	eg	fg	ee	fg	eg	fg	eg	eg	ef	ee	fg	ee	ee	eg	eg	eg	eg	ee	fg	ee	ee	fg	eg	eg
Soc405	<lmxll>	lm	lm	ll	lm	lm	ll	ll	ll	ll	ll	lm	lm	ll	ll	lm	lm	ll	lm	lm	lm	lm	lm	ll	ll	ll	ll	lm	lm	ll	ll	ll	lm	lm	lm	lm	lm	ll	lm	ll	ll	ll	lm	lm	ll	lm	lm	lm	ll
Contig_14114	<lmxll>	ll	ll	lm	lm	ll	lm	lm	lm	ll	ll	ll	ll	ll	ll	lm	lm	lm	ll	ll	ll	lm	ll	ll	lm	ll	ll	lm	lm	lm	ll	ll	lm	lm	ll	ll	ll	ll	ll	ll	lm	lm	ll	ll	ll	lm	lm	ll	ll
Contig_13122	<lmxll>	ll	lm	ll	ll	ll	lm	ll	lm	ll	ll	ll	ll	ll	lm	lm	ll	lm	ll	ll	ll	lm	ll	ll	ll	lm	ll	ll	ll	lm	ll	lm	lm	lm	ll	lm	lm	lm	lm	lm	lm	ll	ll	ll	ll	ll	ll	ll	ll
Contig_24603	<efxeg>	ee	ee	--	ef	--	ee	eg	fg	fg	fg	eg	ef	ef	ef	ef	ef	ee	ef	ee	ef	fg	ee	fg	ee	eg	ee	ef	eg	ef	fg	ee	eg	fg	eg	fg	fg	--	fg	ef	fg	eg	--	fg	eg	--	eg	eg	ee
Soc807	<nnxnp>	nn	np	nn	nn	nn	np	np	nn	nn	nn	nn	np	nn	--	nn	np	np	np	nn	np	nn	np	np	np	np	np	np	np	np	np	np	np	nn	nn	np	nn	nn	np	np	np	np	nn	np	nn	nn	np	np	np
Dla90	<abxcd>	ac	bd	bc	bc	bc	ad	bd	bd	bc	ac	bd	bd	ad	ad	ac	ad	ad	bd	ac	ac	ac	ac	bd	bc	bc	ad	bc	bc	ad	bc	bd	ac	bc	ad	bc	ad	ac	bd	ad	bc	bd	ac	bc	ac	bd	ac	bd	ac
Soc525	<abxcd>	ac	bd	bc	bc	bc	ac	ac	ad	bd	bc	bc	bd	bd	ad	bc	bc	ad	bc	ad	ac	bd	ad	bd	bd	bc	ac	bd	ad	bc	ad	bd	ac	ac	bc	bc	ac	ad	ad	ac	bc	bd	ac	ac	bc	ad	bc	ad	bc
Contig_326	<lmxll>	lm	ll	lm	ll	lm	lm	ll	lm	lm	lm	lm	ll	ll	lm	ll	lm	lm	lm	lm	ll	lm	ll	ll	ll	ll	ll	ll	lm	lm	lm	ll	lm	ll	ll	lm	ll	lm	ll	lm	lm	ll	lm	ll	ll	lm	lm	lm	lm
Soc569	<lmxll>	ll	ll	lm	lm	ll	ll	lm	lm	ll	lm	ll	ll	ll	lm	lm	lm	lm	ll	lm	ll	lm	lm	ll	lm	ll	lm	ll	lm	ll	lm	lm	lm	lm	lm	ll	ll	lm	lm	ll	lm	lm	lm	lm	lm	ll	lm	lm	lm
Contig_4481	<nnxnp>	nn	np	nn	nn	nn	nn	np	np	nn	np	np	nn	nn	np	nn	nn	np	np	nn	nn	np	nn	np	np	nn	np	nn	nn	nn	np	np	np	nn	nn	nn	nn	np	np	nn	--	np	np	nn	np	np	nn	np	np
Contig_50330	<nnxnp>	np	np	nn	np	np	np	nn	nn	nn	np	np	np	np	np	nn	np	np	np	nn	nn	np	nn	nn	np	nn	np	nn	nn	np	np	nn	np	nn	nn	nn	np	np	np	np	np	np	np	np	nn	np	nn	np	nn
Contig_54995	<nnxnp>	nn	np	np	nn	--	np	np	nn	np	nn	np	nn	nn	np	nn	np	nn	nn	np	nn	np	nn	np	np	np	np	np	nn	nn	np	nn	nn	nn	np	np	np	np	np	nn	nn	np	nn	nn	np	nn	np	np	nn
Soc646	<nnxnp>	np	nn	nn	nn	np	np	np	nn	np	np	nn	nn	np	np	np	np	np	np	np	nn	np	nn	np	np	nn	nn	nn	nn	np	nn	nn	np	nn	nn	np	nn	np	np	nn	nn	nn	np	np	nn	np	nn	np	nn
Dla28	<abxcd>	ac	ad	bd	ad	ad	bc	ad	bc	ac	ad	ad	bc	bd	ad	bc	ad	bc	bc	ad	bd	ad	ac	bc	ad	bc	bc	ac	bd	ac	ac	ad	ac	bc	ac	ac	bd	ac	bd	bc	bc	ac	ac	ad	bd	bd	bd	ad	bc
Contig_28977	<lmxll>	ll	lm	lm	lm	--	lm	lm	lm	lm	lm	ll	ll	lm	lm	ll	lm	lm	ll	ll	ll	ll	lm	lm	lm	lm	ll	ll	ll	lm	lm	lm	ll	ll	ll	lm	ll	lm	ll	lm	lm	lm	ll	ll	ll	ll	ll	ll	lm
Contig_45430	<lmxll>	ll	ll	ll	lm	--	ll	--	--	ll	--	lm	lm	lm	ll	--	ll	ll	lm	lm	ll	lm	ll	ll	ll	lm	--	ll	lm	ll	ll	lm	lm	lm	lm	lm	ll	ll	lm	ll	lm	ll	lm	ll	lm	ll	lm	ll	ll
Soc1027	<lmxll>	ll	ll	ll	lm	ll	ll	ll	ll	ll	--	ll	ll	ll	ll	lm	lm	ll	ll	lm	lm	lm	ll	lm	lm	ll	ll	lm	ll	lm	ll	ll	ll	lm	ll	ll	lm	ll	ll	lm	lm	ll	lm	lm	ll	ll	ll	lm	ll
Soc967	<efxeg>	ef	ef	ef	ef	eg	ee	ef	ef	fg	eg	ee	ef	ef	ef	ef	eg	ef	eg	eg	ef	fg	ef	fg	eg	eg	ef	fg	fg	ee	ef	ef	ee	ef	fg	eg	fg	fg	fg	ee	eg	eg	eg	ee	ee	fg	fg	fg	ee
Soc1142	<efxeg>	fg	ef	eg	eg	eg	eg	ef	ef	fg	ef	ef	eg	eg	ee	eg	fg	ee	ee	eg	eg	ef	eg	ef	ee	eg	ef	eg	fg	fg	ee	ef	ef	eg	eg	eg	fg	ef	ef	fg	eg	ef	ef	fg	ee	ef	eg	ef	ef
Contig_17462	<efxeg>	ef	ef	ef	ee	fg	ef	fg	eg	eg	eg	fg	ee	ee	ee	ee	ee	ef	ee	ef	ee	eg	ef	eg	ef	fg	ef	ee	fg	ee	eg	ef	fg	eg	fg	eg	eg	fg	eg	ee	eg	fg	ee	eg	fg	ee	fg	fg	ef
Soc1093	<abxcd>	bc	bc	bd	bd	bc	ac	bc	bc	--	ad	ac	ad	ac	bd	ad	ac	ad	bc	ad	ad	ad	bd	bc	bd	bc	ad	ad	bc	ad	bd	ac	ac	ad	bd	ac	ad	ac	ac	bd	ad	ad	ad	bd	bd	ad	bd	ac	ad
Soc612	<abxcd>	bc	ac	ac	bd	bc	ac	ac	ad	ad	bd	bd	ac	ad	ac	bd	bc	bd	bd	bc	bc	bd	ad	bd	bd	bc	ad	bc	bc	bc	bd	ad	ad	bc	ac	bd	bd	bc	bc	ad	ad	bc	bd	bd	bc	ac	bd	bd	bd
Soc662	<efxeg>	ef	eg	fg	eg	eg	eg	eg	ef	eg	fg	ee	eg	eg	ef	fg	eg	ee	ef	ee	fg	ee	ee	ef	fg	eg	ef	ee	ee	ee	ee	eg	fg	fg	fg	eg	ef	ef	fg	eg	fg	ef	eg	fg	fg	eg	eg	ef	ef
Contig_11720	<lmxll>	lm	ll	lm	lm	--	ll	--	ll	lm	ll	ll	lm	lm	lm	ll	lm	lm	lm	lm	lm	ll	lm	ll	ll	ll	ll	ll	ll	lm	ll	ll	ll	--	ll	ll	ll	--	--	--	ll	ll	lm	ll	ll	lm	ll	ll	ll
Contig_1117	<nnxnp>	np	np	--	nn	np	nn	np	np	nn	nn	np	nn	np	nn	np	np	nn	np	--	nn	nn	nn	np	nn	np	nn	nn	np	nn	nn	np	np	nn	nn	np	nn	np	np	nn	nn	--	nn	nn	nn	nn	--	np	nn
Soc887	<efxeg>	ee	eg	ef	ef	eg	ee	ef	ef	eg	ef	eg	eg	ee	fg	ee	fg	ee	ee	fg	ee	ef	ef	eg	ef	ee	fg	fg	ef	ee	fg	fg	ee	ef	fg	eg	ee	fg	fg	ee	fg	fg	fg	fg	ef	ee	fg	fg	ee
Soc656	<abxcd>	bd	ac	bc	bc	bc	ac	bd	ad	bc	bc	bc	bd	bd	ad	ad	bd	ac	bd	bc	bd	ad	bc	bc	bc	ad	bc	bc	bd	ad	bc	ad	ac	ac	bd	ad	ad	ad	ad	ac	ad	bd	bd	bd	bc	bd	bd	bc	bc
Contig_20195	<nnxnp>	np	np	nn	nn	nn	np	nn	np	nn	nn	nn	np	nn	nn	np	nn	np	np	nn	nn	nn	np	np	nn	np	nn	np	nn	np	np	nn	np	nn	np	np	nn	np	nn	np	np	np	np	nn	np	nn	nn	nn	np
Soc1058	<abxcd>	ac	bd	ad	bc	ad	bd	ac	ac	bd	bc	ad	ac	bc	bd	ad	bc	ac	ad	ac	ac	ac	bc	ac	ad	bd	ad	bc	ad	ad	ad	bd	ac	ac	ac	ac	bd	ac	bd	bd	bc	bd	bc	ad	bd	bc	--	bc	bd
Soc781	<lmxll>	ll	lm	ll	ll	ll	lm	ll	lm	ll	ll	ll	ll	ll	lm	lm	ll	ll	ll	ll	ll	lm	ll	ll	ll	lm	ll	ll	ll	lm	ll	lm	lm	ll	ll	lm	lm	lm	lm	lm	ll	lm	ll	ll	ll	ll	ll	ll	ll
Soc975	<nnxnp>	np	np	np	nn	np	nn	np	np	nn	np	np	nn	nn	nn	np	np	np	np	nn	nn	np	np	np	np	nn	nn	np	np	nn	nn	nn	np	np	nn	np	nn	np	np	np	np	nn	nn	np	nn	np	nn	np	nn
Contig_46119	<lmxll>	ll	ll	ll	ll	lm	ll	ll	ll	lm	--	ll	--	ll	ll	--	lm	ll	ll	ll	lm	ll	ll	ll	ll	ll	ll	ll	ll	lm	ll	ll	ll	ll	lm	ll	lm	ll	lm	ll	ll	ll	--	ll	ll	ll	ll	ll	ll
Contig_518	<lmxll>	lm	ll	ll	ll	lm	lm	ll	lm	ll	ll	lm	ll	ll	lm	ll	lm	lm	lm	lm	lm	lm	lm	ll	lm	lm	ll	lm	ll	lm	ll	lm	ll	ll	ll	ll	ll	ll	lm	lm	ll	lm	ll	lm	ll	ll	lm	ll	lm
Soc206	<lmxll>	lm	ll	ll	ll	lm	ll	ll	ll	ll	ll	lm	lm	ll	ll	lm	ll	ll	lm	lm	lm	lm	ll	ll	ll	ll	lm	lm	lm	ll	ll	ll	lm	lm	lm	lm	lm	ll	lm	ll	ll	ll	lm	lm	lm	lm	lm	lm	ll
Soc951	<efxeg>	eg	ee	eg	ee	ef	fg	fg	eg	ef	eg	eg	ef	ee	fg	ef	fg	ef	fg	ee	eg	ef	ee	ef	ef	eg	fg	ee	fg	ee	ee	fg	fg	ef	ee	ee	eg	ef	eg	ef	eg	fg	eg	eg	ef	eg	ef	eg	ee
Contig_12403	<lmxll>	ll	lm	ll	lm	ll	ll	lm	lm	ll	lm	lm	lm	ll	ll	lm	lm	lm	lm	lm	lm	ll	lm	lm	ll	lm	ll	lm	lm	ll	lm	ll	lm	ll	ll	lm	ll	ll	ll	ll	ll	lm	lm	ll	ll	lm	lm	lm	ll
Soc431	<abxcd>	bc	ad	bc	ac	bc	bd	ac	bc	bc	bd	bc	ac	ad	bd	ac	bc	bd	bc	bc	ad	bd	ad	ac	ad	ad	ad	ac	bc	bd	bc	ac	bc	ad	ac	bc	ac	bd	ad	bd	bc	ad	bd	ad	ac	ad	ad	bc	bc
Soc686	<efxeg>	ef	ef	ef	ee	ef	ef	ee	ee	ef	eg	ee	ef	fg	fg	eg	eg	ef	fg	ef	ee	ee	eg	eg	ee	fg	ef	ef	ee	fg	ef	fg	eg	eg	fg	ee	ef	eg	fg	eg	eg	fg	ef	fg	eg	fg	ef	eg	ee
Contig_51707	<efxeg>	eg	ef	ef	fg	ef	fg	ee	eg	fg	ee	ee	ee	ee	ef	ee	eg	ee	eg	ef	eg	fg	ef	eg	fg	eg	ee	fg	ef	ee	fg	eg	ef	fg	ee	fg	ef	ee	fg	fg	ef	fg	eg	ef	ee	ef	ef	fg	eg
Contig_1395	<nnxnp>	nn	np	nn	np	np	nn	np	nn	np	np	np	nn	nn	nn	np	nn	nn	np	np	np	nn	np	np	np	nn	np	nn	np	nn	nn	np	np	nn	nn	nn	nn	np	np	np	np	nn	np	np	np	nn	nn	nn	nn
Contig_11567	<nnxnp>	np	nn	np	nn	nn	np	np	np	nn	np	np	nn	nn	np	nn	np	nn	np	nn	np	nn	nn	nn	nn	np	np	nn	np	nn	nn	nn	np	nn	nn	nn	np	nn	np	nn	np	np	np	np	nn	np	nn	np	nn
Contig_26584	<nnxnp>	nn	np	np	nn	nn	np	np	nn	np	np	nn	np	np	nn	nn	nn	nn	nn	nn	np	nn	nn	nn	np	nn	np	nn	np	nn	nn	np	np	np	np	nn	np	nn	np	np	np	nn	nn	nn	np	nn	nn	nn	nn
Contig_13755	<efxeg>	eg	ee	eg	eg	eg	ef	ee	ee	fg	fg	ef	ef	ef	eg	fg	ef	fg	ee	fg	fg	fg	eg	ee	eg	eg	fg	fg	ee	ef	eg	ef	ef	fg	eg	fg	fg	ef	ef	ee	fg	ef	fg	eg	eg	ef	eg	ef	fg
Contig_96335	<nnxnp>	nn	np	nn	nn	nn	nn	nn	nn	nn	nn	nn	np	np	nn	nn	nn	nn	nn	np	nn	nn	np	nn	np	np	nn	np	np	np	np	np	nn	nn	nn	nn	nn	np	nn	nn	nn	np	--	nn	--	nn	nn	--	nn
Contig_13958	<lmxll>	ll	ll	ll	ll	ll	ll	lm	ll	lm	lm	ll	ll	lm	lm	lm	lm	ll	ll	ll	lm	ll	ll	lm	ll	lm	lm	ll	ll	lm	lm	lm	lm	ll	lm	lm	lm	ll	lm	lm	ll	lm	lm	lm	ll	ll	ll	ll	ll
Contig_18350	<nnxnp>	nn	nn	nn	nn	nn	nn	nn	nn	nn	np	nn	nn	np	np	np	np	nn	np	nn	nn	nn	np	np	nn	np	nn	nn	nn	np	nn	np	np	np	np	nn	nn	np	np	np	np	np	nn	np	np	np	nn	np	nn
Contig_47989	<lmxll>	ll	--	lm	ll	ll	ll	lm	ll	ll	ll	lm	ll	ll	ll	lm	lm	ll	ll	lm	ll	ll	lm	lm	ll	ll	ll	ll	lm	ll	ll	ll	ll	lm	ll	lm	ll	lm	ll	lm	ll	ll	ll	ll	lm	ll	ll	ll	lm
Contig_33841	<lmxll>	lm	ll	ll	lm	lm	lm	ll	lm	ll	ll	lm	ll	lm	lm	lm	ll	ll	ll	lm	ll	ll	ll	ll	lm	ll	lm	lm	ll	ll	ll	lm	ll	lm	lm	ll	lm	lm	ll	lm	ll	lm	ll	ll	lm	lm	lm	ll	ll
Contig_64741	<nnxnp>	np	nn	np	np	np	np	np	np	nn	nn	nn	nn	nn	nn	nn	nn	np	np	nn	nn	nn	np	nn	nn	nn	np	nn	nn	np	np	np	np	nn	np	np	np	np	np	nn	np	np	np	nn	nn	np	nn	np	nn
Contig_11497	<lmxll>	lm	lm	ll	lm	ll	lm	ll	lm	ll	ll	lm	lm	ll	lm	ll	ll	ll	lm	lm	ll	lm	ll	ll	lm	lm	ll	ll	lm	ll	ll	ll	ll	lm	ll	lm	ll	lm	ll	ll	--	ll	ll	ll	lm	lm	ll	ll	lm
Contig_6605	<efxeg>	ee	eg	eg	fg	fg	eg	ee	eg	ef	eg	ee	fg	fg	eg	eg	ef	ef	ef	ef	eg	fg	ef	ee	eg	fg	ee	fg	ee	ef	ee	fg	fg	eg	ef	ee	ef	fg	fg	fg	ef	fg	fg	ee	fg	ef	eg	fg	ef
Soc926	<nnxnp>	nn	nn	nn	np	nn	np	nn	np	np	np	nn	np	np	nn	np	nn	np	np	np	nn	np	np	np	np	np	np	nn	np	nn	np	np	np	nn	nn	np	nn	nn	nn	nn	nn	nn	np	np	nn	nn	np	np	np
Contig_18995	<nnxnp>	nn	np	np	nn	nn	np	--	nn	np	--	np	np	nn	np	--	np	nn	nn	np	nn	np	nn	np	np	np	np	np	nn	nn	np	nn	nn	nn	np	np	np	np	--	nn	nn	np	--	nn	nn	nn	np	np	nn
Contig_1122	<nnxnp>	nn	np	nn	nn	nn	np	np	nn	nn	nn	nn	np	np	np	nn	np	np	np	nn	np	nn	np	nn	np	np	np	np	np	np	np	np	np	nn	nn	np	nn	nn	np	np	np	np	nn	np	nn	nn	np	np	np
Contig_12169	<nnxnp>	nn	np	nn	np	nn	nn	nn	nn	np	nn	nn	np	np	nn	np	np	np	nn	np	nn	np	np	np	np	nn	nn	np	nn	np	np	nn	nn	np	np	np	nn	np	nn	np	nn	nn	nn	nn	np	nn	np	nn	np
Soc973	<abxcd>	bd	ac	bc	ad	bd	ac	bd	bd	ac	bd	bd	bd	ac	ac	bd	ad	bd	bc	bd	bd	bd	ac	bc	bd	ac	bc	ad	bc	bc	bc	ac	bc	bd	bd	bd	ac	bd	ac	ac	ad	ad	ad	bc	ad	ad	ac	ad	ac
Contig_18314	<efxeg>	ef	eg	ee	ee	--	fg	--	eg	ee	--	eg	eg	fg	eg	ef	fg	fg	eg	ef	ef	ef	ef	eg	ee	ee	fg	ee	ee	fg	ee	eg	ef	ee	fg	ee	fg	ef	eg	fg	ee	eg	ef	ee	ef	eg	ef	eg	ef
Contig_81717	<efxeg>	ef	eg	fg	ef	fg	ee	ef	ee	fg	ef	ef	ef	ef	ee	eg	ef	ee	ef	fg	fg	ee	fg	fg	fg	eg	ef	fg	fg	ee	fg	ee	ee	eg	ef	eg	ee	ee	ee	ee	ee	ef	ef	ef	fg	ef	fg	ef	fg
Contig_3312	<lmxll>	lm	lm	lm	ll	lm	ll	ll	ll	lm	ll	lm	ll	lm	lm	ll	ll	ll	ll	lm	ll	lm	ll	lm	lm	ll	lm	ll	lm	ll	lm	ll	ll	lm	lm	lm	ll	ll	lm	lm	lm	lm	ll	lm	lm	lm	lm	lm	lm
Contig_345	<nnxnp>	nn	np	nn	nn	nn	np	np	nn	nn	nn	nn	np	nn	np	nn	np	np	np	nn	np	nn	np	np	np	np	np	np	nn	np	nn	np	np	nn	nn	np	nn	nn	np	np	np	np	nn	np	nn	nn	np	np	np
Contig_64216	<efxeg>	ef	eg	fg	eg	--	ef	ef	fg	ef	ee	eg	eg	ee	ef	ee	ee	ee	ef	ee	eg	ef	eg	ee	ef	fg	fg	fg	eg	ee	eg	fg	ee	eg	fg	ee	fg	ee	ef	fg	fg	fg	ee	ef	fg	ee	fg	ee	fg
Contig_8728	<abxcd>	ad	ad	ad	ac	ad	ad	--	ac	bd	--	ac	ad	bd	bc	bd	bc	ac	ad	ac	bd	ac	ad	bd	ad	bd	bd	ad	ac	bd	bc	bc	bc	ad	bc	bc	bd	ac	bd	bd	ac	bd	bd	bd	ac	ac	ac	ad	ad
Contig_56	<lmxll>	lm	lm	lm	lm	lm	lm	--	ll	ll	lm	ll	lm	ll	lm	lm	lm	lm	lm	lm	ll	ll	lm	ll	lm	lm	ll	lm	ll	ll	ll	ll	ll	lm	ll	ll	ll	ll	--	ll	lm	lm	--	lm	lm	lm	ll	lm	ll
Soc991	<efxeg>	fg	ee	ef	fg	ee	eg	fg	ef	ef	ef	ef	ee	ef	ef	ee	ee	eg	eg	ef	fg	ee	fg	eg	eg	ee	ee	eg	ee	ef	fg	ee	ee	fg	eg	eg	ee	fg	ef	eg	ef	fg	fg	eg	ef	eg	fg	fg	fg
Contig_54081	<nnxnp>	np	nn	np	np	np	nn	--	nn	np	nn	np	nn	nn	nn	np	nn	nn	np	np	nn	nn	nn	np	np	nn	np	nn	np	np	nn	nn	nn	np	nn	np	nn	np	np	nn	nn	nn	--	np	np	np	np	np	np
Soc664	<efxeg>	ee	fg	fg	ef	fg	eg	eg	eg	eg	eg	eg	ef	ee	ee	eg	fg	ee	fg	ee	ef	ef	ef	ee	fg	fg	fg	ee	ee	eg	ee	fg	ee	ee	ee	fg	fg	ee	fg	fg	ef	ef	ee	fg	fg	ef	ef	ef	eg
Contig_80464	<lmxll>	ll	lm	lm	ll	ll	ll	lm	ll	lm	lm	ll	lm	lm	lm	lm	ll	ll	lm	ll	lm	ll	lm	lm	lm	lm	ll	lm	ll	ll	ll	ll	lm	lm	ll	lm	lm	ll	lm	lm	ll	ll	ll	lm	ll	lm	lm	lm	ll
Contig_32866	<lmxll>	lm	ll	lm	lm	lm	ll	lm	ll	lm	lm	ll	lm	ll	lm	ll	ll	lm	lm	lm	lm	ll	lm	lm	ll	ll	ll	lm	lm	lm	lm	ll	ll	ll	lm	ll	ll	ll	ll	lm	ll	lm	lm	lm	lm	ll	lm	lm	lm
Contig_27565	<efxeg>	ef	fg	--	ee	--	eg	--	--	ef	--	ef	eg	ee	fg	--	eg	eg	eg	ee	eg	ee	eg	fg	--	eg	--	--	--	--	fg	eg	eg	ef	ef	fg	ee	ee	fg	fg	fg	fg	--	fg	ef	ef	fg	fg	fg
Contig_45339	<nnxnp>	nn	nn	np	np	nn	np	nn	nn	nn	nn	nn	np	np	np	nn	np	np	np	nn	np	nn	np	nn	np	nn	np	np	nn	np	nn	np	nn	nn	np	nn	nn	nn	nn	np	nn	nn	nn	np	nn	np	np	np	np
Contig_14963	<abxcd>	bd	bc	bc	bd	ad	bc	ac	ad	bc	ad	bc	ac	ad	ac	ad	ac	ad	ad	ac	bd	bc	ad	ac	bc	bc	ac	bc	bd	ad	ac	ad	ad	bd	bc	bc	bc	ac	bc	bd	ad	ac	ad	bd	bc	bd	ac	bc	ad
Contig_1788	<lmxll>	lm	--	lm	lm	--	ll	lm	ll	lm	lm	lm	ll	ll	ll	ll	ll	ll	ll	lm	ll	lm	lm	ll	lm	ll	--	--	ll	lm	lm	lm	lm	lm	lm	lm	ll	lm	lm	--	ll	lm	--	lm	ll	ll	ll	lm	ll
Contig_3250	<efxeg>	fg	fg	fg	ee	eg	ef	fg	ef	ee	ef	fg	ee	ee	fg	ef	eg	ef	ee	ee	ef	ef	ee	ee	ee	ee	ef	fg	ef	eg	ee	ef	ef	fg	eg	ef	eg	fg	fg	fg	eg	eg	ee	ee	fg	fg	eg	ee	ee
Soc1025	<lmxll>	ll	ll	lm	ll	lm	ll	lm	ll	ll	lm	ll	lm	lm	lm	lm	lm	lm	lm	lm	ll	ll	lm	ll	lm	ll	lm	ll	lm	lm	lm	lm	lm	ll	lm	ll	ll	lm	ll	ll	lm	lm	lm	lm	ll	ll	lm	lm	lm
Contig_1918	<nnxnp>	nn	nn	np	np	np	np	np	nn	np	nn	nn	nn	nn	nn	np	np	np	np	nn	nn	np	nn	nn	nn	np	np	nn	nn	nn	np	np	np	nn	nn	nn	np	np	nn	np	np	nn	np	nn	nn	nn	np	nn	np
Contig_6709	<nnxnp>	nn	np	np	nn	nn	np	np	nn	np	nn	np	np	nn	np	nn	np	nn	nn	np	nn	np	nn	np	np	np	np	np	nn	nn	np	nn	nn	nn	np	np	np	np	np	nn	nn	np	--	nn	np	nn	np	np	nn
Contig_3822	<efxeg>	fg	eg	ef	fg	fg	eg	ef	ef	ef	fg	eg	fg	eg	fg	ee	eg	fg	fg	ef	ef	eg	ef	ef	eg	ee	eg	ee	ee	fg	fg	ee	eg	ef	ee	ee	fg	eg	eg	fg	eg	fg	fg	fg	ef	eg	ef	fg	ef
Soc639	<abxcd>	ac	ad	ad	bc	ac	ac	bd	bd	ac	ad	--	bd	bc	ad	ad	ac	ac	bd	bc	ac	bc	ac	ac	ad	bc	bc	ad	bc	ac	ad	bd	bd	bc	bc	bc	ac	ad	bd	ac	bc	ad	bd	ad	bd	ad	bc	ac	ac
Contig_71422	<nnxnp>	np	nn	np	np	--	np	--	nn	np	--	nn	--	np	nn	np	np	nn	nn	np	np	nn	np	nn	nn	np	nn	np	np	np	nn	nn	nn	np	np	np	np	nn	nn	np	np	nn	--	np	nn	nn	np	nn	nn
Contig_50092	<nnxnp>	nn	np	np	nn	np	np	--	--	nn	--	nn	np	np	nn	np	np	--	np	nn	nn	nn	nn	np	nn	np	np	np	nn	nn	np	np	nn	nn	np	nn	nn	nn	nn	np	nn	nn	nn	nn	nn	nn	np	nn	nn
Soc916	<lmxll>	ll	lm	lm	lm	ll	ll	lm	ll	lm	lm	ll	lm	lm	ll	lm	ll	ll	ll	ll	ll	ll	ll	lm	ll	ll	lm	ll	lm	ll	lm	ll	lm	lm	lm	lm	lm	lm	ll	ll	lm	ll	lm	ll	lm	lm	ll	lm	ll
Soc1063	<nnxnp>	nn	nn	nn	np	np	np	np	nn	nn	nn	nn	np	np	nn	nn	nn	np	np	nn	nn	nn	np	nn	np	nn	np	np	nn	nn	nn	nn	nn	nn	np	nn	nn	nn	nn	np	nn	nn	nn	np	nn	np	np	np	np
Contig_15850	<abxcd>	ad	bd	ac	bc	--	bc	--	--	ac	ad	ad	--	ad	ad	bd	bc	bc	bc	ad	bd	ac	bd	ad	ad	ac	ac	ad	bd	bd	bc	ac	ac	bd	bd	ac	ac	ac	bd	ac	ac	bd	--	ad	ad	ad	bc	ad	bc
Contig_4388	<efxeg>	fg	ef	ef	eg	fg	fg	ee	ee	fg	ef	ee	ee	eg	ee	fg	fg	ee	ee	eg	fg	ee	eg	ef	ef	eg	ee	ee	eg	fg	ef	ef	ee	eg	eg	eg	fg	ef	ee	fg	eg	ef	ee	fg	ee	ef	eg	ef	ef
Contig_4454	<efxeg>	fg	ee	ee	eg	ee	eg	--	--	eg	ef	ef	ef	ef	ee	ef	fg	ef	fg	ee	fg	fg	ee	fg	eg	fg	ee	eg	ee	ef	fg	eg	ee	ee	ee	eg	ee	ef	eg	eg	ee	eg	fg	ef	ef	ee	ee	ee	fg
Contig_3031	<efxeg>	ef	fg	ef	ee	fg	fg	ef	ef	ef	ee	ef	ef	fg	ef	ee	ee	fg	ef	eg	fg	ee	ee	ee	ee	fg	fg	eg	ee	eg	--	fg	ef	ee	fg	ef	ee	fg	ee	ee	ee	ef	ef	fg	ef	ef	fg	ef	fg
Contig_78565	<lmxll>	ll	lm	ll	ll	ll	ll	ll	ll	ll	lm	ll	ll	lm	ll	ll	lm	lm	ll	ll	lm	lm	ll	lm	ll	ll	ll	ll	ll	lm	--	lm	ll	lm	ll	ll	--	lm	ll	ll	--	lm	--	lm	lm	lm	ll	ll	ll
Soc541	<abxcd>	ad	bc	ac	bd	ac	bc	ad	ad	bc	ad	ad	ad	bc	bc	ad	bd	ad	ac	ad	ad	ad	bd	ac	ad	bc	ac	bd	ac	ac	ac	bc	ac	ad	ad	ad	bc	ad	bc	bc	bd	bc	bd	ac	bd	bd	bd	bd	bc
Contig_32385	<lmxll>	ll	lm	lm	lm	--	ll	lm	ll	lm	lm	ll	lm	lm	ll	lm	ll	ll	ll	ll	ll	ll	ll	lm	ll	ll	lm	ll	lm	ll	lm	ll	lm	lm	lm	lm	lm	lm	--	ll	lm	ll	lm	ll	lm	lm	ll	lm	ll
Contig_50588	<lmxll>	ll	lm	lm	lm	lm	ll	ll	ll	lm	lm	lm	lm	lm	ll	lm	lm	ll	lm	ll	ll	lm	ll	lm	lm	lm	ll	ll	ll	lm	ll	lm	ll	ll	lm	lm	ll	ll	--	--	lm	lm	ll	lm	lm	--	lm	ll	lm
Contig_72103	<lmxll>	ll	ll	ll	ll	ll	ll	lm	ll	lm	lm	ll	ll	lm	lm	lm	lm	ll	ll	ll	lm	ll	ll	lm	ll	lm	lm	ll	ll	lm	lm	lm	lm	ll	lm	lm	lm	ll	lm	lm	ll	lm	lm	lm	ll	ll	ll	ll	ll
Soc247	<lmxll>	ll	lm	lm	ll	ll	ll	lm	lm	lm	lm	ll	lm	ll	ll	ll	lm	lm	lm	ll	lm	lm	lm	lm	ll	ll	ll	ll	lm	lm	lm	ll	ll	ll	ll	lm	ll	ll	lm	ll	lm	ll	lm	lm	ll	ll	ll	lm	lm
Contig_13809	<nnxnp>	nn	np	nn	nn	np	nn	np	nn	np	nn	nn	np	nn	nn	nn	np	np	np	nn	np	nn	nn	nn	nn	nn	np	np	nn	nn	np	np	nn	nn	np	nn	nn	np	np	nn	np	np	np	nn	np	nn	nn	nn	np
Contig_30269	<lmxll>	ll	ll	ll	lm	lm	lm	lm	ll	lm	ll	lm	lm	lm	ll	ll	lm	lm	ll	lm	ll	lm	lm	ll	ll	lm	ll	ll	lm	lm	lm	lm	ll	ll	ll	lm	ll	ll	ll	lm	ll	ll	lm	ll	ll	lm	lm	ll	ll
Contig_20998	<efxeg>	fg	fg	ee	ee	ee	ee	ee	fg	ef	eg	eg	fg	fg	fg	eg	ee	ee	ef	fg	fg	ee	fg	fg	eg	ef	ef	eg	eg	eg	ef	ef	ee	eg	fg	ef	ef	ef	fg	ee	ee	ee	ef	fg	fg	eg	ee	fg	ef
Contig_14654	<lmxll>	lm	ll	ll	lm	lm	lm	ll	lm	ll	ll	lm	ll	ll	ll	ll	lm	lm	ll	lm	ll	lm	ll	ll	ll	ll	ll	ll	lm	lm	lm	lm	ll	ll	lm	ll	ll	lm	--	ll	lm	lm	--	ll	lm	ll	ll	ll	lm
Contig_11316	<nnxnp>	nn	np	nn	nn	nn	nn	nn	np	np	--	np	np	np	np	np	np	nn	nn	np	nn	np	nn	nn	nn	np	nn	nn	nn	np	nn	np	np	nn	np	nn	np	nn	np	nn	np	nn	nn	nn	np	np	np	nn	nn
Contig_3199	<nnxnp>	nn	nn	nn	np	nn	np	nn	nn	np	nn	nn	np	np	np	nn	np	nn	nn	np	np	np	nn	nn	nn	nn	np	nn	nn	nn	np	np	nn	nn	nn	np	np	nn	nn	nn	nn	np	np	nn	np	nn	np	nn	np
Contig_79653	<lmxll>	lm	ll	ll	lm	--	lm	--	--	ll	--	lm	ll	ll	ll	--	lm	ll	ll	lm	ll	lm	ll	ll	ll	ll	lm	ll	lm	lm	lm	lm	ll	ll	lm	ll	ll	lm	ll	ll	lm	lm	lm	ll	lm	ll	ll	ll	lm
Soc1133	<abxcd>	bd	ad	ad	ad	bc	bd	ad	bd	ac	bc	bd	ad	ad	ad	ad	bc	ad	ac	bc	ad	ac	ad	ac	bd	bc	bd	ac	ac	bd	ad	ad	ad	ad	ac	bc	ac	ac	ac	bd	bc	bc	bc	bd	bd	bc	ac	ac	bd
Contig_2060	<nnxnp>	nn	nn	nn	np	nn	nn	nn	np	np	np	np	nn	nn	nn	np	nn	np	np	nn	nn	np	np	np	np	nn	np	nn	nn	nn	np	np	np	nn	nn	np	np	nn	--	--	np	nn	np	np	nn	nn	np	np	np
Contig_40234	<nnxnp>	nn	nn	nn	np	nn	nn	np	nn	np	np	np	nn	nn	np	nn	nn	np	nn	np	np	np	np	nn	np	nn	nn	nn	np	np	nn	nn	nn	np	nn	np	np	np	np	nn	np	np	--	np	np	np	nn	np	np
Contig_13445	<lmxll>	lm	ll	lm	lm	lm	ll	lm	lm	lm	lm	ll	ll	ll	lm	ll	ll	lm	lm	lm	lm	ll	lm	lm	ll	ll	ll	ll	ll	lm	--	ll	ll	lm	ll	ll	lm	ll	ll	lm	--	lm	ll	lm	lm	ll	lm	lm	lm
Contig_12523	<efxeg>	eg	ee	ef	eg	ef	ef	fg	ee	eg	fg	fg	ee	ee	fg	ee	ef	eg	ee	fg	fg	eg	eg	ee	eg	ee	ee	ee	eg	eg	ef	ef	eg	eg	ee	fg	eg	fg	fg	ee	fg	fg	fg	eg	eg	fg	ef	fg	eg
Contig_75005	<lmxll>	lm	lm	ll	lm	--	lm	--	--	lm	ll	lm	--	ll	ll	--	ll	ll	ll	ll	lm	lm	ll	lm	lm	lm	ll	lm	ll	ll	ll	ll	ll	lm	ll	lm	lm	ll	lm	lm	ll	ll	--	ll	lm	lm	ll	lm	ll
Contig_66704	<nnxnp>	np	nn	nn	np	np	np	np	np	np	np	np	np	np	np	np	np	np	np	nn	np	np	nn	np	nn	nn	nn	nn	nn	nn	np	nn	np	np	np	np	nn	nn	np	np	np	nn	nn	np	nn	np	nn	np	np
Soc507	<efxeg>	ee	ef	ef	eg	ee	ef	ef	fg	fg	eg	eg	ef	fg	ef	fg	ee	eg	eg	ee	ee	eg	fg	eg	eg	ee	fg	ee	ee	ee	eg	fg	fg	ee	ef	eg	eg	ee	ee	fg	fg	ee	eg	eg	ee	ef	eg	eg	eg
Contig_14776	<abxcd>	ac	bd	ac	bc	ac	ad	bc	ac	ac	ad	ac	bc	bd	ad	bc	ac	ad	ac	ac	bd	ad	--	bd	--	bd	bd	bc	ac	ad	--	bc	ac	bd	bc	ac	--	ad	bd	ad	ac	bd	ad	ac	bc	--	bd	ac	ac
Contig_17615	<nnxnp>	np	nn	np	np	nn	nn	np	nn	nn	nn	nn	np	nn	np	nn	np	np	np	np	nn	nn	nn	nn	nn	np	np	nn	np	np	np	nn	nn	np	np	np	np	nn	--	nn	nn	np	--	np	np	np	np	--	np
Contig_33881	<lmxll>	lm	lm	ll	lm	ll	ll	lm	ll	lm	lm	lm	ll	ll	ll	ll	lm	ll	ll	lm	ll	lm	lm	ll	lm	ll	ll	lm	ll	lm	lm	lm	lm	lm	lm	lm	ll	lm	lm	ll	ll	lm	lm	lm	ll	ll	ll	lm	ll
Contig_39806	<nnxnp>	nn	np	np	nn	np	nn	np	nn	nn	nn	nn	nn	nn	nn	np	np	np	nn	np	nn	nn	nn	nn	nn	nn	np	np	nn	nn	np	np	nn	nn	np	nn	nn	nn	nn	nn	nn	np	np	nn	nn	nn	np	np	nn
Contig_88072	<lmxll>	ll	lm	ll	ll	ll	ll	lm	lm	lm	lm	ll	lm	ll	ll	ll	lm	lm	lm	ll	lm	lm	lm	lm	ll	ll	ll	ll	lm	lm	lm	ll	ll	ll	ll	lm	ll	ll	lm	ll	lm	ll	lm	lm	ll	ll	ll	lm	lm
Soc710	<lmxll>	lm	ll	ll	ll	lm	lm	ll	ll	lm	lm	lm	ll	ll	lm	ll	ll	lm	ll	lm	ll	lm	lm	ll	ll	ll	ll	ll	lm	lm	lm	ll	ll	lm	lm	ll	ll	lm	lm	ll	lm	ll	ll	lm	ll	ll	ll	lm	ll
Contig_65483	<efxeg>	fg	eg	fg	fg	ee	eg	ef	ef	ef	ef	ef	fg	fg	fg	fg	fg	fg	fg	eg	fg	ee	eg	ee	eg	ee	eg	eg	ee	fg	ef	eg	ee	ef	eg	ee	ef	ef	ef	eg	ef	ef	fg	ee	ef	fg	ef	ee	eg
Contig_33248	<efxeg>	fg	ef	fg	ef	ee	eg	--	fg	ee	fg	fg	ee	ef	eg	ee	eg	ee	eg	ef	fg	ee	ef	ee	ee	fg	eg	ef	eg	ef	ef	eg	eg	ee	ef	ef	fg	ee	fg	ee	fg	eg	fg	fg	ee	eg	ee	fg	ef
Contig_8185	<abxcd>	bd	bd	bc	bc	ac	ad	bc	ad	bc	bc	bc	ad	ac	ac	ad	ac	ad	ad	bc	ac	bc	bd	ad	bc	ad	ac	bd	ac	bd	bd	bd	bd	bc	bd	bd	ac	bd	--	ad	ad	bd	--	bc	ad	ac	ac	bc	ad
Soc422	<efxeg>	fg	ee	fg	fg	ef	ee	fg	eg	eg	eg	fg	fg	ee	fg	eg	eg	ef	fg	fg	ee	eg	eg	ef	eg	ef	ef	ef	fg	ef	ef	ee	eg	fg	ef	eg	fg	ef	ef	eg	eg	fg	eg	ee	fg	eg	ef	eg	ee
Contig_15747	<efxeg>	eg	ee	eg	fg	eg	eg	ee	eg	eg	ef	fg	ee	ee	fg	eg	ee	ee	ef	fg	ee	fg	eg	eg	eg	eg	ee	ef	eg	fg	ef	ef	fg	eg	ef	fg	eg	ee	fg	fg	ef	ef	ef	eg	ee	eg	eg	eg	ef
Contig_57040	<efxeg>	ef	fg	ef	ee	--	fg	--	ef	ef	--	ef	ef	fg	ef	ee	ee	fg	ef	eg	eg	ee	ef	eg	ee	fg	fg	eg	ef	eg	fg	fg	ef	ee	fg	ef	ee	fg	fg	ee	ee	ef	ee	fg	ef	ef	fg	ef	fg
Contig_14569	<lmxll>	lm	ll	ll	lm	lm	lm	lm	lm	ll	ll	ll	lm	lm	lm	lm	lm	lm	lm	lm	lm	ll	lm	lm	ll	ll	lm	ll	ll	lm	lm	lm	lm	ll	ll	ll	ll	--	ll	ll	--	lm	lm	ll	ll	ll	lm	ll	ll
Contig_92766	<nnxnp>	nn	nn	np	nn	np	nn	nn	nn	np	nn	nn	nn	nn	nn	np	nn	nn	nn	np	np	nn	np	np	np	np	nn	np	np	nn	np	nn	nn	np	np	np	nn	nn	nn	nn	nn	nn	nn	nn	np	nn	np	nn	np
Contig_64606	<lmxll>	ll	lm	lm	lm	lm	ll	ll	ll	lm	lm	lm	lm	lm	ll	lm	lm	ll	lm	ll	ll	lm	ll	lm	lm	lm	ll	lm	ll	lm	ll	lm	ll	ll	lm	lm	ll	ll	ll	ll	lm	lm	ll	lm	lm	ll	lm	ll	lm
Soc429	<efxeg>	ee	eg	eg	ee	eg	ee	fg	fg	ef	fg	fg	fg	eg	eg	eg	ef	ef	ef	eg	ef	ef	fg	ef	eg	ee	eg	ee	fg	fg	ef	ee	eg	eg	eg	ef	eg	eg	ef	ee	eg	ee	ef	fg	eg	eg	eg	fg	ef
Contig_15294	<lmxll>	lm	lm	ll	lm	lm	lm	lm	lm	ll	ll	ll	lm	lm	lm	lm	lm	lm	lm	lm	lm	ll	lm	lm	ll	ll	lm	ll	ll	lm	lm	lm	lm	ll	ll	ll	ll	ll	ll	ll	lm	lm	lm	ll	ll	ll	lm	ll	ll
Contig_5362	<efxeg>	ee	eg	ef	ef	ee	ee	--	fg	ee	ef	ee	eg	eg	ef	--	ee	fg	ee	fg	ee	eg	fg	fg	fg	ee	ee	fg	fg	ee	fg	eg	ef	ee	ef	ee	ee	eg	fg	ef	ee	eg	ee	ee	fg	ef	ee	fg	ef
Contig_6637	<lmxll>	ll	lm	ll	ll	lm	lm	lm	ll	lm	ll	ll	lm	ll	lm	lm	lm	lm	lm	ll	ll	lm	ll	lm	ll	ll	lm	ll	lm	ll	ll	lm	lm	lm	ll	ll	ll	lm	ll	lm	ll	lm	ll	ll	lm	lm	lm	ll	ll
Contig_30294	<lmxll>	ll	ll	lm	ll	lm	lm	lm	ll	ll	lm	lm	ll	lm	lm	ll	lm	ll	ll	ll	lm	ll	ll	ll	ll	ll	ll	ll	ll	ll	lm	lm	lm	ll	ll	lm	ll	lm	lm	ll	lm	lm	--	ll	ll	lm	lm	lm	ll
Contig_22623	<nnxnp>	nn	nn	nn	np	nn	nn	np	nn	np	np	np	nn	nn	np	nn	nn	np	nn	np	np	np	np	nn	np	nn	nn	nn	np	np	nn	nn	np	np	nn	np	np	np	np	nn	np	np	np	np	np	np	nn	np	np
Contig_15392	<efxeg>	ee	fg	eg	ef	eg	fg	eg	ee	fg	ee	eg	ee	ef	fg	eg	ef	ee	eg	ee	ee	ee	ef	ee	eg	fg	eg	ef	ee	eg	eg	fg	ee	ee	ee	ee	fg	ee	fg	fg	ef	fg	ef	eg	fg	ef	ef	ef	fg
Contig_10356	<efxeg>	ef	ef	fg	fg	fg	ee	--	ef	eg	eg	ee	eg	ee	fg	--	ee	eg	ef	eg	eg	eg	fg	ef	fg	ef	eg	eg	ef	eg	fg	ee	ee	eg	fg	eg	eg	ee	ee	fg	eg	eg	eg	fg	fg	eg	fg	ee	eg
Contig_26441	<nnxnp>	np	nn	np	np	--	np	--	np	np	nn	np	--	np	np	np	nn	nn	nn	np	nn	np	np	np	np	np	nn	nn	np	np	nn	nn	np	np	nn	np	np	--	--	np	nn	nn	nn	np	--	np	np	np	nn
Soc1041	<lmxll>	lm	lm	lm	lm	lm	lm	ll	ll	lm	ll	ll	ll	ll	lm	ll	ll	ll	ll	lm	ll	ll	lm	ll	lm	lm	lm	lm	lm	ll	ll	lm	lm	lm	lm	ll	lm	ll	ll	lm	lm	lm	ll	ll	ll	lm	lm	lm	ll
Contig_10322	<lmxll>	ll	ll	ll	lm	ll	ll	ll	ll	ll	lm	lm	ll	ll	lm	ll	lm	ll	lm	lm	ll	ll	ll	ll	lm	lm	ll	ll	ll	lm	lm	lm	lm	ll	lm	lm	ll	ll	ll	lm	lm	lm	lm	ll	lm	ll	ll	ll	lm
Contig_37123	<nnxnp>	nn	np	np	np	nn	nn	nn	np	nn	nn	np	np	nn	nn	nn	nn	nn	nn	nn	np	nn	np	nn	nn	np	np	np	np	nn	np	np	nn	np	np	nn	np	nn	nn	np	np	nn	nn	nn	np	nn	np	nn	np
Soc652	<lmxll>	ll	ll	lm	lm	lm	lm	lm	ll	ll	lm	lm	ll	ll	ll	lm	lm	lm	ll	ll	ll	lm	ll	ll	lm	ll	ll	lm	lm	ll	ll	ll	lm	lm	ll	ll	ll	ll	ll	lm	lm	lm	ll	ll	ll	lm	lm	ll	ll
Contig_14830	<abxcd>	bc	ad	ad	bd	bc	bd	ad	bc	bc	bc	ac	bc	bc	bd	ac	ac	bd	bc	ad	bd	bc	ad	ac	bd	bd	bc	bc	ad	bd	bd	bd	bc	ad	bd	ad	bd	ad	bc	ac	bc	bc	bc	bd	ac	bd	bc	bd	ac
Contig_47600	<efxeg>	fg	eg	eg	eg	fg	fg	ee	ef	eg	ee	ef	eg	ee	ef	eg	fg	ef	fg	fg	fg	ef	ef	eg	ef	fg	eg	fg	ee	ef	eg	ef	eg	ee	ee	ee	ee	ee	ef	ef	ee	ef	ee	ef	ee	ee	fg	eg	ef
Contig_27294	<lmxll>	ll	lm	ll	ll	lm	ll	lm	ll	lm	lm	lm	lm	lm	lm	lm	lm	ll	ll	lm	ll	lm	lm	ll	ll	ll	ll	lm	ll	lm	ll	ll	lm	ll	ll	ll	lm	lm	ll	ll	ll	ll	ll	lm	ll	ll	ll	ll	ll
Contig_5976	<lmxll>	lm	ll	ll	ll	lm	lm	ll	lm	ll	lm	lm	ll	ll	ll	ll	lm	ll	ll	lm	ll	ll	ll	ll	lm	lm	lm	ll	ll	lm	ll	ll	ll	ll	ll	lm	ll	ll	ll	lm	lm	lm	lm	lm	lm	ll	ll	ll	lm
Soc635	<efxeg>	eg	ee	eg	fg	eg	ef	ef	fg	eg	fg	eg	ef	eg	ee	fg	ef	ef	ef	eg	ef	eg	ef	ee	ee	ef	ee	ef	eg	ef	eg	ef	ef	eg	eg	ee	fg	fg	ee	ee	ef	ee	--	ee	eg	eg	ee	ee	ee
Contig_40908	<nnxnp>	nn	np	nn	nn	nn	np	np	np	nn	nn	np	np	np	np	nn	np	np	np	nn	nn	nn	nn	np	nn	nn	np	nn	nn	np	nn	np	nn	nn	np	nn	np	nn	np	np	nn	np	nn	nn	nn	np	nn	np	nn
Contig_9476	<lmxll>	ll	ll	ll	lm	ll	ll	lm	lm	ll	ll	lm	lm	lm	lm	ll	ll	lm	lm	lm	ll	lm	lm	ll	ll	lm	lm	lm	lm	ll	ll	ll	lm	lm	lm	lm	ll	ll	lm	ll	--	ll	--	ll	lm	ll	lm	ll	ll
Contig_13328	<lmxll>	ll	lm	ll	lm	ll	ll	ll	ll	lm	ll	ll	ll	ll	lm	ll	lm	ll	lm	ll	ll	ll	--	ll	ll	lm	ll	lm	ll	ll	--	lm	ll	ll	ll	ll	--	ll	lm	lm	--	lm	lm	ll	lm	lm	lm	lm	lm
Soc1044	<nnxnp>	np	np	nn	nn	nn	nn	nn	np	nn	np	np	np	np	np	np	nn	nn	nn	np	np	nn	np	np	np	nn	nn	np	np	np	nn	nn	nn	np	np	nn	nn	nn	np	nn	nn	nn	nn	np	np	np	nn	np	nn
Contig_62904	<lmxll>	ll	ll	lm	ll	lm	lm	--	lm	lm	--	lm	ll	ll	lm	--	lm	lm	lm	lm	ll	lm	ll	ll	ll	ll	lm	ll	lm	lm	lm	ll	lm	ll	ll	lm	ll	lm	ll	lm	--	ll	lm	ll	ll	lm	lm	lm	lm
Contig_24273	<lmxll>	lm	ll	ll	ll	ll	ll	ll	ll	ll	ll	ll	ll	ll	ll	ll	lm	ll	lm	ll	lm	lm	ll	lm	ll	lm	ll	ll	ll	ll	lm	ll	ll	lm	ll	ll	ll	ll	ll	ll	ll	ll	lm	ll	ll	ll	ll	ll	lm
Contig_460	<lmxll>	lm	lm	lm	lm	ll	lm	ll	ll	lm	ll	lm	ll	ll	ll	ll	ll	ll	ll	ll	lm	lm	ll	ll	lm	lm	ll	lm	lm	ll	ll	ll	ll	lm	lm	lm	lm	ll	lm	lm	ll	ll	ll	lm	lm	lm	ll	lm	ll
Contig_68586	<lmxll>	lm	lm	lm	ll	--	lm	--	ll	ll	ll	lm	ll	ll	ll	ll	ll	lm	ll	lm	ll	ll	lm	ll	lm	lm	lm	ll	lm	ll	ll	lm	lm	ll	lm	ll	ll	lm	--	--	ll	lm	ll	ll	lm	--	lm	lm	--
Contig_10236	<lmxll>	ll	lm	lm	lm	lm	lm	lm	lm	lm	ll	ll	ll	lm	ll	lm	ll	ll	ll	ll	lm	lm	ll	ll	ll	lm	lm	ll	ll	ll	ll	lm	lm	ll	ll	ll	lm	lm	ll	lm	lm	ll	lm	lm	lm	lm	lm	ll	ll
Contig_6276	<nnxnp>	nn	nn	np	nn	np	nn	nn	nn	np	np	np	np	nn	nn	nn	nn	nn	np	nn	nn	nn	np	nn	np	nn	nn	np	nn	nn	nn	np	nn	nn	nn	nn	nn	nn	nn	nn	--	nn	np	np	nn	np	nn	nn	nn
Contig_24351	<lmxll>	lm	ll	lm	lm	ll	ll	lm	lm	lm	lm	lm	ll	lm	lm	ll	ll	ll	ll	lm	lm	ll	lm	ll	ll	ll	ll	ll	ll	lm	lm	ll	ll	lm	ll	ll	ll	lm	lm	ll	lm	lm	lm	ll	lm	ll	lm	lm	lm
Contig_13947	<nnxnp>	np	np	np	nn	np	np	np	nn	np	nn	nn	np	np	nn	np	nn	nn	np	nn	np	nn	nn	np	np	np	np	np	nn	np	--	nn	nn	np	nn	nn	np	nn	np	np	nn	np	np	np	nn	nn	nn	np	np
Contig_7672	<nnxnp>	np	nn	np	np	--	nn	--	np	np	--	np	np	np	nn	np	nn	nn	np	np	nn	nn	np	nn	nn	np	nn	np	nn	nn	np	np	np	nn	nn	nn	nn	np	np	np	np	np	--	np	np	np	nn	nn	nn
Soc1012	<abxcd>	bc	ad	ac	ac	ac	ad	bd	ad	ac	ac	ad	ad	bd	bd	bc	bd	bd	ad	ac	bc	bc	bc	ad	bc	ac	bd	ac	bc	bd	ac	ad	bc	ac	bd	ac	bd	ac	ad	bd	ac	ad	bc	bc	bc	ad	bc	ad	bc
Contig_38845	<efxeg>	ef	eg	eg	ee	fg	fg	--	fg	eg	--	fg	ef	ef	ee	--	eg	ef	eg	ef	ee	ee	ee	ef	fg	eg	fg	ee	ef	fg	ef	fg	ef	ef	ef	fg	eg	ef	eg	eg	ee	ee	ee	fg	eg	ee	ee	ee	eg
Contig_19553	<efxeg>	fg	ee	ee	fg	ee	ee	eg	ef	fg	eg	eg	ef	ee	eg	ef	ee	fg	ef	fg	fg	fg	fg	ee	fg	ef	ef	ef	eg	fg	ee	ee	eg	fg	ef	eg	fg	eg	fg	ef	eg	eg	eg	fg	eg	eg	ee	eg	fg
Soc753	<efxeg>	eg	ee	ef	eg	ef	ef	fg	ee	eg	fg	fg	ee	ef	fg	eg	ef	eg	ee	eg	fg	eg	eg	ef	eg	ee	ee	ee	eg	eg	ef	ef	fg	eg	ee	fg	eg	fg	fg	ee	fg	fg	fg	eg	eg	fg	ef	fg	eg
Contig_25514	<nnxnp>	nn	np	np	nn	nn	np	np	np	nn	np	np	np	nn	np	np	nn	nn	np	nn	np	nn	nn	nn	np	nn	nn	np	nn	nn	np	np	np	nn	np	nn	np	np	np	nn	nn	np	np	np	np	np	nn	nn	nn
Contig_5908	<nnxnp>	np	nn	nn	np	nn	nn	--	np	nn	nn	nn	np	np	nn	nn	np	np	nn	np	np	np	np	np	nn	nn	nn	np	np	nn	nn	nn	np	np	np	np	nn	np	--	nn	np	nn	--	nn	nn	np	np	np	nn
Contig_16452	<lmxll>	lm	lm	lm	ll	lm	lm	lm	lm	lm	ll	ll	lm	lm	ll	lm	lm	lm	ll	ll	lm	ll	lm	lm	lm	lm	lm	ll	lm	ll	ll	ll	ll	lm	ll	ll	lm	lm	ll	ll	ll	ll	ll	lm	lm	lm	lm	lm	ll
Soc1029	<abxcd>	ad	bc	bd	bc	ad	ac	bc	bd	ad	ac	ad	ad	bd	ac	ad	bc	ac	bd	ad	ac	ac	ad	bc	ac	bd	bc	ad	bc	--	bd	ad	bd	ac	ac	ac	ac	bd	ad	--	ad	bd	ad	ad	ad	bd	ac	ac	bc
Soc588	<abxcd>	ac	bd	bc	bc	bc	ad	bd	bd	ac	ac	ad	ad	ad	bd	ac	ad	ac	bd	ac	ac	ac	bc	bd	bc	bc	ad	bc	bc	ad	bc	ad	ac	bc	bd	bc	ad	ac	bd	bd	ac	bd	ac	bc	bc	ad	bc	ad	ac
Contig_57994	<nnxnp>	np	nn	np	np	np	np	np	nn	nn	np	np	nn	nn	np	np	np	nn	np	nn	np	nn	nn	nn	nn	np	np	nn	nn	np	nn	nn	np	np	np	np	np	nn	nn	np	np	nn	np	np	np	nn	np	nn	np
Contig_22151	<lmxll>	lm	lm	lm	lm	lm	lm	ll	lm	ll	ll	lm	lm	ll	ll	ll	ll	lm	lm	lm	ll	lm	lm	ll	lm	ll	ll	lm	lm	ll	ll	ll	ll	lm	ll	ll	ll	lm	ll	ll	lm	ll	ll	ll	lm	lm	lm	lm	lm
Contig_43667	<nnxnp>	np	np	np	np	nn	np	np	np	nn	nn	nn	nn	np	nn	np	nn	nn	nn	np	np	np	nn	np	nn	np	np	np	nn	np	np	nn	np	np	nn	np	np	np	np	np	nn	np	nn	nn	nn	nn	nn	np	np
Contig_58982	<nnxnp>	nn	np	nn	nn	nn	np	nn	nn	nn	np	nn	nn	np	np	nn	nn	np	nn	nn	np	np	np	nn	np	np	np	nn	nn	np	nn	nn	nn	np	nn	nn	nn	np	np	np	nn	np	np	np	nn	np	np	nn	nn
Contig_82985	<nnxnp>	np	nn	nn	np	--	np	--	nn	np	nn	nn	nn	np	nn	np	np	nn	nn	np	np	nn	np	nn	nn	np	nn	nn	np	np	nn	nn	nn	np	np	np	np	nn	nn	np	--	nn	nn	np	nn	nn	np	nn	nn
Contig_3200	<abxcd>	bc	bd	ac	ac	bc	bc	ac	bc	bc	ac	bc	bc	bc	bc	ac	bc	ac	ac	ad	bc	bc	ad	ac	ad	bd	bc	ad	ad	bd	ad	bd	bc	bc	ac	bc	bd	bd	bc	ac	ac	ad	bd	bc	ad	ac	bc	ad	ac
Contig_105112	<lmxll>	ll	lm	ll	ll	ll	lm	ll	ll	ll	ll	lm	ll	lm	ll	lm	lm	ll	ll	ll	ll	lm	ll	ll	lm	lm	lm	ll	lm	ll	ll	lm	lm	ll	lm	lm	ll	lm	lm	ll	lm	ll	ll	ll	ll	lm	ll	ll	ll
Contig_14434	<abxcd>	ad	bc	bc	ad	bc	ac	bd	ac	bd	bd	bd	ac	bc	ad	ac	bc	ad	ac	ad	ad	ad	ad	bc	ad	ac	ac	ac	bd	ad	bc	ac	bd	ad	bc	bd	ad	bd	ad	ac	bd	bd	bd	ad	bd	bd	bc	bd	ad
Contig_615	<efxeg>	ef	eg	ee	ee	ef	fg	ee	ee	ef	fg	ef	ee	eg	fg	ee	eg	fg	ef	ef	eg	fg	fg	eg	eg	eg	eg	ee	ef	fg	fg	ee	ee	eg	ee	ef	ee	fg	eg	fg	ef	eg	eg	ef	ee	ee	eg	ef	ef
Contig_4129	<nnxnp>	np	nn	nn	np	--	nn	--	np	nn	nn	nn	nn	nn	np	np	np	np	np	nn	nn	nn	nn	nn	nn	np	nn	nn	nn	np	nn	nn	nn	np	nn	nn	nn	np	nn	nn	nn	np	np	np	nn	np	np	np	nn
Contig_10041	<lmxll>	lm	lm	lm	ll	ll	lm	lm	lm	ll	lm	lm	lm	ll	lm	lm	ll	lm	ll	ll	ll	lm	ll	ll	ll	ll	lm	lm	lm	ll	ll	lm	lm	ll	lm	ll	ll	lm	ll	lm	lm	lm	ll	ll	lm	lm	ll	ll	ll
Contig_2098	<nnxnp>	nn	nn	nn	nn	nn	nn	nn	np	nn	np	np	nn	nn	np	nn	np	np	nn	nn	nn	np	np	nn	nn	nn	nn	nn	np	nn	np	np	np	nn	np	np	nn	np	nn	nn	np	nn	nn	nn	np	np	np	nn	nn
Soc783	<abxcd>	ad	ac	bc	bd	ac	ac	ac	ac	bc	ac	ac	ad	ad	bd	ac	bc	ad	bc	ad	bd	bd	bd	ad	ac	bc	ac	bd	ad	ac	ad	ac	ad	ad	ad	ac	bc	ad	bc	bc	bd	bd	ad	bc	bc	bd	bd	bd	bc
Contig_11876	<nnxnp>	np	np	np	np	nn	np	nn	nn	nn	nn	nn	np	np	np	np	np	np	np	np	np	nn	np	nn	np	nn	np	np	nn	np	nn	np	nn	nn	nn	nn	nn	nn	nn	np	nn	nn	np	nn	nn	np	nn	nn	np
Soc416	<efxeg>	eg	ef	fg	eg	eg	ee	fg	ee	fg	fg	eg	ef	ef	ef	fg	ee	ee	fg	eg	ef	ee	ef	fg	fg	ef	eg	ef	eg	ee	ee	ee	ef	fg	ee	fg	ef	eg	fg	ef	eg	ee	eg	fg	eg	ef	ef	fg	eg
Contig_40155	<efxeg>	fg	ef	ee	eg	fg	ef	ee	eg	ef	eg	ef	ef	fg	ee	eg	ee	eg	fg	ee	fg	ee	eg	ef	ee	ef	ee	ee	eg	fg	ee	eg	fg	eg	ee	ef	ef	ee	ee	fg	eg	ee	eg	eg	eg	fg	ee	ee	eg
Contig_16690	<abxcd>	bd	bd	bd	ac	bd	bc	bd	bd	bc	ad	bd	bc	bc	bc	ad	bc	bd	bd	ac	bc	ac	bd	ad	ad	bd	ac	ad	ad	ad	bc	bc	bd	ad	bd	bc	ac	bd	ac	ad	--	bc	bc	bd	bc	bc	bc	bd	bc
Contig_2440	<nnxnp>	nn	nn	np	np	nn	nn	nn	np	np	np	nn	nn	nn	nn	nn	nn	np	nn	np	nn	nn	np	np	np	np	nn	nn	nn	nn	nn	nn	nn	nn	nn	nn	np	nn	nn	np	np	np	nn	nn	np	nn	nn	nn	nn
Contig_1062	<nnxnp>	np	nn	np	nn	nn	np	np	np	nn	np	np	nn	nn	np	nn	nn	nn	np	nn	np	nn	nn	nn	nn	np	np	nn	np	nn	nn	np	np	nn	nn	nn	np	nn	--	nn	np	np	--	np	nn	np	nn	np	nn
Soc19	<abxcd>	bd	ad	bc	ac	bc	ac	ac	ad	ac	bd	bd	ad	bd	bd	ad	ac	ac	ac	bd	ad	ac	ad	bd	bd	bc	bc	bd	ad	ad	ac	bc	bc	ad	ad	bc	bc	bc	ad	bc	bc	ad	bc	bd	bd	bd	ac	bd	bc
Soc878	<efxeg>	ee	ef	eg	ee	eg	ef	ee	ef	eg	ee	ee	ee	ee	ee	fg	ef	ee	ee	eg	eg	ef	eg	eg	eg	fg	ee	eg	eg	ee	eg	ef	ef	fg	eg	fg	ef	ef	ef	ef	ef	ee	ee	ee	eg	ee	eg	ee	eg
Contig_46783	<nnxnp>	np	np	nn	np	--	np	np	np	nn	np	np	np	np	np	nn	np	np	np	nn	nn	np	nn	nn	nn	nn	np	nn	nn	np	nn	np	np	nn	nn	nn	np	np	np	np	np	np	np	np	nn	np	nn	np	nn
Contig_30416	<nnxnp>	np	nn	nn	np	--	nn	--	np	nn	--	nn	np	np	nn	np	nn	np	np	nn	np	nn	np	nn	nn	nn	nn	nn	np	np	nn	np	np	np	nn	nn	nn	nn	nn	np	np	nn	np	np	nn	np	nn	nn	np
Soc725	<efxeg>	fg	ee	fg	fg	eg	eg	fg	ef	ef	ef	ef	ee	ef	ef	ee	ee	eg	eg	ef	fg	ee	fg	eg	eg	ee	eg	eg	ee	ef	fg	ee	ee	fg	eg	eg	ee	fg	ef	eg	ef	fg	fg	eg	ef	eg	fg	fg	fg
Soc696	<abxcd>	bd	ac	bc	ac	bd	bd	bd	bc	bd	ad	ac	ac	ad	bd	ad	ad	ad	bd	ad	ac	bd	bc	ad	bd	bc	bc	bc	ac	ad	ac	ac	ad	ac	bc	ad	bc	ad	bd	bc	bc	bc	ad	ad	bc	ad	bc	ad	bc
Soc701	<abxcd>	ad	bc	bd	bd	ad	ac	bc	bd	ad	ac	ad	ad	bd	ac	ad	bc	ac	bd	ad	ac	ac	ad	bc	ac	bd	bc	ad	bc	ac	bd	ad	bd	ac	ac	ac	ac	bd	ad	bd	ad	bd	ad	ad	ad	bd	ac	ac	bc
Contig_30988	<nnxnp>	np	nn	np	np	np	np	np	nn	nn	np	np	nn	nn	np	np	np	nn	np	nn	np	nn	nn	nn	nn	np	np	nn	nn	np	nn	nn	np	np	np	np	np	nn	nn	np	np	nn	np	np	np	nn	np	nn	np
Contig_28647	<lmxll>	ll	ll	ll	lm	--	lm	--	ll	lm	lm	lm	lm	ll	ll	ll	ll	ll	ll	lm	ll	lm	ll	ll	lm	lm	lm	ll	ll	lm	lm	lm	lm	ll	ll	lm	ll	ll	ll	ll	lm	lm	ll	ll	ll	lm	lm	lm	ll
Contig_1745	<efxeg>	ef	ee	fg	eg	fg	eg	eg	ee	eg	ef	ef	ee	ef	ef	ee	eg	eg	eg	ef	ef	eg	ee	ef	ef	fg	fg	ef	ee	ee	eg	fg	fg	ee	ee	fg	fg	fg	ee	fg	eg	ee	fg	ef	ef	ef	eg	ef	fg
Contig_60539	<lmxll>	ll	lm	lm	lm	--	--	--	--	lm	--	lm	--	ll	ll	--	ll	ll	lm	lm	ll	ll	ll	lm	ll	lm	ll	lm	ll	ll	lm	lm	ll	lm	ll	lm	ll	lm	lm	ll	lm	lm	--	ll	ll	--	ll	lm	ll
Contig_2014	<lmxll>	ll	ll	ll	lm	ll	ll	ll	ll	ll	lm	ll	ll	ll	ll	lm	ll	ll	ll	lm	ll	lm	ll	lm	lm	ll	lm	lm	lm	lm	ll	ll	ll	lm	ll	ll	lm	ll	lm	lm	lm	ll	--	ll	ll	ll	ll	ll	ll
Contig_45511	<efxeg>	fg	fg	fg	eg	eg	ef	ef	fg	eg	fg	fg	eg	ee	ef	fg	ee	ee	ee	ee	fg	eg	ee	fg	ef	ee	ef	eg	ef	ee	ef	ee	ee	fg	eg	ef	eg	eg	ee	ee	ee	ee	eg	ef	eg	eg	ef	ee	ee
Contig_6405	<nnxnp>	np	np	nn	np	np	np	nn	nn	nn	np	np	np	np	np	nn	np	np	np	nn	nn	np	--	nn	np	nn	np	nn	nn	np	--	nn	np	nn	nn	nn	np	np	np	np	--	np	--	np	nn	np	nn	np	nn
Soc987	<nnxnp>	nn	np	np	nn	np	np	np	np	np	np	np	np	nn	nn	np	np	nn	np	nn	nn	nn	nn	nn	np	np	np	nn	nn	np	nn	nn	nn	np	nn	np	np	nn	np	np	nn	nn	nn	np	np	nn	nn	nn	np
Soc644	<efxeg>	ef	fg	fg	eg	eg	fg	ef	fg	ee	fg	ef	eg	eg	fg	fg	ee	ee	ee	ee	fg	eg	ee	fg	fg	ee	ef	eg	ef	ee	ef	eg	eg	fg	ee	ef	ee	eg	ee	eg	ee	eg	eg	ef	eg	ee	fg	eg	ee
Soc401	<nnxnp>	nn	np	np	nn	nn	np	np	np	nn	np	np	nn	nn	np	np	np	nn	np	nn	np	nn	nn	nn	np	nn	nn	np	nn	nn	np	np	np	nn	np	nn	np	np	nn	nn	nn	np	np	np	np	nn	nn	nn	nn
Contig_104612	<lmxll>	lm	ll	ll	ll	lm	ll	lm	lm	ll	ll	ll	lm	lm	lm	lm	lm	lm	lm	lm	ll	ll	lm	lm	ll	ll	lm	ll	ll	lm	lm	lm	lm	ll	ll	ll	ll	lm	ll	ll	lm	lm	lm	ll	ll	ll	lm	ll	ll
Soc572	<abxcd>	ac	bd	ad	bd	ac	ac	bc	bd	ac	bc	bd	bd	ac	ac	bc	bc	bc	bc	bc	bd	ac	bd	bc	ac	bd	ad	ad	bd	ac	bd	ad	bc	ad	ad	bc	ad	ac	ac	ad	ad	bc	bc	ac	ad	bc	bd	bc	ad
Contig_25425	<lmxll>	lm	ll	ll	lm	lm	ll	ll	ll	ll	lm	lm	ll	ll	ll	ll	lm	ll	lm	lm	lm	ll	ll	lm	lm	lm	ll	ll	lm	lm	lm	ll	ll	lm	ll	lm	lm	ll	lm	ll	ll	ll	lm	lm	ll	ll	lm	lm	lm
Contig_33574	<nnxnp>	np	np	nn	np	np	np	--	np	nn	--	np	np	np	np	nn	np	np	np	nn	nn	np	nn	nn	nn	nn	np	nn	nn	np	nn	nn	np	nn	nn	nn	np	np	np	np	np	np	np	np	nn	np	nn	np	nn
Contig_17070	<lmxll>	lm	ll	ll	lm	ll	lm	ll	lm	ll	ll	ll	lm	ll	lm	lm	ll	lm	lm	lm	lm	lm	lm	ll	lm	lm	lm	lm	ll	lm	ll	lm	ll	lm	ll	ll	lm	ll	lm	lm	ll	ll	ll	lm	ll	ll	ll	ll	lm
Contig_18794	<nnxnp>	nn	np	nn	nn	nn	nn	nn	nn	nn	nn	nn	np	np	nn	nn	nn	nn	nn	np	nn	nn	np	nn	np	np	nn	np	np	nn	np	np	nn	nn	nn	nn	nn	np	nn	nn	nn	np	np	nn	np	nn	nn	np	nn
Contig_33862	<efxeg>	fg	fg	fg	eg	ef	fg	ee	ee	ee	ee	ef	eg	eg	eg	eg	eg	fg	eg	fg	eg	ee	fg	ee	fg	ef	fg	eg	ef	eg	ee	fg	ef	ee	ef	ee	ee	ef	ee	eg	ee	ee	--	ee	ef	eg	ef	ef	fg
Contig_40856	<lmxll>	lm	ll	ll	lm	lm	ll	lm	lm	ll	ll	ll	lm	lm	lm	lm	lm	lm	lm	lm	ll	ll	lm	lm	ll	ll	lm	ll	ll	lm	lm	lm	lm	ll	ll	ll	ll	--	--	--	lm	lm	lm	ll	ll	ll	lm	ll	ll
Contig_88237	<efxeg>	fg	eg	eg	ef	fg	eg	eg	ee	ee	ef	ef	eg	ee	eg	ef	fg	ef	ef	fg	fg	ef	ee	ef	ef	fg	ee	fg	fg	fg	ef	ee	ee	fg	eg	ef	ef	fg	fg	ee	ee	fg	ef	ef	fg	eg	ef	ef	ef
Soc604	<abxcd>	bc	ad	bc	bd	ad	ac	ac	ac	ad	bc	bc	ad	bd	ac	ad	bd	bd	ac	bd	bc	ad	bd	ad	bd	ac	ac	bd	ac	bd	ad	ac	ac	ad	bd	bd	bc	ad	bc	ad	bc	ac	bc	bc	ad	ac	ad	bc	bd
Contig_31777	<efxeg>	ee	fg	fg	ef	--	eg	--	eg	eg	--	eg	ef	ee	ee	eg	fg	ee	fg	ee	ef	ef	ef	ee	fg	fg	eg	ee	ee	eg	ee	fg	ee	ee	ee	fg	fg	ee	fg	fg	ef	ef	ee	fg	fg	ef	ef	ef	eg
Contig_51690	<nnxnp>	nn	np	--	nn	--	np	--	nn	np	--	nn	nn	np	np	nn	nn	nn	nn	np	np	nn	nn	nn	nn	np	np	nn	nn	np	np	np	nn	nn	np	nn	np	--	--	nn	nn	np	--	nn	--	nn	np	nn	np
Contig_17600	<lmxll>	ll	lm	lm	lm	lm	lm	lm	lm	lm	ll	ll	ll	lm	ll	lm	ll	ll	ll	ll	lm	lm	ll	ll	ll	lm	lm	ll	ll	ll	ll	lm	lm	ll	ll	ll	lm	lm	ll	lm	lm	ll	lm	lm	lm	lm	lm	ll	ll
Contig_39204	<efxeg>	ee	ee	ee	eg	ef	ef	--	ef	eg	ee	ee	ef	fg	fg	fg	fg	ef	ef	eg	fg	eg	eg	fg	eg	ef	fg	eg	fg	eg	ee	ee	ee	eg	ee	ee	fg	eg	eg	fg	ef	ee	ee	ee	ef	ef	fg	eg	ef
Soc1006	<efxeg>	fg	ef	ee	eg	ef	ef	ee	eg	ef	eg	ef	ef	fg	ee	fg	ee	fg	fg	ee	fg	ee	eg	ef	ee	ef	ee	ee	eg	fg	ee	eg	fg	eg	ee	--	--	ee	ee	fg	ee	ee	eg	eg	eg	fg	ee	ee	fg
Contig_17279	<efxeg>	fg	ee	eg	fg	fg	ef	eg	ef	eg	eg	fg	ee	ee	ee	eg	ef	ef	eg	fg	ee	ef	ee	eg	eg	ee	fg	ee	fg	ef	ef	ef	ee	eg	ef	eg	ee	fg	eg	ee	fg	ef	fg	eg	fg	ee	ee	eg	fg
Contig_3899	<nnxnp>	np	nn	nn	nn	np	np	np	nn	np	np	nn	nn	np	np	np	np	np	np	np	nn	np	nn	np	np	nn	nn	nn	nn	np	nn	nn	np	nn	nn	np	nn	np	np	nn	nn	np	np	np	nn	np	nn	np	nn
Contig_29953	<efxeg>	eg	eg	eg	fg	ee	eg	--	--	ef	ef	ee	fg	fg	fg	fg	fg	eg	fg	eg	fg	ef	eg	ef	eg	ee	eg	fg	ee	fg	ef	eg	ee	ef	ee	ef	ef	ee	ef	fg	ef	ee	fg	ef	ee	fg	ee	ee	eg
Contig_47650	<abxcd>	ac	bc	ac	ad	ac	ac	ac	ad	ad	bd	ac	ac	bc	ac	ac	bc	bd	ac	ad	bc	bc	ad	bd	ad	ad	ac	ac	ac	bc	ac	bc	ac	bc	ac	ac	ad	bc	ac	ad	ad	bd	ac	bc	bd	bc	ac	ac	ac
Soc538	<abxcd>	ad	bc	bc	ad	ac	ad	bc	bc	bd	bc	ac	bc	ac	ac	ac	bd	bd	bd	ac	bd	bc	bc	bd	ac	ad	ac	ad	bc	bc	bd	ad	ac	ac	ac	bd	ac	ac	bd	ad	bc	ac	bd	bc	ac	ac	ac	bc	bd
Contig_4159	<lmxll>	ll	ll	ll	ll	--	ll	--	--	ll	lm	lm	lm	ll	lm	ll	lm	ll	ll	lm	ll	ll	ll	lm	lm	ll	ll	lm	lm	ll	ll	ll	ll	lm	ll	ll	ll	--	--	ll	ll	ll	--	ll	ll	--	ll	--	lm
Contig_8433	<nnxnp>	np	np	np	nn	nn	nn	nn	np	np	np	np	nn	nn	np	np	nn	nn	nn	np	nn	np	nn	np	nn	np	nn	nn	np	nn	np	nn	np	np	nn	np	np	np	np	nn	np	np	np	nn	np	nn	nn	nn	nn
Contig_6334	<lmxll>	ll	lm	ll	ll	ll	lm	ll	lm	lm	--	ll	ll	lm	ll	lm	lm	ll	ll	lm	lm	lm	lm	lm	lm	ll	ll	ll	ll	ll	ll	ll	ll	ll	ll	lm	ll	ll	ll	lm	lm	ll	lm	lm	ll	ll	ll	lm	lm
Contig_29569	<lmxll>	lm	ll	lm	lm	ll	ll	lm	lm	lm	lm	lm	lm	lm	lm	ll	lm	lm	lm	lm	lm	ll	lm	ll	ll	ll	ll	ll	ll	lm	lm	ll	ll	lm	ll	ll	lm	lm	lm	ll	lm	lm	lm	ll	lm	lm	lm	ll	ll
Contig_21471	<efxeg>	eg	eg	ef	eg	--	eg	--	eg	ef	ee	ee	ee	fg	ee	fg	fg	ee	ee	eg	fg	eg	ef	fg	ee	eg	fg	ef	eg	fg	fg	ef	fg	eg	fg	eg	fg	eg	fg	fg	ef	fg	ef	ef	eg	ee	fg	fg	eg
Contig_3237	<lmxll>	ll	ll	lm	ll	ll	ll	ll	ll	lm	lm	lm	ll	ll	ll	ll	ll	ll	ll	ll	ll	lm	ll	ll	lm	lm	ll	lm	lm	ll	ll	ll	ll	lm	lm	lm	lm	lm	lm	lm	ll	ll	ll	lm	lm	lm	ll	lm	lm
Contig_66714	<lmxll>	lm	ll	ll	ll	ll	ll	--	--	ll	ll	ll	ll	lm	lm	lm	lm	lm	ll	ll	lm	lm	lm	ll	lm	ll	lm	ll	lm	lm	ll	ll	lm	ll	lm	ll	lm	ll	ll	lm	ll	ll	lm	lm	lm	ll	lm	ll	lm
Contig_62881	<efxeg>	ee	fg	fg	ef	--	ef	fg	ef	ef	ef	ee	ee	ef	ef	eg	fg	fg	ee	eg	ee	ee	ef	ef	ef	ef	eg	eg	ee	ef	fg	fg	ee	ee	eg	ee	ee	ef	ee	ef	ef	fg	eg	ee	ee	ee	eg	eg	ef
Contig_5080	<nnxnp>	np	np	np	np	np	np	nn	nn	np	nn	nn	np	nn	nn	np	np	nn	np	np	np	nn	nn	np	nn	np	np	np	nn	nn	np	nn	np	nn	nn	nn	nn	nn	nn	nn	nn	nn	nn	nn	nn	nn	np	np	nn
Contig_538	<lmxll>	lm	lm	lm	ll	lm	lm	lm	lm	lm	ll	ll	lm	lm	ll	lm	lm	lm	ll	ll	lm	ll	lm	lm	lm	lm	lm	ll	lm	ll	ll	ll	ll	lm	ll	ll	lm	lm	ll	ll	ll	ll	ll	lm	lm	lm	lm	lm	ll
Contig_3747	<nnxnp>	nn	nn	nn	np	nn	nn	nn	np	np	np	np	np	np	nn	np	nn	np	np	nn	nn	np	np	np	np	nn	np	nn	nn	nn	np	np	np	nn	nn	np	nn	nn	nn	np	np	nn	np	np	nn	nn	np	np	np
Contig_73579	<nnxnp>	np	np	np	nn	np	nn	np	np	nn	np	np	nn	nn	nn	np	np	np	np	nn	nn	nn	np	np	np	np	nn	np	np	nn	nn	nn	np	np	np	nn	nn	np	np	np	np	nn	nn	np	nn	np	nn	np	nn
Soc737	<lmxll>	ll	lm	ll	ll	ll	lm	lm	lm	lm	lm	lm	ll	lm	lm	ll	ll	lm	ll	lm	ll	ll	ll	lm	ll	ll	lm	lm	lm	lm	lm	ll	lm	lm	lm	ll	lm	lm	ll	ll	lm	ll	lm	ll	ll	ll	ll	ll	lm
Contig_22273	<lmxll>	lm	lm	lm	ll	lm	lm	lm	lm	lm	ll	lm	lm	lm	lm	ll	lm	lm	lm	ll	lm	ll	lm	ll	ll	lm	ll	ll	ll	ll	lm	lm	lm	ll	lm	lm	ll	lm	ll	ll	ll	lm	lm	lm	lm	lm	lm	lm	lm
Contig_920	<efxeg>	fg	ee	eg	eg	fg	ef	eg	eg	fg	ef	fg	eg	ee	ef	eg	ee	fg	fg	fg	ee	ef	ef	ee	ee	ee	ee	eg	fg	ef	ef	eg	eg	ee	ee	eg	eg	ef	ee	ef	--	ee	eg	fg	eg	eg	ee	fg	fg
Contig_26837	<efxeg>	eg	ee	fg	eg	fg	ef	eg	fg	fg	ef	fg	eg	ee	ef	eg	fg	ef	fg	fg	ee	ef	ee	eg	ee	ee	ef	eg	fg	ef	fg	eg	fg	ee	eg	fg	eg	ef	ee	ef	fg	ee	ef	ee	eg	ef	ef	fg	fg
Contig_18431	<lmxll>	ll	lm	lm	lm	ll	lm	lm	lm	lm	lm	ll	ll	lm	lm	ll	lm	lm	ll	ll	ll	ll	lm	lm	lm	lm	ll	ll	ll	lm	--	lm	ll	ll	ll	lm	--	lm	ll	lm	--	lm	--	ll	ll	ll	ll	ll	lm
Contig_51819	<nnxnp>	np	nn	np	np	np	nn	--	nn	np	--	nn	nn	nn	nn	np	nn	nn	nn	np	np	np	np	nn	nn	np	nn	np	np	nn	np	nn	np	np	nn	np	nn	np	nn	nn	np	nn	np	np	np	nn	np	nn	np
Soc99	<efxeg>	fg	eg	ee	eg	ee	fg	fg	eg	ee	ef	ef	ef	eg	fg	eg	eg	eg	ef	fg	fg	fg	ee	eg	ef	fg	eg	ee	fg	eg	eg	ee	eg	fg	eg	fg	fg	fg	fg	fg	ef	fg	ef	ee	fg	ef	fg	eg	fg
Contig_63534	<lmxll>	ll	ll	lm	ll	--	ll	ll	ll	ll	ll	ll	ll	ll	ll	ll	ll	ll	lm	ll	ll	ll	ll	lm	ll	ll	lm	ll	lm	lm	lm	ll	ll	ll	ll	ll	ll	ll	ll	ll	lm	ll	--	lm	ll	lm	ll	ll	ll
Contig_57705	<lmxll>	ll	ll	lm	lm	ll	ll	--	lm	ll	lm	ll	ll	ll	lm	ll	lm	ll	ll	lm	ll	lm	lm	ll	lm	ll	lm	lm	lm	ll	lm	lm	ll	lm	lm	ll	ll	lm	lm	ll	lm	lm	lm	lm	lm	ll	lm	lm	ll
Contig_21990	<efxeg>	ef	fg	ef	ee	eg	fg	ef	eg	fg	eg	eg	ef	fg	ef	eg	ee	ee	ee	ef	fg	eg	fg	eg	fg	ef	ee	fg	ee	ee	ee	fg	eg	ef	ee	ef	ef	eg	eg	fg	eg	ee	ee	ef	ee	ef	ef	ee	ee
Soc946	<nnxnp>	nn	np	np	np	nn	nn	nn	np	nn	nn	np	np	nn	nn	nn	nn	nn	nn	nn	np	nn	np	nn	nn	np	np	np	np	nn	np	np	nn	np	np	nn	np	nn	nn	np	np	np	nn	nn	np	nn	np	nn	np
Contig_25345	<lmxll>	ll	ll	--	ll	--	lm	ll	--	lm	--	lm	--	lm	ll	--	lm	lm	ll	lm	lm	lm	ll	ll	ll	ll	--	lm	--	lm	ll	lm	lm	ll	ll	lm	lm	lm	lm	ll	lm	lm	lm	ll	ll	lm	ll	lm	lm
Soc1008	<abxcd>	ad	bd	ac	bc	ac	bc	bc	ad	ac	ad	ad	bd	ad	ad	bc	bc	bc	bc	ad	bd	ac	bd	ad	ad	ac	ac	ad	ad	bd	ac	ac	ac	bc	bd	ad	bc	ac	bd	ac	ac	bd	ac	bd	ad	ad	bc	ad	bc
Contig_15130	<lmxll>	lm	ll	lm	ll	lm	lm	ll	ll	lm	lm	lm	lm	ll	lm	lm	ll	lm	ll	lm	lm	lm	lm	ll	lm	ll	ll	lm	ll	ll	ll	ll	ll	lm	lm	lm	lm	ll	--	ll	lm	ll	lm	lm	lm	ll	lm	lm	ll
Contig_41772	<abxcd>	ac	ad	ad	bc	bc	bd	bd	ac	bc	bd	bc	bc	bc	ac	ad	bd	bc	ac	bc	ad	bc	ac	ac	ad	bd	ac	ac	ac	bc	bc	bd	ad	ad	ad	bc	ad	ac	ad	bd	ad	ac	bc	ad	ad	bc	bd	bc	ac
Soc610	<abxcd>	bd	ad	bd	bc	bd	bd	bd	bc	bc	ac	bd	bd	ad	bd	bd	ad	ac	bd	bc	ad	ad	bc	ac	bc	bc	bd	bd	bd	ad	bd	ad	bd	ad	bd	bd	bc	ad	bd	bc	bc	ac	bd	ad	ac	ad	bd	bd	bd
Contig_10824	<lmxll>	lm	ll	lm	ll	lm	ll	ll	ll	ll	lm	lm	ll	lm	lm	ll	ll	ll	ll	lm	lm	ll	lm	lm	lm	lm	lm	lm	ll	ll	ll	lm	ll	ll	ll	lm	lm	lm	ll	lm	ll	ll	lm	lm	lm	lm	ll	lm	lm
Contig_23439	<efxeg>	ee	eg	eg	ef	ee	fg	fg	ee	ef	fg	ef	ef	ee	ee	eg	eg	ee	ee	ef	eg	ef	ee	ee	fg	fg	ef	ee	ee	ef	ef	fg	fg	eg	eg	ef	eg	ee	eg	eg	fg	ef	ee	eg	eg	ef	fg	ef	ee
Contig_58903	<nnxnp>	np	nn	nn	np	--	nn	--	--	nn	np	np	np	nn	nn	--	np	np	nn	np	np	np	np	nn	np	nn	nn	np	nn	nn	nn	nn	nn	np	np	np	nn	np	nn	--	np	nn	--	nn	np	np	np	np	nn
Soc579	<abxcd>	bd	ac	ad	bd	bc	bc	ac	bc	ac	ac	bc	ad	ac	ad	ac	bd	bd	ad	bd	ac	bc	ac	ac	ac	ad	bc	ad	bd	bd	bd	bc	ac	ad	bd	ad	ad	bc	ac	ac	bc	bd	bd	ac	bc	ad	ad	ad	bd
Contig_35255	<nnxnp>	nn	nn	nn	np	nn	np	np	nn	nn	nn	nn	np	np	nn	nn	np	np	np	nn	np	nn	np	nn	np	nn	np	np	nn	np	nn	np	nn	nn	np	nn	nn	nn	nn	np	nn	nn	nn	np	nn	np	np	np	np
Contig_26324	<nnxnp>	np	nn	nn	nn	nn	np	nn	np	np	nn	nn	np	nn	nn	np	nn	np	np	nn	nn	nn	np	np	nn	np	np	np	nn	np	np	nn	np	nn	np	np	nn	np	nn	np	np	np	np	nn	nn	nn	nn	nn	np
Contig_542	<lmxll>	lm	ll	ll	lm	lm	lm	ll	lm	ll	ll	lm	ll	lm	lm	lm	ll	ll	ll	lm	ll	ll	ll	ll	lm	lm	lm	lm	ll	ll	ll	lm	ll	lm	lm	ll	lm	lm	ll	lm	ll	lm	ll	ll	lm	lm	lm	ll	ll
Soc627	<abxcd>	ad	ad	ac	ac	ad	bd	ad	ad	bc	bc	bd	bc	bd	ac	bd	bd	bc	ad	bc	bc	bc	ac	ad	ac	ad	bc	bc	ad	bc	ac	bd	bd	bc	ac	bd	bc	bd	bd	ac	bc	bc	bc	ac	ac	bc	ac	bd	bc
Contig_1923	<abxcd>	ac	bd	bd	ac	--	bd	bd	bc	bd	ac	ad	bd	bd	bc	bc	bc	bc	bc	bd	ad	bd	bd	ad	ac	ac	ad	bd	bd	bc	ad	ad	ad	ac	ac	ad	ad	bc	ad	bd	ad	bd	bc	ac	ad	bc	ac	ad	ad
Contig_10979	<nnxnp>	np	nn	nn	np	nn	np	nn	nn	np	nn	np	nn	nn	nn	nn	np	np	np	nn	np	nn	--	np	nn	nn	nn	np	nn	--	--	np	nn	nn	nn	np	nn	nn	np	np	--	nn	--	nn	nn	nn	nn	nn	np
Contig_40875	<efxeg>	ef	ee	ee	ee	ef	ef	eg	fg	ee	eg	fg	ee	eg	fg	ee	ef	fg	ef	ef	ef	fg	fg	ee	fg	ef	ee	fg	eg	fg	ee	fg	ee	eg	eg	eg	eg	eg	fg	fg	eg	fg	eg	fg	eg	eg	ef	ee	fg
Contig_66678	<nnxnp>	nn	nn	nn	np	nn	nn	nn	np	np	np	np	nn	nn	nn	np	nn	np	np	nn	nn	np	np	np	np	nn	np	nn	nn	nn	np	np	np	nn	nn	np	np	nn	nn	np	np	nn	np	np	nn	nn	np	np	np
Contig_11074	<abxcd>	ad	bc	ac	ac	ac	bc	ad	bd	ac	ac	ac	ad	ad	bd	bc	ad	bd	ad	ac	ac	bd	ac	ac	ac	bd	ad	ac	ac	bd	ac	bd	bd	bc	ad	bd	bd	bd	bd	bc	bd	ad	ad	ad	ac	ad	ad	ac	ac
Contig_38247	<efxeg>	eg	ef	ef	fg	ef	fg	ee	eg	fg	ee	ee	ee	ee	ef	ee	eg	ee	eg	ef	eg	fg	ef	eg	fg	eg	ee	fg	ef	ee	fg	eg	ef	fg	ee	fg	ef	ee	fg	fg	ef	fg	eg	ef	ee	ef	ef	fg	eg
Contig_18508	<lmxll>	ll	lm	lm	ll	ll	ll	lm	ll	lm	lm	ll	lm	lm	lm	lm	ll	ll	lm	ll	lm	ll	--	lm	--	lm	ll	lm	ll	ll	--	ll	lm	lm	ll	lm	--	ll	lm	lm	--	ll	--	lm	ll	lm	lm	lm	ll
Contig_34359	<lmxll>	lm	ll	ll	ll	--	lm	--	ll	ll	--	lm	--	ll	lm	ll	ll	ll	lm	lm	lm	lm	ll	ll	lm	lm	ll	ll	--	ll	ll	ll	ll	lm	ll	lm	lm	lm	--	lm	lm	lm	lm	ll	lm	lm	lm	ll	lm
Contig_45648	<lmxll>	lm	ll	ll	lm	lm	ll	ll	ll	ll	lm	lm	ll	ll	ll	lm	lm	lm	lm	lm	lm	lm	ll	lm	lm	lm	ll	lm	lm	lm	lm	lm	ll	lm	ll	lm	lm	lm	lm	ll	ll	lm	ll	lm	lm	ll	lm	lm	ll
Contig_59573	<lmxll>	lm	lm	lm	ll	lm	lm	ll	ll	lm	lm	ll	ll	ll	ll	lm	lm	ll	ll	ll	lm	ll	ll	lm	lm	ll	ll	ll	ll	lm	ll	lm	ll	ll	ll	ll	lm	lm	ll	lm	ll	lm	lm	lm	ll	lm	ll	lm	lm
Contig_10354	<efxeg>	eg	ee	ef	eg	eg	fg	ef	fg	fg	fg	eg	eg	fg	fg	ee	ee	ef	eg	ee	eg	ee	eg	fg	fg	fg	ef	ee	eg	fg	ef	ef	eg	eg	eg	eg	ee	fg	eg	fg	fg	ef	ee	eg	eg	eg	ee	ee	fg
Soc596	<abxcd>	bd	bc	bc	bd	bc	bd	ac	ac	ad	ac	ac	ac	bc	bc	bc	ad	ad	ad	bc	ad	ad	ac	ad	bc	bd	bc	bd	ac	ac	ad	bd	bc	bc	bc	ad	bc	bc	ad	bd	bc	bd	ad	ac	bc	bc	bc	ac	ad
Contig_33314	<nnxnp>	np	nn	nn	nn	np	np	np	nn	np	np	nn	nn	np	np	np	np	np	np	np	nn	np	nn	np	np	nn	nn	np	nn	np	nn	np	np	nn	nn	np	nn	np	np	nn	nn	nn	np	np	nn	np	nn	np	nn
Contig_44288	<nnxnp>	nn	nn	np	nn	np	nn	nn	nn	np	np	np	np	nn	nn	nn	nn	nn	np	nn	nn	nn	np	nn	np	nn	nn	np	nn	nn	nn	np	nn	nn	nn	nn	nn	nn	nn	nn	np	nn	np	np	nn	np	nn	nn	nn
Soc602	<abxcd>	bc	ad	ad	ac	ad	ac	bd	bd	ac	bd	bd	bd	bd	ad	bd	bc	bd	bc	ad	bc	bc	ad	bc	ac	ac	ad	ac	ad	bd	bc	ac	ad	ad	ad	bc	ad	bd	ac	ac	ad	ac	bc	bd	bd	ad	ad	ad	bc
Contig_13889	<abxcd>	ac	bd	bc	ad	ad	ac	bd	ac	bd	bd	ad	bc	bc	bc	bd	ac	ac	bd	ad	bd	ac	bd	bd	bd	bc	ad	bc	ad	ac	ac	ad	bd	bc	ac	bc	bc	ad	bd	bd	ad	ac	ad	bd	ad	bc	bc	bc	ac
Soc638	<efxeg>	fg	ef	eg	eg	eg	eg	ef	ef	fg	ef	ef	eg	eg	ee	eg	fg	ee	ee	eg	eg	ef	eg	ef	ee	eg	ef	eg	fg	fg	ee	ef	--	eg	eg	eg	fg	ef	ef	fg	eg	fg	ef	fg	ee	ef	eg	ef	ef
Soc556	<efxeg>	ee	fg	eg	ef	ee	fg	ee	ee	fg	ee	ee	ee	fg	fg	ee	ef	ee	eg	ee	ee	ee	fg	eg	ee	fg	eg	ef	eg	eg	eg	fg	eg	ee	ee	ee	fg	ee	fg	fg	ef	fg	ef	eg	ef	ef	fg	ef	fg
Contig_64311	<lmxll>	ll	lm	ll	ll	ll	lm	ll	ll	ll	ll	lm	ll	lm	ll	lm	lm	ll	ll	ll	ll	lm	ll	ll	lm	lm	lm	lm	lm	ll	ll	lm	lm	ll	lm	lm	ll	lm	--	ll	lm	ll	ll	ll	ll	lm	ll	ll	ll
Contig_367	<lmxll>	ll	ll	lm	lm	ll	ll	lm	lm	ll	lm	ll	ll	ll	lm	ll	lm	ll	ll	lm	ll	lm	lm	ll	lm	ll	lm	lm	lm	ll	lm	lm	ll	lm	lm	ll	ll	lm	lm	ll	lm	lm	lm	lm	lm	ll	lm	lm	ll
Contig_64438	<nnxnp>	np	np	np	nn	np	np	np	nn	nn	nn	nn	np	nn	np	nn	np	nn	nn	np	np	nn	nn	nn	nn	np	nn	np	np	np	nn	nn	nn	np	np	nn	nn	np	np	nn	nn	np	nn	nn	np	np	nn	nn	nn
Soc624	<nnxnp>	np	nn	nn	np	np	np	nn	np	np	np	np	np	np	np	nn	nn	nn	np	nn	np	nn	np	np	np	np	nn	nn	np	np	nn	nn	nn	np	np	np	nn	nn	np	np	np	nn	nn	np	np	np	nn	np	np
Soc1075	<efxeg>	ee	fg	ef	ee	ee	eg	eg	ee	ef	ee	ef	eg	ef	fg	ee	eg	eg	eg	ee	eg	ee	eg	fg	fg	eg	fg	eg	fg	eg	fg	eg	eg	ef	ef	fg	ee	ee	fg	fg	fg	fg	ee	fg	ef	ef	fg	fg	fg
Contig_94636	<abxcd>	bd	ac	ac	ad	bc	ad	ac	ad	ad	ad	bd	bd	ad	ad	bc	ac	ac	bd	bc	bd	bd	ad	ad	ad	ad	bc	bc	bd	ad	ac	ac	bd	bd	bc	bd	bd	ad	bd	ad	ad	ac	bc	bd	bd	bd	bc	bc	ad
Contig_36831	<lmxll>	lm	ll	ll	lm	ll	ll	ll	ll	ll	ll	lm	ll	ll	ll	ll	ll	ll	ll	ll	lm	ll	ll	lm	lm	lm	lm	ll	ll	ll	lm	lm	lm	lm	lm	lm	ll	ll	lm	ll	lm	ll	ll	lm	lm	ll	lm	lm	lm
Contig_59586	<lmxll>	ll	ll	--	lm	--	lm	--	--	ll	--	ll	ll	ll	ll	lm	lm	ll	lm	ll	ll	ll	ll	lm	ll	ll	ll	--	ll	lm	ll	lm	ll	lm	ll	ll	ll	ll	--	--	ll	ll	ll	lm	ll	ll	lm	ll	ll
Contig_93882	<lmxll>	lm	ll	ll	lm	ll	ll	ll	ll	ll	lm	lm	ll	ll	ll	ll	ll	ll	ll	ll	lm	ll	ll	lm	lm	lm	lm	ll	ll	ll	lm	lm	lm	lm	lm	lm	lm	ll	lm	ll	lm	ll	ll	lm	lm	ll	lm	lm	lm
Contig_466	<nnxnp>	np	nn	np	np	nn	np	nn	np	nn	nn	np	nn	np	np	np	nn	nn	nn	nn	nn	np	np	np	nn	np	nn	nn	np	np	nn	nn	np	np	nn	np	np	nn	nn	np	np	nn	nn	np	nn	np	np	np	nn
Contig_1311	<abxcd>	bc	bc	bc	bd	ad	ac	bd	ac	bd	bd	bd	ac	ad	ad	ac	ad	ac	ac	bd	ad	bd	bc	ad	bd	ac	ad	bc	ad	bc	bc	bc	bc	bd	bc	bc	ad	bc	--	ac	ac	bc	bc	bc	ac	ad	ad	bd	ac
Soc796	<efxeg>	ee	ee	ee	eg	ee	ee	fg	eg	ef	fg	eg	ee	ef	fg	ef	fg	eg	ee	eg	ef	eg	ee	ef	ee	ef	ef	ee	eg	ef	fg	fg	fg	ee	fg	fg	ef	eg	ef	fg	eg	ef	ee	ef	eg	ee	eg	ee	ee
Contig_37162	<nnxnp>	np	nn	nn	nn	nn	nn	np	np	nn	--	nn	np	np	np	np	np	np	np	nn	nn	np	nn	nn	nn	np	np	nn	nn	np	nn	np	np	nn	np	np	np	np	np	nn	np	np	--	np	nn	np	np	nn	nn
Contig_39212	<nnxnp>	np	nn	nn	np	--	np	--	nn	np	nn	nn	nn	np	nn	--	np	np	nn	np	np	np	np	np	nn	np	np	nn	np	--	nn	nn	nn	np	np	np	np	nn	nn	np	np	nn	nn	nn	nn	nn	np	np	np
Soc1099	<efxeg>	ee	fg	fg	ef	eg	ef	fg	ef	ef	ef	ee	ee	ef	ef	eg	fg	fg	ee	eg	ee	eg	ef	ef	ef	ef	eg	eg	ee	ef	fg	fg	ee	ee	eg	ee	eg	ef	ee	ef	ef	fg	eg	ee	ee	ee	eg	eg	ef
Contig_38120	<lmxll>	lm	lm	lm	lm	--	lm	--	--	ll	ll	ll	ll	ll	lm	lm	ll	ll	ll	lm	ll	ll	ll	ll	lm	lm	lm	lm	ll	ll	--	lm	lm	lm	lm	ll	lm	lm	ll	lm	lm	lm	--	ll	lm	lm	lm	ll	ll
Contig_12152	<nnxnp>	nn	np	nn	np	np	nn	nn	nn	np	nn	nn	np	np	nn	np	nn	np	nn	np	nn	np	np	np	np	nn	nn	np	nn	np	np	nn	nn	np	np	np	nn	np	nn	np	nn	nn	nn	nn	np	nn	np	nn	np
Contig_10008	<efxeg>	fg	ee	eg	eg	eg	eg	eg	eg	ee	ef	ef	ef	ee	ef	ee	ef	fg	fg	ef	ee	ee	fg	ef	ef	ee	eg	fg	ef	fg	fg	ee	eg	ef	fg	fg	eg	eg	fg	ee	eg	fg	eg	ee	ee	eg	eg	fg	ef
Contig_58219	<nnxnp>	nn	np	nn	nn	nn	np	np	np	nn	nn	np	np	np	np	nn	np	np	np	nn	nn	nn	nn	np	nn	nn	np	nn	nn	np	nn	np	nn	nn	np	nn	np	nn	np	np	nn	np	nn	nn	nn	np	nn	np	nn
Soc1089	<nnxnp>	nn	nn	nn	np	np	nn	nn	nn	np	np	np	nn	np	np	nn	np	nn	nn	np	nn	nn	np	np	nn	np	np	nn	nn	nn	np	np	nn	nn	np	np	nn	np	nn	np	np	nn	nn	nn	nn	nn	np	np	nn
Soc1092	<nnxnp>	np	nn	nn	np	nn	nn	nn	nn	nn	nn	nn	np	np	np	nn	nn	np	nn	np	np	np	np	np	nn	nn	nn	np	np	nn	np	nn	np	np	np	nn	nn	np	nn	nn	np	np	np	nn	nn	np	np	np	nn
Contig_55349	<abxcd>	ad	bc	ad	bd	ac	bc	ad	bd	bd	bd	ad	ad	ac	ad	bd	bd	ac	ad	bd	bc	bd	bd	bc	bd	ac	ac	bc	ad	bc	ac	ac	ad	ad	ac	bd	ad	ac	ac	bd	bd	ad	bd	bc	ad	ad	ac	bd	ac
Contig_57092	<lmxll>	lm	lm	lm	ll	lm	lm	lm	lm	lm	ll	ll	lm	lm	ll	lm	ll	lm	ll	ll	lm	ll	lm	lm	lm	ll	lm	ll	lm	ll	ll	ll	ll	lm	ll	ll	lm	lm	lm	ll	ll	ll	--	lm	lm	lm	lm	lm	ll
Contig_50480	<nnxnp>	np	nn	--	nn	--	np	--	--	np	nn	nn	--	nn	nn	--	nn	np	np	nn	nn	nn	np	np	nn	np	np	np	--	np	np	nn	np	np	np	np	nn	--	nn	--	np	np	--	nn	nn	--	nn	nn	np
Contig_51050	<nnxnp>	np	nn	np	np	np	np	nn	nn	np	nn	nn	np	np	nn	np	np	nn	nn	np	np	nn	np	nn	nn	np	nn	np	np	np	nn	nn	nn	np	np	np	np	nn	nn	np	np	nn	nn	np	nn	nn	np	nn	nn
Contig_37968	<efxeg>	eg	ee	eg	fg	ef	eg	ee	eg	fg	ee	ee	fg	fg	ee	eg	ef	ee	fg	fg	eg	ee	fg	fg	fg	fg	fg	eg	eg	ef	fg	eg	eg	eg	ef	ee	ef	ee	ee	ee	ef	ef	fg	ef	ee	ee	ef	fg	ef
Contig_59286	<lmxll>	ll	lm	ll	ll	ll	lm	ll	lm	lm	lm	ll	ll	lm	ll	lm	lm	ll	ll	lm	lm	lm	lm	ll	lm	ll	ll	ll	ll	ll	ll	lm	ll	ll	ll	lm	ll	ll	ll	lm	lm	ll	lm	lm	ll	ll	ll	lm	lm
Soc729	<abxcd>	ac	bc	bc	bd	ac	ac	bd	ac	bd	bd	ad	bc	bc	ad	bc	ac	ad	ac	ad	ad	ad	ad	bc	ad	ac	bc	ac	bd	ad	bc	ac	bc	bd	bc	bd	ad	bd	ad	ac	bd	ad	bd	ad	bd	bd	ac	bd	ad
Contig_10855	<lmxll>	lm	lm	lm	ll	ll	lm	lm	lm	ll	lm	lm	ll	ll	lm	lm	ll	ll	ll	ll	lm	ll	ll	lm	lm	ll	lm	ll	lm	ll	lm	ll	ll	lm	ll	lm	ll	ll	ll	ll	ll	ll	ll	lm	ll	ll	lm	ll	ll
Contig_5999	<efxeg>	fg	ee	fg	eg	eg	fg	fg	ef	ee	eg	eg	ee	ee	fg	eg	eg	ef	eg	ef	fg	ee	ef	ee	ee	eg	fg	ef	ef	eg	ef	ee	fg	fg	eg	eg	fg	ef	ef	fg	eg	ee	fg	eg	eg	ef	eg	ef	eg
Contig_873	<lmxll>	lm	ll	ll	ll	lm	ll	ll	ll	ll	ll	lm	lm	ll	ll	lm	ll	ll	lm	lm	lm	lm	ll	ll	ll	ll	lm	lm	lm	ll	ll	ll	lm	lm	lm	lm	lm	ll	lm	ll	ll	ll	lm	lm	lm	lm	lm	lm	ll
Contig_33850	<efxeg>	ef	fg	ef	ee	eg	fg	ef	eg	fg	fg	eg	ef	fg	ef	eg	ee	ee	ef	ef	fg	eg	fg	fg	fg	ef	eg	fg	ee	ee	ee	eg	eg	ef	ee	ef	ef	eg	eg	fg	eg	ee	--	ef	ee	ef	ef	ee	ee
Contig_39876	<lmxll>	ll	lm	ll	ll	lm	lm	ll	ll	ll	ll	ll	ll	ll	ll	ll	ll	ll	ll	lm	ll	lm	lm	lm	lm	lm	lm	lm	lm	ll	ll	lm	lm	ll	lm	lm	ll	ll	ll	lm	ll	ll	ll	lm	ll	ll	ll	lm	lm
Contig_23483	<efxeg>	eg	ef	fg	fg	--	ee	--	fg	eg	ee	eg	eg	fg	ee	--	ef	ee	fg	eg	ee	ee	eg	ef	ee	fg	ef	eg	ef	ee	fg	eg	fg	ee	ee	ee	ee	fg	eg	fg	eg	fg	eg	eg	eg	fg	ee	ee	ef
Contig_26505	<abxcd>	bd	ad	bc	ac	bc	ac	--	ad	ac	bd	bd	ad	bd	bd	ad	ac	ac	ac	bd	bd	ac	bd	bd	bd	bc	bc	bd	ad	ad	ac	bc	ac	ad	ad	bc	bc	bc	ad	bc	ac	ac	bc	bd	bd	bd	ac	bd	bc
Contig_13582	<lmxll>	lm	lm	lm	ll	lm	ll	ll	ll	lm	ll	lm	ll	lm	lm	ll	ll	ll	ll	lm	ll	lm	ll	lm	lm	ll	lm	ll	lm	ll	lm	ll	ll	lm	lm	lm	ll	ll	lm	lm	--	lm	ll	lm	lm	lm	lm	lm	lm
Contig_53321	<lmxll>	lm	ll	ll	ll	lm	lm	ll	lm	ll	ll	lm	ll	ll	lm	ll	lm	lm	lm	lm	lm	lm	lm	ll	lm	lm	ll	lm	ll	lm	ll	lm	ll	ll	ll	ll	ll	ll	lm	lm	ll	lm	--	lm	ll	ll	lm	ll	lm
Soc810	<lmxll>	lm	lm	lm	ll	lm	lm	lm	lm	lm	ll	lm	lm	lm	lm	ll	ll	lm	lm	ll	lm	ll	lm	ll	ll	lm	lm	ll	ll	ll	lm	lm	ll	ll	lm	lm	ll	lm	ll	ll	ll	lm	lm	lm	lm	lm	lm	lm	lm
Contig_73336	<efxeg>	eg	ee	fg	fg	ee	eg	--	fg	ee	fg	ee	ee	eg	ef	eg	ef	eg	eg	ef	eg	fg	fg	ee	fg	eg	ef	ef	fg	eg	ef	ef	eg	fg	ef	ee	eg	ef	ef	eg	ef	ef	ef	ef	fg	ee	ef	ef	ee
Contig_58696	<nnxnp>	nn	nn	nn	nn	nn	nn	nn	np	nn	np	np	nn	np	np	np	nn	np	nn	nn	nn	np	np	nn	np	nn	nn	np	np	np	np	np	nn	np	np	np	nn	np	np	np	np	nn	np	np	np	np	nn	nn	np
Contig_7218	<lmxll>	lm	ll	ll	lm	ll	--	--	ll	ll	--	lm	ll	ll	ll	ll	ll	ll	ll	ll	lm	ll	ll	lm	lm	lm	lm	ll	ll	ll	lm	lm	lm	lm	lm	lm	lm	ll	lm	ll	lm	ll	ll	lm	lm	ll	lm	lm	lm
Soc568	<nnxnp>	nn	np	nn	np	nn	nn	nn	nn	np	nn	nn	np	np	nn	np	np	np	nn	np	nn	np	np	np	np	np	nn	np	nn	np	np	nn	nn	np	np	np	nn	np	nn	np	nn	nn	nn	nn	np	nn	np	nn	np
Contig_3091	<nnxnp>	nn	nn	np	nn	nn	nn	nn	np	nn	np	np	nn	np	nn	np	nn	np	nn	nn	nn	np	nn	nn	np	nn	nn	np	np	np	np	np	nn	nn	np	np	nn	nn	--	np	nn	nn	np	np	np	np	np	nn	np
Contig_47606	<lmxll>	lm	ll	lm	lm	ll	ll	ll	lm	ll	lm	ll	ll	ll	lm	ll	ll	ll	ll	ll	lm	ll	ll	lm	lm	ll	lm	ll	ll	ll	lm	ll	lm	lm	lm	lm	lm	lm	lm	ll	lm	lm	ll	lm	lm	ll	ll	lm	lm
Contig_17046	<nnxnp>	np	nn	np	np	nn	np	nn	np	np	nn	nn	np	np	nn	np	nn	nn	np	np	np	np	np	np	np	np	np	np	np	nn	np	np	np	np	nn	nn	nn	nn	nn	nn	nn	nn	np	nn	nn	nn	nn	np	nn
Contig_24146	<efxeg>	ee	fg	ef	ee	eg	eg	ef	eg	fg	fg	eg	ef	fg	ef	eg	ee	ee	ef	ee	fg	eg	fg	fg	fg	ef	eg	fg	ee	ee	ee	eg	fg	ef	ee	ef	ef	eg	fg	fg	eg	ee	--	ef	ee	ef	ef	ef	ee
Contig_31873	<lmxll>	lm	ll	lm	ll	lm	ll	--	--	lm	lm	lm	lm	lm	lm	ll	ll	lm	ll	lm	ll	lm	ll	ll	ll	lm	lm	lm	lm	ll	lm	ll	lm	ll	ll	lm	ll	lm	ll	lm	lm	lm	lm	ll	lm	lm	ll	lm	ll
Dla01	<abxcd>	bd	bc	ac	bd	ad	bc	ac	ad	bc	ad	bc	ac	ad	ac	ad	ac	ad	ad	ac	bd	bc	ad	bc	bc	bc	ac	bc	ad	ad	ac	ad	ad	bd	ac	bc	bc	ac	bc	bc	ad	ac	ad	ad	bc	bd	ac	bc	ad
Contig_2536	<nnxnp>	nn	np	np	nn	np	np	np	np	np	np	np	nn	nn	nn	np	np	nn	np	nn	nn	nn	nn	nn	np	np	np	nn	nn	np	nn	np	nn	nn	nn	np	np	nn	np	np	nn	nn	nn	np	np	nn	nn	nn	np
Contig_6955	<lmxll>	ll	ll	ll	lm	lm	ll	ll	ll	lm	ll	ll	lm	lm	ll	ll	lm	ll	lm	lm	ll	ll	lm	lm	lm	lm	lm	ll	ll	lm	lm	ll	ll	ll	lm	ll	lm	ll	ll	ll	lm	lm	lm	lm	ll	ll	lm	lm	lm
Contig_8329	<efxeg>	eg	ef	fg	eg	ee	ee	fg	ee	ef	ef	ee	fg	ef	fg	ee	eg	eg	fg	eg	ef	ee	ef	ef	ef	fg	ee	ef	eg	eg	eg	ee	ef	fg	eg	fg	fg	ee	ef	ef	--	eg	eg	fg	eg	fg	fg	fg	eg
Contig_16997	<efxeg>	fg	ee	eg	eg	eg	ee	ef	ee	eg	eg	ee	ee	ef	ef	fg	ef	ef	ee	eg	fg	fg	fg	ee	ef	eg	ef	eg	fg	ef	fg	ee	fg	eg	ef	eg	ef	eg	ee	ef	eg	ee	fg	fg	fg	ee	fg	ee	fg
Soc622	<abxcd>	bc	bd	ad	bc	ad	ad	ac	bd	bc	ac	ac	bd	bd	ac	bd	ad	bc	bd	ac	ac	bc	bc	bd	bc	bd	bd	bd	bc	bc	ad	ad	bc	bc	bd	ac	bc	ac	ac	bd	ac	ac	ac	bc	bc	ac	ad	ac	bc
Contig_64798	<lmxll>	lm	ll	ll	ll	--	--	ll	ll	lm	--	--	ll	ll	--	--	--	lm	ll	--	ll	lm	ll	--	ll	ll	--	ll	lm	--	ll	ll	ll	lm	ll	ll	ll	--	lm	ll	--	ll	ll	lm	ll	ll	ll	ll	ll
Soc819	<nnxnp>	nn	np	nn	nn	nn	np	nn	np	nn	np	nn	np	np	np	nn	np	np	nn	nn	np	np	np	nn	nn	np	nn	np	nn	nn	nn	np	np	nn	np	nn	np	nn	nn	np	np	np	nn	nn	nn	nn	nn	nn	nn
Contig_4226	<nnxnp>	nn	np	nn	np	nn	nn	np	np	nn	nn	nn	np	np	nn	nn	np	np	np	nn	np	nn	nn	nn	nn	nn	np	np	nn	np	np	np	np	nn	np	nn	nn	nn	nn	nn	np	nn	np	np	np	nn	nn	nn	np
Soc1151	<lmxll>	ll	lm	ll	lm	lm	ll	ll	ll	ll	lm	lm	lm	lm	ll	lm	lm	ll	lm	ll	ll	lm	ll	lm	lm	lm	ll	ll	ll	lm	ll	lm	ll	ll	lm	lm	ll	ll	ll	ll	lm	lm	ll	lm	lm	ll	lm	ll	lm
Soc837	<efxeg>	fg	ee	ef	ee	fg	fg	fg	ef	fg	eg	ee	ee	eg	fg	eg	eg	eg	fg	eg	ee	fg	ee	eg	fg	ef	ef	ef	ee	eg	ee	ef	eg	ee	ef	eg	ef	eg	ef	ee	ef	ef	eg	eg	ef	eg	ef	eg	ef
Contig_2334	<lmxll>	lm	lm	lm	ll	lm	lm	lm	lm	lm	ll	ll	lm	lm	ll	lm	ll	lm	ll	ll	lm	lm	lm	lm	lm	ll	lm	lm	lm	ll	ll	ll	ll	lm	ll	ll	lm	lm	lm	ll	ll	ll	ll	lm	ll	lm	lm	lm	ll
Contig_21305	<lmxll>	ll	lm	lm	ll	lm	lm	lm	lm	lm	ll	ll	lm	lm	lm	lm	lm	lm	lm	lm	ll	lm	lm	ll	ll	ll	ll	lm	lm	lm	ll	ll	ll	ll	ll	ll	ll	lm	ll	lm	ll	lm	lm	ll	ll	lm	ll	ll	ll
Soc513	<abxcd>	bc	ad	bd	ad	bc	bc	ac	ad	bc	ac	ad	ad	bc	bc	ac	ac	ac	ac	ac	ad	bc	ad	ac	bc	ad	bd	bd	ad	bc	ad	bd	ac	bd	bd	ac	bd	bc	bc	bd	bd	ac	ac	bc	bd	ac	ad	ac	bd
Soc695	<efxeg>	fg	fg	fg	eg	ef	fg	ee	ee	ee	ee	ef	eg	eg	eg	eg	eg	fg	eg	fg	eg	ee	fg	ee	fg	ef	fg	eg	ef	eg	ee	fg	ef	ee	ef	ee	ee	ef	ee	eg	ee	ef	eg	ee	ef	eg	ef	ef	fg
Contig_35034	<nnxnp>	nn	np	np	np	nn	nn	nn	np	nn	nn	np	np	nn	nn	nn	nn	nn	nn	nn	np	nn	np	nn	nn	np	np	np	np	nn	np	np	nn	np	np	nn	np	nn	nn	np	np	np	nn	nn	np	nn	np	nn	np
Soc666	<abxcd>	bd	ad	ad	ad	bc	bd	ad	ad	bc	bc	bd	ad	ac	bc	ad	ac	bd	ad	bd	ad	bd	bc	ac	ad	ac	ac	ad	bd	bc	bc	ac	ad	bd	bc	ac	ad	bc	bd	ac	bc	ad	ad	bd	ad	ad	ac	bc	ad
Contig_51257	<lmxll>	ll	lm	ll	ll	ll	lm	ll	ll	ll	ll	lm	lm	lm	ll	lm	lm	ll	ll	ll	ll	lm	ll	ll	lm	lm	lm	lm	lm	ll	ll	lm	lm	ll	lm	lm	ll	lm	lm	ll	lm	ll	lm	ll	ll	lm	ll	ll	ll
Contig_26622	<lmxll>	ll	ll	ll	lm	ll	lm	lm	ll	lm	lm	lm	lm	lm	ll	ll	ll	ll	ll	lm	ll	lm	ll	ll	ll	lm	lm	ll	ll	lm	lm	lm	ll	ll	ll	lm	ll	ll	ll	lm	lm	ll	ll	ll	ll	lm	lm	lm	ll
Soc616	<efxeg>	eg	fg	ee	eg	eg	fg	ee	ef	ee	eg	fg	eg	eg	eg	ef	fg	eg	eg	ee	ee	fg	ee	ee	ef	ef	fg	ee	ee	eg	ee	ef	fg	ef	ee	ef	fg	fg	fg	eg	fg	eg	eg	eg	ee	eg	ee	eg	ee
Contig_24582	<lmxll>	ll	lm	lm	lm	lm	ll	ll	lm	lm	ll	ll	ll	lm	ll	lm	lm	lm	ll	ll	ll	ll	lm	lm	ll	ll	ll	lm	ll	lm	lm	lm	lm	ll	lm	ll	ll	ll	ll	ll	ll	ll	ll	lm	ll	ll	ll	lm	ll
Contig_4747	<nnxnp>	np	nn	np	np	np	np	np	np	nn	nn	nn	nn	nn	nn	nn	nn	np	np	nn	nn	nn	np	nn	nn	nn	np	nn	nn	np	np	np	np	nn	np	np	np	np	np	nn	np	np	np	nn	nn	np	np	np	nn
Contig_2519	<nnxnp>	np	nn	nn	nn	nn	nn	np	nn	nn	nn	nn	nn	np	np	nn	np	np	np	np	nn	nn	np	nn	np	np	np	nn	np	np	np	nn	np	nn	nn	np	np	nn	np	np	np	nn	nn	np	nn	nn	np	nn	np
Contig_68236	<nnxnp>	nn	np	nn	nn	--	np	--	nn	nn	--	nn	nn	np	np	nn	nn	np	nn	nn	np	np	np	nn	np	np	np	nn	nn	np	nn	nn	nn	np	np	nn	np	np	np	np	nn	np	np	np	nn	np	np	nn	nn
Soc679	<abxcd>	bc	ad	ad	ac	ad	ac	bd	bc	ac	bd	bd	bd	bd	ad	bd	bc	bd	bc	ad	bc	ac	ad	bc	ac	bc	bd	ac	ad	bd	ac	bc	ad	ac	bd	ac	ad	bd	ac	ac	ad	ac	bc	ad	bd	ad	ad	ac	bc
Soc530	<efxeg>	ef	fg	eg	ef	ee	ee	eg	ee	ee	ee	ee	ef	ef	ef	fg	fg	eg	ee	eg	ee	eg	ef	ee	ef	ee	eg	fg	ef	ee	fg	fg	fg	ee	ef	ef	fg	eg	ef	ee	ee	eg	fg	ef	ee	ef	fg	ef	ee
Contig_48425	<abxcd>	ad	bc	bd	bd	bd	ac	bc	bc	bd	bd	bc	bc	ac	ac	ad	ac	ac	bc	bd	ad	ad	ad	bc	ad	bd	ac	bd	bd	ac	bd	bc	ad	bd	ac	bd	ac	bd	bc	ac	bd	bc	ad	bd	ad	bc	ad	bc	ad
Soc1082	<efxeg>	fg	ef	ef	fg	ef	fg	ee	ee	fg	ee	ee	ee	ee	ef	ee	eg	ee	eg	ef	eg	eg	ef	eg	fg	fg	ef	fg	ef	ee	eg	fg	ef	ef	ef	eg	ef	ee	fg	fg	ef	fg	eg	ee	ee	ef	ef	ef	eg
Contig_16402	<nnxnp>	nn	np	nn	np	nn	np	np	np	nn	nn	np	np	np	np	np	nn	np	nn	nn	np	nn	nn	nn	nn	nn	np	nn	nn	np	np	np	np	np	nn	nn	nn	nn	nn	nn	np	nn	nn	np	np	nn	nn	nn	np
Soc919	<abxcd>	bd	ac	ac	bd	bd	ac	bc	bd	ac	ad	ac	bd	bd	bc	bd	bc	bd	bd	bc	ad	ac	bd	bc	ac	ac	bc	ac	ad	bd	bc	bd	bd	ad	ac	ac	ac	bc	ac	ad	bd	bc	bd	ad	ac	ad	bc	ac	ad
Soc900	<abxcd>	ac	ac	ac	ad	ac	ac	ad	bc	bc	ad	bc	ac	bc	ad	ac	ad	ac	ad	ac	bc	bc	ac	bd	ac	ac	bd	ad	bd	bc	bc	bc	bd	ad	bd	bd	bc	bc	bc	bc	ac	ac	bd	ac	ad	ac	bc	ac	bd
Contig_59391	<lmxll>	lm	lm	lm	ll	lm	lm	lm	lm	lm	ll	lm	lm	lm	lm	ll	lm	lm	lm	ll	lm	ll	lm	ll	ll	lm	ll	ll	ll	ll	lm	lm	lm	ll	lm	lm	ll	lm	--	ll	ll	lm	--	lm	lm	--	lm	lm	lm
Contig_8824	<lmxll>	lm	lm	lm	ll	lm	lm	lm	ll	ll	ll	lm	ll	ll	ll	ll	ll	lm	ll	lm	ll	ll	lm	ll	lm	ll	lm	ll	lm	ll	ll	lm	lm	ll	lm	ll	ll	lm	ll	ll	ll	lm	ll	ll	lm	ll	lm	lm	lm
Dla91	<abxcd>	ad	ac	bd	bd	ad	ad	bd	ac	ad	bd	ad	ac	ac	ad	bd	ad	bd	ad	bc	ad	ad	bc	bd	bd	ac	ad	bc	bc	ad	bc	ac	ad	ad	bd	ad	ad	ac	ad	bd	bd	bc	ac	--	bc	bd	ad	bc	bd
Soc642	<abxcd>	ad	ac	ac	bc	bc	ac	ad	ac	bd	ac	ad	bc	bc	ac	ac	bd	bd	bd	bd	ac	bc	bd	ac	ac	--	ad	bc	ad	bd	ad	bc	bc	ac	bd	ad	bd	bc	bc	bc	bd	bc	bc	ad	bc	bd	ac	bc	bd
Contig_19497	<efxeg>	eg	ee	eg	fg	ee	eg	ee	eg	ef	ee	ee	ef	fg	ee	eg	ee	ee	fg	fg	eg	ee	fg	fg	fg	ef	--	eg	eg	ee	fg	eg	ee	ee	ef	ee	fg	ee	ee	eg	--	ef	--	ef	ee	ee	ef	fg	ee
Soc156	<lmxll>	lm	ll	lm	lm	lm	lm	lm	lm	lm	ll	lm	lm	ll	lm	lm	ll	ll	lm	lm	ll	ll	lm	ll	lm	lm	lm	lm	lm	ll	lm	ll	lm	ll	lm	lm	lm	ll	lm	lm	lm	ll	lm	ll	ll	ll	lm	lm	lm
Mmi11	<nnxnp>	nn	nn	nn	nn	np	nn	nn	nn	np	np	nn	nn	np	np	nn	np	nn	nn	nn	nn	nn	np	np	nn	np	np	nn	nn	np	np	np	nn	nn	np	np	nn	np	nn	nn	np	nn	nn	nn	nn	nn	np	np	nn
Contig_17649	<nnxnp>	nn	np	np	nn	--	np	np	nn	np	--	np	--	nn	np	nn	np	nn	nn	np	nn	np	nn	np	np	np	np	np	nn	nn	np	nn	nn	nn	np	np	np	np	np	nn	nn	np	nn	nn	np	nn	np	np	nn
Soc952	<abxcd>	bd	ac	bd	bd	bd	bc	bc	ad	ad	bc	bd	bd	ad	bc	bd	bc	bc	ad	bd	bc	bc	bd	ac	bc	bd	ac	bd	ac	ac	ad	ad	ad	bc	bc	ac	ac	ad	bd	ad	bd	bd	bd	bd	bd	bd	ac	bc	ac
Soc825	<abxcd>	ac	bd	bd	ad	ad	ad	bd	ac	ac	ac	bc	ac	ac	ad	bc	bc	ad	ac	bd	ad	ac	bd	ac	ad	ad	ac	ac	bd	ad	ad	ad	ac	bc	ad	bd	ad	bd	ac	bc	ac	ac	ad	ad	ac	ad	ad	ad	bd
Contig_96382	<nnxnp>	nn	np	np	nn	--	np	np	nn	np	np	nn	nn	nn	nn	nn	--	nn	nn	nn	np	nn	nn	nn	np	nn	--	nn	nn	nn	nn	np	np	np	np	nn	np	nn	np	np	np	nn	nn	np	np	nn	nn	nn	nn
Soc1104	<abxcd>	bd	bc	bc	ad	bd	ac	ac	bd	ad	ac	ad	ad	bd	bd	bc	bc	bd	bd	ad	bc	ad	bd	bd	ac	ac	ad	bd	bd	ad	ad	ac	ac	bc	bc	ad	bc	bd	bc	bc	ac	ad	bd	bc	bc	ad	ac	ad	bd
Contig_40846	<efxeg>	ef	ef	ef	ee	fg	ef	eg	eg	eg	eg	fg	ee	ee	ee	ee	ee	ee	ee	ef	ee	eg	ef	fg	ef	fg	ef	ee	fg	ee	eg	ef	fg	eg	ef	fg	eg	fg	eg	ef	eg	eg	ee	eg	eg	ee	eg	fg	ef
Contig_37148	<lmxll>	ll	ll	ll	lm	ll	ll	lm	lm	ll	ll	lm	lm	lm	ll	ll	ll	ll	lm	lm	ll	lm	ll	ll	ll	lm	lm	ll	lm	ll	ll	lm	lm	lm	lm	lm	ll	ll	lm	ll	lm	lm	lm	ll	lm	ll	lm	ll	ll
Contig_42920	<lmxll>	ll	lm	lm	ll	--	ll	--	lm	lm	lm	ll	lm	ll	ll	ll	lm	lm	lm	ll	lm	lm	lm	lm	ll	ll	ll	ll	lm	lm	lm	ll	ll	ll	ll	lm	ll	ll	lm	ll	lm	ll	lm	lm	ll	ll	ll	lm	lm
Contig_10202	<nnxnp>	nn	np	nn	np	np	nn	nn	nn	np	nn	nn	np	np	nn	np	nn	np	nn	np	nn	np	np	np	np	nn	nn	np	nn	np	np	nn	nn	np	np	np	nn	np	nn	np	nn	nn	nn	nn	np	nn	np	nn	np
Contig_18481	<lmxll>	lm	ll	ll	ll	ll	lm	ll	ll	ll	ll	ll	ll	lm	lm	lm	lm	lm	ll	lm	lm	lm	lm	ll	lm	ll	lm	ll	ll	lm	ll	ll	lm	ll	lm	ll	lm	lm	ll	lm	ll	ll	lm	ll	lm	ll	lm	ll	lm
Contig_4927	<nnxnp>	np	np	np	nn	np	np	nn	np	nn	np	np	np	nn	nn	nn	nn	np	np	nn	nn	nn	nn	nn	nn	np	nn	nn	nn	nn	np	np	np	nn	np	np	nn	nn	nn	nn	np	np	np	np	np	np	nn	nn	np
Contig_54092	<lmxll>	ll	ll	lm	lm	ll	ll	lm	ll	ll	lm	ll	ll	ll	ll	lm	ll	lm	lm	lm	ll	ll	lm	lm	lm	ll	ll	lm	lm	ll	lm	ll	ll	ll	lm	ll	ll	ll	ll	lm	lm	lm	ll	ll	lm	lm	ll	lm	lm
Soc974	<nnxnp>	nn	np	np	nn	nn	np	nn	nn	np	nn	nn	nn	np	np	nn	nn	nn	np	nn	nn	np	np	np	nn	np	np	nn	np	np	np	np	np	nn	nn	nn	np	nn	np	np	nn	nn	nn	np	nn	nn	np	nn	np
Contig_44164	<lmxll>	ll	lm	ll	ll	ll	lm	ll	lm	ll	ll	ll	ll	ll	lm	lm	ll	lm	ll	ll	ll	lm	ll	ll	ll	lm	ll	ll	ll	lm	ll	lm	lm	lm	ll	lm	lm	lm	lm	lm	lm	ll	ll	ll	ll	ll	ll	ll	ll
Dla94	<efxeg>	eg	fg	fg	eg	eg	fg	eg	eg	fg	ee	eg	fg	ef	ef	ee	ee	ee	ef	fg	eg	eg	ee	ee	fg	ef	fg	ef	eg	ef	fg	ef	ee	ee	ef	eg	fg	ee	ef	ee	ee	ef	--	ef	ee	fg	fg	ef	ee
Contig_13615	<efxeg>	ee	ef	eg	ee	ee	ef	eg	eg	eg	ee	ef	ee	ef	ee	fg	ef	ee	ee	eg	eg	ef	eg	eg	ef	fg	ef	eg	fg	ee	ee	fg	ef	eg	fg	fg	ee	ef	--	ee	ef	ee	ee	ee	eg	ef	eg	ee	eg
Contig_28057	<efxeg>	ee	eg	fg	ef	ee	eg	fg	ef	eg	ef	eg	eg	ee	fg	ef	fg	ef	ee	fg	ee	fg	ef	eg	fg	eg	fg	eg	ef	ee	fg	ef	ef	ef	fg	eg	eg	fg	fg	ee	ef	fg	ef	ef	ef	ee	fg	fg	ef
Contig_7330	<efxeg>	ee	eg	fg	ee	ef	eg	fg	ee	eg	ef	eg	fg	ef	fg	ef	fg	ef	ef	fg	ee	eg	ef	eg	fg	eg	fg	eg	ef	ef	fg	ef	ef	ee	fg	eg	eg	fg	eg	ee	ef	fg	ef	ef	ee	ee	fg	fg	ef
Soc1017	<efxeg>	ee	fg	eg	fg	ee	ee	ef	fg	ee	ef	fg	fg	ee	ee	ef	ef	ef	ef	ef	fg	ee	fg	ef	ee	fg	eg	fg	fg	ee	fg	eg	ef	eg	eg	ef	eg	ee	ee	eg	eg	ef	ef	ee	eg	ef	fg	ef	eg
Contig_24694	<efxeg>	fg	ee	ee	fg	fg	ee	ef	fg	ee	eg	ee	fg	fg	ef	fg	ef	fg	fg	ef	eg	ee	fg	ef	ee	ee	ef	ee	eg	fg	ef	fg	fg	eg	ee	ee	ee	ef	ee	eg	fg	ef	fg	eg	ee	eg	ef	ee	eg
Contig_1112	<nnxnp>	np	nn	np	np	np	np	np	nn	nn	np	np	nn	nn	nn	np	np	nn	np	nn	np	nn	nn	nn	nn	np	np	nn	nn	np	nn	nn	np	np	np	np	np	nn	nn	np	np	nn	np	np	np	nn	np	nn	np
Contig_4432	<nnxnp>	np	np	np	nn	nn	nn	nn	np	np	np	np	np	nn	np	np	np	nn	nn	np	nn	np	nn	np	nn	np	nn	nn	np	np	--	np	np	np	nn	np	np	np	np	nn	--	nn	np	nn	np	nn	nn	nn	nn
Soc672	<efxeg>	fg	fg	fg	ef	eg	eg	ef	eg	ef	ef	ef	eg	ee	ee	ee	ee	eg	eg	ef	ee	ef	ef	ee	ef	eg	ee	fg	ee	ef	fg	fg	fg	ef	fg	fg	ee	ef	ef	ee	eg	fg	fg	fg	eg	ee	ee	ef	eg
Contig_16974	<nnxnp>	np	nn	nn	np	np	nn	np	np	nn	np	np	np	nn	nn	np	np	np	nn	np	np	np	nn	nn	np	nn	nn	np	nn	nn	nn	nn	nn	np	np	np	nn	np	--	nn	np	nn	--	nn	np	np	np	np	nn
Contig_68866	<lmxll>	lm	ll	ll	ll	lm	ll	ll	ll	ll	ll	lm	lm	ll	ll	lm	ll	ll	lm	lm	lm	lm	ll	ll	ll	ll	lm	lm	lm	ll	ll	ll	lm	lm	lm	lm	lm	ll	lm	ll	ll	ll	lm	lm	lm	lm	lm	lm	ll
Contig_7362	<nnxnp>	nn	nn	np	np	nn	nn	nn	np	np	nn	np	np	nn	nn	nn	nn	nn	nn	nn	nn	nn	np	np	np	np	nn	nn	np	nn	nn	nn	nn	nn	nn	nn	np	nn	--	np	np	np	nn	nn	np	nn	nn	nn	nn
Contig_76354	<lmxll>	ll	lm	ll	lm	lm	lm	ll	ll	lm	ll	lm	lm	lm	ll	lm	lm	ll	lm	ll	lm	lm	ll	ll	ll	lm	ll	ll	ll	lm	ll	lm	ll	lm	ll	lm	lm	ll	ll	ll	lm	lm	lm	lm	lm	ll	lm	ll	ll
Soc683	<efxeg>	ee	ee	ee	fg	ee	eg	ee	eg	fg	eg	ee	eg	fg	ee	eg	ee	eg	fg	fg	ee	eg	fg	fg	fg	fg	eg	ee	eg	ee	fg	eg	eg	ee	ee	fg	ee	ee	ee	eg	eg	ee	fg	fg	ee	ee	fg	fg	fg
Contig_62131	<nnxnp>	nn	nn	np	np	np	np	np	nn	np	nn	nn	nn	nn	nn	nn	np	np	np	nn	nn	np	nn	nn	nn	np	np	nn	nn	nn	np	np	np	nn	nn	np	np	np	nn	np	np	np	np	nn	nn	nn	np	nn	np
Soc1034	<efxeg>	eg	fg	eg	ee	ef	ef	ee	eg	eg	eg	eg	fg	ee	eg	fg	fg	ef	ef	eg	ee	fg	ee	fg	ef	fg	ef	ef	fg	eg	eg	fg	fg	eg	ef	fg	fg	eg	eg	ef	eg	eg	eg	ef	eg	ef	ee	ee	ee
Soc1011	<abxcd>	bd	bd	bd	bc	bd	bd	ad	bc	ad	ac	bc	bd	ad	ac	ad	ac	bc	bd	bc	ad	bc	bd	ad	bd	ad	ad	bd	bc	ad	ac	ac	ac	bd	ac	ac	ad	bc	ad	ac	bc	ad	ad	ad	bc	bc	bc	bd	bd
Contig_25768	<nnxnp>	nn	np	np	nn	np	np	--	np	np	np	np	nn	nn	nn	np	np	nn	np	nn	nn	nn	nn	nn	np	np	np	nn	nn	np	nn	np	nn	nn	nn	np	np	nn	np	np	nn	nn	nn	np	np	nn	nn	nn	np
Contig_7456	<efxeg>	ef	fg	ef	fg	ef	ef	fg	ee	ee	fg	ee	ef	ee	fg	ef	fg	ef	ef	ef	ee	ee	ef	eg	ef	ef	eg	ef	eg	eg	ee	ee	ee	fg	eg	eg	ee	ee	ee	ee	ef	ef	eg	ef	ef	ef	ee	fg	eg
Soc609	<efxeg>	ef	ee	ee	ef	ee	ee	ee	fg	ee	ef	eg	ee	ee	fg	fg	fg	fg	fg	ee	eg	ee	ee	eg	ef	ef	eg	ee	ee	fg	eg	eg	eg	ef	ef	eg	eg	fg	eg	eg	eg	ee	fg	ef	eg	fg	ef	eg	eg
Contig_78735	<lmxll>	ll	ll	ll	ll	ll	ll	ll	ll	lm	ll	ll	lm	ll	ll	lm	ll	lm	ll	ll	ll	lm	ll	lm	lm	ll	ll	lm	ll	ll	ll	ll	ll	lm	lm	ll	ll	lm	--	lm	ll	ll	ll	ll	lm	ll	lm	ll	lm
Contig_7209	<abxcd>	bd	ac	bd	bd	ad	--	--	bc	bc	--	bc	ac	bc	bc	ac	ac	ad	--	bc	bd	ac	bd	ad	ad	ac	ad	--	ad	bc	bd	ac	ac	bd	ad	ad	ac	bd	bc	ad	bc	bd	bd	ad	bc	ac	bd	bd	bd
Contig_24800	<nnxnp>	nn	nn	np	nn	np	nn	nn	nn	np	np	np	np	nn	nn	nn	nn	nn	np	nn	nn	nn	np	nn	np	nn	nn	np	nn	nn	nn	np	nn	nn	nn	nn	nn	nn	nn	nn	np	nn	np	np	nn	np	nn	nn	nn
Contig_51656	<lmxll>	ll	ll	lm	lm	lm	lm	ll	lm	lm	ll	lm	ll	ll	lm	ll	lm	lm	lm	ll	ll	lm	ll	ll	ll	lm	lm	ll	lm	lm	lm	lm	lm	ll	ll	lm	ll	lm	ll	lm	lm	ll	lm	ll	ll	lm	lm	lm	lm
Contig_6525	<efxeg>	ee	fg	fg	ef	--	ef	--	fg	fg	--	eg	eg	ef	fg	--	fg	fg	ee	ee	ee	ee	fg	ef	ef	ef	ee	eg	eg	ef	fg	fg	ee	eg	eg	ef	ee	fg	ee	fg	ef	fg	ee	eg	eg	eg	eg	ee	fg
Contig_15949	<lmxll>	ll	lm	lm	lm	ll	ll	lm	ll	lm	ll	ll	lm	lm	lm	lm	ll	lm	lm	ll	lm	lm	lm	lm	ll	ll	ll	lm	lm	ll	lm	lm	lm	lm	lm	ll	lm	lm	lm	ll	ll	ll	--	ll	ll	lm	lm	lm	ll
Contig_42662	<abxcd>	bc	ad	bd	bc	--	bc	--	bc	ac	--	ad	bd	ad	ad	bc	ad	bc	bc	ad	bd	ad	ac	bc	ad	bc	--	ac	bd	ac	bc	bd	ac	bc	bc	bc	bd	ac	bd	bc	bc	bc	--	ad	bd	bd	bd	ad	bc
Contig_25402	<lmxll>	ll	ll	ll	lm	--	--	--	lm	ll	ll	lm	lm	lm	ll	--	ll	lm	lm	lm	ll	lm	lm	ll	ll	lm	lm	ll	lm	--	ll	ll	lm	lm	lm	lm	ll	ll	lm	ll	lm	ll	lm	ll	lm	ll	lm	ll	ll
Contig_80727	<lmxll>	ll	ll	ll	lm	ll	lm	ll	ll	lm	ll	ll	lm	lm	ll	lm	ll	ll	lm	ll	lm	lm	ll	ll	lm	ll	ll	ll	lm	lm	ll	lm	ll	lm	lm	lm	lm	lm	ll	lm	ll	lm	lm	ll	lm	ll	ll	lm	ll
Contig_42280	<nnxnp>	np	nn	np	np	nn	nn	np	np	np	np	np	np	nn	np	np	np	nn	np	nn	nn	np	np	np	np	nn	nn	nn	np	nn	nn	nn	np	np	nn	np	np	nn	np	np	np	np	np	nn	np	np	nn	np	nn
Contig_22549	<nnxnp>	nn	nn	nn	nn	np	nn	--	np	np	--	np	nn	nn	nn	np	nn	nn	nn	nn	nn	np	nn	np	nn	np	nn	nn	np	nn	nn	nn	np	np	nn	np	np	np	--	nn	nn	np	nn	np	np	nn	np	np	nn
Contig_62188	<efxeg>	ef	eg	fg	ef	fg	fg	fg	ef	ef	ee	fg	fg	eg	fg	fg	eg	ee	fg	ef	eg	eg	ef	ee	ef	ef	fg	fg	fg	eg	fg	eg	fg	eg	fg	fg	ef	eg	fg	ef	ef	ee	fg	eg	ee	eg	fg	fg	fg
Contig_16447	<lmxll>	ll	ll	ll	lm	lm	ll	ll	ll	lm	ll	ll	lm	lm	ll	ll	lm	lm	lm	lm	ll	lm	lm	ll	ll	lm	ll	lm	ll	lm	ll	lm	lm	ll	lm	ll	lm	lm	lm	--	--	lm	--	ll	lm	lm	ll	lm	lm
Contig_27774	<lmxll>	ll	ll	lm	lm	lm	lm	ll	ll	ll	ll	ll	lm	lm	lm	lm	ll	lm	lm	lm	ll	ll	lm	ll	lm	lm	lm	lm	ll	ll	lm	ll	ll	lm	lm	lm	ll	ll	ll	ll	lm	ll	ll	ll	lm	ll	lm	ll	ll
Contig_9499	<efxeg>	ee	fg	ef	ee	eg	eg	ef	eg	fg	fg	eg	ef	fg	ef	eg	ee	ee	ef	ee	fg	eg	fg	fg	fg	ef	eg	fg	ee	ee	ee	eg	fg	ef	ee	ef	ef	eg	fg	fg	eg	ee	--	ef	ee	ef	ef	ef	ee
Contig_151	<nnxnp>	nn	np	nn	nn	np	np	nn	nn	nn	nn	nn	nn	np	nn	nn	nn	np	nn	nn	np	nn	nn	np	nn	np	np	np	nn	np	np	np	nn	nn	np	nn	nn	np	np	nn	nn	nn	nn	np	nn	nn	np	nn	np
Contig_44259	<lmxll>	ll	ll	ll	ll	ll	ll	ll	lm	lm	ll	lm	ll	lm	ll	ll	ll	ll	ll	ll	lm	lm	ll	ll	ll	ll	ll	ll	ll	ll	lm	lm	lm	ll	ll	ll	lm	lm	lm	lm	--	ll	--	ll	ll	ll	lm	ll	ll
Soc1117	<lmxll>	lm	lm	lm	lm	lm	ll	lm	lm	ll	ll	ll	ll	ll	lm	ll	ll	ll	lm	ll	ll	ll	lm	lm	lm	lm	ll	ll	lm	ll	lm	ll	ll	lm	lm	ll	ll	ll	ll	lm	ll	ll	ll	lm	lm	ll	lm	ll	ll
Soc921	<efxeg>	eg	eg	eg	ef	eg	ee	eg	eg	ee	fg	eg	ee	ee	ee	fg	eg	eg	eg	ef	ee	fg	eg	fg	fg	ee	ef	fg	fg	ef	ee	ee	eg	fg	ee	eg	ef	eg	fg	fg	fg	ee	ee	eg	ee	eg	ee	eg	ee
Soc138	<abxcd>	ac	bc	ad	ad	ac	ac	ac	ad	ad	bc	ad	ad	bc	ac	ac	bc	bc	ac	ac	bc	bc	ad	bd	ad	ad	ac	ac	ad	bc	ac	bc	ac	bc	ac	ac	ad	bc	ac	ad	ad	bd	ac	bc	bd	bc	ac	ac	ac
Contig_24275	<abxcd>	ad	bc	bd	--	ac	ad	--	ad	bc	bc	--	bd	bd	bd	bc	ad	ad	bc	ac	--	--	--	bc	bc	bd	--	bd	ac	ad	ad	ac	bc	bd	ad	bd	bd	ac	bc	--	ac	ad	ac	bc	ac	bd	bd	bd	ad
Lcr14	<abxcd>	bd	bc	bd	ad	bd	bc	bd	ad	ad	ad	bd	bd	bc	bc	ad	bd	bd	bd	ac	bc	ad	bd	ad	ad	bc	ac	ac	ad	ac	bc	bc	bd	ad	bc	bd	ac	bd	ad	ad	ad	bd	bd	bd	bc	bd	bc	bd	bc
Soc655	<abxcd>	ad	bd	ac	ad	ad	bd	ac	ac	ac	ad	bd	bd	bd	ad	bc	bd	ad	ad	ac	ac	bd	ac	ac	bd	bc	bd	bc	bc	ad	ad	bc	bd	ac	bc	bc	ad	bd	bd	ad	bd	ac	bd	ad	ac	bd	ac	ad	ac
Contig_9565	<nnxnp>	nn	np	nn	nn	nn	nn	np	np	nn	np	np	nn	nn	--	nn	nn	--	--	nn	nn	np	nn	np	--	nn	np	nn	nn	nn	--	np	np	nn	nn	nn	nn	np	np	nn	nn	np	np	nn	--	np	nn	np	np
Soc590	<nnxnp>	nn	nn	np	np	np	nn	nn	nn	np	np	nn	np	nn	np	np	nn	np	nn	np	np	np	np	nn	np	nn	np	np	nn	np	np	nn	nn	np	np	np	np	nn	nn	nn	np	np	np	np	np	np	np	nn	np
Contig_41732	<abxcd>	bd	bc	bc	ac	ac	bc	bd	bc	ad	bc	bd	ac	ad	bd	bc	ad	ad	ad	ad	bc	ac	ad	bc	bd	ad	bd	ac	bd	ad	bd	ac	ad	bc	ac	bd	ad	ac	ad	ad	ad	ac	--	bd	ac	ac	bc	ac	ad
Soc691	<abxcd>	bc	ad	ac	ac	ac	ac	ac	ac	ad	bc	bd	bd	ad	bc	ad	bd	bd	bc	bd	ac	ad	bd	bd	bd	ad	ac	bd	bc	bd	ad	ac	ac	bd	bc	bd	ac	ac	bc	ad	ac	bc	ac	ac	ad	ac	ad	bc	bd
Contig_53900	<nnxnp>	np	nn	np	np	np	nn	--	nn	np	np	nn	nn	nn	nn	np	nn	nn	nn	np	np	np	np	nn	nn	np	nn	np	np	nn	np	nn	np	np	nn	np	nn	np	nn	nn	np	nn	np	np	np	nn	np	nn	np
Contig_808	<lmxll>	ll	ll	lm	ll	ll	lm	lm	lm	lm	lm	ll	ll	ll	lm	--	ll	lm	ll	ll	ll	ll	ll	lm	ll	lm	lm	ll	ll	lm	ll	lm	ll	ll	ll	ll	ll	lm	ll	lm	lm	lm	ll	ll	lm	ll	ll	ll	lm
Contig_9990	<abxcd>	bd	bc	ac	bc	bc	ad	bc	ad	bd	bc	bc	ad	ac	bc	ad	bc	ad	ad	bc	ac	bc	bd	ad	bc	ad	ad	bd	ac	bd	bd	bc	bd	bd	bd	bd	ac	bd	ac	ad	ad	bd	--	bc	ac	ac	ac	bc	ad
Contig_10089	<nnxnp>	nn	np	np	nn	nn	np	nn	nn	np	nn	nn	nn	np	np	nn	nn	nn	np	nn	nn	nn	np	np	nn	np	np	nn	np	np	np	np	np	nn	nn	nn	np	nn	np	np	nn	np	nn	np	nn	nn	nn	nn	np
Soc890	<lmxll>	lm	lm	ll	ll	lm	lm	ll	lm	ll	ll	lm	lm	lm	lm	ll	lm	ll	lm	ll	lm	lm	ll	ll	ll	ll	lm	ll	ll	lm	ll	lm	ll	lm	ll	lm	ll	lm	ll	ll	ll	ll	lm	lm	ll	ll	ll	ll	ll
Contig_65238	<nnxnp>	nn	nn	np	np	nn	np	nn	nn	nn	--	nn	np	np	np	nn	np	np	np	nn	np	nn	np	nn	np	nn	np	np	nn	np	nn	np	nn	nn	np	nn	nn	nn	nn	np	nn	nn	nn	nn	nn	np	np	nn	np
Contig_130	<lmxll>	lm	ll	ll	ll	ll	lm	lm	ll	ll	lm	lm	lm	ll	lm	ll	ll	ll	lm	lm	lm	lm	ll	ll	lm	lm	ll	ll	lm	ll	ll	ll	ll	lm	ll	lm	lm	lm	lm	lm	lm	lm	lm	ll	lm	lm	lm	ll	lm
Contig_42705	<abxcd>	ad	bd	ac	ac	ad	ad	ad	ac	ac	bd	ac	ac	bd	ad	ad	bd	bd	ad	ad	bd	bd	ac	bd	ad	ac	ac	ad	ac	bd	ac	bd	ad	bd	ad	ad	ac	bd	--	ac	ac	bc	ad	bd	bc	bd	ac	ad	ad
Contig_5863	<nnxnp>	np	np	nn	nn	np	--	np	np	nn	nn	np	nn	np	nn	nn	np	nn	np	nn	nn	nn	nn	np	nn	np	nn	nn	np	nn	nn	np	np	nn	nn	nn	nn	np	np	nn	nn	nn	nn	nn	nn	nn	nn	np	nn
Soc649	<abxcd>	bc	ad	bc	ac	bd	ad	bc	ac	ac	ac	bc	bc	bd	bc	ac	ac	bd	bc	ac	ad	ac	ac	ad	ac	bd	bd	ad	bc	ad	bd	bd	bc	bc	bd	ac	bc	bd	bd	ac	ac	bc	ac	ad	bc	bc	bd	ac	bd
Contig_11510	<lmxll>	lm	lm	lm	lm	ll	ll	lm	ll	lm	lm	lm	ll	ll	ll	ll	ll	ll	ll	lm	ll	lm	lm	ll	lm	ll	ll	lm	ll	lm	lm	lm	lm	lm	lm	lm	ll	lm	lm	ll	ll	lm	lm	lm	ll	ll	ll	lm	ll
Contig_41916	<lmxll>	ll	lm	ll	lm	ll	ll	lm	ll	ll	lm	lm	lm	ll	ll	lm	lm	lm	lm	lm	lm	ll	lm	lm	ll	lm	ll	ll	lm	lm	lm	ll	lm	ll	ll	lm	ll	lm	ll	ll	ll	lm	lm	ll	ll	lm	lm	lm	ll
Contig_28455	<nnxnp>	np	np	nn	nn	np	np	np	np	nn	nn	np	nn	np	nn	nn	np	nn	np	nn	nn	nn	nn	np	nn	np	nn	nn	np	nn	nn	np	np	nn	nn	np	nn	np	np	nn	nn	nn	nn	nn	nn	nn	nn	np	nn
Contig_45314	<nnxnp>	nn	np	nn	np	nn	np	np	np	nn	nn	nn	np	np	np	nn	nn	np	nn	nn	np	nn	nn	nn	nn	nn	np	np	nn	np	np	np	np	np	nn	nn	nn	nn	nn	nn	np	nn	np	np	np	nn	nn	nn	np
Soc688	<abxcd>	ac	ac	bd	bd	bd	bd	bd	ac	ad	bc	bc	ac	ac	ac	bc	bd	bd	ad	ac	ac	bd	ac	ac	bc	ad	ad	bc	bc	ac	ad	ad	bd	bc	ac	ad	ad	ad	ac	bd	bd	bd	ad	ac	ac	bc	bd	ac	ad
Soc983	<abxcd>	bc	ac	ac	bd	bc	ac	ac	ad	ad	bd	bd	ac	ac	ac	bd	bc	bd	bd	bc	bc	bd	ad	bd	bd	bc	ad	bc	bc	bc	bd	bd	ad	bc	ac	bd	bd	bc	bc	ad	ad	bc	ad	bd	bc	ac	bd	bd	ad
Soc735	<abxcd>	ac	bc	ac	ad	bd	bd	ad	ac	ac	ac	ac	bd	ad	ac	bc	bd	bd	bd	ac	ad	bc	ad	bc	bd	bc	bd	bd	bc	ad	ac	bd	bc	ac	bd	bc	ac	ac	ac	bd	ac	ac	ac	bd	ac	bd	ad	ad	ad
Contig_35418	<efxeg>	ef	eg	ee	ee	ef	fg	eg	ee	ef	fg	ef	ef	ee	fg	ef	eg	fg	ee	ef	fg	fg	ef	eg	fg	ee	eg	ef	eg	fg	ee	ef	ee	fg	fg	fg	fg	ee	--	--	ef	ee	ef	ef	--	ee	fg	fg	--
Contig_27415	<lmxll>	ll	ll	ll	ll	ll	ll	lm	ll	lm	lm	ll	ll	lm	lm	lm	lm	ll	ll	ll	lm	ll	ll	lm	ll	lm	lm	ll	ll	lm	lm	lm	lm	ll	lm	lm	lm	ll	lm	lm	ll	lm	lm	lm	ll	ll	ll	ll	ll
Soc995	<abxcd>	ac	bd	ac	bc	bc	ac	ac	ad	bd	bc	bc	bd	bd	ac	bc	bc	ad	bc	ad	bc	bd	ad	bd	bd	bc	ac	ad	ad	bc	ad	bd	ac	bc	ac	bc	bc	ad	ad	ac	bc	bd	ac	bc	bc	ad	bc	ad	ac
Contig_50342	<efxeg>	ee	eg	ee	eg	eg	ef	ef	ef	fg	ee	ef	fg	eg	ee	fg	ef	fg	ef	eg	ee	fg	eg	fg	fg	ee	ef	fg	ef	eg	eg	eg	ef	fg	fg	eg	ee	fg	ee	fg	ef	ee	ef	ee	fg	ee	fg	ee	fg
Contig_20107	<lmxll>	lm	lm	lm	ll	lm	lm	lm	lm	lm	ll	lm	lm	lm	lm	ll	lm	lm	lm	ll	lm	ll	lm	ll	ll	lm	ll	ll	ll	ll	lm	lm	lm	ll	lm	lm	ll	lm	ll	ll	ll	lm	lm	lm	lm	lm	lm	lm	lm
Contig_21115	<nnxnp>	np	nn	np	np	np	nn	nn	nn	np	np	nn	nn	nn	nn	np	nn	nn	nn	np	np	np	np	nn	nn	np	nn	np	np	nn	np	nn	np	np	nn	np	nn	np	nn	nn	np	nn	--	np	np	nn	np	nn	np
Contig_24248	<nnxnp>	nn	np	np	nn	nn	np	np	nn	np	nn	np	nn	nn	np	nn	np	nn	nn	np	nn	np	nn	np	np	np	np	np	nn	nn	np	nn	nn	nn	np	np	np	np	np	nn	nn	np	nn	nn	np	nn	np	np	nn
Contig_23117	<lmxll>	lm	ll	ll	ll	--	ll	ll	lm	ll	lm	ll	lm	ll	ll	ll	ll	lm	ll	lm	lm	lm	ll	lm	ll	ll	ll	ll	lm	ll	ll	ll	lm	lm	lm	lm	ll	lm	ll	ll	ll	ll	ll	ll	ll	ll	ll	ll	ll
Contig_30046	<abxcd>	bc	ad	bc	ac	--	ad	--	--	ac	ac	bc	bc	bd	bc	ac	ac	bd	bc	ac	ad	ac	ac	ad	ac	bd	bd	ad	bc	ad	bd	bd	bc	bc	bd	ac	bc	bd	bd	ac	ac	bc	ac	ad	bc	bc	bd	ac	bd
Contig_1481	<nnxnp>	np	nn	np	np	np	nn	nn	nn	np	np	nn	nn	nn	nn	np	nn	nn	nn	np	np	np	np	nn	nn	np	nn	np	np	nn	np	nn	np	np	nn	np	nn	np	nn	nn	np	nn	np	np	np	nn	np	nn	np
Contig_8622	<nnxnp>	np	np	np	nn	np	nn	np	nn	nn	nn	np	nn	nn	np	nn	np	nn	nn	nn	np	nn	nn	nn	nn	nn	nn	np	nn	np	nn	nn	nn	np	np	nn	np	np	np	np	np	np	nn	nn	np	np	nn	nn	nn
Dla79	<efxeg>	ee	ee	eg	eg	fg	ef	eg	ef	eg	eg	eg	ef	fg	fg	ef	fg	ef	ef	eg	fg	eg	ee	ef	eg	ef	fg	ee	fg	ee	ee	ee	ee	eg	ee	ee	fg	ee	eg	ef	ef	ee	ee	eg	ef	fg	fg	eg	ef
Contig_3090	<lmxll>	ll	ll	lm	ll	--	ll	ll	ll	ll	lm	ll	ll	lm	ll	lm	ll	ll	ll	ll	ll	ll	ll	ll	ll	ll	ll	ll	lm	ll	lm	ll	ll	ll	lm	lm	ll	ll	ll	ll	ll	ll	lm	ll	lm	lm	ll	ll	ll
Soc909	<abxcd>	bd	ac	ac	ad	ac	ad	bc	bd	ad	bc	bc	bc	bc	ac	bc	bd	bc	bd	ac	bd	ad	ac	bd	ad	bd	bc	ad	ac	bc	ad	bd	ac	ad	bc	ad	ac	bc	ad	ad	ac	ad	bd	ac	bc	ac	ac	ad	bd
Contig_28406	<lmxll>	ll	lm	lm	lm	ll	ll	--	--	ll	ll	ll	lm	lm	ll	lm	lm	ll	lm	ll	lm	ll	ll	lm	lm	lm	lm	lm	ll	ll	ll	lm	lm	ll	ll	lm	lm	ll	--	lm	ll	lm	lm	ll	lm	lm	lm	ll	lm
Soc1048	<nnxnp>	np	nn	nn	np	nn	np	nn	nn	np	nn	np	nn	np	nn	nn	np	np	np	nn	np	nn	nn	np	nn	nn	nn	np	nn	nn	np	np	nn	nn	nn	np	nn	nn	np	np	nn	nn	np	nn	nn	nn	nn	nn	np
Contig_2316	<nnxnp>	np	nn	nn	np	np	nn	nn	np	nn	np	nn	nn	np	nn	np	nn	np	np	nn	np	nn	--	nn	--	nn	nn	nn	np	np	--	np	np	np	nn	nn	--	nn	nn	np	--	nn	np	np	np	np	nn	nn	np
Contig_11670	<nnxnp>	np	np	np	np	nn	np	np	np	nn	nn	np	np	np	np	np	nn	np	nn	nn	np	nn	np	nn	np	nn	np	nn	nn	np	np	np	np	np	nn	nn	nn	nn	nn	np	--	nn	nn	np	np	nn	nn	nn	np
Contig_34655	<efxeg>	ee	ee	ee	fg	ee	eg	ee	ee	eg	ef	ee	eg	eg	eg	ef	ee	ee	ee	fg	eg	fg	ee	ef	ef	eg	fg	ef	ef	fg	eg	eg	ee	ef	ee	eg	fg	ee	ef	ef	ef	eg	eg	ee	eg	ee	eg	ee	eg
Soc423	<abxcd>	bd	--	bd	ad	bd	bd	bd	bd	bd	bc	bd	ad	ac	bc	ac	bc	bd	ac	bd	ad	ad	ac	bc	ad	bc	bd	bd	ad	bc	bd	bc	ac	ac	ac	ad	ad	ac	bc	ac	bc	ac	bd	bc	ac	bc	bd	ac	bd
Soc790	<efxeg>	fg	eg	ef	ee	ef	ee	ee	eg	ee	fg	fg	fg	fg	fg	eg	ee	ee	ee	fg	fg	ee	fg	fg	eg	ef	ef	eg	eg	eg	ef	ef	ee	eg	eg	ef	ef	ef	fg	ef	ee	ee	ef	fg	fg	fg	ee	fg	ef
Contig_12757	<efxeg>	eg	ef	eg	eg	ee	ef	eg	fg	fg	fg	eg	eg	ef	eg	fg	fg	ee	eg	fg	ef	fg	fg	ef	fg	ee	ee	ef	eg	ef	ee	ee	eg	eg	ee	fg	eg	ee	ee	fg	fg	eg	fg	ef	eg	eg	ee	fg	ee
Contig_29539	<lmxll>	lm	ll	ll	ll	lm	ll	lm	lm	ll	ll	ll	lm	lm	lm	lm	lm	lm	lm	lm	ll	ll	lm	lm	ll	ll	lm	ll	ll	lm	lm	lm	lm	ll	ll	ll	ll	lm	--	ll	lm	lm	lm	ll	ll	ll	lm	ll	ll
Soc785	<abxcd>	bd	bc	bd	ad	bc	bc	bd	bd	ad	ad	bd	bd	bc	bd	ad	ad	bc	bd	ad	ac	ad	bd	ac	ad	bc	bc	ac	bd	ac	bc	bc	bd	--	bc	bd	ad	bc	bc	bd	ad	bd	ad	ac	bd	bd	ac	ad	bc
Soc586	<efxeg>	fg	ef	fg	ef	ef	eg	eg	fg	ee	fg	eg	ee	ef	eg	ee	eg	ee	eg	ef	fg	ee	ef	ee	ee	fg	eg	ee	eg	ef	ef	ee	eg	ee	ee	ef	fg	ee	fg	ee	eg	eg	eg	fg	ee	fg	ee	fg	ee
Contig_35695	<nnxnp>	np	np	np	nn	np	np	nn	np	nn	nn	nn	np	np	nn	np	np	nn	np	nn	nn	nn	nn	np	nn	np	np	np	nn	nn	np	np	np	nn	np	nn	nn	nn	nn	np	nn	nn	nn	nn	nn	nn	np	nn	nn
Soc1124	<efxeg>	eg	ee	eg	fg	ee	ee	eg	eg	eg	fg	eg	eg	ee	eg	fg	fg	ee	eg	ef	ee	fg	eg	fg	fg	ee	ee	ef	fg	ef	ee	ee	eg	fg	ee	eg	fg	ee	fg	fg	fg	eg	eg	ee	eg	eg	ee	eg	ee
Soc1054	<lmxll>	ll	lm	ll	ll	lm	lm	ll	ll	ll	ll	ll	lm	ll	ll	lm	lm	ll	lm	ll	ll	lm	ll	lm	lm	lm	lm	lm	lm	ll	ll	lm	lm	ll	lm	lm	ll	ll	ll	lm	ll	ll	ll	lm	ll	lm	ll	ll	lm
Soc899	<nnxnp>	nn	np	nn	nn	nn	nn	nn	np	np	np	np	np	np	np	np	np	nn	nn	np	nn	np	nn	nn	nn	np	nn	nn	nn	np	nn	np	np	nn	np	nn	np	nn	np	nn	np	nn	nn	nn	np	np	--	nn	nn
Contig_61880	<nnxnp>	np	nn	np	np	np	np	np	np	nn	np	nn	nn	nn	np	nn	nn	nn	np	nn	np	nn	nn	nn	nn	nn	np	nn	np	nn	nn	np	np	nn	np	nn	np	nn	np	nn	np	np	np	np	nn	np	nn	np	nn
Contig_12800	<lmxll>	ll	lm	ll	lm	ll	lm	ll	ll	lm	ll	ll	ll	lm	lm	ll	lm	ll	ll	ll	ll	ll	lm	ll	ll	lm	ll	lm	ll	ll	ll	lm	ll	ll	ll	ll	lm	ll	lm	lm	lm	lm	lm	ll	lm	lm	lm	lm	lm
Contig_18748	<abxcd>	bd	bd	bd	ac	ad	bc	bd	bc	ac	bc	bd	ac	ac	bd	bc	ad	bc	ac	ac	bc	bc	ac	ac	ac	ac	bc	bd	bc	ad	--	bc	bc	bd	ad	ac	ad	bd	bd	bd	--	bd	--	ac	bd	bd	ac	ac	ac
Contig_93038	<nnxnp>	nn	np	nn	np	--	nn	--	nn	np	--	nn	--	np	nn	np	np	--	nn	np	nn	np	np	np	np	nn	nn	np	nn	np	np	nn	nn	np	np	np	nn	np	nn	np	nn	nn	nn	nn	np	nn	np	nn	np
Contig_4061	<nnxnp>	nn	np	np	nn	np	nn	np	nn	nn	np	np	np	np	np	np	nn	np	nn	np	nn	nn	np	nn	nn	nn	np	nn	np	np	nn	nn	np	nn	np	nn	np	np	nn	nn	np	nn	nn	np	np	np	np	nn	nn
Contig_34919	<efxeg>	fg	fg	fg	ef	--	fg	--	ef	eg	ee	ef	fg	eg	ee	--	ee	ef	fg	ef	eg	ef	fg	eg	fg	eg	eg	fg	ef	eg	ee	ee	ee	fg	ee	ee	eg	ef	eg	ee	ef	eg	eg	eg	ef	ef	ef	fg	fg
Contig_40403	<lmxll>	lm	ll	ll	ll	ll	ll	lm	ll	ll	ll	ll	ll	lm	lm	lm	lm	lm	ll	ll	lm	lm	lm	ll	lm	ll	lm	ll	lm	lm	ll	ll	lm	ll	lm	ll	lm	ll	ll	lm	ll	ll	lm	lm	lm	ll	lm	ll	lm
Contig_53026	<nnxnp>	nn	np	np	nn	np	nn	np	np	nn	np	np	np	np	np	np	nn	nn	nn	np	nn	np	np	nn	np	nn	np	nn	np	np	nn	nn	np	np	np	nn	np	np	nn	nn	np	np	nn	np	np	np	np	np	nn
Contig_12087	<lmxll>	ll	ll	ll	lm	ll	ll	ll	ll	ll	lm	lm	ll	ll	ll	ll	lm	ll	lm	lm	ll	ll	ll	ll	lm	lm	ll	ll	ll	lm	ll	ll	lm	ll	ll	lm	ll	ll	ll	lm	lm	lm	lm	lm	lm	ll	ll	ll	lm
Contig_32195	<abxcd>	bc	bd	bc	ac	--	bc	bd	--	ad	--	bd	ac	ac	bd	bc	ad	bd	ac	ac	bc	bd	ac	ac	ac	ac	ac	bc	bc	--	ac	bc	bc	bc	ad	bd	ad	bd	bd	bc	ad	ad	--	ad	bd	bd	ad	ac	ad
Contig_48987	<nnxnp>	nn	np	nn	nn	nn	nn	nn	np	np	np	np	np	np	np	np	np	nn	nn	np	nn	np	nn	nn	nn	np	nn	nn	np	np	nn	np	np	nn	nn	nn	np	nn	np	nn	np	nn	nn	nn	np	nn	nn	nn	nn
Contig_8327	<lmxll>	ll	ll	ll	ll	ll	ll	lm	lm	ll	lm	lm	lm	lm	ll	lm	lm	lm	lm	ll	lm	lm	ll	lm	ll	ll	ll	ll	ll	lm	lm	ll	ll	ll	ll	lm	ll	lm	ll	ll	--	ll	lm	lm	lm	ll	ll	ll	lm
Contig_39196	<abxcd>	ad	ac	bc	ac	ac	bd	ac	bd	ad	ac	ac	bd	bc	bc	--	ac	bd	bd	ac	bc	ac	ad	bd	ac	bd	bd	ad	bc	ad	ad	ac	ad	ad	ad	ad	bc	ad	bc	bd	bd	ad	--	ac	bc	bc	bc	ac	bd
Contig_40885	<nnxnp>	nn	np	np	np	nn	nn	nn	np	nn	nn	np	np	nn	nn	--	nn	nn	nn	nn	np	nn	np	nn	nn	np	np	np	np	nn	np	np	nn	np	np	nn	np	nn	nn	np	np	nn	nn	nn	np	nn	np	nn	np
Contig_46578	<lmxll>	ll	lm	lm	lm	ll	ll	lm	lm	ll	ll	ll	lm	lm	ll	--	lm	ll	lm	ll	lm	ll	ll	lm	lm	lm	lm	lm	ll	--	ll	lm	lm	ll	ll	lm	lm	ll	ll	lm	ll	lm	lm	ll	lm	lm	lm	ll	lm
Contig_9201	<lmxll>	ll	ll	ll	lm	ll	ll	ll	ll	ll	lm	lm	ll	ll	lm	ll	lm	ll	lm	lm	ll	ll	ll	ll	lm	lm	ll	ll	ll	lm	lm	lm	lm	ll	lm	lm	ll	ll	ll	lm	lm	lm	lm	ll	lm	ll	ll	ll	lm
Contig_1825	<nnxnp>	nn	nn	np	nn	np	nn	nn	nn	np	np	np	np	nn	nn	nn	nn	nn	np	nn	nn	nn	np	nn	np	nn	nn	np	nn	nn	nn	np	nn	nn	nn	nn	nn	nn	nn	nn	np	nn	np	np	nn	np	nn	nn	nn
Contig_42054	<nnxnp>	np	nn	nn	np	nn	nn	--	nn	nn	nn	nn	np	np	np	nn	nn	np	nn	np	np	np	np	np	nn	nn	nn	np	np	nn	np	np	np	np	np	nn	nn	np	nn	nn	np	np	np	nn	nn	np	np	np	nn
Contig_4385	<lmxll>	ll	ll	ll	ll	ll	ll	lm	ll	lm	lm	ll	ll	lm	lm	lm	lm	ll	ll	ll	lm	ll	ll	lm	ll	lm	lm	ll	ll	lm	lm	lm	lm	ll	lm	lm	lm	ll	lm	lm	ll	lm	lm	lm	ll	ll	ll	ll	ll
Soc758	<nnxnp>	np	nn	nn	np	nn	np	nn	np	nn	np	nn	nn	np	nn	np	nn	np	np	nn	np	nn	np	nn	nn	nn	nn	nn	np	np	nn	nn	np	np	nn	nn	nn	nn	nn	np	nn	nn	--	np	np	np	nn	nn	np
Contig_9338	<nnxnp>	nn	np	np	np	nn	np	np	nn	nn	nn	nn	nn	nn	np	nn	nn	np	nn	np	np	nn	np	nn	np	np	nn	nn	np	np	np	np	nn	np	np	np	np	np	nn	nn	nn	nn	nn	np	nn	np	nn	np	nn
Contig_68538	<nnxnp>	np	np	np	np	np	np	np	np	np	np	np	np	np	np	nn	np	np	np	np	np	np	np	np	np	np	np	np	np	np	np	nn	nn	nn	nn	nn	nn	nn	nn	nn	nn	nn	nn	nn	nn	nn	nn	nn	nn
Contig_15869	<lmxll>	ll	lm	lm	ll	ll	ll	lm	ll	lm	lm	ll	lm	ll	ll	ll	lm	lm	lm	ll	lm	lm	--	lm	ll	lm	ll	ll	lm	lm	--	ll	lm	ll	ll	lm	ll	ll	lm	ll	--	ll	lm	lm	ll	ll	ll	lm	lm
Contig_4567	<lmxll>	lm	ll	ll	ll	ll	lm	lm	lm	ll	ll	ll	ll	ll	lm	ll	ll	lm	ll	lm	lm	ll	lm	ll	ll	ll	lm	ll	lm	ll	lm	ll	lm	lm	ll	ll	lm	lm	lm	lm	ll	ll	lm	ll	ll	lm	ll	lm	ll
Contig_207	<nnxnp>	nn	nn	np	np	np	np	np	nn	np	nn	nn	nn	nn	nn	nn	np	np	np	nn	nn	np	nn	nn	nn	np	np	nn	nn	nn	np	np	np	nn	nn	np	np	--	nn	np	np	np	np	nn	nn	nn	np	nn	np
Soc600	<efxeg>	ef	eg	ef	ef	ee	ee	ef	fg	fg	fg	fg	eg	fg	fg	eg	eg	ee	ee	fg	ef	eg	ef	ee	ee	eg	ee	ee	ee	fg	ef	eg	eg	ef	eg	ee	eg	ef	fg	ee	fg	ef	ef	ee	fg	eg	ef	ef	ef
Contig_18425	<efxeg>	ee	eg	ef	ef	ef	fg	ee	ef	ef	eg	ef	ee	eg	fg	ee	ef	fg	ef	ee	eg	fg	eg	ee	eg	fg	fg	ee	ef	fg	ef	ef	ef	eg	eg	ef	eg	fg	fg	fg	ef	eg	fg	eg	ee	fg	fg	ef	ef
Contig_45093	<nnxnp>	np	np	nn	np	np	np	np	nn	np	nn	nn	np	nn	nn	nn	np	nn	np	np	np	nn	nn	np	nn	np	np	nn	nn	nn	nn	nn	np	nn	nn	nn	np	np	nn	nn	np	np	nn	nn	nn	nn	np	np	nn
Contig_695	<nnxnp>	nn	nn	nn	np	nn	np	nn	nn	np	nn	nn	np	np	np	nn	np	nn	nn	np	np	np	nn	nn	nn	nn	np	nn	nn	np	np	np	nn	nn	nn	np	np	nn	nn	nn	nn	np	np	nn	np	nn	np	nn	np
Contig_45335	<lmxll>	lm	lm	ll	ll	ll	ll	lm	ll	ll	lm	ll	ll	lm	ll	lm	ll	ll	ll	lm	lm	ll	lm	lm	lm	ll	ll	lm	ll	ll	ll	ll	ll	lm	lm	ll	lm	ll	ll	ll	ll	lm	ll	lm	ll	ll	ll	ll	ll
Soc698	<abxcd>	ac	bd	ac	ad	bd	bc	bc	ac	bd	ac	ac	bd	ad	bc	bd	ad	bd	bc	ad	ac	bd	ad	bd	ad	ac	bc	ad	bc	ad	ad	bc	bc	bd	ad	ad	ac	bd	ac	bd	ac	bc	ac	ac	bd	bc	bd	ac	ad
Contig_14457	<efxeg>	fg	ee	ef	ee	fg	fg	eg	ef	fg	eg	ee	ee	fg	fg	eg	eg	eg	fg	eg	ee	fg	ee	eg	fg	ef	ef	ef	ee	eg	ee	ef	eg	ee	ef	eg	ef	eg	fg	ef	ef	ef	eg	fg	ef	eg	ef	eg	ef
Contig_42477	<nnxnp>	nn	np	np	nn	--	np	nn	nn	np	--	np	nn	nn	np	np	nn	nn	np	nn	nn	nn	nn	nn	np	np	--	nn	np	np	np	np	nn	nn	nn	nn	np	nn	np	np	nn	np	nn	np	np	nn	nn	nn	np
Soc552	<abxcd>	bd	bc	bc	ad	bd	bc	ac	ac	bd	bc	ac	ac	ad	bc	bc	bd	bd	ac	ad	bd	ad	bd	bd	bc	ad	ad	bc	ad	bd	bc	ac	ac	ad	ac	ad	bd	bc	ac	bd	ad	ac	ac	bc	ac	bc	ad	bd	bd
Contig_16461	<nnxnp>	np	nn	np	np	--	np	nn	np	nn	nn	nn	np	np	nn	np	nn	nn	np	np	np	nn	np	np	np	np	np	np	np	nn	np	np	np	np	nn	nn	nn	nn	--	np	nn	nn	np	nn	nn	nn	nn	np	nn
Contig_8571	<lmxll>	ll	lm	ll	lm	ll	lm	lm	lm	lm	ll	ll	lm	ll	ll	lm	lm	lm	lm	ll	ll	lm	ll	ll	ll	ll	ll	ll	lm	lm	lm	ll	lm	lm	lm	ll	ll	ll	lm	ll	lm	lm	ll	ll	ll	ll	lm	ll	ll
Contig_42534	<nnxnp>	nn	nn	nn	nn	np	nn	nn	nn	np	np	np	np	nn	np	nn	np	np	np	nn	nn	nn	np	nn	np	nn	nn	nn	np	nn	nn	np	nn	nn	np	nn	nn	nn	nn	nn	np	nn	np	np	np	np	np	nn	nn
Contig_15119	<nnxnp>	nn	np	nn	nn	nn	nn	--	np	nn	np	np	nn	nn	np	nn	nn	np	np	nn	nn	np	nn	np	np	nn	np	nn	nn	nn	np	np	np	nn	nn	nn	nn	np	np	nn	nn	np	np	nn	np	np	nn	np	np
Contig_23376	<lmxll>	lm	ll	lm	lm	lm	lm	lm	lm	lm	ll	lm	lm	ll	lm	lm	ll	ll	lm	lm	ll	ll	lm	ll	lm	lm	lm	lm	lm	ll	lm	ll	lm	ll	lm	lm	lm	ll	lm	lm	lm	ll	lm	ll	ll	ll	lm	lm	lm
Contig_26953	<abxcd>	ad	bd	bd	bc	ac	ad	--	bd	ac	ac	ac	bd	bc	ac	bd	bc	ad	bd	ac	bd	ad	ac	bc	bd	bc	bc	bd	ad	ac	ac	bc	bd	ad	ac	bc	bd	--	ad	bc	ac	bd	bd	ad	bd	bd	bc	ac	bd
Soc1052	<abxcd>	ad	ac	ad	bd	bd	bc	bc	bd	bd	ad	ad	bc	bd	ac	ad	bc	bc	bc	bd	bc	bd	bc	ac	ac	bc	ac	bc	ac	bc	ac	bc	bc	ad	ad	ac	bd	bd	ac	ac	ac	ac	bd	ac	ad	ad	ac	ac	ac
Soc669	<abxcd>	ac	ad	bd	ac	bc	ad	bd	ac	ad	bc	ad	bd	bc	bd	bc	bd	bc	bc	bd	ac	ad	bc	ad	bd	ad	bd	ad	bc	bc	bd	bc	bc	ac	bd	ad	ad	bd	ad	ac	bc	bd	bc	bc	ad	ac	bd	ad	bc
Contig_32500	<nnxnp>	np	nn	nn	np	nn	nn	nn	nn	nn	nn	nn	np	np	np	nn	nn	np	nn	np	np	np	--	np	nn	nn	nn	np	np	nn	--	nn	np	np	np	nn	nn	np	nn	nn	--	np	np	nn	nn	np	np	np	nn
Contig_11932	<lmxll>	lm	lm	lm	ll	lm	lm	ll	ll	lm	lm	ll	ll	ll	lm	lm	lm	ll	ll	ll	lm	ll	ll	lm	lm	ll	ll	lm	ll	lm	lm	lm	ll	ll	ll	ll	lm	lm	--	lm	ll	lm	ll	lm	ll	lm	ll	lm	lm
Soc708	<efxeg>	ef	eg	ef	ee	ef	fg	eg	ee	ef	fg	ef	ef	ee	fg	ef	eg	fg	ee	ef	fg	fg	ef	eg	fg	ef	eg	ef	eg	eg	ee	ee	ee	fg	fg	fg	fg	ee	ef	ee	ef	ee	ef	ef	ef	ee	fg	fg	eg
Contig_13434	<efxeg>	ef	fg	fg	eg	eg	fg	ef	fg	eg	fg	ef	eg	ee	ef	fg	ee	ee	ee	ee	fg	eg	ee	fg	ef	ee	ef	eg	ef	ee	ef	eg	ee	fg	eg	ef	ee	eg	ee	ee	ee	eg	eg	ef	eg	eg	fg	eg	ee
Soc613	<efxeg>	fg	eg	eg	eg	fg	fg	ee	ef	eg	ee	ef	eg	ee	ef	eg	fg	ef	fg	fg	fg	ef	ef	eg	ef	fg	eg	ef	ee	ef	eg	ef	eg	ee	ee	ee	ee	ee	ef	ef	ee	ef	ee	ef	ee	ee	fg	eg	ef
Soc1061	<lmxll>	lm	ll	lm	ll	lm	lm	ll	ll	lm	lm	lm	lm	ll	lm	lm	ll	lm	ll	lm	lm	lm	lm	ll	lm	ll	ll	lm	ll	ll	ll	ll	ll	lm	lm	lm	lm	ll	lm	ll	lm	ll	lm	lm	lm	ll	lm	lm	ll
Contig_3284	<nnxnp>	np	nn	np	np	nn	np	nn	np	nn	--	nn	--	np	nn	--	nn	nn	np	np	np	nn	np	np	np	nn	np	np	np	nn	np	np	nn	np	nn	nn	np	nn	nn	np	nn	nn	np	nn	nn	nn	nn	np	nn
Soc581	<efxeg>	eg	ee	fg	fg	fg	ef	eg	fg	fg	ee	fg	eg	ee	ef	eg	fg	ef	fg	eg	ee	ef	ee	eg	ee	ef	ef	eg	fg	ef	fg	fg	fg	ee	ee	fg	eg	ef	ee	ef	fg	ee	ef	ee	eg	ef	ef	fg	fg
Contig_5594	<lmxll>	lm	ll	ll	lm	lm	lm	ll	lm	ll	ll	lm	ll	lm	lm	lm	ll	ll	ll	lm	ll	ll	ll	ll	lm	ll	lm	lm	ll	ll	ll	lm	ll	lm	lm	ll	lm	lm	ll	lm	ll	lm	ll	ll	lm	lm	lm	ll	ll
Contig_9212	<lmxll>	lm	ll	ll	ll	lm	lm	ll	ll	lm	lm	lm	lm	ll	lm	lm	ll	lm	ll	lm	lm	lm	lm	ll	lm	ll	ll	lm	ll	lm	ll	lm	ll	lm	lm	lm	lm	ll	lm	ll	lm	ll	lm	lm	lm	ll	lm	lm	ll
Contig_61080	<efxeg>	fg	ef	--	eg	--	ef	--	ee	fg	ef	ee	eg	eg	ef	ef	ef	fg	ee	eg	ef	eg	fg	fg	ef	eg	eg	ef	eg	fg	ef	ee	ee	eg	ee	eg	ef	ef	--	fg	eg	ee	--	ef	ee	fg	eg	fg	eg
Contig_7484	<nnxnp>	np	nn	nn	np	nn	np	nn	np	np	nn	nn	nn	nn	nn	nn	np	nn	np	nn	np	np	nn	np	np	np	nn	np	nn	nn	np	np	nn	np	nn	np	nn	nn	np	np	nn	np	np	nn	nn	nn	nn	np	np
Contig_18072	<lmxll>	lm	ll	lm	ll	ll	ll	ll	lm	ll	lm	ll	ll	ll	lm	lm	ll	ll	ll	ll	lm	ll	--	lm	--	ll	lm	ll	ll	--	--	ll	lm	lm	lm	lm	lm	lm	lm	ll	--	lm	ll	lm	lm	ll	ll	lm	lm
Contig_73389	<lmxll>	lm	ll	ll	lm	lm	ll	--	ll	ll	lm	lm	ll	ll	ll	lm	lm	lm	lm	lm	lm	lm	ll	lm	lm	lm	ll	lm	lm	lm	lm	lm	ll	lm	ll	lm	lm	lm	lm	ll	ll	lm	lm	lm	lm	ll	lm	lm	ll
Contig_8095	<efxeg>	ef	ef	eg	eg	eg	eg	eg	ee	fg	ee	ee	ef	ef	ef	ee	eg	eg	fg	ef	ef	eg	ef	ef	ee	fg	fg	ee	ee	ee	fg	fg	eg	ee	ef	fg	fg	fg	ef	fg	eg	eg	fg	ef	ef	ee	eg	ef	fg
Contig_89815	<lmxll>	ll	ll	lm	lm	ll	ll	lm	lm	ll	lm	ll	ll	ll	lm	ll	lm	ll	ll	lm	ll	lm	lm	ll	lm	ll	lm	lm	lm	ll	--	lm	ll	lm	lm	ll	ll	lm	lm	ll	--	lm	lm	lm	lm	ll	lm	lm	ll
Contig_9041	<efxeg>	ee	fg	fg	ef	ee	ef	fg	ef	ef	ef	ee	ee	ef	ef	ee	fg	fg	ee	eg	ee	ee	ef	ef	ef	ef	ee	eg	ee	ef	fg	fg	ee	ee	eg	ef	ee	fg	ee	ef	ef	--	--	eg	ee	eg	ee	eg	ef
Soc738	<abxcd>	ad	ac	ad	ac	ac	bd	bd	ad	bc	ad	bd	bc	ac	bd	bc	bd	bc	bd	ac	ad	bc	ac	bc	bc	ad	bd	bc	bd	ac	ac	bd	bd	bc	bc	ac	ad	bc	ad	bc	bd	bd	bd	ad	bc	ad	bc	ad	bc
Contig_4561	<lmxll>	ll	ll	ll	lm	--	ll	--	ll	ll	--	lm	ll	ll	lm	ll	lm	ll	lm	lm	ll	lm	ll	ll	ll	lm	ll	lm	ll	lm	lm	lm	lm	ll	lm	lm	ll	ll	lm	lm	lm	lm	lm	ll	ll	ll	ll	ll	lm
Soc1129	<efxeg>	ee	eg	eg	ef	ee	ee	fg	fg	ee	eg	fg	fg	ef	eg	eg	ee	ef	fg	ef	ee	ef	ef	ee	eg	ef	ef	eg	ef	ee	eg	fg	fg	ef	ef	ef	ee	eg	fg	ee	ef	eg	fg	eg	fg	eg	ef	ee	ee
Contig_19224	<nnxnp>	np	nn	np	np	np	np	np	np	nn	np	nn	nn	nn	np	nn	nn	nn	np	nn	np	nn	nn	nn	nn	nn	np	nn	np	nn	nn	np	np	nn	np	nn	np	nn	np	nn	np	np	np	np	nn	np	nn	np	nn
Contig_36986	<lmxll>	lm	ll	ll	ll	ll	ll	ll	ll	ll	lm	lm	lm	ll	lm	ll	lm	lm	lm	lm	ll	ll	lm	lm	lm	ll	ll	lm	lm	lm	lm	ll	ll	lm	lm	lm	ll	ll	lm	ll	ll	lm	ll	ll	ll	ll	ll	lm	lm
Contig_4281	<abxcd>	bd	ac	ad	bc	bc	bd	ac	--	ac	ac	bc	ad	ad	ad	ac	bd	bd	ac	bc	ac	bd	ad	ac	ac	ad	bc	ad	bc	bd	bd	bc	ac	ad	bd	ac	ad	bc	ac	ac	bc	bd	bc	ac	bc	ad	ad	ad	bd
Contig_90150	<lmxll>	lm	ll	ll	lm	ll	lm	--	ll	ll	ll	ll	ll	ll	ll	ll	ll	ll	ll	ll	ll	ll	ll	ll	ll	lm	ll	lm	ll	ll	ll	lm	ll	ll	ll	ll	ll	ll	ll	lm	ll	ll	ll	ll	ll	ll	ll	ll	ll
Contig_5090	<nnxnp>	nn	np	np	nn	--	np	--	--	np	--	np	--	nn	np	np	nn	nn	np	nn	nn	nn	nn	nn	np	np	np	nn	nn	np	np	np	nn	nn	nn	nn	np	nn	np	np	nn	np	--	np	np	--	nn	nn	np
Soc606	<efxeg>	ef	ef	ef	fg	ee	ee	fg	ee	fg	ef	ef	ee	eg	eg	eg	eg	ee	ee	fg	eg	fg	fg	eg	fg	ee	eg	fg	eg	fg	ef	ef	ef	fg	ef	ef	eg	fg	fg	eg	ee	ef	ef	ef	ee	ee	eg	fg	ee
Contig_24613	<abxcd>	bd	bc	bc	ad	bd	bc	ac	ac	bd	bc	ac	ac	ad	bc	bc	bd	bd	ac	ad	bc	ad	bd	bd	bc	ad	ad	bc	ad	bd	bc	ac	ac	ad	ac	ad	bc	bc	ac	bd	ad	ac	ac	bc	ac	bd	ad	bd	ad
Contig_34071	<nnxnp>	np	np	np	np	np	np	np	np	np	np	np	np	np	np	np	np	np	np	np	np	np	np	np	np	np	np	np	np	np	np	np	np	np	np	np	np	np	np	np	np	np	np	np	np	np	np	np	np
Contig_10565	<efxeg>	ef	eg	fg	ef	fg	fg	--	ef	ef	ee	fg	fg	eg	fg	fg	eg	ee	fg	ef	eg	eg	ef	ee	ef	ef	fg	fg	fg	eg	fg	eg	fg	eg	fg	fg	ef	eg	fg	ef	ef	ee	fg	eg	ee	eg	fg	fg	fg
Contig_45878	<abxcd>	ac	ad	ac	bd	--	ad	ad	ad	ac	bc	bc	ad	ad	bd	--	bc	ad	bc	bc	ad	bc	ac	ac	ac	bc	--	bd	ac	bd	bd	bd	bd	ad	bc	bc	ac	ac	bc	bc	bd	bc	bd	ad	ad	ac	ac	ac	bd
Contig_68440	<nnxnp>	--	np	np	np	--	np	--	np	nn	--	np	np	np	np	np	nn	np	nn	nn	np	nn	nn	nn	nn	nn	np	nn	nn	np	np	np	np	np	nn	nn	nn	nn	nn	np	np	nn	nn	np	np	nn	nn	nn	np
Soc661	<efxeg>	eg	ef	fg	fg	eg	ee	fg	fg	eg	ee	eg	fg	ef	ee	fg	ef	ee	eg	eg	ef	ee	ee	ef	ef	ef	ef	fg	eg	ee	ee	fg	fg	ef	fg	eg	fg	ee	ef	ee	eg	ef	fg	eg	fg	fg	ef	eg	eg
Contig_35183	<lmxll>	ll	ll	ll	lm	ll	ll	lm	lm	ll	ll	lm	lm	lm	ll	ll	ll	ll	lm	lm	ll	lm	ll	ll	ll	lm	lm	ll	lm	ll	ll	lm	lm	lm	lm	lm	ll	ll	lm	ll	lm	lm	lm	ll	lm	ll	lm	ll	lm
Lcr04	<nnxnp>	np	nn	np	np	np	nn	nn	np	np	np	np	nn	np	nn	np	nn	nn	nn	np	nn	np	nn	nn	nn	nn	nn	nn	nn	nn	nn	nn	nn	np	np	nn	np	np	nn	nn	nn	nn	np	nn	np	np	nn	nn	nn
Contig_10031	<nnxnp>	nn	np	np	nn	np	np	np	np	np	np	np	nn	nn	nn	np	np	nn	np	nn	nn	nn	nn	nn	np	np	np	nn	nn	np	nn	np	nn	nn	nn	np	np	nn	np	np	nn	nn	nn	np	np	nn	nn	nn	np
Contig_24251	<nnxnp>	np	np	nn	np	np	np	np	np	nn	np	np	np	np	np	nn	np	np	np	nn	nn	np	nn	nn	nn	nn	np	nn	nn	np	nn	np	np	nn	nn	nn	np	--	--	np	np	np	--	np	nn	np	nn	np	nn
Contig_18621	<nnxnp>	nn	nn	nn	nn	nn	nn	--	np	nn	np	nn	nn	np	nn	np	np	np	np	nn	nn	np	np	np	nn	np	nn	np	nn	np	nn	nn	np	np	nn	nn	nn	np	np	np	np	np	nn	np	np	nn	nn	nn	nn
Contig_5875	<lmxll>	lm	lm	lm	ll	--	lm	--	ll	lm	--	lm	ll	ll	ll	lm	lm	ll	ll	ll	lm	ll	ll	lm	lm	ll	ll	ll	ll	lm	ll	lm	ll	ll	ll	ll	lm	lm	ll	lm	ll	lm	lm	lm	ll	lm	ll	lm	lm
Soc521	<abxcd>	bc	ad	ac	ac	ac	bd	ad	ad	ac	ac	ad	ad	bd	bd	bc	bd	bd	ad	ac	bc	bc	bc	ad	bc	ac	bd	ac	bc	bd	ac	ad	bc	ac	bd	ac	bd	ac	ad	bd	ac	ad	bc	ac	bc	ad	bc	ad	bc
Contig_26682	<lmxll>	lm	lm	ll	ll	--	ll	ll	lm	lm	ll	ll	lm	lm	lm	ll	ll	ll	lm	lm	lm	ll	ll	lm	ll	lm	lm	ll	ll	ll	--	lm	ll	ll	lm	lm	ll	lm	lm	ll	ll	ll	lm	lm	lm	ll	ll	lm	lm
Contig_36153	<lmxll>	ll	ll	lm	lm	ll	ll	lm	ll	ll	lm	ll	ll	ll	ll	lm	ll	lm	lm	lm	ll	ll	lm	lm	lm	ll	ll	lm	lm	ll	lm	ll	ll	ll	lm	ll	ll	ll	ll	lm	lm	lm	ll	ll	lm	lm	ll	lm	lm
Soc1002	<lmxll>	ll	ll	lm	lm	ll	ll	lm	lm	ll	--	ll	ll	ll	lm	ll	lm	ll	ll	lm	ll	lm	lm	ll	lm	ll	lm	lm	lm	ll	lm	lm	ll	lm	lm	ll	ll	lm	lm	ll	lm	lm	lm	lm	lm	ll	lm	lm	ll
Contig_2674	<lmxll>	lm	lm	ll	ll	lm	lm	ll	lm	lm	ll	lm	lm	lm	ll	lm	lm	ll	lm	ll	lm	lm	ll	ll	ll	lm	lm	ll	ll	lm	ll	lm	lm	lm	ll	lm	lm	lm	lm	ll	ll	lm	lm	lm	ll	--	lm	ll	ll
Contig_27803	<lmxll>	ll	ll	ll	lm	ll	lm	lm	ll	lm	lm	lm	lm	lm	ll	ll	ll	ll	ll	lm	ll	lm	ll	ll	ll	lm	lm	ll	ll	lm	lm	lm	ll	ll	ll	lm	ll	ll	ll	lm	lm	ll	lm	ll	ll	lm	lm	lm	ll
Contig_40760	<efxeg>	ee	fg	ef	ef	ef	ee	ee	fg	fg	ef	ef	fg	eg	eg	ef	ef	eg	ef	fg	ee	fg	eg	fg	fg	ef	ee	fg	eg	ee	fg	fg	ee	ee	ef	ef	ee	eg	eg	ee	ef	eg	ee	ee	ef	eg	ef	eg	ef
Contig_15357	<efxeg>	ef	ee	ef	fg	eg	eg	fg	ef	ef	ef	ef	eg	fg	ef	ee	eg	eg	eg	ef	fg	ee	fg	ee	eg	ee	eg	eg	ee	fg	ef	eg	ee	ef	eg	ee	ee	ef	ef	eg	ef	ef	ef	eg	ef	eg	fg	fg	fg
Contig_32815	<efxeg>	fg	eg	eg	ef	fg	eg	eg	ee	ee	ef	ef	eg	eg	eg	ef	fg	ef	ef	fg	fg	ef	ee	ef	ef	fg	ee	fg	fg	fg	ef	ef	ee	fg	eg	ef	ef	fg	--	ee	--	fg	ee	ef	fg	eg	ef	ef	ee
Contig_23868	<nnxnp>	np	np	np	np	np	np	np	np	np	nn	np	np	nn	nn	nn	nn	np	nn	np	np	np	nn	nn	np	nn	np	np	np	nn	np	nn	nn	nn	nn	np	np	nn	nn	nn	nn	nn	np	nn	nn	nn	np	nn	np
Contig_12766	<lmxll>	lm	lm	lm	ll	lm	lm	ll	ll	ll	ll	lm	ll	ll	ll	ll	ll	ll	ll	lm	ll	ll	lm	lm	lm	lm	lm	ll	lm	ll	ll	lm	lm	ll	lm	lm	ll	lm	ll	lm	ll	ll	ll	ll	ll	ll	lm	lm	lm
Soc559	<efxeg>	ef	ee	ee	eg	ef	ef	eg	ef	eg	eg	fg	ee	ee	fg	ee	ef	fg	ef	fg	ef	fg	fg	ee	fg	ef	ee	ef	eg	fg	ee	ef	ee	eg	ee	eg	fg	eg	fg	ef	eg	fg	eg	fg	eg	eg	ef	eg	fg
Contig_19656	<nnxnp>	np	np	np	np	np	np	np	np	np	nn	np	np	nn	nn	nn	nn	np	nn	np	np	np	nn	nn	np	nn	np	np	np	nn	np	nn	nn	nn	nn	np	np	nn	nn	nn	nn	nn	--	nn	nn	--	np	nn	np
Soc566	<abxcd>	bc	ad	bd	ac	bd	ad	bc	bc	ad	bc	bc	bc	ad	ad	bd	ac	bc	bd	bc	bc	bc	ac	bc	bc	ad	bd	ac	bd	bd	bd	ad	bc	bc	bc	bc	ad	bc	ad	ad	ac	ad	ac	bd	ad	ac	ac	ac	ad
Contig_12765	<nnxnp>	nn	np	nn	nn	nn	nn	np	np	nn	np	np	nn	nn	np	nn	nn	np	np	nn	nn	np	nn	np	np	nn	np	nn	nn	nn	np	np	np	nn	nn	nn	nn	np	np	nn	nn	np	np	nn	np	np	nn	np	np
Contig_24723	<nnxnp>	np	nn	nn	np	np	--	--	nn	np	--	np	np	np	np	--	nn	nn	np	nn	np	nn	np	np	np	np	nn	nn	np	np	nn	nn	np	np	np	np	nn	np	np	np	np	nn	--	np	np	np	nn	nn	np
Contig_22492	<nnxnp>	nn	np	nn	nn	--	nn	np	np	nn	np	np	nn	nn	--	nn	nn	--	--	nn	nn	np	nn	np	--	nn	--	nn	nn	nn	--	np	np	nn	nn	nn	nn	np	--	nn	nn	np	np	nn	--	np	nn	np	np
Contig_3477	<lmxll>	--	ll	ll	lm	--	lm	ll	--	lm	lm	ll	--	lm	lm	ll	ll	lm	lm	ll	lm	lm	ll	ll	lm	lm	--	lm	--	lm	lm	lm	lm	ll	lm	ll	lm	ll	--	ll	lm	lm	lm	lm	ll	lm	lm	lm	ll
Contig_34000	<efxeg>	eg	ee	fg	eg	--	eg	--	eg	eg	fg	fg	eg	eg	eg	ee	ee	ef	eg	ef	eg	ef	eg	fg	eg	eg	ef	ef	eg	eg	eg	ee	ef	fg	eg	eg	ef	ef	eg	fg	fg	ef	ee	eg	fg	eg	ee	eg	fg
Contig_5167	<nnxnp>	nn	np	np	nn	np	np	np	np	np	np	np	nn	nn	nn	np	np	nn	np	nn	nn	nn	nn	nn	np	np	np	nn	nn	np	nn	np	nn	nn	nn	np	np	nn	np	np	nn	np	nn	np	np	nn	nn	nn	np
Contig_3625	<lmxll>	lm	ll	ll	lm	lm	lm	ll	lm	ll	ll	lm	ll	ll	ll	ll	lm	lm	ll	lm	ll	lm	ll	ll	ll	ll	ll	ll	lm	lm	lm	lm	ll	ll	lm	ll	ll	lm	ll	ll	lm	lm	lm	ll	lm	ll	ll	ll	lm
Contig_54367	<abxcd>	bc	ac	ac	ad	bd	bc	--	ac	bd	bd	bd	ac	ad	bd	ac	ad	bc	ac	bd	ac	bc	bd	ad	ac	ad	ad	ac	bc	bd	bd	ad	ac	bc	bd	ad	ac	bd	bc	ad	bd	ac	--	bc	ac	ac	ad	bd	ac
Contig_31952	<nnxnp>	np	nn	nn	np	np	np	nn	nn	np	nn	nn	nn	np	nn	nn	np	nn	nn	np	np	nn	np	np	nn	np	np	nn	np	np	nn	nn	nn	np	np	np	np	nn	nn	np	np	nn	nn	np	nn	nn	np	np	np
Soc1155	<abxcd>	ac	bc	bc	ad	ac	bc	bc	bd	bd	ad	ad	bc	bc	bc	ad	ac	ad	ad	ac	ac	ad	bd	ad	ad	ac	bd	ac	ac	ac	ad	ad	bd	ac	bc	ad	ad	ac	ac	bd	bd	ac	bd	ad	ac	bc	ad	ad	bd
Contig_12903	<nnxnp>	nn	np	np	nn	np	np	nn	np	nn	nn	nn	np	np	nn	np	np	nn	np	nn	nn	nn	nn	np	nn	np	np	np	nn	nn	np	np	nn	nn	np	nn	nn	nn	nn	np	nn	nn	nn	nn	nn	nn	np	nn	nn
Contig_3304	<lmxll>	ll	lm	ll	lm	ll	ll	lm	ll	ll	ll	ll	lm	lm	ll	lm	ll	ll	ll	ll	lm	ll	lm	lm	lm	lm	lm	lm	ll	ll	ll	lm	ll	lm	lm	ll	lm	ll	lm	ll	ll	lm	ll	lm	lm	lm	lm	ll	ll
Contig_30272	<lmxll>	ll	lm	ll	ll	ll	ll	lm	lm	lm	lm	ll	lm	ll	ll	ll	lm	lm	lm	ll	lm	lm	lm	lm	ll	ll	ll	ll	lm	lm	lm	ll	ll	ll	ll	lm	ll	ll	lm	ll	lm	ll	lm	lm	ll	ll	ll	lm	lm
Contig_11256	<lmxll>	ll	ll	ll	lm	ll	lm	ll	ll	lm	ll	--	ll	ll	lm	--	--	lm	ll	ll	lm	lm	ll	--	lm	lm	lm	lm	ll	lm	lm	lm	lm	ll	lm	ll	lm	ll	lm	--	ll	ll	ll	lm	--	lm	ll	lm	--
Contig_6596	<nnxnp>	np	np	nn	nn	np	np	np	nn	nn	np	nn	nn	np	np	np	np	np	np	np	np	np	nn	np	nn	nn	nn	np	nn	np	nn	np	np	np	np	np	nn	np	np	nn	nn	nn	np	np	nn	np	nn	np	np
Soc554	<efxeg>	eg	eg	eg	ee	fg	fg	ee	fg	ee	ee	ee	fg	ef	ef	ef	ef	fg	fg	ee	ef	ee	ee	ef	ee	fg	ef	eg	ef	ee	eg	eg	eg	ee	eg	eg	ef	ee	ee	ef	fg	eg	eg	eg	fg	ef	ef	ee	fg
Contig_1445	<lmxll>	ll	ll	ll	ll	ll	ll	lm	ll	lm	lm	ll	ll	lm	lm	lm	lm	ll	ll	ll	lm	ll	ll	lm	ll	lm	lm	ll	ll	lm	lm	lm	lm	ll	lm	lm	lm	ll	lm	lm	ll	lm	lm	lm	ll	ll	ll	ll	ll
Contig_4449	<lmxll>	lm	lm	lm	lm	lm	ll	lm	lm	ll	ll	ll	ll	ll	lm	ll	ll	ll	lm	ll	ll	ll	lm	lm	lm	lm	ll	ll	lm	ll	lm	ll	ll	ll	lm	ll	ll	ll	ll	lm	ll	ll	ll	lm	lm	ll	lm	ll	ll
Contig_18518	<lmxll>	lm	lm	lm	ll	ll	ll	ll	lm	ll	lm	lm	ll	ll	lm	lm	ll	ll	ll	ll	ll	ll	ll	lm	lm	ll	lm	ll	lm	ll	lm	ll	ll	lm	ll	lm	ll	ll	lm	lm	lm	ll	ll	lm	lm	ll	lm	ll	lm
Contig_10230	<nnxnp>	np	np	np	nn	--	nn	np	nn	nn	nn	np	--	nn	np	nn	--	nn	nn	nn	nn	nn	nn	nn	nn	--	nn	np	nn	--	nn	nn	nn	np	--	nn	--	np	np	np	np	np	nn	nn	np	np	nn	nn	nn
Contig_62771	<abxcd>	bc	bd	ad	bc	ad	ad	ac	bd	bc	ac	ac	bd	ad	ac	bd	ad	bc	bd	bc	ac	bc	bc	bd	bc	bd	bd	bd	bc	bc	ad	ad	ac	bc	bd	ac	bc	ac	ac	bd	ac	ac	ac	bc	bc	ac	ad	ac	bc
Contig_10465	<abxcd>	ad	ac	bd	ad	--	ad	bc	--	ad	--	bd	--	ad	ad	ac	ac	bc	ad	bc	ad	bc	ad	bd	ad	ad	--	bc	ad	ad	ad	ac	bc	bd	ad	ad	bc	bc	ad	ad	bd	bc	ac	ad	bd	ad	ac	ad	ad
Contig_11403	<nnxnp>	nn	np	nn	nn	--	np	nn	nn	nn	nn	nn	nn	np	nn	nn	nn	np	nn	nn	np	nn	nn	np	nn	np	np	np	nn	np	--	np	nn	nn	np	nn	nn	np	np	nn	--	nn	--	np	nn	nn	np	nn	np
Soc726	<abxcd>	bd	ac	ac	ad	bc	ad	ac	ac	ac	ac	bc	bd	ad	ac	bd	ac	ac	bd	bd	bd	bd	ac	ad	ad	ad	bd	bc	bc	ad	ac	ac	bd	bc	bc	ad	bd	ac	bd	ac	ad	ac	bd	bc	bc	bc	bc	bd	ac
Soc955	<abxcd>	ac	bc	ac	ad	bd	bd	ad	ac	ac	ac	ac	bd	ad	ac	bc	bd	bd	bd	ac	ad	bc	ad	bc	bd	bc	bd	bd	bc	ac	ac	bd	bc	ac	bd	bc	bc	ac	ac	bd	ac	ac	ac	bd	ac	bd	ad	ad	ad
Contig_7773	<efxeg>	fg	fg	fg	ee	eg	ef	fg	ef	ee	ef	fg	ee	ee	fg	ef	eg	ef	ee	ee	ef	ef	ee	ee	ee	ee	ef	fg	ef	eg	ee	ef	ef	fg	eg	ee	eg	fg	fg	fg	fg	fg	ee	ee	fg	fg	ee	ee	ee
Contig_20213	<abxcd>	bd	ac	ac	bc	bd	bc	ac	bd	bd	bd	ad	bd	bd	bc	ad	ad	bc	bd	ac	bc	bd	ac	ad	bc	bc	bd	bd	ac	bc	bc	bc	bd	ac	bc	ac	bc	ac	bd	ad	bd	bd	bd	bc	ad	bc	bd	bc	ad
Contig_17017	<lmxll>	ll	lm	ll	ll	ll	lm	ll	lm	lm	lm	ll	ll	lm	ll	lm	lm	ll	ll	lm	lm	lm	lm	ll	lm	ll	ll	ll	ll	ll	ll	lm	lm	ll	ll	lm	ll	ll	ll	lm	lm	ll	lm	lm	ll	ll	ll	lm	lm
Contig_8130	<nnxnp>	nn	np	nn	nn	nn	nn	--	np	np	np	np	np	np	np	np	np	nn	nn	np	nn	np	nn	nn	nn	np	nn	nn	nn	np	nn	np	np	nn	np	nn	np	--	--	nn	np	nn	nn	nn	np	--	np	nn	nn
Soc647	<abxcd>	ad	bc	ac	ad	bd	bc	bc	ad	bd	ac	bd	bd	bd	ad	bc	bd	bd	bd	bd	ac	bd	bd	ad	ac	ad	ad	bd	bd	bd	ad	bc	ac	ac	ac	ad	ac	ad	ac	bc	ac	ad	bd	ac	ac	bd	bc	ad	ad
Soc880	<abxcd>	bd	bc	bd	ad	bc	bc	bd	bd	bd	ad	bd	bd	bc	bd	ad	ad	bc	bd	ac	ac	ad	bd	ac	ad	bc	bc	ac	bd	ac	bc	bc	bd	ad	bc	bd	ad	bc	bc	ad	ad	bd	ad	bc	bd	bd	bc	bd	bc
Soc693	<abxcd>	bc	ad	bc	ac	bd	ac	ac	bc	bc	bd	bd	bc	bd	bd	ac	ac	bc	ac	bd	ad	bc	ad	ac	ad	bd	bc	bd	bc	ad	bd	ac	bc	ac	ad	bd	ad	bc	ad	bd	bc	bd	bc	ac	bd	bc	ac	bd	ad
Soc620	<abxcd>	bd	bc	bc	ad	bd	bd	ac	ac	bd	bc	ac	ac	ad	bc	bc	bd	ad	ac	ad	bd	ad	bd	bd	bc	ad	ad	bc	ad	bd	bc	ac	ac	ad	ad	ad	bd	bc	ac	bd	ad	bc	ac	bc	ac	bc	ad	bd	bd
Contig_3343	<lmxll>	lm	--	ll	ll	--	lm	lm	lm	ll	ll	lm	lm	ll	lm	--	ll	ll	lm	lm	lm	lm	ll	ll	lm	lm	--	ll	lm	ll	ll	ll	ll	lm	ll	lm	lm	lm	lm	ll	lm	lm	lm	ll	lm	lm	ll	ll	lm
Contig_39355	<lmxll>	lm	ll	lm	lm	lm	ll	--	--	lm	lm	ll	lm	ll	lm	ll	ll	lm	lm	lm	lm	ll	lm	lm	ll	ll	ll	lm	ll	lm	lm	ll	ll	lm	ll	ll	lm	ll	ll	lm	ll	lm	lm	lm	lm	ll	lm	lm	lm
Soc826	<abxcd>	bd	bc	ac	bd	bd	bd	ac	bd	bd	ad	ad	bd	bd	bd	bc	bc	ac	bd	ac	bd	ac	bd	ad	bd	bd	ac	bc	bd	ad	bc	bc	bc	ad	bd	bd	bc	ac	bd	ad	ad	ac	bc	bd	ad	bd	bc	bd	ad
Contig_8822	<lmxll>	ll	lm	lm	ll	ll	ll	lm	ll	lm	lm	ll	lm	lm	lm	ll	ll	ll	lm	ll	lm	ll	lm	lm	lm	lm	ll	lm	ll	ll	ll	ll	lm	lm	ll	lm	lm	ll	lm	lm	ll	ll	ll	lm	ll	lm	lm	lm	ll
Soc733	<nnxnp>	np	np	np	np	nn	np	np	np	nn	nn	np	np	np	np	np	nn	np	nn	nn	np	nn	np	nn	np	nn	np	nn	nn	np	np	np	np	np	nn	nn	nn	nn	nn	np	nn	nn	nn	np	np	nn	nn	nn	np
Contig_46525	<lmxll>	lm	ll	lm	lm	--	lm	lm	lm	lm	ll	lm	lm	ll	lm	lm	ll	ll	lm	lm	ll	ll	lm	ll	lm	lm	lm	lm	lm	ll	lm	ll	lm	ll	lm	lm	lm	ll	lm	lm	lm	ll	lm	ll	ll	ll	lm	lm	lm
Contig_55954	<nnxnp>	np	np	np	np	--	np	--	np	nn	--	np	np	np	np	np	nn	np	nn	nn	np	nn	np	nn	--	nn	np	nn	--	np	np	np	np	np	nn	nn	nn	nn	nn	np	nn	nn	--	np	np	nn	nn	nn	np
Soc1072	<abxcd>	ac	ad	ac	bc	ac	ad	ac	ac	ac	bc	ac	ac	ad	ad	bc	ac	ac	ac	bd	ad	bc	ac	bc	bc	ad	bd	bd	bc	bd	ad	ad	ac	bc	ad	ac	bd	ac	bc	bc	bc	ac	ac	ac	ad	ac	ad	ac	ad
Soc761	<lmxll>	ll	ll	ll	lm	ll	lm	lm	ll	ll	lm	ll	ll	ll	ll	lm	lm	ll	lm	ll	lm	ll	lm	ll	ll	lm	ll	lm	ll	lm	ll	lm	lm	ll	ll	ll	lm	lm	ll	ll	lm	ll	lm	ll	ll	ll	ll	ll	ll
Soc731	<lmxll>	lm	lm	lm	ll	lm	lm	lm	lm	lm	ll	lm	lm	lm	lm	ll	lm	lm	lm	ll	lm	ll	lm	ll	ll	lm	ll	ll	ll	ll	lm	lm	lm	ll	lm	lm	ll	lm	ll	ll	--	lm	lm	lm	lm	lm	lm	lm	lm
Contig_27597	<efxeg>	fg	ee	eg	fg	fg	ef	eg	ef	eg	ee	fg	ee	ee	ee	eg	ef	ef	eg	fg	ee	ef	ee	eg	eg	ee	fg	ee	fg	ef	ef	ef	ee	eg	ef	eg	ee	fg	eg	ee	fg	ef	fg	eg	fg	ee	ee	eg	fg
Contig_81007	<nnxnp>	nn	np	nn	nn	nn	nn	--	np	np	np	np	np	np	np	np	np	nn	nn	np	nn	np	nn	nn	nn	np	nn	nn	nn	np	nn	np	np	nn	np	nn	np	nn	np	nn	np	nn	nn	nn	np	np	nn	nn	nn
Contig_12832	<efxeg>	eg	ef	ef	fg	ef	fg	--	--	fg	--	ee	ee	ee	ef	ee	eg	ee	eg	ef	eg	fg	ef	eg	fg	eg	ee	fg	ef	ee	eg	fg	ef	fg	ee	fg	ef	ee	fg	fg	--	fg	--	ef	ee	ef	ef	fg	eg
Contig_29800	<nnxnp>	np	np	nn	np	np	np	nn	nn	nn	np	np	np	np	np	nn	np	np	np	nn	nn	np	nn	nn	np	nn	np	nn	nn	np	np	nn	np	nn	nn	nn	np	np	np	np	np	nn	np	np	nn	np	nn	np	nn
Contig_56915	<efxeg>	ef	ee	ee	eg	ef	ef	--	ef	eg	eg	fg	ef	ee	fg	ef	ef	fg	ef	fg	fg	fg	fg	ee	fg	ef	ee	ef	eg	fg	ee	ef	ee	fg	ee	eg	fg	eg	fg	ef	eg	fg	eg	fg	eg	eg	ef	eg	fg
Contig_6679	<nnxnp>	np	np	nn	np	np	np	nn	nn	nn	np	np	np	np	np	nn	np	np	np	nn	nn	np	--	nn	--	nn	np	nn	nn	np	--	nn	np	nn	nn	nn	--	np	np	np	--	nn	--	np	nn	np	nn	np	nn
Soc905	<lmxll>	lm	ll	ll	lm	lm	ll	ll	ll	ll	lm	lm	ll	ll	ll	lm	lm	lm	lm	lm	lm	lm	ll	lm	lm	lm	ll	lm	lm	lm	lm	lm	ll	lm	ll	lm	lm	lm	lm	ll	ll	lm	ll	lm	lm	ll	lm	lm	ll
Contig_70266	<nnxnp>	np	nn	np	np	nn	nn	--	nn	nn	nn	nn	np	nn	np	nn	np	np	np	np	nn	nn	nn	nn	nn	np	nn	np	np	np	np	nn	nn	np	np	np	np	nn	--	nn	nn	np	np	np	np	np	np	np	np
Contig_5298	<lmxll>	lm	lm	lm	lm	ll	ll	--	ll	lm	lm	lm	--	ll	ll	ll	ll	ll	ll	lm	ll	lm	lm	ll	lm	ll	ll	lm	ll	lm	lm	lm	lm	lm	lm	lm	ll	lm	lm	ll	ll	lm	lm	lm	ll	ll	ll	lm	ll
Contig_10198	<efxeg>	fg	ee	fg	fg	ef	ee	fg	eg	eg	eg	fg	fg	ee	fg	eg	eg	ef	fg	fg	ee	eg	eg	ef	eg	ef	ef	ef	fg	ef	ef	ee	eg	fg	ef	eg	fg	--	--	eg	eg	fg	eg	ee	fg	eg	ef	eg	ee
Soc1141	<lmxll>	lm	ll	lm	ll	lm	ll	ll	ll	ll	--	lm	ll	lm	lm	ll	ll	ll	ll	lm	ll	lm	ll	lm	lm	lm	lm	lm	ll	ll	ll	lm	lm	ll	ll	lm	lm	lm	ll	lm	lm	ll	--	lm	--	lm	ll	--	ll
Contig_2560	<nnxnp>	nn	np	np	nn	nn	nn	np	np	nn	np	np	np	nn	np	nn	nn	np	np	nn	nn	np	nn	np	np	nn	np	np	nn	nn	np	np	np	nn	nn	nn	nn	np	--	nn	nn	np	--	nn	np	np	nn	np	np
Contig_46859	<efxeg>	fg	ee	eg	eg	fg	ef	eg	eg	fg	ef	fg	eg	ee	ef	eg	ee	fg	fg	fg	ee	ef	ef	ee	ee	ee	ee	eg	fg	ef	ef	eg	eg	ef	ee	eg	eg	ef	--	ef	fg	ee	eg	fg	eg	eg	ee	ef	fg
Contig_56727	<nnxnp>	np	nn	nn	nn	np	np	np	nn	np	np	nn	nn	np	np	np	np	np	np	np	nn	np	nn	np	np	nn	nn	nn	nn	np	nn	nn	np	nn	nn	np	nn	np	np	nn	nn	np	np	np	nn	np	nn	np	nn
Dla41	<abxcd>	ac	bd	bc	bc	bc	bc	bc	bc	bd	ac	ad	ad	bd	ad	bd	ad	ac	ac	ad	--	bd	--	ad	ad	bd	bc	ad	ad	ad	ac	bc	bc	ad	ac	ac	bc	bc	ac	--	bc	ac	bc	bd	bd	bc	bd	ac	ad
Soc1037	<efxeg>	fg	ef	fg	eg	eg	ee	ee	eg	eg	fg	fg	ee	eg	ef	fg	ee	ee	ee	eg	ee	eg	ee	ef	ef	ee	ef	ee	ef	ee	ef	ee	ee	fg	fg	ef	eg	eg	ef	ef	ef	ee	eg	ef	fg	fg	ef	ee	ef
Contig_77217	<nnxnp>	np	nn	np	np	nn	np	nn	np	np	nn	np	nn	np	np	np	nn	nn	nn	np	nn	np	np	np	np	np	nn	nn	np	np	nn	nn	np	np	nn	np	np	nn	nn	np	nn	nn	nn	np	nn	np	np	np	nn
Soc544	<abxcd>	ad	bd	ac	ad	ad	bd	ac	bc	ac	ad	bd	ad	bd	ad	bc	bd	ad	ad	ac	ac	bd	ac	ac	bd	bc	bd	ac	ac	ad	ad	bc	bd	ac	ac	bc	bd	bd	bd	ad	bd	ad	ad	ad	ac	bd	ac	ad	ac
Contig_1729	<lmxll>	ll	lm	ll	ll	lm	lm	ll	ll	ll	ll	ll	lm	ll	ll	lm	lm	ll	lm	ll	ll	lm	ll	lm	lm	lm	lm	lm	lm	ll	--	lm	lm	ll	lm	lm	ll	ll	ll	lm	--	ll	ll	lm	ll	lm	ll	ll	lm
Soc1015	<lmxll>	lm	ll	lm	ll	lm	lm	ll	ll	lm	lm	lm	lm	ll	lm	lm	ll	lm	ll	lm	lm	lm	lm	ll	lm	ll	ll	lm	ll	ll	ll	ll	ll	lm	lm	lm	lm	ll	lm	ll	lm	ll	lm	lm	lm	ll	lm	lm	ll
Contig_20915	<nnxnp>	nn	nn	nn	nn	np	nn	nn	nn	np	np	nn	nn	nn	nn	nn	np	nn	np	np	nn	np	nn	np	nn	np	nn	np	np	nn	nn	nn	nn	nn	np	np	np	np	np	nn	np	np	np	nn	nn	np	np	np	nn
Soc949	<efxeg>	ef	eg	fg	eg	ef	ef	ee	eg	ef	ee	eg	eg	ef	ef	ee	ee	ee	ee	ee	eg	ef	eg	ee	ef	eg	fg	fg	eg	ef	eg	fg	ee	fg	fg	ee	fg	ef	ef	fg	fg	ee	ee	ef	fg	ee	eg	ee	fg
Soc640	<efxeg>	ef	fg	ef	ef	ef	fg	fg	ee	ee	fg	ee	ef	ee	fg	ef	fg	fg	fg	ef	fg	eg	ef	eg	fg	ef	eg	ef	eg	eg	ee	ee	ee	fg	eg	eg	ee	ee	ee	ee	ef	ef	ef	ef	ef	ef	eg	fg	eg
Contig_102963	<lmxll>	ll	ll	lm	lm	ll	ll	lm	lm	ll	lm	ll	ll	ll	lm	ll	lm	ll	ll	lm	ll	lm	lm	ll	lm	ll	lm	lm	lm	ll	lm	lm	ll	lm	lm	ll	ll	lm	lm	ll	lm	lm	lm	lm	lm	ll	lm	lm	ll
Contig_20660	<lmxll>	ll	ll	ll	lm	lm	ll	ll	lm	ll	lm	lm	ll	ll	ll	lm	lm	lm	lm	ll	lm	lm	ll	lm	ll	ll	ll	ll	lm	lm	lm	ll	lm	ll	ll	ll	ll	lm	lm	ll	ll	lm	ll	ll	lm	ll	ll	lm	ll
Contig_4111	<lmxll>	lm	lm	lm	ll	lm	lm	ll	ll	lm	lm	ll	ll	ll	lm	lm	lm	ll	ll	ll	lm	ll	ll	lm	lm	ll	ll	lm	ll	lm	lm	lm	ll	ll	ll	ll	lm	lm	ll	lm	ll	lm	ll	lm	ll	lm	ll	lm	lm
Soc576	<lmxll>	lm	lm	lm	ll	lm	lm	ll	ll	lm	lm	ll	ll	ll	lm	lm	lm	lm	ll	ll	lm	ll	lm	lm	lm	ll	ll	lm	ll	lm	lm	ll	ll	ll	ll	ll	lm	lm	ll	lm	ll	ll	ll	lm	ll	lm	ll	lm	ll
Contig_8559	<nnxnp>	nn	nn	nn	nn	nn	nn	nn	np	nn	np	np	nn	nn	np	nn	np	np	nn	np	nn	np	np	nn	nn	nn	nn	nn	np	nn	np	np	np	nn	np	np	nn	np	--	--	np	nn	--	nn	np	--	np	--	nn
Contig_12011	<nnxnp>	np	np	nn	np	nn	np	--	np	nn	nn	nn	nn	np	nn	--	np	nn	nn	np	np	np	nn	np	nn	np	np	nn	np	np	np	nn	np	np	np	np	np	--	nn	--	nn	np	--	nn	np	--	np	np	--
Soc650	<abxcd>	bc	bd	ac	ac	ac	ad	bc	ac	ac	bd	ac	bc	bd	ad	bc	ac	ad	ac	bc	bd	ad	bd	bc	bd	ad	ad	bc	ac	ad	ac	ac	ac	bd	bd	ac	bc	ad	bd	ad	ac	bd	ad	bd	bc	ad	ad	ac	ac
Dla99	<lmxll>	ll	ll	lm	lm	lm	lm	lm	lm	--	ll	lm	lm	ll	lm	lm	ll	ll	lm	lm	ll	ll	lm	ll	lm	lm	lm	lm	lm	ll	lm	ll	lm	ll	lm	lm	lm	ll	lm	lm	lm	ll	lm	ll	ll	ll	lm	lm	lm
Contig_100319	<nnxnp>	np	nn	nn	np	np	nn	nn	np	nn	np	nn	nn	np	nn	np	nn	np	np	nn	np	nn	np	nn	nn	nn	nn	nn	np	np	nn	np	np	np	nn	nn	nn	nn	nn	np	nn	nn	np	np	np	np	nn	nn	np
Contig_98520	<lmxll>	ll	ll	lm	ll	lm	lm	lm	ll	ll	--	lm	ll	lm	lm	--	lm	ll	ll	ll	lm	ll	ll	ll	ll	ll	ll	ll	ll	ll	lm	lm	ll	ll	ll	lm	ll	lm	lm	ll	lm	lm	ll	ll	ll	lm	lm	lm	ll
Soc505	<abxcd>	ad	bd	ac	ad	ad	bd	ac	ac	ac	ad	bd	ad	bd	ad	bc	bd	ad	ad	ac	ac	bd	ac	ac	bd	bc	bd	ac	ac	ad	ad	bc	bd	ac	bc	bc	ad	bd	bd	ad	bd	ad	ad	ad	ac	bd	ac	ad	ac
Contig_9807	<efxeg>	ee	ef	eg	eg	ee	ee	ee	eg	eg	ef	eg	eg	ef	ee	ee	ef	ef	ee	ee	ef	ef	eg	ef	ee	eg	eg	ee	eg	ef	eg	ef	ee	fg	eg	ee	eg	ef	ee	eg	eg	fg	ee	ef	fg	ef	eg	ee	ee
Contig_26465	<lmxll>	ll	lm	lm	lm	lm	lm	lm	lm	lm	ll	ll	ll	lm	ll	lm	ll	ll	ll	ll	lm	lm	ll	ll	ll	lm	lm	ll	ll	ll	ll	lm	lm	ll	ll	ll	lm	lm	ll	lm	lm	ll	lm	lm	lm	lm	lm	ll	ll
Soc637	<abxcd>	ac	ad	ac	bc	ad	ad	ac	ac	bc	bc	ac	ac	ad	ac	bc	bc	ad	ac	bd	bd	bc	ac	bd	bc	ad	ad	bd	ac	bd	ad	ad	ac	bc	ad	ac	bc	ad	ad	bc	bc	ac	bc	bd	ac	ac	ad	bc	ad
Soc1032	<abxcd>	ad	ac	bc	bd	ad	ac	bc	ad	ac	bd	ac	ac	ad	bc	bd	bc	bd	ad	bc	ad	bc	bd	ac	bc	ac	bc	ac	bd	ad	bc	bd	bd	ad	bc	ac	ac	bc	bc	ad	bd	bc	bd	bd	bd	ad	bc	bc	bd
Contig_24692	<efxeg>	ee	fg	fg	ee	eg	ee	fg	fg	ef	--	eg	fg	eg	eg	eg	ef	ef	ef	eg	ef	fg	fg	ef	eg	ee	eg	ee	fg	fg	ef	ee	eg	eg	eg	ef	eg	eg	ef	ee	fg	eg	ef	fg	eg	eg	eg	fg	ef
Contig_62439	<efxeg>	ee	eg	fg	ee	fg	fg	ef	eg	ee	ef	ef	eg	fg	ef	eg	fg	ee	eg	ee	ef	ee	--	fg	--	eg	eg	eg	ee	ee	--	fg	ef	ee	eg	ef	ee	ef	ef	eg	--	ef	--	ee	ee	ef	fg	ef	ee
Soc812	<lmxll>	ll	lm	lm	lm	ll	lm	ll	lm	lm	lm	lm	lm	ll	ll	ll	ll	ll	lm	lm	ll	ll	ll	lm	ll	lm	ll	lm	ll	ll	lm	lm	ll	ll	ll	lm	ll	lm	lm	ll	ll	lm	ll	ll	ll	ll	ll	lm	ll
Contig_15574	<nnxnp>	np	nn	nn	nn	np	np	--	nn	np	np	nn	nn	np	np	--	np	np	np	np	nn	np	nn	np	np	nn	nn	nn	nn	np	nn	nn	np	nn	nn	np	nn	np	np	--	--	nn	--	np	nn	np	nn	np	nn
Contig_83533	<nnxnp>	np	nn	nn	nn	np	np	np	nn	np	np	nn	nn	np	np	np	np	np	np	np	nn	np	nn	np	np	nn	nn	nn	nn	np	nn	nn	np	nn	nn	np	nn	np	np	nn	nn	np	np	np	nn	np	nn	np	nn
Soc681	<abxcd>	ac	bd	ac	bc	ad	bd	ac	bc	bc	bc	ac	ac	ad	ac	bc	bc	ad	ac	bc	bd	bc	bc	bd	bc	ad	ad	bd	ac	bd	ad	ad	ac	ac	ad	ac	ac	ad	ad	bc	bc	ac	bc	bd	ac	ac	ad	bc	ad
Contig_17959	<lmxll>	lm	ll	ll	lm	lm	lm	ll	lm	ll	ll	lm	ll	ll	ll	ll	lm	lm	ll	lm	ll	lm	ll	ll	ll	ll	lm	ll	lm	lm	lm	lm	ll	ll	lm	ll	ll	lm	ll	ll	lm	lm	lm	ll	lm	ll	ll	ll	lm
Contig_9344	<nnxnp>	np	nn	nn	np	nn	np	nn	nn	np	nn	nn	nn	nn	nn	nn	np	np	np	nn	np	np	nn	np	nn	np	nn	np	nn	nn	--	np	nn	nn	nn	np	nn	nn	np	np	--	np	np	nn	nn	nn	nn	nn	np
Contig_32642	<lmxll>	ll	lm	lm	lm	ll	ll	--	lm	ll	ll	ll	ll	lm	ll	ll	lm	ll	lm	ll	ll	ll	ll	lm	ll	lm	lm	ll	lm	ll	lm	ll	lm	ll	ll	ll	ll	lm	ll	lm	ll	lm	ll	ll	ll	lm	ll	ll	lm
Contig_60597	<abxcd>	ac	bc	bd	ad	ad	ad	bd	ac	bc	bd	ac	bd	ac	ad	ac	bc	bc	bd	ad	bc	bd	bd	bc	ac	bd	ac	ac	bd	bd	bd	ad	bc	ad	ac	bc	ad	ad	bc	ad	bd	ad	bc	bc	ad	ac	ad	bc	bd
Dla105	<lmxll>	ll	ll	ll	lm	ll	ll	lm	lm	ll	lm	lm	ll	ll	ll	lm	lm	ll	ll	ll	lm	lm	--	lm	lm	ll	ll	ll	lm	ll	ll	ll	lm	lm	ll	lm	ll	lm	ll	lm	lm	ll	ll	ll	lm	ll	ll	lm	lm
Contig_60654	<nnxnp>	np	--	np	np	--	np	--	--	nn	--	np	nn	np	np	np	nn	nn	nn	np	nn	np	np	np	np	np	nn	nn	np	np	nn	nn	np	np	nn	np	np	nn	nn	np	nn	nn	nn	np	nn	np	np	np	nn
Lcr09	<nnxnp>	np	nn	np	nn	np	np	np	nn	--	np	nn	nn	np	np	np	np	np	np	np	nn	np	nn	np	np	nn	nn	nn	nn	np	nn	np	np	np	nn	nn	nn	nn	np	np	nn	nn	np	np	nn	np	nn	np	nn
Dla44	<lmxll>	ll	ll	lm	ll	lm	ll	lm	ll	ll	lm	lm	ll	ll	ll	ll	ll	lm	ll	lm	ll	lm	ll	lm	ll	ll	lm	lm	ll	ll	ll	ll	lm	lm	ll	ll	lm	lm	ll	lm	lm	lm	ll	ll	lm	ll	ll	ll	ll
Contig_38218	<nnxnp>	np	np	nn	nn	nn	nn	--	np	nn	np	np	np	np	np	np	nn	nn	nn	np	np	nn	np	np	np	nn	nn	np	np	np	nn	nn	nn	np	np	nn	nn	--	--	--	nn	np	nn	np	--	np	nn	np	nn
Contig_5025	<efxeg>	--	--	eg	eg	--	ef	--	ee	eg	--	ef	--	ef	--	--	ef	ef	ee	fg	fg	fg	eg	ee	eg	eg	--	eg	eg	--	eg	ef	fg	eg	ee	eg	ef	fg	ee	ee	fg	ee	--	eg	eg	ef	eg	ef	--
Contig_9601	<lmxll>	lm	ll	ll	ll	lm	lm	ll	lm	ll	ll	lm	ll	ll	lm	ll	lm	lm	lm	lm	lm	lm	lm	ll	lm	lm	ll	lm	ll	lm	ll	lm	ll	ll	ll	ll	ll	ll	lm	lm	ll	lm	ll	lm	ll	ll	lm	ll	lm
Contig_1141	<lmxll>	lm	--	ll	ll	--	lm	lm	--	lm	--	lm	--	lm	lm	--	ll	lm	ll	lm	ll	ll	ll	lm	ll	ll	lm	lm	lm	lm	lm	ll	lm	lm	lm	ll	ll	lm	ll	ll	ll	ll	lm	ll	ll	ll	ll	ll	lm
Contig_45388	<efxeg>	fg	ef	eg	eg	eg	ee	fg	eg	eg	ef	eg	fg	ef	ee	fg	eg	ee	eg	fg	ef	ee	ef	fg	ef	ee	ee	fg	eg	ee	eg	eg	eg	ef	ef	eg	ef	ee	ee	ee	eg	ef	ee	ef	eg	ee	ee	eg	eg
Contig_38865	<nnxnp>	np	nn	nn	np	nn	np	--	np	np	np	np	np	np	np	np	nn	nn	np	np	np	np	np	np	np	np	np	nn	nn	np	nn	nn	np	np	nn	np	np	nn	np	np	np	nn	np	nn	np	nn	nn	nn	nn
Contig_44525	<nnxnp>	np	nn	nn	np	np	nn	nn	nn	np	nn	nn	nn	np	nn	nn	np	np	nn	np	np	np	np	np	nn	np	np	nn	np	np	nn	nn	nn	np	nn	np	np	nn	nn	np	np	nn	nn	nn	nn	nn	np	np	np
Contig_13928	<lmxll>	ll	ll	ll	lm	lm	ll	ll	ll	lm	ll	ll	lm	lm	ll	ll	lm	lm	lm	lm	ll	lm	lm	ll	ll	lm	ll	lm	ll	lm	ll	lm	lm	ll	lm	ll	lm	lm	--	lm	lm	lm	lm	ll	lm	lm	ll	lm	lm
Contig_14430	<efxeg>	eg	ef	fg	fg	eg	ee	fg	fg	eg	ee	eg	fg	ef	ee	fg	ef	eg	eg	eg	ef	ee	ee	ef	ef	ef	ef	fg	eg	ee	ee	fg	fg	ee	ef	fg	fg	ee	ef	ee	eg	ef	fg	eg	fg	fg	ef	ee	eg
Soc1083	<abxcd>	ad	ad	ad	bd	ac	ad	ac	bc	bc	bc	ac	bd	bd	bd	bd	bd	ad	bd	ad	bd	bc	ad	bc	ad	ac	ad	bd	ac	bd	bc	ad	ac	bc	ac	bc	bc	ac	bc	bd	bc	ac	bd	bc	ac	bd	ac	ac	ad
Contig_33873	<efxeg>	ee	fg	ee	ee	--	fg	ee	ef	ef	ef	ee	ee	fg	ee	ef	ef	eg	ee	ef	fg	ef	ef	fg	ef	eg	eg	fg	ee	fg	eg	eg	ee	ee	eg	ef	ee	eg	eg	ef	ef	ee	ef	fg	ee	ee	eg	ef	eg
Contig_67817	<lmxll>	ll	ll	--	lm	ll	--	ll	ll	ll	--	ll	ll	ll	ll	--	ll	ll	ll	lm	ll	lm	ll	lm	lm	ll	--	lm	lm	lm	ll	ll	ll	--	ll	ll	lm	ll	lm	lm	lm	ll	--	ll	ll	--	ll	--	--
Contig_10552	<nnxnp>	np	np	nn	nn	nn	nn	nn	np	nn	np	np	np	np	np	np	nn	nn	nn	np	np	nn	np	np	np	nn	nn	np	np	np	nn	nn	nn	np	np	nn	nn	nn	np	nn	nn	nn	nn	np	np	np	nn	np	nn
Contig_18866	<lmxll>	lm	ll	lm	ll	lm	ll	lm	lm	ll	lm	lm	lm	ll	ll	lm	ll	lm	ll	lm	lm	lm	ll	lm	lm	ll	lm	ll	lm	lm	lm	ll	lm	lm	lm	lm	ll	lm	ll	ll	ll	ll	ll	lm	ll	ll	ll	ll	ll
Contig_16964	<nnxnp>	nn	np	nn	nn	nn	nn	--	np	np	nn	nn	np	np	nn	nn	nn	np	nn	np	nn	np	np	np	np	nn	nn	np	np	nn	np	np	nn	nn	nn	nn	nn	np	np	nn	nn	np	nn	nn	nn	nn	nn	np	nn
Contig_6618	<nnxnp>	nn	np	nn	nn	nn	nn	np	nn	nn	nn	nn	nn	nn	nn	np	np	np	nn	np	nn	np	nn	nn	nn	nn	np	np	nn	nn	nn	np	np	nn	nn	nn	np	np	nn	nn	nn	np	np	nn	nn	nn	np	nn	nn
Contig_70686	<lmxll>	lm	ll	ll	ll	ll	ll	ll	ll	ll	lm	lm	lm	ll	lm	ll	lm	lm	lm	lm	ll	ll	lm	lm	lm	ll	ll	lm	lm	lm	ll	ll	ll	lm	lm	lm	ll	ll	lm	ll	ll	lm	ll	ll	ll	ll	ll	lm	lm
Contig_36223	<efxeg>	eg	ee	ef	ee	ee	fg	ee	fg	eg	ee	ee	fg	ef	ef	fg	ee	fg	fg	ee	ef	ee	eg	fg	ee	fg	fg	eg	ef	eg	eg	ee	eg	eg	eg	eg	ef	eg	ef	fg	fg	eg	eg	ee	ef	ef	ef	ee	fg
Soc592	<efxeg>	fg	ee	ee	ef	ef	ef	ee	ef	eg	ee	fg	ee	fg	ef	fg	eg	eg	ee	ef	eg	ee	ee	eg	fg	ee	ef	fg	ee	ee	eg	fg	eg	ef	fg	eg	ef	ef	eg	fg	ee	ef	eg	eg	ef	fg	ef	eg	ee
Contig_6925	<lmxll>	ll	ll	ll	lm	ll	ll	ll	ll	ll	lm	ll	ll	ll	ll	lm	ll	ll	ll	lm	ll	lm	ll	lm	lm	ll	lm	lm	lm	lm	ll	ll	ll	lm	ll	ll	lm	ll	lm	lm	lm	ll	ll	ll	ll	ll	ll	ll	ll
Soc201	<abxcd>	bd	ac	ad	ac	ad	ad	ad	ad	ac	bc	bc	bc	ac	bc	ac	bc	bd	bd	bc	ac	ac	bd	bc	bc	ac	ad	bc	bc	bd	bd	ad	ad	bc	bd	bd	ad	ad	bd	ac	ad	bd	ad	ac	ac	ad	ac	bd	bc
Contig_13367	<efxeg>	ef	--	ee	fg	--	ee	--	eg	eg	--	fg	ee	ee	ee	--	ef	fg	fg	ef	ef	fg	eg	fg	fg	ef	eg	ef	ef	ef	fg	fg	eg	ef	ee	fg	fg	ef	ef	eg	eg	ef	eg	fg	ef	ee	fg	fg	eg
Contig_913	<abxcd>	ac	bd	bd	ac	bd	bd	bd	bd	bd	ac	ad	bd	bd	bc	--	bc	bc	bc	bd	ad	bd	bd	ad	ac	ac	ad	bd	bd	bc	ad	ad	ad	ac	ac	ad	ad	--	ad	--	ad	bd	--	ac	ad	--	ac	ad	ad
Contig_928	<lmxll>	lm	lm	lm	lm	lm	ll	ll	ll	ll	lm	ll	ll	lm	lm	ll	ll	ll	ll	lm	lm	ll	lm	ll	ll	lm	ll	ll	ll	lm	lm	lm	ll	ll	ll	lm	lm	ll	lm	ll	ll	lm	ll	lm	ll	lm	ll	lm	ll
Soc9	<efxeg>	fg	fg	fg	eg	fg	eg	fg	fg	eg	ef	fg	eg	ee	ef	ee	ef	fg	ee	fg	eg	eg	ef	ef	eg	ef	fg	fg	eg	ee	fg	ee	ef	ee	ee	eg	eg	ee	ef	ee	ef	ee	eg	ef	ee	ef	fg	ee	fg
Contig_4244	<efxeg>	ee	fg	fg	ef	eg	eg	--	eg	fg	eg	eg	ee	ee	ef	eg	fg	ee	fg	ee	ef	ef	ef	ee	eg	fg	eg	ef	ee	eg	ee	eg	ee	ee	ee	eg	fg	ee	fg	fg	ef	ef	ee	fg	fg	ef	ef	ef	fg
Contig_10665	<lmxll>	lm	lm	lm	ll	lm	lm	ll	ll	lm	ll	ll	lm	lm	lm	ll	lm	lm	lm	lm	ll	ll	ll	ll	ll	lm	lm	lm	ll	lm	lm	lm	ll	ll	lm	ll	lm	ll	lm	ll	ll	lm	lm	lm	ll	lm	lm	ll	lm
Contig_7095	<lmxll>	lm	ll	lm	lm	--	ll	lm	lm	lm	lm	lm	ll	lm	lm	ll	ll	ll	ll	lm	lm	ll	lm	ll	ll	ll	ll	ll	ll	lm	lm	ll	ll	lm	ll	ll	ll	lm	lm	ll	lm	lm	lm	ll	lm	ll	lm	lm	lm
Contig_55331	<lmxll>	lm	lm	ll	ll	lm	lm	ll	lm	lm	ll	lm	lm	lm	lm	ll	lm	ll	ll	ll	lm	lm	ll	ll	ll	lm	lm	ll	ll	lm	ll	lm	lm	lm	ll	lm	lm	lm	lm	ll	ll	ll	lm	lm	ll	ll	lm	ll	ll
Contig_11709	<nnxnp>	np	nn	nn	np	nn	nn	--	np	nn	nn	nn	np	np	nn	nn	np	np	nn	np	np	np	np	np	nn	nn	nn	np	np	nn	nn	nn	np	np	np	np	nn	np	nn	nn	np	nn	np	nn	nn	np	np	np	nn
Contig_87980	<lmxll>	ll	ll	lm	ll	--	ll	lm	ll	ll	lm	ll	lm	lm	lm	lm	lm	lm	lm	lm	ll	ll	lm	ll	lm	ll	lm	ll	lm	lm	lm	lm	lm	ll	lm	ll	ll	lm	ll	ll	lm	lm	lm	lm	ll	ll	lm	lm	lm
Soc778	<lmxll>	ll	lm	ll	lm	ll	lm	lm	lm	lm	ll	ll	lm	ll	ll	lm	lm	lm	lm	ll	lm	lm	lm	lm	ll	lm	ll	ll	lm	lm	lm	ll	ll	ll	lm	ll	ll	ll	lm	ll	ll	lm	lm	ll	ll	ll	lm	ll	ll
Dla68	<lmxll>	lm	lm	lm	lm	lm	lm	lm	ll	ll	lm	ll	lm	ll	lm	lm	lm	lm	lm	lm	ll	ll	lm	ll	lm	lm	ll	lm	ll	ll	ll	ll	ll	lm	ll	ll	ll	ll	ll	ll	lm	lm	ll	lm	lm	lm	ll	lm	ll
Contig_10628	<nnxnp>	np	np	nn	nn	--	nn	--	--	nn	--	np	np	np	np	--	nn	nn	nn	np	np	nn	np	np	np	nn	nn	np	np	np	nn	nn	nn	np	np	nn	nn	nn	np	nn	nn	np	nn	np	np	np	nn	np	nn
Contig_64456	<nnxnp>	np	np	np	nn	np	np	np	nn	nn	nn	nn	np	np	np	nn	np	nn	nn	np	np	nn	nn	nn	nn	np	nn	np	np	np	nn	nn	nn	np	np	nn	nn	np	np	nn	nn	np	nn	nn	np	np	nn	nn	nn
Contig_60508	<nnxnp>	nn	nn	nn	nn	--	nn	--	nn	nn	--	nn	nn	np	np	np	np	nn	np	nn	nn	nn	np	np	nn	np	nn	nn	nn	np	nn	np	np	np	np	nn	nn	np	--	np	np	np	--	np	np	np	nn	np	nn
Soc716	<abxcd>	bd	bc	bd	ad	ac	bd	bc	bd	ac	bc	bc	ac	ad	bc	bd	ac	bc	ad	ad	bd	bc	ad	ad	ad	ac	ad	bd	bd	ac	ad	bd	bd	bd	ac	bc	ad	bc	bc	bd	ac	ac	ad	ac	bc	bc	ac	ad	ac
Contig_5223	<abxcd>	bc	bd	bc	ad	bc	bd	--	bd	bc	ac	ac	bd	bd	ad	bc	ac	bd	ac	ac	bd	ac	bc	bc	bc	ac	bd	ad	bc	ad	ad	ad	ad	bd	ac	ac	bc	bc	ac	ac	ad	ac	ad	bd	bd	bc	bc	bc	ad
Soc1020	<abxcd>	bd	ac	ac	bc	bc	bc	ac	bd	bd	bd	ac	bd	bd	bc	ad	ad	bc	bd	ac	bc	bd	ac	ad	bc	bc	bd	bd	ac	bc	bc	bc	bd	ac	bc	ac	bc	ac	bd	ad	bd	bd	bc	bd	ad	bc	bc	bc	ac
Contig_2506	<abxcd>	bd	bc	ad	ad	bd	bd	ad	bd	bd	ad	bd	bd	bc	bd	ad	bd	ad	ad	ac	bd	bd	ac	ad	ac	bc	bd	ac	ac	bc	ac	bc	bd	bd	ad	bd	bc	bc	bd	ad	ad	ac	bc	bd	ac	ad	bd	ac	ad
Contig_93840	<nnxnp>	np	nn	np	np	np	np	np	nn	nn	np	np	nn	nn	np	np	np	nn	np	nn	np	nn	nn	nn	nn	np	np	nn	nn	np	nn	nn	np	np	np	np	np	nn	nn	np	np	nn	np	np	np	nn	np	nn	np
Contig_1015	<nnxnp>	nn	np	np	np	np	nn	np	nn	nn	np	np	nn	np	np	nn	np	nn	nn	np	np	np	nn	nn	np	nn	nn	nn	np	nn	nn	np	nn	nn	nn	nn	np	nn	np	nn	nn	nn	nn	np	np	np	np	np	nn
Contig_34626	<efxeg>	ef	fg	ef	ee	ee	eg	eg	ee	ef	ee	ef	eg	ef	fg	ee	eg	eg	eg	ee	eg	ee	eg	fg	fg	eg	fg	eg	fg	eg	fg	eg	eg	ef	ef	fg	ee	ee	fg	fg	fg	fg	ee	fg	ef	ef	fg	fg	--
Soc670	<lmxll>	ll	lm	ll	ll	ll	lm	ll	lm	ll	ll	ll	ll	ll	lm	lm	ll	lm	ll	ll	ll	lm	ll	ll	ll	lm	ll	ll	ll	lm	ll	lm	lm	lm	ll	lm	lm	lm	lm	lm	lm	ll	ll	ll	ll	ll	ll	ll	ll
Contig_2467	<efxeg>	ef	eg	fg	ee	fg	ee	ee	ef	ef	fg	fg	ef	fg	fg	ee	ee	ef	ee	fg	eg	ef	eg	ee	eg	fg	ef	fg	ef	ee	fg	ee	ef	ee	eg	fg	eg	ef	eg	fg	ef	fg	ef	ee	fg	ef	ee	fg	eg
Soc1098	<lmxll>	lm	ll	ll	ll	lm	ll	ll	ll	ll	ll	lm	lm	ll	ll	lm	ll	ll	lm	lm	lm	lm	ll	ll	ll	ll	lm	lm	lm	ll	ll	ll	lm	lm	lm	lm	lm	ll	lm	ll	ll	ll	lm	lm	lm	lm	lm	lm	ll
Contig_16876	<nnxnp>	nn	np	np	nn	--	np	--	np	nn	--	nn	np	np	nn	--	np	nn	np	nn	nn	nn	nn	np	nn	np	np	np	nn	nn	np	np	nn	nn	np	nn	nn	nn	--	np	nn	nn	--	nn	nn	nn	np	nn	nn
Contig_21967	<abxcd>	ad	bc	bd	bd	ad	ac	bc	bd	ad	ac	ad	ad	bd	ac	ad	bc	ac	bd	ad	ac	ac	ad	bc	ac	bd	bc	ad	bc	ac	bd	ad	bd	ac	ac	ac	ac	bd	ad	bd	ad	bd	ad	ad	ad	bd	ac	ac	bc
Contig_1370	<abxcd>	bd	bc	ad	ad	--	bd	--	ac	bd	--	bd	bc	bc	ad	bd	bd	ac	bd	ac	bd	bc	ac	ac	ac	bd	ad	ac	ac	bd	ac	bc	ad	bd	ad	bd	bd	--	--	ad	bd	bc	--	bd	--	ad	bd	ac	ad
Contig_34022	<efxeg>	ef	ee	fg	fg	ef	ef	--	fg	fg	ee	ef	ef	ee	ef	ef	ee	eg	ef	fg	ee	ee	fg	eg	fg	fg	ef	ef	fg	ee	ef	ee	ef	ee	ef	ef	fg	ee	ef	fg	fg	eg	ef	ee	eg	ee	ef	ef	ef
Contig_39511	<lmxll>	ll	lm	lm	lm	ll	ll	lm	ll	lm	ll	ll	lm	lm	lm	lm	ll	lm	lm	ll	lm	lm	lm	lm	ll	ll	ll	lm	lm	ll	lm	lm	lm	lm	lm	ll	lm	lm	lm	ll	ll	ll	ll	ll	ll	lm	lm	lm	ll
Contig_3776	<nnxnp>	nn	nn	nn	np	np	nn	nn	nn	np	np	np	nn	np	np	nn	np	nn	nn	np	nn	nn	np	np	nn	np	np	nn	nn	np	np	np	nn	nn	np	np	nn	np	nn	np	np	nn	nn	nn	nn	nn	np	np	nn
Contig_42431	<lmxll>	ll	lm	ll	lm	ll	ll	ll	ll	lm	ll	ll	ll	ll	lm	ll	lm	ll	lm	ll	ll	ll	ll	ll	ll	lm	ll	lm	ll	ll	ll	lm	ll	ll	ll	ll	lm	ll	lm	lm	ll	lm	lm	ll	lm	lm	lm	lm	lm
Contig_7678	<efxeg>	ef	fg	eg	ef	eg	eg	ee	fg	ef	ee	ee	fg	eg	ee	fg	eg	ef	fg	ef	ee	ef	ef	fg	ef	fg	fg	fg	ef	ef	eg	eg	ef	ef	fg	ee	ef	ee	--	fg	ee	ee	ee	ef	ef	ee	eg	ee	ef
Contig_393	<nnxnp>	nn	np	np	nn	np	np	nn	np	nn	nn	nn	np	np	nn	np	np	nn	np	nn	nn	nn	nn	np	nn	np	np	np	nn	nn	np	np	nn	nn	np	nn	nn	nn	nn	np	nn	nn	nn	nn	nn	nn	np	nn	nn
Contig_27273	<nnxnp>	nn	nn	nn	np	--	--	--	--	np	--	np	--	np	np	--	np	nn	nn	np	nn	nn	np	np	nn	np	np	nn	nn	np	np	np	nn	nn	np	np	nn	np	--	np	np	nn	--	nn	nn	nn	np	np	nn
Contig_10005	<abxcd>	bd	bc	ac	bc	--	ad	--	--	bd	--	bc	ad	ac	--	ad	bc	ad	ad	bc	ac	bc	bd	ad	bc	ad	ad	--	ac	bd	bd	bc	bd	bd	bd	bd	ac	bd	ac	ad	ad	bd	bd	bc	ac	ac	ac	bc	ad
Soc434	<abxcd>	ac	bc	ac	ad	ac	ac	ac	ad	ad	bd	ac	ac	bc	ac	ac	bc	bd	ac	ad	bc	bc	ad	bd	ad	ad	ac	ac	ac	bc	ac	bc	ac	bc	ac	ac	ad	bc	ac	ad	ad	bd	ac	bc	bd	bc	ac	ac	ac
Dla04	<nnxnp>	nn	nn	nn	np	nn	np	nn	np	np	np	np	np	np	nn	np	nn	np	np	nn	nn	np	np	np	np	nn	np	nn	nn	nn	np	np	np	nn	nn	np	nn	nn	nn	np	np	nn	np	np	nn	nn	np	np	np
Contig_25827	<abxcd>	bd	ac	ac	ad	ac	ad	bc	bc	ad	bc	bc	bc	bc	ac	bc	bd	bc	bd	ac	bd	bd	ac	bd	ad	ad	ac	ad	ac	bc	bd	ad	ac	ac	ac	bd	ac	bc	ad	ad	ac	ad	bd	bc	bc	ac	ac	ac	bd
Contig_2541	<abxcd>	ac	ad	ac	bc	ad	ac	ad	ac	ac	bd	bc	ad	ad	bc	ac	ad	ad	bd	bc	ad	bc	ac	ac	ac	ac	ad	bd	ac	bc	bd	bd	bc	ac	bd	bc	ac	ad	bd	bc	bd	bd	bd	ac	ad	ac	ac	ac	bd
Soc895	<lmxll>	lm	ll	ll	ll	ll	lm	lm	lm	ll	ll	ll	ll	ll	lm	ll	ll	lm	ll	ll	lm	ll	lm	ll	ll	ll	lm	ll	lm	ll	ll	ll	lm	lm	ll	ll	lm	lm	lm	lm	ll	lm	lm	lm	ll	lm	ll	lm	ll
Contig_15319	<efxeg>	ee	eg	ee	ee	ee	fg	eg	eg	ef	ef	fg	fg	fg	eg	ef	fg	ef	eg	ef	ef	ef	ee	eg	ee	ee	fg	ef	ee	fg	ee	fg	ef	ee	eg	ee	ef	ef	fg	eg	ef	eg	ef	ee	ee	fg	ee	fg	ef
Dla83	<lmxll>	ll	lm	ll	ll	lm	lm	ll	ll	ll	ll	ll	lm	ll	ll	lm	ll	ll	lm	ll	ll	lm	ll	lm	lm	lm	lm	lm	lm	ll	ll	lm	lm	ll	lm	lm	ll	ll	ll	lm	ll	ll	ll	lm	ll	lm	ll	ll	lm
Contig_54161	<nnxnp>	np	nn	nn	np	np	nn	nn	nn	nn	nn	nn	np	np	nn	nn	nn	np	nn	np	nn	np	np	np	nn	np	np	nn	np	np	nn	nn	nn	np	nn	np	nn	nn	np	np	np	nn	nn	nn	nn	np	np	np	np
Soc443	<abxcd>	ac	ad	bc	bc	bc	bd	ac	bc	bc	ad	bc	ac	ad	bd	ac	bc	bd	bc	ac	ad	bd	ad	ac	ad	bd	bd	ac	bc	bd	bc	bc	bc	ad	ad	bc	ad	bd	bd	bd	bc	ad	bd	ad	bc	bd	bd	bc	bc
Contig_6646	<lmxll>	ll	lm	ll	ll	ll	lm	ll	ll	ll	ll	lm	ll	lm	ll	lm	lm	ll	ll	ll	ll	lm	ll	ll	lm	lm	lm	lm	lm	ll	ll	lm	lm	ll	lm	lm	ll	lm	lm	ll	lm	ll	ll	ll	ll	lm	ll	ll	ll
Soc1088	<abxcd>	ad	ad	ad	ac	ad	ad	ac	bd	bd	ac	bd	ad	bd	ac	ad	ac	ad	ad	ad	bd	bd	ad	bc	ad	ad	bc	ad	bc	bc	bd	bd	bd	ac	bc	bc	bd	bd	bd	bd	ad	ad	bc	ad	ad	ad	bd	ad	bc
Contig_2703	<efxeg>	fg	fg	fg	fg	fg	fg	eg	ef	eg	ee	ef	fg	eg	ee	eg	ee	ef	fg	ef	eg	ef	ef	eg	fg	eg	eg	fg	ef	eg	ee	ee	ee	fg	ee	ee	eg	ef	eg	eg	ef	eg	eg	eg	ef	ef	ef	fg	fg
Contig_775	<lmxll>	ll	ll	lm	ll	lm	ll	lm	ll	ll	lm	lm	ll	ll	ll	ll	ll	lm	ll	lm	ll	lm	ll	lm	ll	ll	lm	lm	ll	ll	ll	ll	lm	lm	ll	ll	lm	lm	ll	lm	lm	lm	ll	ll	lm	ll	ll	ll	ll
Contig_51605	<efxeg>	ee	fg	fg	ee	fg	fg	ef	eg	ee	ef	ef	eg	fg	ef	eg	fg	ee	eg	ee	ee	ee	ee	fg	ee	eg	eg	eg	ef	ee	fg	fg	ef	ee	eg	ef	ee	ef	ee	eg	ef	ef	ef	ee	ef	ef	fg	ef	ee
Contig_30453	<nnxnp>	nn	np	--	nn	--	nn	--	np	np	nn	nn	--	np	nn	--	nn	np	nn	np	nn	np	np	np	np	nn	nn	--	np	nn	np	np	nn	nn	nn	nn	nn	np	np	nn	nn	np	nn	nn	nn	np	nn	np	nn
Contig_22353	<nnxnp>	np	np	nn	nn	--	np	np	np	nn	--	np	nn	np	nn	np	np	nn	np	nn	nn	nn	nn	np	nn	np	nn	nn	np	nn	nn	np	np	nn	nn	np	nn	np	np	nn	nn	nn	nn	nn	nn	nn	nn	np	nn
Soc645	<lmxll>	lm	lm	lm	lm	ll	ll	lm	ll	lm	ll	ll	lm	lm	lm	lm	ll	lm	ll	ll	lm	lm	lm	lm	ll	ll	ll	lm	lm	lm	lm	lm	ll	lm	lm	ll	lm	lm	lm	ll	ll	ll	ll	ll	ll	lm	lm	lm	ll
Contig_70432	<nnxnp>	nn	np	nn	nn	nn	np	nn	np	nn	np	nn	np	np	np	nn	np	np	nn	nn	np	np	np	nn	nn	np	nn	np	nn	nn	np	np	np	nn	np	nn	np	nn	nn	np	np	np	nn	nn	nn	nn	nn	nn	nn
Contig_5570	<efxeg>	ef	ef	eg	eg	fg	eg	eg	ee	fg	ef	ef	ef	ef	ef	ee	eg	eg	fg	ef	ef	eg	ef	ef	ee	fg	fg	ee	ee	ee	fg	fg	eg	ee	ef	fg	fg	fg	ef	fg	eg	eg	fg	ef	ef	ee	eg	ef	fg
Contig_48256	<lmxll>	lm	lm	ll	ll	lm	ll	ll	ll	lm	lm	ll	lm	lm	lm	ll	ll	ll	lm	lm	lm	ll	lm	lm	ll	lm	lm	ll	ll	ll	lm	lm	ll	ll	lm	lm	lm	lm	lm	lm	ll	ll	lm	lm	lm	ll	ll	lm	lm
Contig_36884	<nnxnp>	nn	np	nn	nn	nn	np	np	nn	nn	np	nn	nn	nn	np	nn	np	nn	nn	nn	nn	np	nn	np	np	nn	np	nn	np	np	nn	nn	nn	np	np	np	nn	nn	nn	nn	nn	nn	nn	nn	nn	nn	np	np	np
Contig_15187	<nnxnp>	np	np	nn	nn	--	nn	--	--	nn	--	np	np	np	np	np	nn	nn	nn	np	np	nn	np	np	np	nn	--	np	np	np	nn	nn	nn	np	np	nn	nn	nn	np	nn	nn	nn	nn	np	np	np	nn	np	nn
Soc1079	<nnxnp>	nn	nn	np	np	np	np	np	nn	np	nn	nn	nn	nn	nn	nn	np	np	np	nn	nn	np	nn	nn	nn	np	np	nn	nn	nn	np	np	np	nn	nn	np	np	np	nn	np	np	np	np	nn	nn	nn	np	nn	np
Dla87	<lmxll>	lm	ll	ll	ll	lm	lm	ll	ll	lm	lm	lm	lm	ll	lm	lm	ll	lm	ll	lm	lm	lm	lm	ll	lm	ll	ll	lm	ll	ll	ll	ll	ll	lm	lm	lm	lm	ll	lm	ll	lm	ll	lm	lm	lm	ll	lm	lm	ll
Contig_162	<nnxnp>	nn	np	nn	nn	nn	nn	nn	np	nn	nn	nn	np	np	nn	nn	nn	np	nn	np	nn	np	np	np	np	nn	nn	np	np	nn	np	np	nn	nn	nn	nn	nn	np	np	nn	nn	np	nn	nn	np	nn	nn	np	nn
Contig_16115	<efxeg>	ef	fg	eg	ef	ee	fg	eg	ef	fg	ee	fg	eg	ee	eg	ee	eg	ee	ef	eg	ef	fg	ee	fg	eg	fg	eg	fg	ee	ee	eg	ee	ee	ef	eg	fg	fg	eg	eg	ef	ee	eg	ee	ee	ef	ef	eg	eg	ee
Contig_2330	<efxeg>	eg	ee	eg	fg	ef	eg	ee	eg	fg	ee	ee	fg	fg	ee	eg	ef	ee	fg	fg	eg	ee	fg	fg	fg	fg	fg	eg	eg	ef	fg	eg	eg	eg	ef	ee	ef	ee	ee	ee	ef	ef	fg	ef	ee	ee	ef	fg	ef
Contig_20641	<nnxnp>	np	nn	np	np	np	nn	nn	np	np	nn	np	np	np	nn	np	nn	nn	np	np	nn	nn	np	nn	nn	np	nn	np	nn	nn	np	np	np	nn	nn	nn	nn	np	np	np	np	np	np	np	np	np	nn	nn	nn
Contig_24776	<nnxnp>	nn	nn	nn	nn	--	nn	--	np	np	--	np	np	nn	np	nn	np	np	nn	nn	nn	nn	np	nn	nn	nn	nn	nn	np	nn	np	np	np	nn	np	nn	nn	np	nn	nn	np	nn	nn	np	np	np	np	nn	nn
Contig_29474	<nnxnp>	nn	nn	--	nn	--	nn	--	--	nn	np	nn	nn	np	np	np	np	nn	np	nn	nn	nn	np	np	nn	np	nn	nn	nn	np	nn	np	np	np	np	nn	nn	np	--	np	np	np	--	np	np	--	nn	np	nn
Contig_80248	<lmxll>	ll	ll	ll	ll	lm	lm	ll	lm	ll	ll	ll	lm	lm	lm	lm	lm	lm	lm	ll	lm	ll	ll	lm	ll	lm	lm	ll	lm	ll	ll	ll	ll	ll	ll	ll	lm	ll	ll	lm	lm	ll	ll	ll	lm	lm	lm	ll	lm
Contig_83064	<lmxll>	ll	ll	ll	lm	ll	lm	lm	lm	ll	lm	ll	ll	ll	ll	lm	lm	lm	lm	ll	lm	ll	lm	ll	ll	lm	ll	lm	ll	lm	ll	lm	lm	ll	ll	ll	lm	lm	ll	ll	lm	ll	lm	ll	ll	ll	ll	ll	ll
Contig_32828	<efxeg>	ee	fg	ef	ef	ef	fg	eg	fg	ef	ef	fg	fg	eg	eg	ee	eg	eg	fg	ef	ee	ee	ee	fg	ee	ef	eg	ef	ee	eg	ef	fg	ee	ef	eg	ef	eg	ef	fg	eg	ef	fg	ee	ee	ee	fg	ee	fg	ee
Contig_9408	<nnxnp>	nn	nn	nn	np	np	nn	nn	nn	np	np	np	nn	np	np	nn	np	nn	nn	np	nn	nn	np	np	nn	np	np	nn	nn	np	np	np	nn	nn	np	np	nn	np	nn	np	np	nn	nn	nn	nn	nn	np	np	nn
Soc808	<efxeg>	ef	eg	ee	ee	ee	ee	ee	ee	eg	fg	fg	fg	eg	fg	eg	fg	ef	ef	fg	eg	eg	ef	fg	fg	eg	ee	fg	fg	ef	ef	ee	ee	eg	ef	ef	eg	ee	ef	eg	ee	ef	ee	eg	eg	ee	eg	ef	fg
Contig_105401	<nnxnp>	nn	nn	np	np	np	nn	np	nn	np	np	np	nn	np	np	nn	np	nn	nn	np	np	np	nn	nn	np	nn	np	nn	np	nn	nn	np	nn	np	nn	nn	np	nn	np	nn	nn	nn	nn	np	nn	np	np	np	nn
Contig_7214	<nnxnp>	nn	np	np	nn	nn	np	nn	nn	np	nn	nn	nn	np	np	nn	nn	nn	np	nn	nn	nn	np	np	nn	np	np	nn	np	np	np	np	np	nn	nn	nn	np	nn	np	np	nn	np	nn	np	nn	nn	np	nn	np
Contig_33698	<lmxll>	ll	ll	ll	lm	ll	ll	lm	lm	ll	lm	lm	ll	ll	ll	lm	ll	ll	ll	ll	lm	lm	lm	lm	lm	ll	ll	ll	lm	ll	ll	ll	lm	lm	ll	lm	ll	lm	ll	lm	lm	ll	ll	ll	lm	ll	ll	lm	lm
Contig_105628	<nnxnp>	np	np	nn	nn	nn	np	np	np	nn	nn	np	nn	np	nn	nn	np	nn	np	nn	nn	nn	nn	np	nn	np	nn	nn	np	nn	--	np	np	nn	nn	nn	nn	np	np	nn	--	nn	nn	nn	nn	nn	nn	np	nn
Contig_11080	<abxcd>	ac	ac	ac	bd	--	ad	--	ac	ad	--	ac	ad	ad	ad	bc	ad	ac	ac	bd	ad	bd	ac	bc	bc	ac	bd	bc	bc	bc	ad	ad	ac	bc	ac	ad	bd	ac	bc	bc	bc	ad	ad	ac	ad	ac	ad	ac	ad
Contig_58894	<nnxnp>	np	nn	np	np	nn	np	--	np	np	nn	nn	np	np	nn	np	nn	nn	np	np	np	nn	np	np	np	np	np	np	np	nn	np	np	np	np	nn	nn	nn	nn	nn	nn	nn	nn	np	nn	nn	nn	nn	np	nn
Contig_9822	<nnxnp>	nn	--	--	nn	--	nn	--	--	nn	--	nn	np	np	np	np	nn	nn	nn	np	nn	np	np	nn	np	np	--	--	--	--	nn	nn	np	np	np	nn	np	np	nn	nn	np	np	nn	np	np	np	np	np	nn
Dla60	<abxcd>	ad	bc	bc	ad	bd	bc	bc	ad	bd	ac	ad	bd	bd	ad	bd	bd	bd	bd	bd	ac	bd	bd	ad	ac	ad	ac	bd	bd	bd	ad	bc	ac	ac	ac	ad	ac	ad	ac	bc	ac	ad	bd	ac	ac	bd	bc	ad	ad
Soc999	<abxcd>	ad	ac	ac	bd	ad	bc	bc	ad	bd	bc	bd	bd	ad	ad	ac	ac	ad	ad	--	ac	bd	ad	ad	ac	bc	bd	ad	ad	bd	bd	bc	ac	ac	ac	bd	ac	ad	ac	bc	bc	bd	ad	ac	ac	bd	bc	bd	ad
Contig_19669	<nnxnp>	nn	np	np	nn	nn	np	np	nn	np	np	nn	nn	nn	nn	nn	nn	nn	nn	nn	np	nn	nn	nn	np	nn	np	nn	nn	nn	nn	np	np	np	np	nn	np	nn	np	np	np	nn	nn	np	np	nn	nn	nn	nn
Contig_8239	<lmxll>	ll	ll	ll	lm	ll	ll	--	--	ll	ll	lm	lm	lm	ll	ll	ll	lm	lm	lm	ll	lm	lm	ll	ll	lm	lm	ll	lm	ll	ll	lm	lm	lm	lm	lm	ll	ll	lm	ll	lm	ll	lm	ll	lm	ll	lm	ll	ll
Contig_4899	<nnxnp>	np	nn	nn	np	nn	nn	nn	nn	nn	nn	nn	np	np	np	nn	nn	np	nn	np	np	np	np	np	nn	nn	nn	np	np	nn	np	nn	np	np	np	nn	nn	np	nn	nn	np	np	np	nn	nn	np	np	np	nn
Contig_1875	<nnxnp>	np	nn	np	nn	nn	np	np	np	nn	np	np	nn	nn	np	nn	np	nn	np	nn	np	nn	nn	nn	nn	np	np	nn	np	nn	nn	np	np	nn	nn	nn	np	nn	np	nn	np	np	np	np	nn	np	nn	np	nn
Contig_11965	<nnxnp>	np	np	nn	np	np	np	nn	nn	nn	np	np	np	np	np	nn	np	np	np	nn	nn	np	nn	nn	np	nn	np	nn	nn	np	np	nn	np	nn	nn	nn	np	np	np	np	np	np	np	np	nn	np	nn	np	nn
Contig_15103	<abxcd>	bd	bc	bc	bc	ac	ad	bc	ad	bd	bc	bc	ad	ac	ac	ad	ac	ad	ad	bc	ac	bc	bd	ad	bc	ad	ad	bd	ac	bd	bd	bc	bd	bd	bd	bd	ac	bd	bc	ad	ad	bd	bd	bc	ac	ac	ac	bc	ad
Contig_6486	<nnxnp>	nn	np	np	nn	np	nn	np	nn	nn	np	np	np	np	np	nn	np	nn	nn	np	np	np	nn	nn	np	nn	nn	nn	np	nn	nn	np	nn	nn	nn	nn	np	nn	np	nn	nn	nn	nn	np	np	np	np	np	nn
Soc83	<nnxnp>	nn	np	nn	nn	nn	np	np	nn	nn	np	nn	nn	nn	np	nn	np	np	nn	nn	np	np	nn	np	np	nn	np	nn	np	np	nn	nn	nn	np	np	np	np	nn	nn	nn	nn	nn	nn	nn	nn	nn	np	np	np
Contig_35167	<lmxll>	ll	lm	lm	ll	ll	ll	lm	lm	lm	lm	ll	lm	ll	ll	ll	lm	lm	lm	ll	lm	lm	lm	lm	ll	ll	ll	ll	lm	lm	lm	ll	ll	ll	ll	lm	ll	ll	lm	ll	lm	ll	lm	lm	ll	ll	ll	lm	lm
Contig_10277	<lmxll>	lm	lm	lm	ll	--	lm	--	--	ll	lm	lm	ll	ll	lm	lm	ll	lm	ll	ll	ll	lm	ll	ll	ll	ll	lm	lm	lm	ll	ll	lm	lm	lm	ll	ll	ll	lm	ll	lm	lm	lm	--	ll	lm	lm	ll	ll	ll
Contig_10045	<efxeg>	ef	ee	ef	fg	eg	eg	fg	ef	ef	ef	ef	ee	fg	ef	ee	ee	eg	eg	ef	fg	ee	fg	ee	eg	ee	eg	eg	ee	ef	ef	ee	ee	ef	eg	ee	ee	ef	ef	eg	ef	ef	ef	eg	ef	eg	fg	fg	fg
Soc651	<abxcd>	ad	ac	ad	bd	ac	ad	ac	ad	ad	bc	bd	ac	ac	bd	ad	ac	ac	bc	bd	ac	bd	ad	ad	ad	ad	ac	bc	ad	bd	bc	bc	bd	ad	bc	bd	ad	ac	bc	bd	bc	bc	bc	ad	ac	ad	ad	ad	bc
Contig_39162	<abxcd>	ad	ad	bc	bc	bc	bc	bc	bd	ac	bd	bd	ad	ad	ad	bd	bc	bc	ac	ad	ad	bc	ad	ad	bd	ac	ac	bd	bd	bd	ac	ac	bc	bd	ad	ac	ac	ac	ad	ac	bc	bc	ac	ad	ad	bd	bc	ad	ac
Contig_61329	<lmxll>	ll	lm	ll	ll	ll	lm	ll	lm	lm	lm	ll	ll	lm	ll	lm	lm	ll	ll	lm	lm	lm	lm	ll	lm	ll	ll	ll	ll	ll	ll	lm	lm	ll	ll	lm	ll	ll	ll	lm	lm	ll	lm	lm	ll	lm	ll	lm	lm
Contig_2077	<nnxnp>	nn	np	nn	nn	--	nn	nn	nn	np	nn	np	np	np	nn	np	np	np	nn	np	nn	np	np	np	np	np	nn	np	nn	np	np	nn	nn	np	nn	np	nn	nn	nn	np	nn	nn	nn	nn	np	nn	np	nn	np
Contig_6423	<lmxll>	lm	ll	ll	ll	--	ll	--	ll	ll	ll	lm	lm	ll	ll	lm	ll	ll	lm	lm	lm	lm	ll	ll	ll	ll	lm	--	ll	ll	ll	ll	lm	ll	ll	ll	lm	ll	lm	ll	ll	ll	lm	ll	lm	ll	ll	lm	ll
Dla39	<lmxll>	ll	ll	ll	lm	ll	ll	ll	ll	ll	lm	lm	ll	ll	lm	ll	ll	ll	lm	lm	ll	lm	ll	ll	ll	ll	ll	lm	ll	lm	lm	lm	lm	ll	lm	lm	ll	ll	lm	lm	lm	lm	lm	ll	ll	ll	ll	ll	lm
Contig_39635	<abxcd>	bd	bd	bd	bc	ad	ad	--	ad	bc	bd	bc	ad	ac	ac	ac	ac	ad	ad	bc	ac	bc	bc	ac	bc	ad	ac	bd	ac	bc	bd	bd	bd	bc	bd	bd	ac	bc	bc	ac	ad	bd	bd	bd	ad	ac	ac	bc	ad
Contig_17896	<nnxnp>	nn	np	np	nn	np	np	nn	np	nn	nn	nn	np	np	nn	np	np	nn	np	nn	nn	nn	nn	np	nn	np	np	np	nn	nn	np	np	nn	nn	np	nn	nn	nn	nn	np	nn	nn	nn	nn	nn	nn	np	nn	nn
Contig_51370	<nnxnp>	np	nn	np	np	np	np	nn	nn	np	nn	nn	np	np	nn	np	np	nn	nn	np	np	nn	np	nn	nn	np	nn	np	np	np	nn	nn	nn	np	np	np	np	nn	nn	np	np	nn	nn	np	nn	nn	np	nn	nn
Contig_7871	<lmxll>	lm	lm	lm	lm	lm	ll	ll	ll	ll	lm	ll	ll	lm	lm	ll	ll	ll	ll	lm	lm	ll	lm	ll	ll	lm	ll	ll	ll	lm	lm	lm	ll	ll	ll	lm	lm	ll	lm	ll	ll	lm	ll	lm	ll	lm	ll	lm	ll
Soc524	<abxcd>	ac	ad	ac	bc	ad	ac	ad	ac	ad	bd	bc	ad	ac	bc	ac	ad	ad	bd	bd	ad	bc	ac	ac	ad	ac	ad	bd	ac	bc	bd	bd	bc	ac	bd	bc	ac	ad	bd	bc	bc	bd	bd	ac	ad	ac	ac	ac	bd
Contig_6846	<lmxll>	ll	ll	ll	ll	ll	ll	ll	lm	lm	ll	lm	ll	lm	ll	ll	ll	ll	ll	ll	lm	lm	ll	lm	ll	ll	lm	ll	lm	lm	lm	lm	lm	ll	lm	lm	lm	lm	lm	lm	ll	ll	lm	ll	ll	ll	lm	ll	lm
Contig_91950	<lmxll>	lm	ll	lm	lm	--	ll	--	--	ll	--	ll	ll	ll	lm	ll	ll	ll	ll	ll	lm	ll	ll	lm	lm	ll	lm	ll	ll	ll	lm	ll	lm	lm	lm	lm	lm	lm	--	ll	lm	lm	ll	lm	lm	ll	ll	lm	lm
Soc1095	<nnxnp>	nn	nn	nn	np	nn	nn	nn	np	np	np	np	np	np	nn	np	nn	np	np	nn	nn	np	np	np	np	nn	np	nn	nn	nn	np	np	np	nn	nn	np	nn	nn	nn	np	np	nn	np	np	nn	nn	np	np	np
Contig_10826	<efxeg>	eg	eg	eg	ee	--	fg	--	--	ee	ee	ee	fg	ef	ef	ef	--	fg	fg	ee	ef	ee	ee	ef	ee	fg	ef	eg	--	eg	eg	eg	eg	ee	eg	eg	ef	eg	ee	ef	fg	eg	eg	eg	fg	ef	ef	ee	fg
Contig_5544	<lmxll>	lm	lm	lm	ll	lm	lm	--	ll	lm	lm	ll	ll	ll	lm	lm	lm	lm	ll	ll	lm	ll	lm	lm	lm	ll	ll	lm	ll	lm	lm	ll	ll	ll	ll	ll	lm	lm	ll	lm	ll	ll	ll	lm	ll	lm	ll	lm	ll
Contig_44709	<nnxnp>	nn	np	np	np	--	nn	--	nn	nn	np	np	nn	np	np	nn	np	nn	nn	np	np	np	nn	nn	np	nn	nn	nn	np	nn	nn	np	nn	nn	nn	nn	np	nn	np	nn	nn	nn	nn	np	np	np	np	np	nn
Contig_20536	<nnxnp>	np	nn	np	np	np	nn	nn	np	np	np	np	nn	np	nn	np	nn	nn	nn	np	nn	np	nn	nn	nn	nn	nn	nn	np	nn	np	nn	nn	np	np	nn	np	np	nn	nn	nn	nn	np	nn	np	np	nn	nn	nn
Contig_54312	<lmxll>	ll	ll	ll	ll	lm	lm	ll	lm	ll	ll	ll	lm	lm	lm	lm	lm	lm	lm	ll	lm	ll	ll	lm	ll	lm	lm	ll	lm	ll	ll	ll	ll	ll	ll	ll	lm	ll	ll	lm	lm	ll	ll	ll	lm	lm	lm	ll	lm
Contig_1945	<efxeg>	ef	eg	ee	ef	--	fg	--	--	eg	--	fg	--	eg	ee	fg	ef	ef	ee	ef	eg	fg	eg	eg	eg	ee	fg	ee	ef	ef	ef	fg	eg	ee	ef	ee	ee	--	eg	eg	fg	ef	--	ee	ef	ee	ee	ee	ef
Contig_17347	<efxeg>	eg	fg	fg	ef	ee	eg	fg	fg	ee	ee	ee	fg	ef	ee	fg	ef	eg	fg	ee	fg	eg	ee	ef	fg	ef	ef	fg	eg	ee	ee	ef	fg	eg	ee	ef	fg	ee	eg	ef	ee	fg	fg	eg	fg	fg	ef	ee	fg
Contig_7130	<nnxnp>	nn	np	nn	nn	nn	np	nn	nn	nn	np	nn	nn	np	np	nn	np	np	nn	nn	np	np	np	np	np	np	np	nn	nn	np	np	nn	nn	np	nn	nn	nn	np	np	np	nn	np	nn	nn	nn	nn	np	nn	nn
Soc533	<abxcd>	ac	ad	ad	bc	ac	bd	bd	ac	bc	bd	bc	bc	ac	ac	ad	ad	ac	ac	bc	ad	bc	ac	ac	bd	bd	bc	ac	ac	bc	bc	bd	bd	ad	ad	bc	ad	ac	ad	ad	bd	bc	ac	ad	ad	bc	bd	bc	ac
Contig_61685	<efxeg>	ee	fg	fg	ee	eg	ee	fg	fg	ef	--	eg	fg	eg	eg	eg	ef	ef	ef	eg	ef	--	--	ef	--	ee	eg	ee	--	fg	ef	ee	eg	eg	eg	ef	eg	eg	ef	ee	fg	eg	ef	fg	eg	eg	eg	fg	ef
Contig_2682	<lmxll>	lm	lm	lm	ll	lm	lm	lm	lm	lm	ll	ll	lm	lm	ll	lm	ll	lm	ll	ll	lm	lm	lm	lm	ll	ll	lm	lm	lm	ll	ll	ll	ll	lm	ll	ll	lm	lm	lm	ll	ll	ll	ll	lm	ll	lm	lm	lm	ll
Contig_30639	<lmxll>	lm	ll	ll	lm	lm	lm	ll	lm	lm	lm	ll	lm	lm	lm	ll	ll	lm	lm	ll	lm	lm	ll	ll	lm	lm	lm	lm	ll	lm	lm	lm	lm	ll	lm	ll	lm	ll	lm	ll	lm	lm	lm	lm	ll	lm	lm	lm	ll
Soc578	<abxcd>	ac	ad	ac	bc	bc	bd	bd	ac	bc	ac	ac	bd	bd	ad	ac	bd	bd	bd	bc	bd	bc	bd	ac	ad	bd	ad	bd	ad	bd	ad	bd	bd	ac	bc	ad	bc	bc	bd	ad	bd	bd	bc	ad	ac	bc	ad	bd	bd
Contig_35786	<nnxnp>	nn	nn	nn	np	--	np	--	--	nn	--	nn	--	np	nn	nn	np	np	np	nn	np	nn	np	nn	np	nn	np	np	nn	np	nn	np	nn	nn	np	nn	nn	nn	--	np	nn	nn	--	np	nn	np	np	np	np
Contig_21465	<nnxnp>	np	nn	nn	nn	np	np	np	nn	np	np	nn	nn	np	np	np	np	np	np	np	nn	np	nn	np	np	nn	nn	nn	nn	np	nn	nn	np	nn	nn	np	nn	np	np	nn	nn	nn	np	np	nn	np	nn	np	nn
Contig_71479	<efxeg>	ee	eg	ef	ef	ee	ee	ef	ee	ee	ef	ee	ee	ee	ee	ef	ee	ef	ef	fg	ee	ee	fg	ef	fg	eg	eg	fg	fg	eg	--	eg	ee	ee	ef	ee	eg	eg	ee	ef	--	fg	eg	ee	fg	ef	ee	fg	ef
Contig_12384	<lmxll>	ll	lm	ll	lm	ll	lm	ll	ll	lm	ll	ll	ll	lm	lm	ll	lm	ll	ll	ll	ll	ll	lm	ll	ll	lm	ll	lm	ll	ll	ll	lm	ll	ll	ll	ll	lm	--	--	lm	lm	lm	--	ll	lm	lm	lm	lm	lm
Contig_59199	<lmxll>	lm	ll	ll	ll	ll	ll	ll	ll	ll	lm	lm	lm	ll	lm	ll	lm	lm	lm	lm	ll	ll	lm	lm	lm	ll	ll	lm	lm	lm	lm	ll	ll	lm	lm	lm	ll	ll	lm	ll	ll	lm	ll	ll	ll	ll	ll	lm	lm
Contig_5987	<nnxnp>	np	nn	np	np	--	nn	--	nn	np	np	nn	nn	nn	nn	np	nn	nn	nn	np	np	np	np	nn	nn	np	nn	np	np	nn	np	nn	np	np	nn	np	nn	np	--	nn	np	nn	np	np	np	nn	np	nn	np
Contig_7139	<lmxll>	lm	lm	ll	lm	ll	lm	ll	lm	lm	ll	ll	lm	lm	lm	lm	lm	ll	lm	ll	lm	ll	lm	ll	lm	lm	ll	ll	lm	lm	lm	lm	ll	ll	lm	lm	ll	ll	lm	ll	ll	ll	lm	lm	ll	lm	lm	lm	lm
Contig_780	<nnxnp>	np	nn	np	np	np	nn	nn	nn	np	nn	nn	np	np	nn	np	np	nn	nn	np	np	nn	np	nn	nn	np	nn	np	np	np	nn	nn	nn	nn	nn	np	np	nn	--	np	np	nn	--	np	nn	nn	nn	nn	nn
Soc687	<abxcd>	bd	bc	bd	ad	ad	ac	bc	bd	ad	bd	bd	ac	ac	bc	bd	ac	ac	ac	ac	ad	ad	ac	bd	bc	ac	bc	--	bc	ac	bc	ac	ac	bd	ad	bc	ad	ad	ac	bc	ac	ac	--	bc	ad	ad	bc	ac	ac
Contig_616	<nnxnp>	nn	np	np	nn	np	nn	np	nn	nn	np	np	np	np	np	nn	np	nn	nn	np	np	np	nn	nn	np	nn	nn	nn	np	nn	nn	np	nn	nn	nn	nn	np	nn	np	nn	nn	nn	nn	np	np	np	np	np	nn
Contig_7897	<abxcd>	bd	ac	bc	bd	bc	bc	bc	bd	bd	ad	bc	bc	ac	bc	bc	ac	ad	bc	bd	ac	ac	bd	ad	bd	bd	bc	bc	bc	ac	bc	ac	bc	ac	bc	bc	bd	ac	bc	bd	bd	ad	bc	ac	ad	ac	bc	bc	bc
Soc950	<abxcd>	ad	ad	ad	ad	ac	ad	bd	ad	bc	bc	ac	ac	bd	bc	bd	bc	ac	ac	ad	bd	ad	ac	bd	ac	bd	bd	ad	ac	bd	bd	bc	bd	ad	bc	bd	bd	ad	bd	bd	ac	bd	bc	bc	ac	ac	ac	ad	ad
Soc941	<abxcd>	bd	ac	ac	bd	ac	ac	ac	ad	ac	bc	bc	ac	ac	ad	ad	ad	ad	ad	ac	bc	ac	ac	bc	bd	bd	bc	ac	ac	ad	bc	bc	bc	bd	bc	bc	bc	ad	bc	ac	bc	ac	ad	bd	bc	ad	bd	bc	bc
Contig_354	<abxcd>	bd	ac	ac	ad	ac	ad	bc	bc	ad	bc	bc	bc	bc	ac	bc	bd	bc	bd	ac	bd	bd	ac	bd	ad	bd	ac	ad	ac	bc	bd	ad	ac	ac	ac	ad	ac	bc	ad	ad	ac	ad	bd	bc	bc	ac	ac	ac	bd
Lcr07	<lmxll>	ll	ll	ll	lm	lm	ll	ll	ll	lm	ll	ll	lm	ll	ll	ll	lm	ll	lm	lm	ll	ll	lm	lm	lm	lm	lm	ll	ll	lm	lm	ll	ll	ll	lm	ll	lm	ll	ll	ll	lm	lm	lm	lm	ll	ll	ll	lm	lm
Soc699	<efxeg>	ef	fg	fg	eg	ef	fg	fg	fg	ef	ee	eg	fg	fg	eg	fg	ee	fg	ee	ee	fg	ef	ef	ef	ee	ee	fg	ef	ef	eg	eg	eg	eg	fg	ee	ee	ef	ef	ef	eg	ee	ee	ee	fg	eg	ef	ef	ef	eg
Soc968	<efxeg>	ef	fg	eg	ef	eg	eg	ee	fg	ef	ee	ee	fg	fg	ee	fg	eg	ef	fg	ee	ee	ef	ef	fg	ef	fg	fg	fg	ef	ef	eg	eg	ef	ef	fg	ee	ef	ee	ee	fg	ee	ee	ee	ef	ef	ee	eg	ee	ef
Contig_34398	<nnxnp>	np	nn	nn	np	np	np	np	nn	nn	nn	nn	nn	np	nn	nn	nn	np	np	nn	np	nn	np	nn	np	nn	np	np	nn	nn	nn	nn	nn	nn	np	nn	nn	nn	nn	np	nn	np	nn	np	nn	np	np	np	np
Contig_34011	<nnxnp>	nn	np	np	nn	nn	nn	nn	nn	np	np	np	nn	np	np	np	np	nn	nn	np	np	np	nn	np	np	np	nn	nn	np	nn	nn	np	nn	np	nn	nn	nn	nn	nn	np	nn	nn	nn	np	np	nn	nn	nn	np
Contig_76926	<nnxnp>	np	nn	np	np	np	np	np	np	nn	np	nn	nn	nn	np	nn	nn	nn	np	nn	np	nn	nn	nn	nn	nn	np	nn	np	nn	nn	np	np	nn	np	nn	np	nn	np	nn	np	np	np	np	nn	np	nn	np	nn
Soc1143	<abxcd>	ad	bc	ac	bd	ad	bc	ad	ad	bc	ad	ad	ad	bc	bc	ad	bd	ad	ac	ad	ad	ad	bc	ac	ad	bc	ac	bd	ac	ac	ac	bc	ac	ad	ad	ad	bc	ad	bc	bc	bd	bc	bd	ac	bd	bd	bc	bd	bc
Contig_1373	<nnxnp>	nn	np	nn	nn	--	np	nn	nn	nn	nn	nn	nn	np	nn	nn	nn	np	nn	nn	np	nn	nn	np	nn	np	np	np	nn	np	np	np	nn	nn	np	nn	nn	np	np	nn	nn	nn	nn	np	nn	nn	np	nn	np
Contig_26930	<nnxnp>	nn	np	nn	nn	np	nn	np	nn	nn	np	np	nn	nn	np	nn	np	np	nn	nn	nn	np	nn	nn	nn	nn	nn	nn	nn	np	nn	nn	nn	nn	np	np	np	np	np	np	np	np	nn	np	np	np	np	nn	np
Contig_9483	<nnxnp>	nn	np	nn	nn	nn	nn	np	np	nn	np	np	nn	nn	np	nn	nn	np	np	nn	nn	np	nn	np	np	nn	np	nn	nn	nn	np	np	np	nn	nn	nn	nn	np	np	nn	nn	np	np	nn	np	np	nn	np	np
Contig_85035	<efxeg>	eg	ef	ef	ee	ee	eg	ef	ee	fg	ef	eg	ef	eg	ee	eg	fg	fg	fg	ee	fg	ef	--	fg	ee	ef	ee	eg	ef	ef	--	eg	fg	ee	ee	fg	ee	ee	fg	eg	--	ee	fg	fg	ee	ee	ee	ef	ef
Contig_49160	<lmxll>	ll	ll	lm	ll	lm	lm	lm	ll	ll	lm	lm	ll	ll	lm	ll	lm	ll	ll	lm	lm	ll	ll	ll	ll	ll	ll	ll	ll	ll	lm	lm	ll	ll	ll	lm	ll	lm	lm	ll	lm	lm	lm	ll	ll	lm	lm	lm	ll
Contig_6325	<nnxnp>	np	nn	np	np	np	nn	nn	np	np	nn	np	np	np	nn	np	nn	nn	np	np	nn	nn	np	nn	nn	np	nn	np	nn	nn	np	np	np	nn	nn	nn	nn	np	np	np	np	np	np	np	np	np	nn	nn	nn
Contig_7443	<lmxll>	ll	ll	lm	ll	--	ll	--	ll	ll	lm	lm	ll	ll	ll	ll	ll	lm	ll	lm	ll	lm	ll	lm	ll	ll	lm	lm	ll	ll	ll	ll	lm	lm	ll	ll	lm	lm	ll	ll	lm	lm	ll	ll	lm	ll	ll	ll	ll
Contig_8178	<efxeg>	eg	fg	fg	ef	eg	eg	ef	eg	ef	ef	ee	fg	fg	ee	fg	eg	ee	eg	ee	eg	ee	ee	fg	ee	eg	fg	eg	ef	ee	fg	ee	fg	ef	fg	ef	ee	ef	ee	eg	ef	ee	ef	ee	ef	ef	eg	ef	ee
Contig_10741	<efxeg>	eg	ee	ef	fg	eg	ee	ef	eg	ee	fg	ee	ee	eg	ef	fg	ef	fg	eg	ef	eg	ef	fg	ee	ef	ee	ef	ee	fg	eg	ef	fg	fg	eg	ef	ee	ee	ef	--	eg	fg	ef	fg	fg	fg	eg	ef	ef	fg
Contig_63272	<lmxll>	lm	ll	lm	ll	lm	ll	ll	lm	lm	lm	lm	lm	lm	lm	ll	ll	lm	ll	lm	ll	lm	ll	ll	ll	lm	lm	lm	lm	ll	lm	ll	lm	ll	ll	lm	ll	lm	ll	lm	lm	lm	lm	ll	lm	lm	ll	lm	ll
Contig_19050	<lmxll>	ll	lm	lm	lm	ll	ll	lm	ll	lm	lm	ll	lm	lm	ll	lm	ll	ll	ll	ll	ll	ll	ll	lm	ll	ll	lm	ll	lm	ll	lm	ll	lm	lm	lm	lm	lm	lm	ll	ll	lm	ll	lm	ll	lm	lm	ll	lm	ll
Contig_10558	<lmxll>	ll	lm	--	lm	--	ll	--	--	lm	--	ll	lm	lm	ll	lm	ll	ll	ll	ll	ll	ll	ll	lm	ll	ll	--	--	lm	--	lm	ll	lm	lm	lm	lm	lm	lm	--	ll	lm	--	lm	ll	lm	lm	ll	lm	ll
Soc1051	<abxcd>	bd	bc	ac	bd	ad	bc	ac	bd	bc	ad	bc	ac	ad	ac	ad	ac	ad	ad	ac	bd	bc	ad	bc	ac	bc	ac	bc	ad	ad	ac	ad	ad	bd	ac	bc	bc	ac	bc	bd	ad	ac	ad	ad	bd	bd	ac	ac	ad
Soc814	<lmxll>	ll	lm	ll	ll	lm	lm	lm	ll	lm	ll	ll	lm	ll	lm	lm	ll	ll	lm	ll	ll	lm	ll	lm	ll	lm	lm	ll	lm	ll	lm	ll	lm	lm	ll	ll	ll	lm	ll	lm	ll	lm	ll	ll	lm	lm	lm	ll	ll
Contig_48441	<nnxnp>	np	nn	nn	nn	nn	np	nn	np	np	nn	nn	np	nn	nn	np	nn	np	np	nn	nn	nn	np	np	nn	np	np	np	nn	np	np	nn	np	nn	np	np	nn	np	nn	np	np	np	np	nn	np	nn	nn	nn	np
Contig_4263	<lmxll>	lm	lm	lm	lm	lm	lm	lm	ll	ll	lm	ll	lm	ll	lm	lm	lm	lm	lm	lm	ll	ll	lm	ll	lm	lm	ll	lm	ll	ll	ll	ll	ll	lm	ll	ll	ll	ll	ll	ll	lm	lm	ll	lm	lm	lm	ll	lm	ll
Contig_17750	<nnxnp>	nn	nn	np	np	np	nn	np	nn	np	np	np	nn	np	np	nn	np	nn	nn	np	np	np	nn	nn	np	nn	np	nn	np	nn	nn	np	nn	np	nn	nn	np	nn	np	nn	nn	nn	nn	np	nn	np	np	np	nn
Contig_63606	<nnxnp>	np	nn	nn	nn	np	nn	nn	np	np	np	np	np	np	nn	np	np	nn	np	nn	nn	np	nn	np	nn	nn	np	np	nn	nn	--	nn	np	nn	nn	nn	nn	nn	np	np	--	np	--	nn	np	nn	np	nn	np
Contig_4142	<nnxnp>	np	nn	np	np	np	np	np	np	nn	np	nn	nn	nn	np	nn	nn	np	np	nn	np	nn	np	nn	nn	nn	np	nn	nn	nn	np	np	np	nn	np	nn	np	np	np	nn	np	np	np	np	nn	np	nn	np	nn
Contig_1200	<abxcd>	ad	bc	ad	ad	bd	bd	ad	ac	ac	ac	ac	bc	ac	ac	bc	bc	bd	bd	ac	ad	bc	ad	bd	bd	bc	bd	bd	bc	ac	ad	bc	bc	ad	bd	bd	bc	ad	ac	bd	ac	ad	ad	bd	ac	bd	ad	ad	ad
Contig_59127	<efxeg>	fg	ee	fg	eg	fg	ef	eg	fg	fg	ef	fg	eg	ee	ef	eg	fg	ef	fg	fg	ee	ef	ee	eg	ee	ee	ee	eg	fg	ef	fg	eg	fg	ee	eg	fg	eg	ef	ee	ef	fg	ee	ef	ee	eg	ef	ee	fg	fg
Contig_44415	<lmxll>	lm	ll	ll	ll	ll	lm	lm	ll	ll	lm	lm	lm	ll	lm	ll	ll	ll	lm	lm	lm	lm	ll	ll	lm	lm	ll	ll	lm	ll	ll	ll	ll	lm	ll	lm	lm	lm	lm	lm	lm	lm	lm	ll	lm	lm	lm	ll	lm
Contig_150	<lmxll>	lm	ll	ll	lm	lm	ll	ll	ll	ll	lm	lm	ll	ll	ll	lm	lm	lm	lm	lm	lm	lm	ll	lm	lm	lm	ll	lm	lm	lm	lm	lm	ll	lm	ll	lm	lm	lm	lm	ll	ll	lm	ll	lm	lm	ll	lm	lm	ll
Contig_87338	<nnxnp>	nn	np	np	np	np	np	nn	np	np	np	np	np	nn	nn	np	nn	nn	nn	nn	np	np	nn	np	nn	nn	nn	np	nn	nn	nn	np	nn	np	np	nn	nn	np	nn	nn	nn	np	np	nn	np	np	nn	np	nn
Contig_15946	<nnxnp>	nn	np	nn	np	np	nn	nn	nn	np	nn	nn	np	np	nn	np	nn	np	nn	np	nn	np	np	np	np	nn	nn	np	nn	np	np	nn	nn	np	np	np	nn	np	nn	np	nn	nn	nn	nn	np	nn	np	nn	np
Contig_30461	<nnxnp>	nn	nn	nn	nn	np	nn	np	np	np	np	np	nn	nn	nn	nn	nn	nn	nn	nn	nn	np	nn	np	nn	np	nn	nn	np	nn	np	nn	np	np	np	np	np	np	np	nn	np	np	nn	np	np	nn	np	np	nn
Contig_15944	<lmxll>	lm	lm	lm	ll	ll	lm	lm	lm	ll	lm	lm	ll	ll	lm	lm	ll	ll	ll	ll	lm	ll	ll	lm	lm	ll	lm	ll	lm	ll	lm	ll	ll	lm	ll	lm	ll	ll	ll	ll	ll	ll	--	lm	ll	ll	lm	ll	ll
Contig_106122	<nnxnp>	nn	np	np	nn	nn	np	np	nn	nn	np	nn	nn	nn	nn	np	np	nn	nn	nn	np	nn	nn	nn	np	np	nn	nn	nn	nn	nn	np	np	np	np	nn	np	nn	np	np	np	nn	nn	np	np	nn	np	nn	nn
Contig_31364	<nnxnp>	nn	np	np	np	--	np	np	nn	nn	nn	np	nn	nn	np	nn	nn	np	nn	np	np	nn	np	nn	np	nn	nn	nn	np	np	np	np	nn	np	np	np	np	np	nn	nn	nn	nn	np	nn	nn	np	np	np	np
Contig_30176	<nnxnp>	np	nn	nn	np	--	np	--	--	np	--	np	np	np	np	--	nn	nn	np	nn	np	nn	np	np	np	np	nn	nn	np	np	nn	nn	np	np	np	np	nn	np	np	np	np	nn	nn	np	np	np	nn	nn	np
Contig_61091	<efxeg>	ef	eg	eg	fg	ef	fg	eg	ef	ef	ef	ee	ef	ef	fg	ee	ee	fg	ef	eg	fg	ef	eg	ee	fg	fg	ef	ef	eg	fg	fg	fg	ef	eg	fg	eg	fg	eg	ef	ee	ef	ef	ef	fg	ee	fg	ef	fg	ee
Contig_25315	<abxcd>	ac	ad	bc	bc	ac	ac	bc	ac	ac	bc	ac	ac	ac	ac	bc	ac	bc	bc	bd	ac	ac	bd	bc	bd	ad	ad	bd	bd	ad	bc	ad	ac	ac	bc	ac	ad	ad	ac	bc	--	bd	--	ac	bd	bc	ad	bd	bc
Soc60	<nnxnp>	nn	np	np	nn	np	nn	np	nn	nn	np	np	np	np	np	nn	np	nn	nn	np	np	np	nn	nn	np	nn	nn	nn	np	nn	nn	np	nn	nn	nn	nn	np	nn	np	nn	nn	nn	nn	np	np	np	np	np	nn
Contig_66355	<efxeg>	eg	ef	ef	eg	fg	ef	ef	fg	ef	ee	ee	ef	ef	fg	fg	fg	fg	fg	ef	ee	fg	fg	eg	ee	eg	ee	ef	ef	fg	ee	ee	ee	eg	ee	eg	ee	fg	ee	ef	ee	fg	fg	eg	ee	fg	eg	eg	ee
Contig_10411	<nnxnp>	np	np	np	nn	nn	nn	nn	np	np	np	np	nn	nn	np	np	nn	nn	nn	np	nn	np	nn	np	nn	np	nn	nn	np	nn	np	nn	np	np	nn	np	np	np	np	nn	np	np	np	nn	np	nn	nn	nn	nn
Contig_4872	<efxeg>	ee	eg	ee	ee	ee	fg	eg	eg	ef	ef	fg	fg	fg	ee	ef	fg	ef	eg	ef	ef	ef	ee	eg	ee	ee	ef	ef	eg	fg	ee	fg	fg	ef	ee	ef	ef	fg	fg	eg	ef	fg	ef	ee	ee	fg	ee	fg	ef
Soc571	<efxeg>	fg	ef	ef	ee	ee	ef	fg	ef	eg	ef	fg	ee	ee	ef	ef	eg	eg	eg	eg	ef	ee	eg	ef	ef	eg	fg	ee	fg	eg	fg	ee	ee	ef	eg	fg	eg	ee	eg	ee	eg	ee	ee	fg	ee	eg	ef	ee	eg
Contig_2149	<nnxnp>	nn	np	np	nn	--	nn	np	nn	nn	np	np	np	np	np	nn	np	nn	nn	np	np	np	nn	nn	np	nn	nn	nn	np	nn	nn	np	nn	nn	nn	nn	np	nn	np	nn	nn	nn	nn	np	np	np	np	np	nn
Contig_34100	<lmxll>	lm	ll	lm	lm	lm	lm	lm	lm	lm	ll	lm	lm	ll	lm	lm	ll	ll	lm	lm	ll	ll	lm	ll	lm	lm	lm	lm	lm	ll	lm	ll	lm	ll	lm	lm	lm	ll	lm	lm	lm	ll	lm	ll	ll	ll	lm	lm	lm
Contig_21496	<efxeg>	eg	ee	ee	fg	--	ee	ee	ee	ef	ee	ee	fg	eg	fg	ee	ef	eg	ef	eg	--	fg	--	eg	ee	ef	ee	fg	eg	ee	eg	ee	eg	eg	eg	ee	ee	eg	ef	ef	--	fg	eg	ef	ef	--	fg	fg	ee
Contig_1236	<lmxll>	lm	ll	lm	ll	lm	ll	ll	ll	ll	lm	lm	ll	lm	lm	ll	ll	ll	ll	lm	lm	ll	--	lm	lm	lm	lm	lm	ll	ll	--	lm	ll	ll	ll	lm	--	lm	ll	lm	--	ll	lm	lm	lm	lm	ll	lm	lm
Contig_14059	<nnxnp>	nn	np	nn	nn	nn	nn	np	np	nn	np	np	nn	nn	np	nn	nn	np	np	nn	nn	np	nn	np	np	nn	np	nn	nn	nn	np	np	np	nn	nn	nn	nn	np	np	nn	nn	np	np	nn	np	np	nn	np	np
Contig_31905	<lmxll>	ll	--	lm	lm	ll	lm	lm	lm	ll	ll	ll	ll	ll	ll	lm	lm	lm	ll	ll	ll	lm	ll	ll	lm	ll	ll	lm	lm	lm	ll	ll	lm	lm	ll	ll	ll	ll	ll	ll	lm	lm	ll	ll	ll	lm	lm	ll	ll
Contig_9662	<nnxnp>	np	nn	nn	np	nn	np	nn	np	np	nn	nn	nn	nn	nn	np	nn	np	np	nn	nn	nn	np	np	nn	np	np	np	nn	np	np	nn	np	np	np	np	nn	np	nn	np	np	np	np	nn	nn	nn	nn	nn	np
Soc770	<efxeg>	eg	ee	eg	fg	ee	ee	eg	eg	eg	fg	eg	eg	ee	eg	fg	fg	ee	eg	ef	ef	fg	eg	ef	fg	ee	ee	ef	eg	ef	ee	ee	eg	fg	ee	eg	fg	ee	ee	fg	fg	eg	fg	ef	fg	eg	ee	eg	ee
Contig_25610	<abxcd>	bc	ad	ad	ac	ac	ac	ac	ac	ad	bd	bd	bc	ad	bd	ad	bd	bc	bc	bd	ad	ad	bc	bd	bd	ad	ac	bc	bd	bc	bc	ad	ac	bd	bc	bc	ac	ac	bc	ad	ac	bc	ac	ad	ad	ac	ac	bc	bd
Contig_21372	<nnxnp>	nn	nn	nn	nn	nn	nn	nn	nn	nn	np	nn	nn	np	np	np	np	nn	np	nn	nn	nn	np	np	nn	np	nn	nn	nn	np	nn	np	np	np	np	nn	nn	np	np	np	np	np	nn	np	np	np	nn	np	nn
Soc1060	<abxcd>	ad	ac	ad	bc	ad	ad	ac	ad	ad	bc	bd	ac	ac	bd	ad	ac	ac	bc	bd	ac	bd	ad	ad	ad	bd	ac	bc	ad	bc	bc	bc	bc	ad	bc	bd	ad	ac	bd	bd	bc	bd	bc	ad	ac	ad	ad	ad	bc
Contig_75898	<lmxll>	lm	lm	ll	ll	ll	ll	lm	ll	lm	lm	lm	ll	ll	ll	ll	lm	ll	ll	ll	lm	lm	ll	lm	ll	ll	ll	ll	lm	lm	ll	lm	ll	ll	ll	ll	lm	ll	--	lm	ll	lm	ll	lm	ll	ll	ll	lm	ll
Soc565	<efxeg>	ef	eg	ef	ee	fg	ee	ee	ef	ef	fg	fg	ef	fg	fg	ee	ee	ef	ee	fg	eg	ef	eg	ee	eg	fg	ef	fg	ef	eg	fg	ee	ef	ee	eg	fg	eg	ef	eg	ef	ef	fg	ef	eg	fg	ef	ee	fg	eg
Soc992	<abxcd>	ad	ac	bc	ad	ad	bd	bc	bd	bd	bd	ad	ad	bd	bd	ac	ac	bc	ad	ac	ad	ac	ad	bd	bd	bd	bc	ac	ad	bd	bc	bc	ac	ad	ad	ad	ac	bc	ad	bd	bd	bc	ac	ad	bd	ad	ac	ac	bd
Soc690	<efxeg>	eg	ef	ee	ef	eg	eg	fg	ef	eg	fg	ef	ef	eg	eg	fg	fg	fg	fg	fg	ef	eg	ef	eg	eg	ef	ee	ef	ef	eg	ef	ee	fg	ee	ee	fg	ee	eg	eg	ee	ee	fg	fg	eg	ee	fg	ef	fg	ee
Contig_38929	<nnxnp>	np	nn	nn	np	np	nn	nn	nn	np	nn	nn	nn	np	nn	nn	nn	np	nn	np	nn	np	--	np	nn	np	np	nn	np	np	--	nn	nn	np	nn	np	--	nn	np	np	--	nn	nn	nn	nn	np	np	np	np
Contig_63165	<lmxll>	lm	lm	lm	lm	lm	lm	ll	lm	ll	ll	lm	lm	ll	lm	ll	ll	lm	lm	lm	ll	lm	ll	ll	lm	lm	ll	lm	lm	ll	ll	ll	ll	lm	ll	lm	ll	lm	ll	ll	ll	ll	ll	ll	lm	lm	ll	ll	lm
Contig_27636	<nnxnp>	np	nn	nn	np	nn	nn	np	np	nn	np	np	np	nn	nn	np	np	np	nn	np	np	np	np	nn	np	nn	nn	np	nn	nn	nn	nn	nn	np	np	np	nn	np	nn	nn	np	nn	np	nn	np	np	np	np	nn
Soc512	<efxeg>	fg	ef	ef	eg	fg	ee	ee	fg	eg	ee	eg	eg	fg	fg	ef	ef	fg	fg	eg	ef	eg	fg	fg	ee	ee	eg	fg	fg	eg	eg	ee	ee	ef	ef	eg	ef	fg	ef	ef	ee	eg	fg	ef	ef	eg	ef	eg	fg
Soc1134	<abxcd>	bc	ac	ac	ac	bd	bc	ac	bc	ad	bd	bc	ac	ac	ac	ac	bd	ac	ad	bd	ac	ad	ac	ad	bc	bd	bc	ad	ad	bc	ac	ac	ac	ac	ad	bd	ad	ad	ad	bc	bd	bd	bd	bc	bc	bd	ad	ad	bc
Soc508	<nnxnp>	np	nn	nn	nn	nn	np	nn	np	np	nn	nn	np	nn	nn	np	nn	np	np	nn	nn	nn	np	np	nn	np	np	np	nn	np	np	nn	np	np	np	np	nn	np	nn	np	np	np	np	nn	nn	nn	nn	nn	np
Contig_66331	<lmxll>	ll	lm	lm	ll	ll	lm	lm	lm	lm	--	ll	lm	lm	lm	ll	ll	ll	ll	ll	ll	ll	lm	ll	ll	ll	lm	ll	ll	ll	ll	ll	lm	ll	lm	ll	ll	ll	ll	lm	lm	ll	lm	ll	ll	lm	ll	ll	lm
Contig_8535	<efxeg>	eg	eg	eg	fg	eg	fg	--	ee	eg	--	eg	fg	ef	ee	ee	ee	eg	ef	eg	fg	fg	ee	ee	fg	ee	eg	eg	fg	ee	eg	ef	ee	ef	ef	fg	fg	ef	ee	ef	ee	ef	--	ee	ef	--	eg	ef	eg
Contig_13502	<nnxnp>	np	nn	nn	np	nn	nn	nn	nn	nn	nn	nn	np	np	np	nn	nn	np	nn	np	np	np	np	np	nn	nn	nn	np	np	nn	np	nn	np	np	np	nn	nn	np	nn	nn	np	np	np	nn	nn	np	np	np	nn
Contig_6230	<nnxnp>	np	nn	np	--	--	nn	--	nn	np	--	nn	nn	nn	nn	np	nn	nn	nn	np	np	np	np	nn	nn	np	nn	np	--	nn	np	nn	np	np	nn	np	nn	np	nn	nn	np	nn	np	np	np	nn	np	nn	np
Contig_10874	<efxeg>	ee	eg	eg	fg	fg	eg	ee	eg	fg	eg	eg	fg	ef	ee	eg	ef	ef	ef	ef	eg	fg	ef	eg	ee	ef	ee	fg	ee	ef	ee	fg	ef	eg	fg	ee	ef	fg	ef	ef	ef	fg	--	ee	fg	fg	ee	fg	ef
Contig_17623	<efxeg>	ef	eg	eg	ef	fg	ef	eg	fg	ee	eg	ef	eg	ef	fg	fg	ee	ee	ee	fg	ee	eg	eg	ee	fg	eg	fg	ef	eg	eg	ee	ef	ee	fg	fg	ee	fg	fg	ee	ef	eg	fg	ee	eg	fg	fg	fg	eg	eg
Contig_2419	<lmxll>	ll	ll	ll	lm	lm	ll	ll	ll	lm	ll	ll	lm	lm	ll	ll	lm	ll	lm	lm	ll	ll	lm	lm	lm	lm	ll	ll	ll	lm	lm	ll	ll	ll	lm	lm	lm	ll	ll	ll	ll	ll	lm	lm	ll	ll	lm	lm	lm
Contig_78680	<nnxnp>	np	nn	nn	np	nn	nn	np	nn	np	np	np	nn	nn	np	nn	nn	np	nn	np	np	np	np	nn	np	nn	nn	nn	np	np	nn	nn	np	np	nn	np	np	np	np	nn	np	np	np	np	np	np	nn	np	np
Contig_24458	<nnxnp>	nn	np	nn	nn	nn	nn	--	np	np	--	nn	np	np	np	nn	nn	np	nn	np	nn	np	np	np	np	nn	--	np	np	nn	np	np	nn	nn	nn	nn	nn	np	np	nn	nn	np	nn	nn	nn	np	nn	np	nn
Contig_32801	<nnxnp>	nn	np	np	nn	np	np	nn	nn	np	nn	nn	nn	np	np	np	nn	nn	np	nn	nn	nn	nn	nn	np	np	np	nn	np	np	np	np	nn	nn	nn	nn	--	nn	np	np	--	np	--	np	np	nn	nn	nn	np
Contig_28405	<nnxnp>	nn	np	nn	np	np	nn	nn	nn	np	nn	nn	np	np	nn	np	nn	np	nn	np	nn	np	np	np	np	nn	nn	np	nn	np	np	nn	nn	np	np	np	nn	np	nn	np	nn	nn	nn	nn	np	nn	np	nn	np
Soc1108	<abxcd>	bd	bc	bc	ac	bd	bc	bc	bc	bd	ad	ac	bc	bc	ac	bc	ad	bc	ad	ad	bc	bd	bd	bd	ad	ad	bc	bd	bd	ac	ac	ac	ac	bc	ad	ad	bd	bd	bd	ac	ac	ad	ad	bc	ac	bd	bd	bd	ac
Contig_6268	<nnxnp>	nn	np	np	nn	nn	nn	np	nn	nn	nn	nn	nn	nn	nn	np	np	np	nn	np	nn	np	nn	nn	nn	nn	np	np	nn	nn	nn	np	np	nn	nn	nn	np	np	--	--	nn	np	--	nn	nn	--	np	nn	nn
Contig_13864	<nnxnp>	np	nn	nn	nn	nn	np	nn	np	np	nn	nn	np	nn	nn	np	nn	np	np	nn	nn	nn	np	np	nn	np	np	np	nn	np	np	nn	np	np	np	np	nn	np	nn	np	np	np	np	nn	nn	nn	nn	nn	np
Dla43	<efxeg>	ee	ee	ef	ee	fg	ee	ef	ee	ee	fg	fg	ee	ee	ee	ee	ee	ef	ee	ef	ee	ef	ee	fg	ee	ee	ef	ee	ee	fg	ee	ee	ee	fg	ee	ee	ee	ef	ee	fg	fg	ef	ee	ee	fg	ee	ee	ee	fg
Contig_33822	<efxeg>	eg	ef	ee	fg	ee	ef	ee	eg	ef	ee	ee	eg	fg	ef	ee	fg	eg	ef	eg	eg	eg	fg	eg	ee	ef	ee	fg	eg	ee	ee	ef	eg	eg	eg	eg	ef	eg	ef	ef	fg	ef	fg	ee	ef	fg	fg	fg	ef
Contig_5911	<lmxll>	ll	lm	ll	ll	lm	lm	ll	ll	ll	ll	ll	ll	ll	ll	ll	lm	lm	lm	ll	ll	lm	ll	lm	ll	lm	ll	ll	lm	ll	ll	ll	ll	ll	lm	lm	ll	ll	ll	ll	ll	ll	ll	ll	ll	lm	ll	ll	ll
Contig_17415	<abxcd>	ac	ad	ac	bc	--	ad	ac	ac	ac	bc	ac	ac	ad	ac	bc	bc	ad	ac	bd	ad	bc	ac	bd	bc	ad	ad	bd	bc	bd	ad	ad	ac	bc	ad	ac	bc	ad	bc	bc	bc	ac	ac	ad	ac	ac	ad	ac	ad
Contig_14065	<lmxll>	lm	ll	lm	ll	ll	ll	ll	lm	ll	lm	ll	ll	ll	lm	lm	ll	ll	lm	ll	lm	ll	--	lm	lm	ll	lm	ll	ll	ll	--	ll	lm	lm	lm	ll	lm	lm	lm	ll	--	lm	ll	lm	lm	ll	ll	lm	lm
Contig_60456	<efxeg>	ee	fg	fg	ee	ee	eg	eg	ee	fg	ef	fg	ee	ee	eg	ee	eg	ee	ee	eg	ee	fg	--	eg	fg	fg	eg	fg	ef	ee	--	ee	ee	ef	fg	fg	--	fg	fg	ef	--	eg	--	ef	fg	ef	eg	fg	ef
Dla10	<lmxll>	lm	ll	lm	lm	ll	ll	ll	ll	ll	lm	lm	ll	lm	ll	ll	lm	lm	ll	lm	lm	ll	lm	ll	lm	ll	ll	lm	ll	lm	ll	ll	ll	ll	lm	lm	lm	ll	lm	ll	lm	ll	lm	lm	ll	ll	ll	lm	lm
Contig_13196	<lmxll>	ll	ll	ll	lm	ll	ll	ll	ll	ll	lm	ll	ll	ll	ll	lm	ll	ll	ll	lm	ll	lm	ll	lm	lm	ll	lm	lm	lm	lm	ll	ll	ll	lm	ll	ll	lm	ll	lm	lm	lm	ll	ll	ll	ll	ll	ll	ll	ll
Contig_7509	<nnxnp>	nn	np	np	np	np	nn	np	nn	nn	np	np	nn	np	np	nn	np	nn	nn	np	np	np	nn	nn	np	nn	nn	nn	np	nn	nn	np	nn	nn	nn	nn	np	nn	np	nn	nn	nn	nn	np	np	np	np	np	nn
Contig_359	<lmxll>	lm	ll	ll	ll	--	lm	--	lm	ll	lm	lm	lm	lm	--	--	ll	lm	ll	lm	ll	ll	ll	lm	lm	ll	lm	ll	lm	--	lm	lm	lm	lm	lm	lm	ll	lm	ll	ll	ll	ll	ll	lm	ll	ll	ll	ll	ll
Contig_24219	<lmxll>	lm	lm	ll	lm	ll	ll	--	lm	lm	ll	ll	lm	lm	ll	lm	ll	lm	lm	ll	ll	lm	lm	lm	lm	lm	lm	lm	lm	lm	ll	ll	lm	lm	lm	ll	lm	ll	ll	lm	ll	ll	ll	lm	lm	ll	ll	ll	lm
Contig_10413	<lmxll>	ll	lm	lm	lm	ll	ll	lm	ll	lm	ll	ll	lm	lm	lm	lm	ll	lm	lm	ll	lm	lm	lm	lm	ll	ll	ll	lm	lm	ll	lm	lm	lm	lm	lm	ll	lm	lm	lm	ll	ll	ll	ll	ll	ll	ll	lm	lm	ll
Contig_14548	<lmxll>	ll	lm	lm	lm	ll	ll	lm	ll	lm	ll	ll	lm	lm	lm	lm	ll	lm	lm	ll	lm	lm	lm	lm	ll	ll	ll	lm	lm	ll	lm	lm	lm	lm	lm	ll	lm	lm	lm	ll	ll	ll	ll	ll	ll	ll	lm	lm	ll
Soc767	<nnxnp>	nn	np	nn	nn	nn	np	np	nn	nn	nn	nn	np	nn	np	nn	np	np	np	nn	np	nn	np	nn	np	np	np	np	np	np	np	np	np	nn	nn	np	nn	nn	np	np	np	np	nn	np	nn	nn	np	nn	np
Contig_55722	<lmxll>	ll	ll	lm	ll	--	ll	lm	ll	ll	lm	lm	ll	ll	ll	ll	ll	lm	ll	lm	ll	lm	ll	lm	ll	ll	lm	lm	ll	ll	ll	ll	lm	lm	ll	ll	lm	lm	ll	ll	lm	lm	ll	ll	lm	ll	ll	ll	ll
Contig_36863	<abxcd>	ac	ad	ac	bc	bd	ad	ac	bd	ad	bd	bd	ac	ad	ac	bd	bc	bc	bc	ac	bd	ad	ad	bd	ad	bc	ac	ad	ac	bc	bc	ad	bd	bc	ac	ac	ac	bd	bd	bd	ad	bc	ac	ac	bc	ac	bc	bc	ac
Contig_26660	<nnxnp>	np	nn	nn	np	np	np	np	np	np	np	nn	np	np	np	np	np	np	np	nn	np	np	nn	np	nn	nn	nn	nn	nn	nn	np	nn	np	np	np	np	nn	nn	np	np	np	nn	nn	np	nn	np	nn	np	np
Contig_26404	<lmxll>	lm	lm	--	ll	--	--	--	ll	ll	--	ll	ll	ll	ll	ll	ll	ll	ll	ll	ll	--	ll	ll	ll	ll	ll	lm	ll	ll	lm	--	ll	ll	--	ll	lm	ll	ll	ll	ll	lm	ll	ll	ll	ll	ll	ll	ll
Contig_2668	<nnxnp>	nn	np	nn	nn	nn	nn	--	np	np	np	np	np	np	np	--	np	nn	nn	np	nn	np	nn	nn	nn	np	nn	nn	np	np	nn	np	np	nn	nn	nn	np	nn	np	nn	np	nn	nn	nn	np	np	nn	nn	nn
Contig_10949	<nnxnp>	np	nn	np	np	np	nn	np	np	np	nn	np	np	nn	nn	np	nn	nn	nn	np	nn	nn	nn	nn	nn	nn	nn	np	nn	nn	--	np	np	nn	nn	np	--	nn	nn	nn	--	nn	--	np	np	np	nn	np	np
Contig_9614	<lmxll>	lm	ll	lm	lm	ll	lm	ll	lm	ll	ll	ll	ll	ll	ll	lm	ll	lm	lm	ll	lm	ll	ll	lm	ll	lm	lm	ll	lm	ll	lm	lm	ll	lm	lm	lm	ll	ll	lm	lm	lm	lm	lm	ll	lm	lm	lm	lm	lm
Contig_34611	<nnxnp>	nn	np	np	nn	np	np	nn	np	nn	nn	nn	np	np	nn	np	np	nn	np	nn	nn	nn	nn	np	nn	np	np	np	nn	nn	np	np	nn	nn	np	nn	nn	nn	nn	np	nn	nn	nn	nn	nn	nn	np	nn	nn
Contig_13111	<nnxnp>	np	nn	np	np	np	np	nn	nn	np	nn	nn	np	np	nn	np	np	nn	nn	np	np	nn	np	nn	nn	np	nn	np	np	np	nn	nn	nn	np	np	np	np	nn	--	--	np	nn	--	np	nn	--	np	nn	nn
Contig_101565	<nnxnp>	np	nn	np	np	np	np	np	nn	nn	np	np	nn	nn	np	np	np	nn	np	nn	np	nn	nn	nn	nn	np	np	nn	nn	np	nn	nn	np	np	np	np	np	nn	nn	np	np	nn	np	np	np	np	np	nn	np
Soc631	<efxeg>	fg	ef	eg	eg	eg	fg	ee	ee	fg	ef	ef	ee	eg	ee	eg	fg	ee	ee	eg	fg	ee	eg	ef	ef	eg	ee	eg	eg	fg	ee	ef	ef	eg	eg	eg	fg	ef	ee	fg	eg	ef	ef	fg	ee	ef	eg	ef	ef
Soc540	<nnxnp>	nn	np	np	np	nn	np	np	nn	nn	nn	nn	nn	nn	np	nn	nn	np	nn	np	np	nn	np	nn	np	np	nn	nn	np	np	np	np	nn	np	np	np	np	np	nn	nn	nn	nn	nn	np	nn	np	nn	np	nn
Soc718	<efxeg>	fg	ef	ef	fg	ef	fg	ee	ee	eg	ee	ee	ee	ee	ef	ef	eg	eg	eg	ef	eg	eg	ee	eg	ef	fg	ef	fg	ee	ee	eg	fg	ef	ef	ef	eg	ef	ee	eg	fg	ef	fg	eg	ee	ef	ef	ef	ef	eg
Contig_8325	<nnxnp>	np	nn	nn	nn	--	nn	--	--	np	--	np	nn	nn	nn	nn	np	np	np	np	nn	nn	np	nn	nn	np	np	nn	np	np	np	nn	nn	nn	np	np	np	--	--	nn	np	nn	--	np	nn	np	nn	nn	np
Contig_4067	<lmxll>	lm	ll	ll	ll	lm	lm	ll	lm	ll	ll	lm	ll	ll	lm	ll	lm	lm	lm	lm	lm	lm	lm	ll	lm	lm	ll	lm	ll	lm	ll	lm	ll	ll	ll	ll	ll	ll	lm	lm	ll	lm	ll	lm	ll	ll	lm	ll	lm
Contig_20691	<nnxnp>	np	nn	np	np	np	nn	--	nn	np	np	nn	nn	nn	nn	np	nn	nn	nn	np	np	np	np	nn	nn	np	nn	np	np	nn	np	nn	np	np	nn	np	nn	np	nn	nn	np	nn	np	np	np	nn	np	nn	np
Contig_67706	<nnxnp>	nn	nn	nn	np	--	nn	np	nn	nn	np	nn	nn	nn	np	nn	np	nn	nn	nn	nn	nn	nn	np	nn	nn	np	nn	np	np	nn	nn	nn	np	np	np	nn	nn	nn	nn	nn	nn	np	nn	nn	nn	nn	nn	np
Contig_28248	<nnxnp>	nn	np	nn	np	np	nn	nn	nn	np	nn	nn	np	np	nn	np	nn	np	nn	np	nn	np	np	np	np	nn	nn	np	nn	np	np	np	nn	np	np	np	nn	np	nn	np	nn	nn	nn	nn	np	nn	np	nn	np
Contig_49135	<efxeg>	eg	eg	eg	ee	eg	eg	--	ee	fg	ef	ee	eg	fg	ef	fg	ef	ee	eg	ee	fg	ee	eg	fg	eg	fg	fg	eg	ee	fg	ef	ef	ef	eg	ef	ef	fg	ee	--	ef	ee	fg	fg	fg	ee	ee	ee	eg	eg
Contig_6002	<nnxnp>	nn	np	nn	nn	nn	np	--	np	nn	--	nn	np	np	np	nn	np	np	nn	nn	np	np	np	nn	nn	np	nn	np	nn	nn	np	np	np	nn	np	nn	np	nn	nn	np	np	np	nn	nn	nn	nn	np	nn	nn
Soc697	<lmxll>	lm	ll	lm	ll	ll	ll	ll	lm	ll	lm	ll	ll	ll	lm	lm	ll	ll	ll	ll	lm	--	ll	lm	lm	ll	lm	ll	ll	ll	lm	ll	lm	lm	lm	lm	lm	lm	lm	ll	lm	lm	ll	lm	lm	ll	ll	lm	lm
Contig_31700	<lmxll>	ll	ll	ll	lm	lm	ll	ll	ll	lm	ll	ll	lm	lm	ll	ll	lm	lm	lm	lm	ll	lm	lm	ll	ll	lm	ll	lm	ll	lm	ll	lm	lm	ll	lm	ll	lm	lm	ll	lm	lm	lm	--	ll	lm	lm	ll	lm	lm
Dla78	<efxeg>	fg	ef	ee	fg	fg	eg	ee	eg	eg	eg	fg	fg	fg	eg	ef	ef	ee	fg	ef	fg	ef	fg	eg	fg	eg	ee	ef	fg	eg	ef	ee	ef	fg	fg	fg	ef	ee	fg	eg	eg	ee	ef	fg	--	fg	--	ef	eg
Contig_1821	<efxeg>	ee	eg	ee	ef	fg	fg	ee	fg	eg	eg	fg	ee	eg	ee	fg	ef	ef	ee	ee	eg	fg	eg	eg	eg	ee	fg	eg	ef	ef	ef	fg	eg	ee	ef	ee	ee	fg	--	eg	fg	ef	ef	ee	ef	ee	ee	ef	ef
Contig_11573	<nnxnp>	nn	nn	nn	nn	nn	nn	nn	np	nn	np	np	nn	nn	np	nn	np	np	nn	np	nn	np	np	nn	nn	nn	nn	nn	np	nn	np	np	np	nn	np	np	nn	np	nn	nn	np	nn	nn	nn	np	np	np	nn	nn
Contig_50528	<nnxnp>	np	nn	np	np	np	nn	nn	np	np	np	np	np	nn	nn	np	nn	nn	nn	nn	np	np	nn	np	nn	nn	nn	np	nn	nn	nn	nn	nn	np	np	nn	np	--	--	nn	nn	nn	--	nn	np	np	nn	nn	nn
Contig_11207	<efxeg>	fg	ef	ef	ef	ee	eg	ef	eg	fg	ef	ef	eg	ee	ee	eg	ee	eg	eg	ef	ee	ef	fg	eg	ef	eg	eg	fg	ee	fg	fg	ef	fg	ef	fg	fg	ee	fg	ef	eg	eg	fg	fg	ef	ee	ee	ee	ef	eg
Contig_5484	<lmxll>	ll	lm	lm	lm	--	lm	ll	ll	lm	ll	ll	ll	ll	lm	ll	ll	ll	ll	lm	ll	ll	lm	ll	lm	lm	lm	lm	lm	ll	ll	lm	lm	lm	lm	lm	lm	ll	lm	lm	lm	lm	ll	ll	ll	lm	lm	lm	ll
Soc510	<efxeg>	ef	ee	ee	ee	fg	ef	ee	ef	eg	fg	ef	ee	ee	ee	ee	fg	ef	eg	fg	ee	eg	ee	eg	ef	fg	ef	eg	eg	ef	ee	ee	ee	ee	eg	fg	eg	eg	eg	ef	fg	fg	fg	ef	ef	fg	eg	eg	ef
Contig_54032	<efxeg>	eg	--	--	fg	eg	ee	--	--	eg	--	eg	eg	fg	--	eg	--	ee	fg	eg	ee	ee	eg	ef	ee	fg	ef	--	ef	ee	fg	eg	fg	ee	ee	ee	ee	fg	eg	fg	eg	fg	eg	eg	eg	fg	ee	ee	ef
Contig_47085	<nnxnp>	np	np	nn	nn	nn	np	nn	np	nn	nn	nn	np	nn	nn	np	nn	np	np	nn	nn	nn	np	np	nn	np	nn	np	nn	np	np	nn	np	nn	np	np	nn	np	nn	np	np	np	np	nn	np	nn	nn	nn	np
Contig_69197	<lmxll>	ll	lm	ll	lm	ll	lm	lm	ll	ll	ll	ll	lm	ll	ll	lm	lm	lm	lm	ll	lm	ll	lm	ll	lm	ll	ll	ll	ll	lm	ll	lm	ll	lm	lm	ll	lm	ll	lm	ll	ll	lm	ll	lm	ll	ll	lm	ll	lm
Contig_13002	<lmxll>	ll	ll	ll	lm	ll	lm	lm	ll	lm	lm	lm	lm	ll	ll	ll	ll	ll	ll	lm	ll	lm	ll	ll	lm	lm	lm	ll	ll	lm	lm	lm	lm	ll	ll	lm	ll	ll	ll	ll	lm	lm	ll	ll	ll	lm	lm	lm	ll
Contig_5996	<lmxll>	lm	ll	lm	lm	lm	lm	lm	lm	lm	ll	lm	lm	ll	lm	lm	ll	ll	lm	lm	ll	ll	lm	ll	lm	lm	lm	lm	lm	ll	lm	ll	lm	ll	lm	lm	lm	ll	lm	lm	lm	ll	lm	ll	ll	ll	lm	lm	lm
Contig_54390	<lmxll>	ll	lm	lm	lm	--	ll	lm	ll	lm	lm	ll	lm	lm	ll	lm	ll	ll	ll	ll	ll	ll	ll	lm	ll	ll	lm	ll	lm	ll	lm	ll	lm	lm	lm	lm	lm	lm	ll	ll	lm	ll	lm	ll	lm	lm	ll	lm	ll
Contig_101240	<efxeg>	ef	fg	ee	ee	ef	ef	ee	ef	ef	ee	ef	ef	ef	ef	ee	ef	ee	ee	eg	ef	ef	eg	ee	eg	fg	fg	eg	eg	fg	ee	fg	ef	ef	ee	ef	fg	fg	ef	ee	ee	eg	fg	ef	eg	ee	fg	eg	ee
Soc402	<abxcd>	bd	bc	bc	ad	bd	bc	ac	ac	bd	bc	ac	ad	ad	bc	bc	bc	bd	ac	ad	bc	ad	bd	bd	bc	ad	ad	bc	ad	bd	bc	ac	ac	ad	ac	ad	bc	bc	ad	bd	ad	ac	ac	bc	ac	bd	ad	bd	ad
Contig_42332	<lmxll>	ll	lm	lm	ll	ll	lm	lm	ll	lm	ll	ll	lm	lm	ll	ll	ll	ll	ll	lm	ll	lm	ll	ll	ll	ll	ll	lm	lm	ll	ll	ll	ll	ll	ll	ll	ll	ll	ll	lm	ll	ll	ll	ll	ll	ll	ll	ll	ll
Contig_11396	<nnxnp>	np	nn	np	np	nn	np	np	np	np	nn	nn	np	nn	nn	np	np	np	np	nn	nn	np	nn	np	nn	nn	np	nn	np	nn	nn	np	np	np	nn	nn	nn	np	nn	nn	np	nn	np	nn	nn	np	np	nn	nn
Contig_10928	<abxcd>	bc	ad	ac	ac	ac	ac	ac	ac	ad	bd	bd	bd	ad	bd	ad	bd	bc	bc	bd	ad	ad	bc	bd	bd	ad	ac	bd	bd	bc	bc	ac	ac	bd	bc	bc	ac	ac	--	--	ac	bc	--	ad	ad	ac	ad	bc	bd
Contig_35800	<nnxnp>	np	nn	nn	nn	np	np	np	nn	np	np	nn	nn	np	np	np	np	np	np	np	nn	np	nn	np	np	nn	nn	nn	nn	np	nn	nn	np	nn	nn	np	nn	np	np	nn	nn	np	np	np	nn	np	nn	np	nn
Contig_38678	<nnxnp>	nn	np	nn	nn	nn	nn	np	np	nn	np	np	nn	nn	np	nn	nn	np	np	nn	nn	np	nn	np	np	nn	np	nn	nn	nn	np	np	np	nn	nn	nn	nn	np	np	nn	nn	np	np	nn	np	np	nn	np	np
Contig_6377	<nnxnp>	nn	np	np	np	--	nn	np	nn	nn	np	np	nn	np	np	nn	np	nn	nn	np	np	np	nn	nn	np	nn	nn	nn	np	nn	nn	np	nn	nn	nn	nn	np	nn	np	nn	nn	nn	nn	np	np	np	np	np	nn
Contig_6059	<lmxll>	ll	lm	lm	ll	lm	lm	lm	lm	lm	ll	ll	lm	lm	lm	lm	lm	lm	lm	lm	ll	lm	lm	ll	ll	ll	ll	lm	lm	lm	ll	ll	ll	ll	ll	ll	ll	lm	ll	lm	ll	lm	lm	ll	ll	lm	ll	ll	ll
Contig_854	<nnxnp>	np	nn	nn	np	np	np	nn	nn	np	nn	nn	nn	np	nn	np	np	nn	nn	np	np	nn	np	nn	nn	np	nn	nn	np	np	nn	nn	nn	np	np	np	np	nn	nn	np	np	nn	nn	np	nn	nn	np	nn	nn
Soc558	<abxcd>	bc	bd	ac	ac	bc	bc	ac	ad	bd	ac	bc	bd	bd	ac	bc	bc	ad	bc	ad	bc	bd	ad	ad	ad	bc	ac	ad	ad	bc	ad	bd	ac	bc	ac	bc	bc	bd	ad	ac	bc	bd	bc	bc	bc	ad	bc	ad	ac
Contig_28773	<lmxll>	lm	lm	lm	ll	lm	ll	ll	ll	lm	ll	lm	ll	lm	lm	ll	ll	ll	ll	lm	ll	lm	ll	lm	lm	ll	lm	ll	lm	ll	lm	ll	ll	lm	lm	lm	ll	ll	lm	lm	ll	lm	ll	lm	lm	lm	lm	lm	lm
Soc657	<efxeg>	ef	ee	fg	ef	fg	ee	ef	ee	fg	ef	ef	ef	ef	ef	eg	ee	ef	ef	fg	fg	ee	fg	fg	fg	eg	ef	fg	fg	ef	fg	ee	ee	eg	fg	eg	ee	ee	ee	ee	ee	ef	ef	ef	fg	ef	fg	ee	fg
Dla72	<abxcd>	ad	bd	bc	bd	ad	ad	bd	ac	bd	bc	ac	bd	bc	ac	bc	ad	ac	ad	ad	ad	ac	ac	bd	ac	ad	bd	ac	bc	ac	bc	ac	bd	bc	bc	bc	bd	bc	ac	ac	bd	ad	bc	ac	bc	bc	ad	bd	ac
Contig_22761	<efxeg>	ee	fg	fg	ef	ee	fg	eg	ee	fg	ef	fg	ee	ee	eg	ee	eg	ee	ee	eg	ef	fg	ee	eg	fg	fg	eg	fg	ef	ee	eg	ee	ee	ef	fg	fg	fg	eg	fg	ef	ee	eg	ee	ef	fg	ef	eg	fg	ef
Contig_106014	<efxeg>	ef	eg	eg	ef	ee	eg	--	ef	ee	fg	ef	ee	ee	ef	ee	ee	ee	ee	ee	fg	ee	ee	ef	fg	ef	fg	ee	ee	ee	ef	fg	fg	fg	fg	ef	fg	ef	--	eg	fg	ef	ee	fg	fg	ee	ee	ef	ef
Soc573	<abxcd>	bd	ad	bc	ac	bd	ac	ac	bc	bc	bd	bd	bc	bd	bd	ac	ac	bc	ac	bd	ad	bc	ad	ac	ad	bc	bc	bd	bd	ad	bc	ac	bc	ac	ad	bd	ac	bc	ad	bc	bc	ad	bc	ad	bd	bd	ac	bd	ac
Contig_50114	<nnxnp>	np	nn	nn	np	np	nn	nn	nn	np	nn	nn	nn	np	nn	nn	np	np	nn	np	np	np	np	np	nn	np	np	nn	np	np	nn	nn	nn	np	nn	np	np	nn	nn	np	np	nn	nn	nn	nn	nn	np	np	np
Contig_42579	<lmxll>	lm	ll	lm	lm	--	ll	lm	ll	ll	lm	lm	lm	lm	ll	ll	ll	lm	lm	lm	lm	ll	lm	lm	lm	ll	lm	lm	lm	lm	ll	ll	ll	ll	lm	ll	ll	ll	ll	ll	ll	lm	lm	lm	lm	lm	lm	lm	lm
Contig_42933	<lmxll>	ll	lm	ll	ll	ll	ll	ll	ll	ll	lm	ll	ll	lm	ll	ll	lm	lm	ll	ll	lm	lm	ll	lm	ll	ll	ll	ll	ll	lm	ll	lm	ll	lm	ll	ll	ll	lm	ll	ll	ll	lm	ll	lm	lm	lm	ll	ll	ll
Contig_13137	<nnxnp>	np	nn	nn	np	nn	nn	--	nn	np	np	np	nn	nn	np	nn	nn	np	nn	np	np	np	np	nn	np	nn	nn	nn	np	np	nn	nn	np	np	nn	np	np	np	np	nn	np	np	np	np	np	np	nn	np	np
Contig_27075	<abxcd>	bc	bd	bc	bc	bc	bd	bd	ac	ac	bd	ac	bc	ac	--	bc	bd	bd	bc	bc	ad	ad	bc	ad	bd	bc	ad	bc	ad	ad	ac	ac	ac	bd	ad	ad	ac	ac	ac	ac	bc	bc	bc	bc	bc	bc	ad	bd	ad
Soc1148	<abxcd>	ac	ac	ad	ad	bd	bc	ad	bc	ad	ad	ad	bc	bd	bd	bc	bd	bc	bc	ad	bd	ad	ac	bc	ad	bc	bd	ac	bd	ac	ac	ac	ac	ad	ac	ac	bd	ac	ad	bc	bc	ac	ac	ac	bc	bd	bd	ad	bc
Contig_40350	<lmxll>	lm	ll	ll	ll	lm	ll	lm	lm	ll	--	ll	ll	lm	lm	--	lm	lm	ll	lm	ll	ll	lm	lm	ll	ll	lm	ll	ll	ll	lm	lm	lm	ll	ll	ll	ll	lm	ll	ll	lm	lm	lm	ll	ll	ll	lm	ll	lm
Contig_24687	<nnxnp>	np	nn	np	np	np	nn	nn	nn	np	np	nn	nn	nn	np	np	nn	np	nn	np	np	np	np	nn	np	np	np	np	nn	nn	np	nn	nn	np	np	np	np	nn	nn	nn	np	nn	np	np	np	nn	np	nn	np
Soc988	<abxcd>	bc	bd	ac	ac	ac	bc	bd	bd	bc	bd	bd	ac	ac	ad	ac	bc	ad	ad	ac	bc	bd	ac	bd	ad	ac	ad	ac	bc	bc	ad	bd	bd	ac	ac	ac	bc	bd	ad	bc	ac	bd	bd	bc	ad	bd	ac	bd	bd
Contig_45543	<nnxnp>	np	nn	nn	np	nn	np	--	np	np	np	np	np	np	np	nn	nn	nn	np	nn	np	np	np	np	np	np	np	nn	nn	np	nn	nn	np	np	nn	np	np	np	--	np	np	nn	nn	nn	np	np	nn	nn	--
Contig_28881	<nnxnp>	nn	nn	np	np	np	nn	nn	nn	np	np	nn	np	nn	np	np	nn	np	nn	np	np	np	np	nn	np	nn	np	np	nn	np	np	nn	nn	np	np	np	np	nn	nn	np	np	np	np	np	np	np	np	nn	np
Contig_29550	<efxeg>	fg	ee	fg	fg	--	ee	fg	eg	eg	--	fg	fg	ee	fg	eg	eg	ef	fg	fg	ee	eg	eg	ef	eg	ef	ef	ef	fg	ef	ef	ee	eg	fg	ef	eg	fg	ef	ef	eg	eg	fg	eg	ee	fg	eg	ef	eg	ee
Contig_35583	<efxeg>	ee	eg	eg	ee	--	eg	fg	ef	eg	ef	eg	ef	ef	fg	ef	fg	ef	ef	fg	ee	eg	ef	fg	eg	eg	fg	eg	ee	ef	fg	ef	ef	ee	eg	eg	eg	fg	eg	ee	ef	fg	ef	ee	eg	ee	fg	eg	ef
Contig_24314	<nnxnp>	np	nn	np	np	np	nn	np	np	np	np	np	np	nn	nn	np	np	np	np	nn	nn	np	np	np	np	nn	nn	np	np	nn	nn	nn	np	np	nn	np	nn	np	np	np	np	np	np	np	nn	np	nn	np	nn
Contig_12049	<lmxll>	lm	ll	lm	lm	ll	ll	ll	lm	ll	lm	lm	ll	lm	ll	ll	lm	lm	ll	lm	lm	ll	lm	ll	lm	ll	ll	lm	ll	lm	ll	ll	ll	ll	lm	lm	lm	ll	lm	ll	lm	ll	lm	lm	ll	ll	ll	lm	lm
Soc1070	<lmxll>	ll	lm	lm	ll	ll	ll	lm	ll	ll	ll	lm	ll	ll	ll	lm	lm	ll	ll	lm	ll	ll	lm	lm	ll	ll	ll	ll	lm	ll	ll	ll	ll	lm	ll	lm	ll	lm	ll	lm	ll	ll	ll	ll	lm	ll	ll	ll	lm
Contig_42946	<nnxnp>	nn	nn	np	nn	nn	nn	np	np	np	nn	nn	nn	nn	nn	np	nn	nn	nn	np	np	nn	np	np	nn	np	nn	np	np	nn	nn	np	nn	np	np	np	nn	nn	nn	nn	nn	nn	nn	nn	np	nn	np	nn	np
Contig_56697	<nnxnp>	np	nn	nn	nn	nn	np	--	np	nn	nn	nn	np	np	np	nn	np	np	np	nn	nn	np	nn	nn	nn	np	np	nn	nn	np	nn	np	np	nn	np	np	np	np	--	nn	np	np	np	np	nn	np	nn	np	nn
Contig_41910	<lmxll>	lm	lm	ll	lm	ll	ll	ll	lm	lm	ll	ll	lm	ll	ll	lm	ll	lm	lm	lm	ll	lm	lm	ll	lm	lm	lm	lm	lm	lm	ll	ll	ll	lm	lm	ll	lm	ll	ll	lm	ll	ll	ll	lm	lm	ll	ll	ll	lm
Contig_25269	<nnxnp>	np	nn	nn	np	np	nn	nn	nn	np	nn	nn	nn	np	nn	nn	np	np	nn	np	np	np	np	np	nn	np	np	nn	np	np	nn	nn	nn	np	nn	np	np	nn	nn	np	np	nn	nn	nn	nn	nn	np	np	np
Contig_2075	<efxeg>	fg	eg	eg	eg	ef	fg	eg	eg	ef	ef	fg	eg	ee	ef	eg	ee	fg	eg	ef	eg	fg	ef	ee	eg	ee	ee	eg	fg	ef	ef	ee	eg	fg	ef	ee	eg	ef	fg	ee	ef	eg	eg	fg	eg	eg	ee	ef	eg
Contig_41724	<efxeg>	ee	ee	ee	fg	--	eg	--	ee	eg	ef	ee	eg	eg	eg	ef	ee	ee	ee	fg	eg	ef	ee	ef	ef	eg	fg	ef	ef	fg	eg	eg	ee	ef	eg	ee	fg	ee	ef	ef	ef	eg	eg	ee	eg	ee	eg	ee	eg
Soc516	<lmxll>	lm	ll	ll	ll	lm	lm	ll	lm	ll	ll	lm	ll	ll	lm	ll	lm	lm	lm	lm	lm	lm	lm	ll	lm	lm	ll	lm	ll	lm	ll	lm	ll	ll	ll	ll	ll	ll	lm	lm	ll	lm	ll	lm	ll	ll	lm	ll	lm
Contig_18195	<nnxnp>	nn	np	np	np	np	np	nn	nn	np	np	np	nn	nn	nn	np	nn	nn	nn	np	np	nn	np	np	np	nn	nn	np	np	nn	np	nn	nn	np	nn	nn	nn	nn	--	np	nn	nn	--	nn	np	nn	nn	nn	np
Contig_2288	<lmxll>	lm	ll	ll	ll	ll	lm	lm	lm	ll	ll	ll	ll	ll	lm	ll	ll	lm	ll	lm	lm	ll	lm	ll	ll	ll	lm	lm	lm	ll	lm	ll	lm	lm	ll	ll	lm	lm	lm	lm	ll	ll	lm	ll	ll	lm	ll	lm	ll
Soc618	<efxeg>	ef	eg	ef	ef	fg	eg	ef	ee	ee	ee	ef	ef	eg	ef	ee	ee	fg	ef	ee	eg	ee	ee	fg	ee	fg	fg	fg	ef	fg	fg	eg	ee	ef	fg	ee	ef	fg	fg	ee	ee	ef	ee	eg	ef	ee	fg	ee	eg
Contig_29509	<abxcd>	bd	bc	bd	ac	bd	bd	bc	bc	bd	ac	ad	bc	bc	ad	bd	ac	bc	ac	ad	bc	ad	bd	bd	bd	ad	bc	ac	bd	ac	ac	ac	ac	bd	ac	ad	bd	bd	ad	ad	ac	ad	ac	bd	bc	bd	bd	bd	ac
Contig_1331	<efxeg>	eg	fg	ee	ee	--	ef	eg	eg	eg	eg	eg	ee	ee	ee	fg	ef	ee	ef	eg	ee	fg	ee	fg	ef	fg	ef	ef	fg	ee	eg	ef	fg	eg	ef	fg	eg	eg	eg	ef	eg	eg	eg	ef	eg	ee	ee	ef	ef
Contig_6874	<nnxnp>	nn	np	np	nn	np	nn	np	nn	np	np	nn	nn	nn	nn	nn	np	np	nn	nn	nn	nn	nn	nn	nn	nn	nn	np	np	nn	np	np	nn	nn	np	nn	nn	np	--	nn	nn	np	nn	np	nn	np	np	nn	np
Soc754	<efxeg>	eg	ee	ef	eg	ef	ef	fg	ee	eg	fg	fg	ee	ef	fg	ee	ef	eg	ee	eg	fg	eg	eg	ef	eg	ee	ee	ee	eg	eg	ef	ef	fg	eg	ee	fg	eg	fg	fg	ee	fg	fg	fg	eg	eg	fg	ef	fg	eg
Contig_31227	<lmxll>	lm	lm	lm	ll	lm	lm	ll	ll	lm	lm	ll	ll	ll	lm	lm	lm	lm	ll	ll	lm	ll	lm	lm	lm	ll	ll	lm	ll	lm	lm	ll	ll	ll	ll	ll	lm	lm	ll	lm	ll	lm	ll	lm	ll	lm	ll	lm	lm
Contig_224	<abxcd>	ac	ad	bc	bc	ad	ac	bc	bc	ad	bc	ad	ad	ac	bd	ac	bd	ad	ad	bd	ac	bc	bc	ad	bc	ac	bd	bd	bc	ac	bd	bd	ac	bc	bd	ad	ac	bd	bd	ad	bd	bd	bd	bd	bc	ad	bd	bd	ad
Contig_10439	<nnxnp>	np	nn	np	np	np	nn	nn	nn	np	np	nn	nn	nn	nn	np	nn	nn	nn	np	np	np	np	nn	np	np	nn	np	np	nn	np	nn	np	np	nn	np	nn	np	nn	nn	np	nn	np	np	np	nn	np	nn	np
Contig_23536	<lmxll>	lm	lm	ll	ll	lm	lm	ll	lm	lm	ll	lm	lm	lm	lm	ll	lm	ll	ll	ll	lm	lm	ll	ll	ll	lm	lm	ll	ll	lm	ll	lm	lm	lm	ll	lm	lm	lm	lm	ll	ll	ll	lm	lm	ll	ll	lm	ll	ll
Contig_7751	<efxeg>	ee	fg	fg	ef	fg	eg	eg	eg	eg	eg	eg	ef	ee	ee	eg	fg	ee	fg	ee	ef	ef	ef	ee	fg	fg	eg	ee	ee	eg	--	fg	ee	ee	ee	fg	fg	ee	fg	fg	--	ef	--	fg	fg	ef	ef	ef	eg
Contig_3903	<lmxll>	lm	lm	--	ll	--	lm	--	--	lm	--	lm	lm	lm	lm	ll	lm	lm	lm	ll	lm	ll	lm	ll	ll	lm	lm	ll	ll	ll	lm	lm	lm	ll	lm	lm	ll	--	ll	ll	ll	lm	lm	lm	lm	lm	lm	lm	lm
Contig_3194	<efxeg>	ee	fg	--	ef	eg	eg	eg	--	fg	--	eg	ee	ee	ef	eg	fg	ee	fg	ee	ee	ee	ef	ee	eg	fg	eg	ef	ee	eg	ee	fg	ee	ee	ee	eg	fg	--	--	--	--	ef	--	eg	fg	ef	ef	ef	fg
Soc547	<abxcd>	ad	ac	bc	ad	bd	ac	bc	ad	ac	bd	ac	bc	bd	bc	bd	bc	bd	bd	bc	ad	ac	bd	ac	bc	ac	bc	ac	bd	bd	bc	bd	bd	ad	bc	ac	ac	bc	ac	ad	bd	bc	bd	bd	ac	ad	bc	bc	bd
Contig_24591	<efxeg>	ef	ef	eg	ef	fg	ef	ee	ef	eg	eg	fg	fg	ee	fg	ee	ee	eg	fg	ef	ee	ef	eg	ee	fg	ef	ee	eg	ef	ee	ee	eg	ee	ef	ee	ef	ee	ef	ee	ee	eg	ee	eg	eg	ef	fg	ee	ee	ef
Contig_62598	<nnxnp>	nn	nn	nn	nn	nn	nn	nn	nn	nn	np	nn	nn	np	np	np	np	np	np	nn	nn	nn	np	np	nn	np	nn	np	nn	np	--	nn	np	np	np	nn	nn	np	np	np	--	np	nn	np	np	nn	nn	np	nn
Contig_3632	<efxeg>	fg	ef	eg	eg	fg	fg	eg	fg	fg	eg	fg	fg	fg	fg	eg	fg	eg	eg	ee	fg	fg	ee	eg	ee	ef	fg	ee	ee	ef	ee	ef	fg	fg	eg	fg	ef	ef	fg	eg	eg	ee	ef	fg	ee	eg	fg	ee	eg
Contig_21442	<lmxll>	ll	ll	ll	ll	--	lm	ll	lm	ll	ll	ll	--	lm	lm	lm	lm	lm	lm	ll	lm	ll	ll	lm	ll	lm	lm	--	lm	ll	ll	ll	ll	ll	ll	ll	lm	ll	ll	lm	lm	ll	ll	ll	lm	lm	lm	ll	lm
Soc1007	<abxcd>	ac	ad	ac	bd	ac	ad	ad	ad	ac	--	bc	ad	ad	bc	ac	bd	ad	bd	bc	ad	bc	ac	ac	ac	bc	ad	bd	ac	bd	bd	bd	bd	ac	bd	bc	ac	ac	bc	bc	bd	bc	bd	ad	ad	ac	ac	ac	bd
Contig_93778	<lmxll>	lm	ll	ll	ll	--	lm	--	--	ll	--	--	--	ll	ll	ll	lm	ll	ll	lm	ll	ll	ll	ll	lm	lm	--	ll	--	--	ll	ll	ll	ll	ll	lm	ll	ll	ll	lm	lm	lm	lm	lm	lm	lm	ll	ll	lm
Contig_29035	<nnxnp>	nn	nn	np	nn	np	nn	nn	nn	np	np	np	np	nn	nn	nn	nn	nn	np	nn	nn	nn	np	nn	np	nn	nn	np	nn	nn	nn	np	nn	nn	nn	nn	nn	nn	nn	nn	np	nn	np	np	nn	np	nn	nn	nn
Soc1094	<abxcd>	ad	ad	ad	bd	ad	bd	ad	ad	ad	ac	ad	bc	bc	ac	bc	ac	ad	bc	ad	bd	bc	ac	ac	bc	ac	ad	ad	bc	ac	ad	bc	ac	bc	bc	bd	bd	bc	ac	bc	ac	bc	bd	ac	bc	ac	ad	bc	ad
Soc834	<abxcd>	ac	bd	bd	bc	bd	bc	ad	ac	bc	ad	ad	bd	ad	bd	ad	ac	ad	ac	bd	ac	bd	bd	ac	bc	ac	ad	bc	bd	ad	bc	ac	bd	bc	ad	bc	ad	ad	bc	bc	bd	bc	ac	bd	ad	bd	bd	bc	ac
Soc798	<nnxnp>	np	np	np	np	nn	nn	nn	np	np	np	np	nn	nn	np	np	nn	nn	nn	np	nn	np	nn	np	nn	np	nn	nn	np	nn	np	nn	np	--	nn	nn	np	np	np	nn	np	np	np	nn	np	nn	nn	nn	nn
Contig_7783	<abxcd>	bd	ac	ad	ad	--	ac	bc	ac	ad	ad	ac	ac	bc	bc	bd	bc	bc	ac	ad	bd	bd	bd	ac	bd	ad	bc	ad	bd	bc	ad	ac	bd	ad	bc	ad	bc	ad	ac	bc	--	ac	bd	ad	bd	ac	bd	ac	bd
Contig_58509	<efxeg>	eg	ef	fg	eg	ee	ee	fg	ee	ef	ef	ee	fg	ef	fg	ee	eg	eg	fg	eg	ef	ee	ef	ef	ef	fg	ee	ef	eg	eg	eg	ee	ef	fg	eg	fg	fg	ee	ef	ef	ee	eg	eg	fg	eg	fg	fg	fg	eg
Contig_555	<efxeg>	fg	ef	ef	ee	ee	ef	fg	ef	eg	ef	fg	ee	eg	fg	ef	eg	eg	eg	eg	ef	ee	eg	ef	ef	eg	fg	ee	fg	eg	fg	ee	eg	ef	ee	fg	eg	ee	eg	ee	eg	ee	ee	fg	ee	ee	ef	ee	eg
Contig_46769	<lmxll>	lm	ll	ll	lm	lm	lm	ll	lm	ll	ll	lm	ll	ll	ll	ll	lm	lm	ll	lm	ll	lm	ll	ll	ll	ll	lm	ll	lm	lm	lm	lm	ll	ll	lm	ll	ll	lm	ll	ll	lm	lm	lm	ll	lm	ll	ll	ll	lm
Soc884	<abxcd>	bc	ad	ad	bc	bc	bd	bd	bc	ad	ac	ad	bc	bc	bd	bc	bd	bc	bc	bd	bc	ad	bc	bc	ad	ad	bd	ad	ac	bc	bd	bc	bc	ac	ad	ad	ad	ad	ad	ac	bc	bd	bc	ac	ad	ac	bd	ad	ac
Soc527	<efxeg>	ee	fg	ef	ef	ef	--	--	fg	ef	ef	fg	fg	eg	eg	ee	eg	eg	fg	ef	ee	ee	ee	fg	ee	ef	eg	--	ee	eg	ef	fg	ee	ef	eg	ef	eg	ef	fg	eg	ef	fg	ee	ef	ee	fg	ee	fg	ee
Contig_39333	<efxeg>	eg	ee	ee	fg	eg	ee	ef	ef	eg	ee	ef	ef	fg	ee	ee	eg	eg	ef	fg	eg	fg	eg	eg	ee	fg	fg	ee	fg	eg	ee	ef	ef	fg	ef	fg	eg	ee	ef	eg	fg	ef	ef	ee	ef	ee	fg	eg	eg
Soc526	<abxcd>	bd	ac	bc	ad	bd	ac	bd	bd	ac	bd	bd	bd	ac	ac	bd	ad	bd	bc	bd	bd	bd	ac	bc	bd	ac	bc	ad	bc	bc	bc	ac	bc	bd	bd	bd	ac	bd	ac	ac	ad	ad	ad	bc	ad	ad	ac	ad	ac
Contig_11145	<efxeg>	fg	fg	fg	ef	eg	eg	ef	eg	ef	ef	ef	eg	ee	ee	ee	ee	eg	eg	ef	ee	ef	--	ee	ef	eg	ee	fg	ee	ef	--	fg	fg	ef	fg	fg	--	fg	ef	ee	--	fg	fg	fg	eg	ee	ee	ef	eg
Contig_9451	<efxeg>	eg	fg	ee	ef	ee	ef	ef	fg	ef	eg	eg	fg	eg	eg	fg	ef	ef	ef	eg	eg	ef	eg	eg	eg	ee	ee	eg	fg	fg	ef	ee	ef	fg	fg	ee	ee	ee	fg	ee	ef	ef	ee	eg	eg	eg	ef	eg	ee
Contig_11233	<efxeg>	fg	ee	eg	eg	eg	ee	ef	ee	eg	eg	ee	ee	ef	ef	fg	ef	ef	ee	eg	fg	fg	fg	ee	ef	eg	ef	eg	--	ef	eg	ee	fg	eg	ef	eg	ef	eg	ee	ef	eg	ee	--	fg	fg	ee	fg	ee	fg
Contig_5448	<abxcd>	bc	bd	ac	bc	ac	ad	bc	ac	ac	bd	ac	bc	bd	ad	bc	ac	ad	ac	bc	bd	ad	bd	bc	bd	ad	ad	bc	ac	ad	ac	bc	ac	bd	bd	ac	bc	ad	bd	ad	ac	bd	ad	bd	bc	ad	ad	ac	ac
Contig_80192	<lmxll>	lm	ll	lm	lm	lm	lm	--	lm	lm	lm	lm	lm	ll	lm	lm	ll	ll	lm	lm	ll	ll	lm	ll	lm	lm	lm	lm	lm	ll	lm	ll	lm	ll	lm	lm	lm	ll	lm	lm	lm	ll	lm	ll	ll	ll	lm	lm	lm
Contig_24449	<nnxnp>	np	nn	nn	nn	nn	np	np	np	nn	nn	nn	np	np	np	nn	np	np	np	nn	nn	np	nn	nn	nn	np	np	nn	nn	np	nn	np	np	nn	np	np	np	np	np	nn	np	np	np	np	nn	np	nn	np	nn
Soc49	<abxcd>	bc	ad	ad	ac	ad	ac	bd	bd	ac	bd	bd	ad	bd	ad	bd	bc	bd	bc	ad	bc	bc	ad	bc	ac	bc	ad	ac	ad	bd	bc	ac	ad	ad	ad	ac	ad	bd	ac	ac	ad	ac	bc	bd	bd	ad	ad	ac	bc
Contig_31074	<abxcd>	bc	ac	ac	ac	bc	bc	ad	bc	ad	ad	bd	ac	ad	bd	ac	bc	bd	bc	bd	bc	bd	bd	ac	bd	bc	ac	bc	ad	bd	ac	bd	ac	ad	ad	ad	bd	ad	--	bc	--	bd	--	bd	ad	ad	bc	ad	bd
Soc532	<efxeg>	ee	eg	ef	ef	eg	ee	ef	ef	eg	ef	eg	eg	ee	fg	ee	fg	ee	ee	fg	ee	ef	ef	eg	ef	ee	fg	fg	ef	ee	fg	fg	ee	ef	fg	eg	ee	fg	fg	ee	fg	fg	fg	fg	ef	ee	fg	fg	ee
Soc762	<nnxnp>	np	nn	nn	np	np	np	nn	nn	np	nn	nn	nn	np	nn	np	np	nn	nn	np	np	nn	np	nn	nn	np	nn	nn	np	np	nn	nn	nn	np	np	np	np	nn	nn	np	np	nn	nn	np	nn	nn	np	nn	nn
Contig_16439	<efxeg>	eg	ee	ee	fg	eg	ef	ef	eg	fg	ef	fg	fg	eg	eg	ee	ee	eg	eg	fg	ee	fg	eg	eg	ef	ef	fg	eg	eg	fg	fg	ef	ef	ee	ee	fg	ee	eg	ee	ee	ef	fg	eg	ee	ee	fg	ef	fg	eg
Contig_16927	<efxeg>	ef	ee	ef	ef	ef	ef	ee	ef	ef	eg	ee	ef	fg	fg	eg	eg	fg	fg	ee	ee	ef	eg	eg	ef	fg	ef	fg	ee	fg	ef	fg	eg	eg	fg	ee	ef	eg	fg	eg	fg	fg	ef	fg	eg	ef	ef	fg	ee
Contig_8544	<lmxll>	lm	ll	ll	ll	lm	lm	--	ll	lm	lm	lm	ll	ll	lm	ll	ll	lm	ll	lm	ll	lm	lm	ll	ll	ll	ll	ll	lm	lm	lm	ll	ll	lm	lm	ll	ll	lm	lm	ll	lm	ll	ll	lm	ll	ll	ll	lm	ll
Soc1127	<abxcd>	bd	bc	ad	ad	ad	ac	bd	ad	ad	bc	ad	ad	ac	ac	bd	ad	ac	ad	bd	bc	ac	bc	bd	bc	ac	ac	bd	ad	ac	ad	ad	ad	bc	bc	ad	bc	ac	ac	ac	ad	ac	ac	bc	ad	ac	ac	ad	ad
Contig_45311	<efxeg>	fg	ef	fg	eg	eg	ee	ee	eg	fg	eg	fg	ee	fg	ef	eg	ee	ee	ee	eg	ee	eg	ee	ef	ef	ee	ef	ee	ef	ee	ef	ee	ee	fg	fg	ef	eg	eg	ef	ef	ef	ef	eg	ef	fg	fg	ef	ef	ef
Contig_18320	<lmxll>	ll	ll	--	lm	--	ll	--	--	ll	--	lm	ll	ll	lm	--	lm	--	lm	lm	ll	lm	ll	ll	ll	lm	ll	lm	--	lm	lm	lm	lm	ll	lm	lm	ll	ll	lm	lm	lm	lm	lm	ll	ll	ll	ll	ll	lm
Contig_11974	<abxcd>	ac	bc	ad	bd	ad	bd	bd	bc	bd	ac	ac	bc	ac	ac	bc	bd	bd	bd	ac	bc	bd	bc	ac	ac	ad	ad	ac	bc	bc	bd	ad	ad	bc	bc	ad	ad	ad	bc	ad	ad	bc	ad	ac	ac	ac	bd	ac	ad
Contig_5081	<nnxnp>	np	nn	nn	np	np	nn	--	np	nn	--	np	nn	nn	np	--	--	np	np	nn	nn	np	np	np	nn	np	--	nn	nn	np	np	nn	nn	np	nn	np	nn	np	--	nn	nn	np	--	np	nn	np	np	np	--
Soc595	<efxeg>	fg	eg	eg	eg	ef	fg	eg	fg	ee	ef	--	eg	eg	eg	eg	ef	eg	ee	ef	eg	ee	eg	ee	fg	ef	fg	ee	ee	fg	eg	eg	eg	eg	ee	ef	ee	ee	ee	fg	ef	ef	ef	fg	fg	ee	ee	ee	fg
Contig_18157	<efxeg>	ee	fg	ef	ef	ef	ee	ee	eg	fg	ef	ef	fg	fg	ee	ef	ef	eg	ef	eg	ee	fg	eg	fg	fg	ef	ee	fg	eg	ef	eg	fg	ee	ee	ef	ef	ee	ee	--	--	ef	fg	--	ef	ef	eg	ef	eg	--
Contig_19116	<abxcd>	bc	ad	bd	bd	bd	ad	bc	ac	bd	bd	bd	bc	bc	ac	ac	bc	ac	bc	bd	bd	ac	bd	bd	bd	ac	bd	bd	bd	ac	bd	ac	ac	ad	bc	ac	ac	ac	ac	ad	ac	bc	--	bc	bd	bc	bc	bd	bd
Contig_21381	<abxcd>	bc	bd	bc	ac	bd	bd	bc	bc	ac	ac	bc	bc	bd	bc	ac	ac	bd	bc	ac	ad	ac	ac	ad	ac	bd	bd	ad	bc	ad	bd	bd	bc	bc	bd	bc	bc	bd	bd	ac	ac	bc	ac	ad	bc	bc	bd	ac	bd
Soc910	<lmxll>	ll	lm	ll	ll	lm	lm	lm	lm	lm	ll	ll	lm	lm	lm	lm	ll	ll	lm	ll	ll	lm	ll	lm	ll	lm	lm	ll	lm	ll	lm	lm	lm	lm	ll	ll	ll	lm	ll	lm	ll	lm	ll	lm	lm	lm	lm	ll	ll
Contig_5439	<lmxll>	ll	lm	ll	ll	--	lm	--	--	ll	--	lm	--	lm	ll	lm	lm	ll	ll	ll	ll	lm	ll	ll	lm	lm	lm	lm	lm	ll	ll	lm	lm	ll	lm	lm	ll	lm	lm	ll	lm	ll	lm	ll	ll	lm	ll	ll	ll
Contig_36989	<nnxnp>	nn	np	np	nn	--	np	np	np	np	--	np	nn	nn	np	np	np	nn	np	nn	np	nn	nn	nn	np	nn	nn	np	nn	nn	np	np	np	nn	np	nn	np	np	nn	nn	nn	np	np	np	np	nn	nn	nn	nn
Contig_3268	<lmxll>	ll	lm	ll	lm	ll	lm	lm	--	lm	ll	ll	lm	ll	ll	lm	lm	lm	lm	ll	ll	lm	ll	ll	ll	ll	ll	ll	lm	lm	lm	ll	lm	lm	lm	ll	ll	ll	lm	ll	lm	lm	ll	ll	ll	ll	lm	ll	ll
Contig_28736	<lmxll>	lm	ll	lm	lm	ll	ll	lm	lm	lm	lm	lm	ll	lm	lm	ll	ll	ll	ll	lm	lm	ll	lm	ll	ll	ll	ll	ll	ll	lm	lm	ll	ll	lm	ll	ll	ll	lm	lm	ll	lm	lm	lm	ll	lm	ll	lm	lm	lm
Contig_27116	<nnxnp>	np	nn	nn	np	nn	nn	nn	np	nn	nn	nn	nn	nn	np	np	np	np	np	nn	nn	nn	--	nn	np	np	nn	nn	nn	np	nn	nn	nn	np	nn	nn	nn	np	nn	nn	--	nn	np	np	nn	np	np	nn	nn
Soc746	<nnxnp>	np	np	nn	nn	nn	nn	nn	np	nn	np	np	np	np	np	np	nn	nn	nn	np	np	nn	np	np	np	nn	nn	np	np	np	nn	nn	nn	np	np	nn	nn	nn	np	nn	nn	np	nn	np	np	np	nn	np	nn
Contig_65842	<lmxll>	lm	ll	ll	ll	ll	ll	lm	ll	ll	ll	ll	ll	lm	lm	lm	lm	lm	ll	ll	lm	lm	lm	ll	lm	ll	lm	ll	lm	lm	ll	ll	lm	ll	lm	ll	lm	ll	ll	lm	ll	ll	lm	lm	lm	ll	lm	ll	lm
Contig_5970	<efxeg>	eg	ee	eg	fg	fg	ef	ef	fg	fg	eg	eg	ef	fg	ee	eg	ef	ef	ef	fg	ef	fg	ef	ee	ee	ef	ee	ef	ee	ef	ee	ef	ef	eg	eg	ee	fg	fg	ee	ee	ee	ef	--	ee	eg	fg	ee	ef	ee
Contig_16390	<nnxnp>	np	nn	np	nn	nn	np	np	np	nn	np	np	nn	nn	np	nn	nn	nn	np	nn	np	nn	nn	nn	nn	np	np	nn	np	nn	nn	np	np	nn	nn	nn	np	nn	--	nn	np	np	--	np	nn	np	nn	np	nn
Soc542	<abxcd>	bd	ac	bc	bc	bc	ac	bd	ad	bc	bc	bc	bd	bd	ad	ad	bd	ac	bd	bc	bd	ad	bc	bc	bc	ad	bc	bc	bd	ad	bc	ad	ac	ac	bd	ad	ad	ad	ac	ac	ad	bc	bc	bd	bc	bd	bd	bc	bc
Soc927	<nnxnp>	nn	np	np	nn	np	nn	nn	nn	nn	nn	np	nn	np	np	nn	nn	nn	nn	nn	np	nn	np	nn	np	np	nn	np	nn	nn	np	nn	nn	nn	np	np	np	nn	np	np	nn	np	nn	nn	np	nn	nn	np	np
Soc1064	<abxcd>	ac	ad	bd	ad	ad	bc	ad	bc	ac	ad	ad	bc	bd	bd	bc	ad	bc	bc	ad	bd	ad	ac	bc	ad	bc	bc	ac	bd	ac	ac	ad	ac	ac	ac	ac	bd	--	bd	bc	bc	ac	ac	ad	bd	bd	bd	ad	bc
Soc663	<lmxll>	lm	lm	lm	lm	lm	lm	ll	lm	ll	ll	lm	lm	ll	lm	ll	ll	lm	lm	lm	ll	lm	ll	ll	lm	lm	ll	lm	lm	ll	ll	ll	ll	lm	ll	lm	ll	lm	ll	ll	ll	ll	ll	ll	lm	lm	ll	ll	lm
Contig_25290	<nnxnp>	nn	nn	nn	np	nn	nn	np	nn	np	nn	nn	nn	np	np	np	np	nn	nn	np	np	np	np	np	np	nn	np	np	np	np	nn	nn	nn	np	nn	nn	np	np	np	np	nn	nn	--	nn	nn	nn	np	np	nn
Contig_16330	<efxeg>	ef	eg	fg	ef	fg	fg	fg	fg	ef	ee	fg	fg	ee	fg	fg	eg	ee	fg	ef	eg	eg	ef	ee	ef	ef	fg	fg	fg	eg	fg	eg	fg	eg	fg	fg	ef	eg	fg	ef	ef	ee	fg	eg	ee	eg	fg	fg	fg
Contig_71687	<lmxll>	ll	ll	lm	ll	lm	ll	ll	ll	lm	ll	ll	ll	ll	ll	ll	ll	ll	ll	ll	ll	lm	ll	ll	ll	lm	lm	ll	ll	ll	lm	lm	lm	ll	ll	ll	lm	lm	ll	lm	lm	ll	lm	ll	ll	ll	ll	ll	ll
Contig_2343	<lmxll>	ll	lm	lm	ll	ll	lm	lm	lm	ll	lm	lm	lm	ll	lm	lm	ll	lm	ll	ll	ll	lm	lm	ll	ll	ll	lm	lm	lm	ll	ll	lm	lm	ll	lm	ll	ll	lm	ll	lm	lm	lm	ll	ll	lm	lm	ll	ll	ll
Contig_60333	<abxcd>	bc	bc	bd	bd	bc	ac	bc	bc	ad	ad	ac	ad	ac	bd	ac	ac	ad	bc	ad	ad	ad	bd	bc	bd	bc	ad	ad	bc	ad	bd	ac	ac	ad	bd	ac	ad	ac	ac	bd	ad	ad	ad	bd	bd	ad	bd	ac	ad
Contig_22073	<lmxll>	ll	lm	lm	lm	lm	ll	ll	lm	lm	ll	ll	ll	lm	ll	lm	lm	lm	ll	ll	ll	ll	lm	lm	ll	ll	lm	lm	ll	lm	lm	lm	lm	ll	lm	ll	ll	ll	ll	ll	ll	ll	ll	lm	ll	ll	ll	lm	ll
Contig_16532	<lmxll>	lm	ll	ll	lm	lm	lm	ll	lm	ll	ll	lm	ll	ll	ll	ll	lm	lm	ll	lm	ll	lm	ll	ll	ll	ll	lm	ll	lm	lm	lm	lm	ll	ll	lm	ll	ll	lm	ll	ll	lm	lm	lm	ll	lm	ll	ll	ll	lm
Contig_10817	<lmxll>	lm	ll	ll	lm	lm	lm	ll	ll	ll	ll	lm	ll	lm	lm	lm	ll	ll	ll	lm	ll	ll	ll	ll	lm	lm	lm	lm	ll	ll	ll	lm	ll	lm	lm	ll	lm	lm	ll	lm	ll	lm	ll	ll	lm	lm	lm	ll	ll
Soc1136	<lmxll>	ll	lm	ll	ll	lm	lm	ll	ll	ll	ll	ll	lm	ll	ll	lm	lm	ll	lm	ll	ll	lm	ll	lm	lm	lm	lm	lm	lm	ll	ll	lm	lm	ll	lm	lm	ll	ll	ll	lm	ll	ll	ll	lm	ll	lm	ll	ll	lm
Contig_19602	<efxeg>	ee	ee	ee	ef	--	ee	ef	ef	ee	fg	ef	ee	eg	eg	fg	fg	ee	eg	ee	ef	ef	fg	fg	ee	eg	ee	ee	ef	eg	ee	eg	fg	fg	eg	ef	ee	--	--	--	fg	eg	--	eg	fg	ee	ee	fg	ef
Contig_681	<efxeg>	fg	--	fg	eg	--	--	--	ee	fg	--	ef	ee	eg	ee	fg	fg	ee	ee	eg	fg	ee	eg	ef	ef	eg	--	--	ee	fg	ee	ef	ee	eg	eg	eg	fg	ef	ee	fg	eg	ef	ef	fg	ee	ef	eg	ef	ef
Soc1156	<lmxll>	lm	lm	lm	ll	lm	ll	ll	lm	ll	ll	ll	ll	lm	lm	lm	lm	lm	lm	ll	lm	ll	lm	lm	ll	ll	ll	lm	lm	ll	ll	ll	ll	lm	lm	ll	lm	lm	lm	lm	ll	ll	lm	lm	lm	ll	lm	ll	lm
Contig_78387	<lmxll>	ll	ll	ll	lm	ll	ll	--	ll	ll	lm	lm	ll	ll	lm	ll	lm	ll	lm	lm	ll	lm	ll	ll	ll	lm	ll	lm	ll	lm	lm	lm	lm	ll	lm	lm	ll	ll	lm	lm	lm	lm	lm	ll	ll	ll	ll	ll	lm
Contig_36150	<efxeg>	fg	ee	eg	ef	--	fg	--	fg	ee	ee	ef	--	eg	eg	--	fg	fg	ee	ef	ee	ef	ee	ee	ee	eg	ef	eg	ef	fg	fg	ef	ee	eg	fg	eg	eg	ef	--	ee	ef	fg	--	ee	ef	eg	eg	eg	fg
Contig_38885	<nnxnp>	nn	np	np	nn	np	np	np	np	np	np	np	nn	nn	nn	np	np	nn	np	nn	nn	nn	nn	nn	np	np	np	nn	nn	np	nn	np	nn	nn	nn	np	np	nn	np	np	nn	np	--	np	np	nn	nn	nn	np
Contig_63011	<nnxnp>	nn	np	nn	nn	nn	np	np	np	nn	nn	np	np	np	np	nn	np	np	np	nn	nn	nn	nn	np	nn	nn	np	nn	nn	np	nn	np	nn	nn	np	nn	np	nn	np	np	nn	np	nn	nn	nn	np	nn	np	nn
Soc563	<abxcd>	ad	ac	bd	bd	ad	ad	bd	ad	ad	bd	ad	ad	ad	ad	bd	ad	bd	bd	bc	ad	ad	bc	bd	bc	ac	ac	bc	bc	ac	bc	ac	ad	ad	bd	ad	ac	ac	ad	bd	bd	bc	ac	ad	bc	bd	ac	bc	bd
Soc633	<abxcd>	ad	bc	ad	bd	ad	ac	bc	bd	ad	ac	ad	ad	bd	ac	ad	bc	ac	bd	ad	ac	ac	ad	bc	ac	ad	bc	ad	bc	bc	bd	bd	bd	ac	ac	ac	ac	bd	ad	bd	ad	bd	ad	ad	ad	bd	ac	ac	bc
Contig_13310	<efxeg>	ef	eg	eg	ef	ef	ee	eg	ee	ee	ee	ef	ef	ee	ee	fg	fg	eg	ef	fg	ef	fg	ef	ee	ee	ee	eg	fg	ef	ee	eg	eg	ef	ef	ef	ef	fg	ee	ef	ee	ee	eg	fg	ef	ef	ef	fg	fg	ee
Contig_12128	<efxeg>	ee	fg	fg	ee	ef	fg	fg	ef	fg	eg	eg	fg	fg	ef	ef	ef	ef	ef	fg	eg	fg	fg	eg	eg	ee	eg	fg	fg	ef	eg	eg	eg	ee	eg	eg	eg	ef	eg	fg	eg	ef	ef	ee	eg	ef	ee	ee	eg
Contig_38832	<lmxll>	lm	lm	lm	ll	ll	lm	lm	lm	ll	lm	lm	ll	ll	lm	lm	ll	ll	ll	ll	lm	ll	ll	lm	--	ll	lm	ll	lm	ll	ll	ll	ll	lm	ll	lm	ll	ll	ll	ll	--	ll	ll	lm	ll	ll	lm	ll	ll
Contig_18129	<lmxll>	ll	ll	ll	ll	ll	ll	lm	lm	ll	lm	lm	lm	lm	ll	lm	lm	lm	lm	ll	lm	lm	ll	lm	ll	ll	ll	ll	lm	lm	lm	ll	ll	ll	ll	lm	ll	lm	lm	ll	ll	ll	lm	lm	lm	ll	ll	ll	lm
Contig_106699	<efxeg>	ee	ef	ef	fg	eg	ee	ef	ef	eg	eg	eg	ef	fg	eg	ef	fg	ee	ef	eg	ef	ee	eg	fg	ef	fg	fg	ef	ee	eg	eg	fg	ef	ee	eg	fg	ef	eg	ee	fg	eg	ef	ef	ee	ef	ef	fg	eg	ef
Contig_60890	<lmxll>	ll	ll	ll	ll	ll	lm	--	ll	lm	lm	lm	lm	lm	ll	lm	lm	lm	ll	lm	lm	lm	ll	ll	ll	ll	lm	lm	ll	lm	ll	lm	lm	lm	ll	lm	lm	lm	lm	ll	lm	lm	lm	ll	ll	lm	ll	lm	lm
Contig_9025	<abxcd>	ac	ac	ac	ad	bd	bc	ad	bc	ad	ad	ad	bc	bd	bd	bc	bd	bc	bc	ad	bd	ad	ac	bd	ad	bc	bd	ac	bd	ac	ac	ac	ac	ad	ac	ac	bd	ac	--	bc	bc	ac	ac	ac	bc	bd	bd	ad	bc
Contig_11762	<nnxnp>	nn	nn	nn	nn	nn	np	np	nn	nn	np	nn	nn	nn	nn	np	np	nn	nn	nn	np	nn	nn	nn	np	np	nn	nn	nn	nn	nn	np	np	np	np	nn	np	nn	np	np	nn	nn	nn	np	np	nn	np	nn	nn
Contig_8665	<lmxll>	ll	lm	lm	lm	lm	lm	ll	lm	lm	lm	lm	lm	ll	ll	ll	ll	ll	lm	lm	ll	ll	ll	lm	ll	lm	ll	lm	ll	ll	lm	lm	ll	lm	ll	lm	ll	lm	lm	ll	lm	lm	ll	ll	ll	lm	ll	lm	ll
Contig_20418	<lmxll>	lm	ll	lm	ll	lm	ll	lm	lm	ll	--	lm	lm	ll	ll	lm	ll	lm	lm	lm	lm	lm	--	lm	lm	ll	lm	ll	lm	lm	lm	ll	lm	lm	lm	lm	ll	lm	ll	ll	--	ll	ll	lm	ll	ll	ll	ll	ll
Contig_56266	<lmxll>	ll	ll	ll	lm	--	lm	lm	lm	ll	lm	ll	lm	ll	ll	lm	lm	lm	lm	ll	lm	ll	lm	ll	ll	lm	ll	lm	ll	lm	ll	lm	lm	ll	ll	ll	lm	lm	ll	ll	ll	ll	lm	ll	ll	ll	ll	ll	ll
Contig_29439	<nnxnp>	nn	np	nn	nn	nn	nn	nn	nn	nn	nn	nn	np	np	nn	nn	nn	nn	nn	np	nn	nn	np	nn	np	np	nn	np	np	np	np	np	nn	nn	nn	nn	np	np	nn	nn	nn	np	np	nn	np	nn	nn	np	nn
Contig_1471	<abxcd>	ad	ad	ad	ac	ad	ad	--	bd	bd	ac	bd	ad	bd	ac	ad	ac	ad	ad	ad	bd	bd	ad	bc	ad	ad	bc	ad	bc	bc	bd	bd	bd	ac	bc	bc	bd	bd	bd	bd	ad	ad	bc	ad	ad	ad	bd	ad	bc
Contig_3844	<lmxll>	lm	ll	ll	ll	ll	ll	--	lm	ll	lm	lm	lm	lm	ll	lm	lm	lm	lm	ll	lm	ll	ll	lm	ll	lm	lm	ll	ll	lm	ll	ll	ll	ll	lm	ll	ll	lm	--	ll	ll	ll	lm	ll	lm	ll	ll	ll	--
Contig_80132	<lmxll>	ll	ll	ll	ll	--	ll	--	--	lm	--	lm	ll	lm	ll	ll	ll	ll	ll	ll	lm	lm	ll	lm	ll	ll	lm	ll	lm	lm	lm	lm	lm	ll	lm	lm	lm	lm	--	lm	ll	ll	lm	ll	ll	ll	lm	ll	lm
Soc711	<efxeg>	fg	ee	eg	eg	eg	fg	fg	ef	ee	eg	eg	ee	ee	ef	eg	eg	ef	eg	ee	fg	ee	ef	ee	ee	eg	fg	ee	--	eg	ee	ee	fg	fg	eg	eg	fg	ef	ef	fg	eg	ee	fg	fg	eg	ef	eg	ef	eg
Contig_12218	<efxeg>	ee	eg	eg	ef	ee	ee	--	fg	ee	eg	fg	fg	ef	eg	--	ee	fg	fg	ef	ee	fg	ef	ee	eg	ef	ef	eg	ef	ee	eg	eg	fg	ef	ef	ef	ee	eg	fg	ee	ef	eg	fg	ee	fg	eg	ef	ee	ee
Contig_16635	<efxeg>	eg	ef	fg	fg	--	--	--	ef	fg	fg	ef	ef	ee	ee	eg	ee	ee	ef	fg	eg	eg	eg	ef	ee	fg	ee	fg	eg	ee	eg	ef	eg	fg	ee	fg	ee	fg	ef	ee	fg	ef	eg	eg	eg	ef	eg	ef	eg
Contig_584	<efxeg>	ee	ee	ee	eg	ee	ee	eg	ef	ef	eg	ef	ee	ef	eg	ee	eg	ee	eg	ee	ef	ef	ee	fg	ee	ee	fg	eg	fg	ef	ef	ef	fg	eg	fg	fg	ef	ef	ef	ef	ee	ee	--	ee	ee	ee	ef	ee	fg
Contig_6514	<lmxll>	ll	ll	ll	ll	ll	ll	lm	ll	lm	lm	ll	ll	lm	lm	lm	lm	ll	ll	ll	lm	ll	ll	lm	ll	lm	lm	ll	ll	lm	lm	lm	lm	ll	lm	lm	lm	ll	lm	lm	ll	lm	lm	lm	ll	ll	ll	ll	ll
Contig_30457	<lmxll>	ll	lm	ll	ll	lm	ll	ll	ll	lm	ll	lm	lm	ll	ll	ll	ll	lm	lm	ll	ll	ll	ll	lm	ll	ll	ll	ll	ll	ll	ll	ll	ll	ll	ll	lm	ll	ll	ll	lm	ll	ll	ll	ll	ll	lm	ll	ll	lm
Contig_22644	<lmxll>	ll	--	lm	lm	--	ll	--	lm	ll	--	ll	ll	ll	lm	lm	lm	lm	ll	lm	ll	lm	lm	ll	lm	ll	lm	--	--	ll	lm	lm	ll	lm	lm	ll	ll	lm	lm	ll	lm	lm	lm	lm	lm	ll	lm	lm	lm
Contig_15899	<lmxll>	ll	ll	ll	lm	lm	ll	ll	ll	lm	ll	ll	lm	lm	ll	ll	lm	ll	lm	lm	ll	ll	lm	lm	lm	lm	ll	ll	ll	lm	lm	ll	ll	ll	lm	lm	lm	ll	ll	ll	ll	ll	lm	lm	ll	ll	lm	lm	lm
Contig_5913	<efxeg>	ef	eg	ee	ee	ee	ef	ef	fg	eg	ee	ee	eg	eg	ef	ee	ee	fg	ee	fg	ef	eg	fg	eg	eg	ee	ef	eg	fg	ee	fg	eg	ef	ef	ee	ee	ef	fg	fg	ef	ee	eg	ef	ee	ee	fg	ee	fg	ee
Soc432	<efxeg>	eg	ee	eg	ee	eg	eg	ee	fg	fg	ee	fg	eg	fg	ee	eg	ee	eg	eg	eg	fg	fg	eg	ef	eg	eg	ef	eg	ef	ef	fg	fg	fg	ee	ef	ef	fg	fg	fg	fg	eg	eg	ef	eg	eg	eg	fg	ee	ef
Contig_21588	<nnxnp>	np	nn	np	np	--	nn	--	nn	np	nn	nn	nn	nn	nn	np	nn	nn	nn	np	np	np	np	nn	nn	np	nn	np	np	nn	np	nn	np	np	nn	np	nn	np	nn	nn	np	nn	--	np	np	nn	np	nn	np
Contig_17911	<nnxnp>	nn	np	nn	nn	nn	np	np	nn	nn	np	nn	nn	nn	np	nn	np	np	nn	nn	np	np	nn	np	np	nn	np	nn	np	np	nn	nn	nn	np	np	np	np	nn	nn	nn	nn	nn	nn	nn	nn	nn	np	np	np
Contig_7865	<lmxll>	ll	ll	ll	lm	ll	ll	ll	ll	ll	ll	ll	lm	lm	ll	lm	ll	ll	lm	ll	lm	lm	ll	ll	lm	ll	ll	ll	lm	ll	ll	lm	lm	lm	lm	lm	lm	lm	ll	lm	ll	lm	ll	ll	lm	ll	ll	lm	ll
Contig_38488	<efxeg>	eg	--	ee	fg	ee	ef	eg	eg	ee	eg	eg	eg	ef	--	eg	fg	eg	ee	eg	eg	eg	fg	ee	eg	ef	ee	--	ee	ee	ee	ee	ee	eg	eg	eg	ef	eg	--	--	--	ee	--	ee	fg	--	fg	fg	--
Contig_629	<lmxll>	ll	lm	ll	ll	ll	ll	ll	ll	ll	lm	ll	ll	lm	ll	ll	lm	lm	ll	ll	lm	lm	ll	lm	ll	ll	ll	ll	ll	lm	ll	lm	ll	lm	ll	ll	ll	lm	ll	ll	ll	lm	ll	lm	lm	lm	ll	ll	ll
Soc580	<abxcd>	bd	bc	bc	ad	bd	bc	ac	ac	bc	bc	ac	ad	ad	bc	bc	bc	bd	ac	ad	bc	ad	bd	bd	bc	ad	ad	bc	ad	bd	bc	ac	ac	ad	ac	ad	bc	bc	ad	bd	ad	ac	ac	bc	ac	bd	ad	bd	ad
Contig_3831	<lmxll>	lm	--	ll	lm	--	--	--	ll	lm	--	ll	lm	lm	ll	ll	ll	ll	ll	lm	ll	lm	ll	ll	lm	ll	lm	--	--	ll	ll	lm	ll	ll	lm	lm	lm	ll	ll	ll	lm	lm	--	lm	lm	lm	ll	ll	lm
Contig_102860	<nnxnp>	nn	nn	np	nn	nn	nn	nn	np	nn	np	np	nn	np	np	np	nn	np	nn	nn	nn	np	np	nn	np	nn	nn	np	np	np	np	np	nn	np	np	np	nn	nn	np	np	--	nn	--	np	np	np	nn	nn	np
Soc897	<abxcd>	ac	bd	bd	bc	ac	bd	ad	ac	--	ac	bd	ac	ac	ad	ac	--	ac	ac	ad	bc	bd	ac	ad	bd	bd	ad	bd	bc	ac	ad	ac	ac	bc	bd	bd	bd	ad	bd	bc	ac	ad	ac	bc	bd	bc	ad	bd	ac
Contig_18736	<abxcd>	ad	bd	ac	ad	ad	bd	ac	ac	ac	ad	bd	ad	bd	ad	bc	bd	ad	ad	ac	ac	bd	ac	ac	bd	bc	bd	bc	bc	ad	ad	bc	bd	ac	bc	bc	ad	bd	bd	ad	bd	ad	ad	ad	ac	bd	ac	ad	ac
Soc908	<efxeg>	fg	eg	ef	ef	eg	ee	fg	fg	fg	fg	fg	ef	ef	ef	eg	ee	ef	ee	fg	ef	eg	ef	eg	ee	eg	ee	ee	eg	ef	fg	ee	eg	fg	ee	eg	fg	fg	fg	ee	fg	fg	fg	ee	fg	ef	ef	ee	ee
Contig_23642	<nnxnp>	nn	nn	np	nn	nn	nn	--	np	np	nn	nn	nn	nn	nn	np	nn	nn	nn	np	np	nn	np	np	np	np	nn	np	np	nn	np	np	nn	np	np	np	nn	nn	nn	nn	nn	nn	nn	nn	np	nn	np	nn	np
Contig_29312	<lmxll>	lm	ll	ll	ll	lm	lm	ll	ll	lm	lm	lm	ll	ll	lm	ll	ll	lm	lm	lm	ll	lm	lm	ll	ll	ll	ll	ll	lm	lm	lm	ll	ll	ll	ll	lm	ll	lm	ll	lm	lm	ll	ll	lm	ll	ll	ll	lm	lm
Contig_5420	<efxeg>	ef	eg	eg	ef	ee	eg	eg	ee	eg	fg	ef	ee	ee	ee	ee	ee	ee	ee	ee	fg	ee	ee	ef	fg	ef	fg	ee	ee	ee	ef	fg	fg	fg	fg	ef	fg	ee	fg	eg	fg	ee	ee	fg	fg	ee	ef	ef	ef
Contig_5795	<nnxnp>	nn	nn	np	np	np	np	np	np	--	nn	nn	np	nn	nn	np	np	np	np	nn	nn	np	nn	--	nn	np	np	nn	nn	nn	np	np	np	np	nn	nn	np	--	--	--	np	nn	np	nn	nn	--	np	nn	--
Contig_67276	<nnxnp>	np	np	np	nn	np	np	np	nn	nn	nn	nn	np	np	np	nn	np	nn	nn	np	np	nn	nn	nn	nn	np	nn	np	np	np	nn	nn	nn	np	np	nn	nn	np	np	nn	nn	np	nn	nn	np	np	nn	nn	nn
Contig_52749	<lmxll>	lm	ll	ll	lm	--	ll	--	--	ll	lm	lm	ll	ll	ll	ll	ll	ll	ll	ll	lm	ll	ll	lm	lm	lm	lm	ll	ll	ll	lm	lm	lm	lm	lm	lm	lm	--	lm	ll	lm	ll	ll	lm	lm	ll	lm	lm	lm
Contig_16777	<efxeg>	ef	fg	ef	eg	ef	ef	fg	fg	ef	eg	ee	fg	fg	ee	ef	eg	fg	eg	ee	fg	ee	ef	ef	ef	ee	fg	eg	ef	eg	eg	eg	eg	ef	eg	ee	ef	ef	ee	ee	eg	ee	eg	ef	fg	ef	ef	ef	eg
Contig_16802	<nnxnp>	np	np	np	np	np	np	nn	np	nn	nn	nn	np	nn	nn	np	np	nn	np	nn	np	nn	nn	np	nn	np	np	np	nn	nn	np	nn	np	nn	np	nn	nn	nn	nn	np	nn	nn	nn	nn	nn	nn	np	nn	nn
Contig_38648	<nnxnp>	np	np	np	np	np	np	np	np	np	nn	np	np	nn	nn	nn	nn	np	nn	np	np	np	nn	nn	np	nn	np	np	np	nn	np	nn	nn	nn	nn	np	np	nn	--	nn	nn	nn	np	nn	nn	nn	np	nn	np
Contig_3471	<lmxll>	lm	ll	lm	lm	lm	ll	lm	ll	ll	ll	lm	lm	ll	lm	ll	ll	lm	lm	ll	ll	ll	ll	lm	ll	lm	lm	lm	lm	lm	lm	ll	ll	lm	lm	ll	lm	lm	lm	ll	ll	lm	ll	ll	lm	ll	lm	ll	ll
Contig_12674	<lmxll>	ll	lm	--	lm	--	lm	lm	--	lm	ll	ll	ll	--	ll	lm	ll	ll	ll	ll	lm	lm	ll	ll	ll	lm	lm	ll	ll	ll	lm	lm	lm	ll	ll	ll	lm	lm	ll	lm	lm	ll	lm	lm	lm	lm	lm	ll	ll
Contig_41232	<lmxll>	lm	lm	ll	lm	ll	lm	ll	lm	lm	ll	lm	ll	ll	ll	ll	ll	ll	ll	ll	lm	lm	ll	lm	lm	lm	ll	lm	ll	ll	ll	ll	ll	lm	ll	lm	lm	ll	lm	lm	ll	ll	--	ll	lm	ll	ll	lm	ll
Contig_19578	<lmxll>	ll	ll	ll	ll	--	ll	ll	lm	ll	ll	lm	--	ll	ll	--	ll	lm	ll	lm	ll	lm	lm	ll	ll	ll	ll	ll	lm	ll	ll	ll	ll	ll	ll	ll	ll	lm	--	ll	lm	ll	--	ll	lm	lm	lm	ll	ll
Contig_4136	<nnxnp>	np	nn	nn	nn	--	np	nn	np	np	--	nn	np	nn	nn	np	nn	np	np	nn	nn	nn	np	np	nn	np	np	np	nn	np	np	nn	np	np	np	np	nn	np	nn	np	np	np	np	nn	nn	nn	nn	nn	np
Contig_100730	<lmxll>	ll	ll	ll	ll	ll	lm	ll	ll	lm	lm	lm	lm	lm	ll	lm	lm	lm	ll	lm	lm	lm	ll	ll	ll	ll	lm	lm	ll	lm	ll	lm	lm	lm	ll	lm	lm	lm	lm	ll	lm	lm	lm	ll	ll	lm	ll	lm	lm
Contig_10300	<efxeg>	eg	ef	ee	ef	eg	eg	fg	--	eg	--	ef	ef	eg	eg	fg	fg	fg	fg	fg	ef	eg	--	fg	eg	ef	ee	ee	ee	eg	--	ee	fg	ee	ee	fg	ee	eg	eg	ee	--	fg	--	eg	ee	fg	ef	fg	ee
Contig_58319	<nnxnp>	nn	nn	np	np	nn	nn	nn	np	np	np	nn	nn	nn	nn	nn	nn	np	nn	np	nn	nn	np	np	np	np	nn	nn	nn	nn	nn	nn	nn	nn	nn	nn	np	nn	nn	np	np	np	nn	nn	np	nn	nn	nn	nn
Contig_3401	<nnxnp>	np	nn	np	np	np	np	np	np	nn	nn	nn	nn	nn	nn	nn	nn	np	np	nn	nn	nn	np	nn	nn	nn	np	nn	nn	np	np	np	np	nn	np	np	np	np	np	nn	np	np	np	nn	nn	np	nn	np	nn
Soc685	<efxeg>	ee	ee	ef	ef	ef	ef	ee	ee	ee	ee	ee	ef	ef	fg	ef	ee	fg	fg	ef	ef	ee	ef	ee	fg	ef	ee	ef	ee	ee	fg	ee	ee	ef	ef	ef	ee	ee	ee	ee	ef	ee	ee	ee	ee	ee	ef	ee	ee
Contig_63256	<nnxnp>	nn	np	np	nn	nn	np	np	nn	np	np	nn	np	nn	nn	nn	nn	nn	nn	nn	np	nn	nn	nn	np	nn	np	nn	nn	nn	nn	np	np	np	np	nn	np	nn	np	np	np	nn	nn	nn	np	nn	nn	nn	nn
Soc1076	<abxcd>	ad	ac	ad	bd	ac	ad	ac	ad	ad	bc	bd	ac	ac	bd	ad	ac	ac	bc	bd	ac	bd	ad	ad	ad	ad	ac	bc	ad	bd	bc	bc	bd	ad	bc	bd	ad	ac	bc	bd	bc	bc	bc	ad	ac	ad	ad	ad	bc
Soc849	<lmxll>	ll	ll	ll	lm	ll	ll	ll	ll	ll	lm	lm	ll	ll	lm	ll	lm	ll	lm	lm	ll	ll	ll	ll	lm	lm	ll	ll	ll	lm	lm	lm	lm	ll	lm	lm	ll	ll	ll	lm	lm	lm	lm	ll	lm	ll	ll	ll	lm
Contig_29000	<nnxnp>	np	nn	np	nn	np	nn	nn	nn	np	np	np	nn	nn	nn	np	np	nn	np	np	nn	np	np	np	np	np	nn	nn	np	nn	nn	nn	nn	nn	np	np	np	np	np	np	nn	np	nn	nn	nn	np	np	np	nn
Dla09	<lmxll>	lm	lm	lm	ll	lm	lm	lm	lm	lm	ll	ll	lm	lm	lm	lm	ll	lm	ll	ll	lm	lm	lm	lm	ll	ll	lm	lm	lm	ll	lm	lm	ll	lm	lm	ll	lm	lm	lm	ll	ll	ll	ll	ll	ll	lm	lm	lm	ll
Soc587	<abxcd>	bc	ac	ad	bd	bd	bd	ad	bc	ac	ad	bc	ad	bc	bd	bc	ac	ac	ad	bd	ac	ad	ad	ac	bc	ad	bc	bc	ad	ad	ac	bd	ac	bd	bc	ac	bd	bd	ac	bd	ad	bd	ac	ac	bd	bc	bd	ac	ad
Contig_38299	<nnxnp>	np	nn	np	np	nn	np	np	np	np	nn	nn	np	nn	nn	np	np	np	np	nn	nn	np	nn	np	nn	nn	np	nn	np	nn	np	np	np	np	nn	nn	nn	np	nn	np	np	nn	np	nn	nn	np	np	nn	nn
Contig_52504	<nnxnp>	np	nn	np	nn	nn	np	np	np	nn	np	np	nn	nn	np	nn	np	nn	np	nn	np	nn	nn	nn	nn	np	np	nn	np	nn	nn	nn	np	nn	nn	nn	np	nn	np	nn	np	np	np	np	nn	np	nn	np	nn
Contig_30753	<nnxnp>	np	nn	np	np	--	nn	--	--	np	--	np	--	np	nn	--	nn	np	np	np	np	nn	np	nn	nn	np	nn	np	nn	nn	np	np	np	nn	nn	nn	np	np	np	--	np	np	np	np	np	np	nn	nn	nn
Contig_10952	<efxeg>	ef	eg	fg	fg	fg	eg	ef	ee	fg	fg	fg	ef	ef	ee	eg	ef	ee	ef	fg	fg	ee	fg	fg	fg	ee	ef	fg	fg	ee	fg	ee	ee	eg	ef	ee	ee	ee	ee	eg	ee	ef	ef	ef	fg	ef	ef	fg	fg
Contig_43548	<lmxll>	ll	--	ll	ll	--	ll	--	ll	lm	--	ll	--	ll	--	ll	ll	ll	ll	ll	ll	ll	lm	ll	ll	ll	ll	lm	ll	lm	ll	ll	lm	ll	ll	ll	ll	lm	ll	ll	ll	ll	ll	ll	ll	--	ll	ll	ll
Contig_5729	<efxeg>	ef	fg	ee	ee	ef	ef	ee	ef	ef	ee	ef	ef	ef	ef	ee	ef	ee	ee	eg	ef	ef	eg	ee	eg	fg	fg	eg	eg	fg	ee	fg	ef	ef	ee	ef	fg	fg	ef	ee	ee	eg	fg	ef	eg	ee	fg	ee	ee
Soc682	<efxeg>	fg	ef	ee	fg	fg	eg	ee	eg	eg	eg	fg	fg	eg	eg	ef	ef	ee	fg	ef	fg	ef	fg	eg	eg	eg	ee	ef	fg	eg	ee	ee	ef	fg	fg	fg	ef	ee	fg	eg	eg	ee	ef	fg	eg	fg	ef	ef	eg
Contig_52352	<lmxll>	lm	lm	ll	lm	--	lm	ll	lm	ll	ll	lm	lm	ll	lm	ll	ll	ll	lm	lm	ll	lm	ll	ll	lm	lm	ll	ll	lm	ll	ll	ll	ll	lm	ll	lm	ll	lm	ll	ll	ll	ll	ll	ll	lm	lm	ll	ll	lm
Soc421	<abxcd>	bc	ad	ad	bc	ad	ad	ad	ad	ad	bc	bd	ad	ad	ac	ac	ac	ac	ac	ad	bd	ad	ad	bd	bc	bc	bd	ad	ad	ac	bd	bd	bd	bc	bc	bd	bd	ac	bd	ad	bd	ad	ac	bc	bd	ad	bc	bd	bd
Contig_24492	<nnxnp>	nn	np	np	nn	np	np	nn	np	nn	nn	nn	np	np	nn	np	np	nn	np	nn	nn	nn	nn	np	nn	np	np	np	nn	nn	np	np	nn	nn	np	nn	nn	nn	nn	np	nn	nn	nn	nn	nn	nn	np	nn	nn
Contig_62783	<lmxll>	lm	lm	ll	--	lm	lm	ll	lm	lm	--	ll	lm	lm	--	lm	lm	ll	lm	ll	lm	--	lm	ll	--	--	--	lm	--	--	lm	lm	lm	ll	lm	lm	lm	ll	--	ll	ll	ll	--	lm	ll	lm	lm	lm	ll
Contig_22079	<nnxnp>	np	nn	nn	np	np	nn	nn	np	np	nn	np	np	np	np	nn	nn	np	np	np	nn	np	np	np	nn	nn	np	np	np	np	np	nn	nn	nn	nn	np	nn	np	nn	nn	nn	np	np	nn	nn	np	nn	np	np
Soc549	<abxcd>	bc	ad	ad	ac	bd	ac	ad	ac	ac	ac	bc	bc	ac	ac	bd	ad	ad	bc	bd	bc	bc	ac	ac	ac	ac	bc	bd	bd	ac	ad	ad	bc	bc	bd	bc	bc	ac	bc	ac	ac	ad	bd	bd	bc	bd	bd	bd	ac
Soc865	<efxeg>	ee	ef	eg	ee	eg	ef	ee	ef	eg	ee	ee	ee	ee	ee	fg	ef	ee	ee	eg	eg	ef	eg	eg	eg	fg	ee	eg	eg	ee	eg	ef	ef	fg	eg	fg	ef	ef	ef	ef	ef	ee	ee	ee	eg	ee	eg	ee	eg
Contig_71691	<nnxnp>	np	np	np	np	--	np	--	np	nn	--	np	np	np	np	np	nn	np	nn	nn	np	nn	nn	nn	nn	nn	np	nn	nn	np	np	np	np	np	nn	nn	nn	--	--	np	nn	nn	--	np	np	--	--	nn	np
Contig_2974	<lmxll>	--	--	--	ll	--	lm	--	--	lm	--	lm	--	ll	lm	--	ll	lm	ll	lm	lm	lm	lm	ll	lm	ll	ll	lm	ll	lm	ll	lm	ll	lm	lm	lm	lm	--	lm	ll	lm	ll	--	lm	lm	ll	lm	lm	ll
Contig_66824	<lmxll>	lm	ll	ll	lm	ll	ll	--	ll	ll	ll	ll	ll	ll	ll	ll	ll	ll	ll	ll	ll	ll	ll	ll	ll	lm	ll	ll	ll	ll	ll	ll	ll	lm	ll	lm	ll	ll	ll	--	ll	ll	ll	lm	ll	ll	lm	lm	ll
Contig_34242	<nnxnp>	np	np	np	np	np	np	np	np	np	nn	np	np	nn	nn	nn	nn	np	nn	np	np	np	nn	nn	np	nn	np	np	np	nn	np	nn	nn	nn	nn	np	np	nn	nn	nn	--	nn	np	nn	nn	nn	np	nn	np
Contig_27778	<efxeg>	eg	--	ef	ef	--	fg	ee	--	eg	ee	ee	ef	ef	ee	fg	ee	fg	fg	ee	ef	ee	eg	fg	ee	fg	fg	eg	ef	--	eg	ee	eg	fg	fg	eg	ef	eg	ef	fg	fg	eg	eg	ee	ef	ef	ef	ee	fg
Contig_9756	<efxeg>	--	--	fg	fg	--	ee	fg	--	ee	--	eg	--	ef	ee	--	ef	eg	fg	eg	fg	ee	ee	ef	fg	ef	ef	fg	eg	ee	ee	fg	fg	eg	ee	ef	fg	ee	--	ef	eg	fg	fg	eg	fg	fg	ef	ee	fg
Soc1033	<nnxnp>	np	nn	nn	np	nn	nn	nn	nn	nn	nn	nn	np	np	np	nn	nn	np	nn	np	np	np	np	np	nn	nn	nn	np	np	nn	np	nn	np	np	np	nn	nn	np	nn	nn	np	np	np	nn	nn	np	np	np	nn
Contig_42240	<efxeg>	fg	fg	--	eg	--	--	--	fg	ef	--	eg	--	fg	fg	--	ee	fg	ee	ee	fg	ef	ef	ef	ee	ee	--	ef	ef	eg	fg	eg	eg	fg	ee	ee	ef	ef	--	eg	ee	ee	ee	fg	eg	ef	ef	ef	eg
Contig_46831	<nnxnp>	nn	np	nn	nn	np	np	np	np	np	np	np	nn	np	nn	np	nn	nn	nn	nn	np	np	np	np	np	nn	np	nn	nn	nn	nn	np	np	nn	nn	nn	nn	np	np	np	np	nn	nn	nn	nn	nn	nn	nn	nn
Dla12	<lmxll>	ll	ll	lm	lm	ll	ll	lm	ll	ll	lm	ll	ll	ll	ll	lm	ll	lm	lm	lm	ll	ll	lm	lm	lm	ll	ll	lm	lm	ll	lm	ll	ll	ll	lm	ll	ll	ll	ll	lm	lm	lm	ll	ll	lm	lm	ll	lm	lm
Contig_22948	<lmxll>	lm	ll	ll	ll	lm	lm	ll	lm	ll	lm	lm	ll	ll	ll	ll	lm	ll	ll	lm	ll	ll	ll	ll	lm	lm	lm	ll	ll	lm	ll	ll	ll	ll	ll	lm	ll	ll	ll	lm	lm	lm	lm	lm	lm	lm	ll	ll	lm
Contig_4979	<nnxnp>	np	np	nn	nn	nn	nn	nn	np	nn	np	np	np	np	np	np	nn	nn	nn	np	np	nn	np	np	np	nn	nn	np	np	np	nn	nn	nn	np	np	nn	nn	nn	np	nn	--	nn	--	np	np	np	nn	np	nn
Contig_6456	<efxeg>	fg	ef	fg	fg	fg	ef	ef	eg	eg	ef	eg	fg	eg	ef	fg	ef	ef	fg	fg	ee	ee	fg	ee	ef	fg	ee	fg	ee	ee	eg	eg	eg	ef	ee	ee	eg	eg	eg	eg	fg	fg	fg	fg	fg	fg	ee	ef	ee
Soc777	<lmxll>	lm	ll	ll	ll	ll	ll	ll	ll	ll	lm	lm	lm	ll	lm	ll	lm	lm	lm	lm	ll	ll	lm	lm	lm	ll	ll	lm	lm	lm	ll	ll	ll	lm	lm	lm	ll	ll	lm	ll	ll	lm	lm	ll	ll	ll	ll	lm	lm
Contig_66981	<lmxll>	lm	ll	ll	ll	ll	lm	ll	ll	ll	ll	ll	ll	lm	lm	lm	lm	lm	ll	ll	lm	lm	lm	ll	lm	ll	lm	ll	lm	lm	ll	ll	lm	ll	lm	ll	lm	ll	ll	lm	ll	ll	lm	ll	lm	ll	lm	ll	lm
Contig_4821	<nnxnp>	nn	np	np	nn	--	np	--	np	np	np	np	nn	nn	nn	np	np	nn	np	nn	nn	nn	nn	nn	np	np	np	nn	nn	np	nn	np	nn	nn	nn	np	np	nn	np	np	nn	nn	nn	np	np	nn	nn	nn	np
Contig_6615	<lmxll>	ll	ll	ll	ll	lm	ll	ll	ll	lm	lm	ll	ll	ll	lm	ll	ll	lm	ll	lm	ll	ll	lm	ll	ll	ll	ll	ll	ll	lm	lm	ll	ll	ll	lm	ll	ll	lm	lm	ll	lm	ll	ll	ll	ll	ll	ll	lm	ll
Contig_23708	<lmxll>	lm	ll	ll	ll	lm	lm	ll	lm	ll	ll	lm	ll	ll	lm	ll	lm	lm	lm	lm	lm	lm	lm	ll	lm	lm	ll	lm	ll	lm	--	lm	ll	ll	ll	ll	--	ll	lm	lm	--	lm	ll	lm	ll	ll	lm	ll	lm
Soc1065	<efxeg>	ef	ef	ef	ee	ef	ef	ef	ef	ef	fg	ee	ee	--	fg	eg	fg	ef	eg	ef	ee	ee	eg	fg	ee	fg	ef	ef	ee	fg	ef	fg	eg	eg	eg	ee	ee	eg	fg	eg	fg	eg	ef	fg	eg	fg	ef	eg	ef
Dla69	<abxcd>	bc	bd	ac	ac	bc	bc	ac	bc	bc	ac	bc	bd	bd	bc	ac	bc	ac	ac	ad	bc	bc	--	ac	ad	bd	bc	ad	ad	bd	ad	bd	bc	bc	ac	bc	bc	bd	bc	ac	ac	ad	--	bc	ad	ac	--	ad	ac
Soc424	<efxeg>	eg	ee	fg	fg	fg	ef	eg	fg	fg	ee	fg	eg	ee	ef	eg	fg	ef	fg	eg	ee	ef	ee	eg	ee	ef	ef	eg	fg	ef	fg	fg	fg	ee	ee	fg	eg	ef	ee	ef	fg	ee	ef	ee	eg	ef	ef	fg	fg
Contig_4049	<efxeg>	fg	ee	ef	ef	ef	ee	fg	eg	ef	ef	ef	fg	fg	eg	eg	fg	ee	fg	ef	ef	eg	ef	ef	ef	eg	ef	ef	ef	eg	ef	eg	eg	ee	fg	eg	eg	eg	eg	ee	eg	fg	fg	fg	ef	fg	fg	ef	ef
Lcr03	<abxcd>	ad	ac	bd	bd	ad	ad	bd	bc	ad	bd	ad	ac	ac	bd	ad	ad	bc	ad	bc	ad	ac	bc	bc	bc	ad	bd	bc	bc	ad	bc	ac	bd	ad	bd	ad	ad	ac	bc	bd	ad	--	ad	ad	bc	bd	ad	bc	bd
Contig_73761	<lmxll>	lm	lm	ll	lm	ll	lm	ll	ll	lm	ll	lm	ll	ll	ll	ll	ll	ll	ll	ll	lm	lm	ll	lm	lm	lm	ll	lm	ll	ll	ll	ll	ll	lm	ll	lm	lm	ll	lm	lm	ll	ll	ll	ll	lm	lm	ll	lm	ll
Contig_46463	<lmxll>	lm	lm	lm	lm	lm	ll	ll	lm	ll	lm	lm	ll	lm	ll	ll	ll	ll	ll	lm	lm	ll	lm	ll	ll	lm	ll	lm	ll	lm	lm	ll	ll	ll	ll	lm	lm	ll	lm	ll	lm	ll	lm	lm	ll	lm	ll	lm	ll
Contig_63602	<nnxnp>	nn	np	np	nn	np	np	np	nn	np	nn	np	nn	nn	np	np	nn	nn	np	nn	nn	nn	nn	nn	np	np	np	nn	nn	np	np	np	nn	nn	nn	nn	np	nn	np	np	nn	np	nn	np	np	nn	nn	nn	np
Contig_4960	<lmxll>	lm	ll	ll	lm	ll	ll	ll	lm	ll	lm	lm	ll	ll	lm	ll	ll	ll	ll	ll	lm	ll	ll	lm	lm	lm	lm	ll	ll	ll	lm	lm	lm	lm	lm	lm	lm	lm	lm	ll	lm	lm	ll	lm	lm	ll	ll	lm	lm
Contig_24293	<nnxnp>	nn	np	nn	np	nn	np	np	np	nn	nn	nn	np	np	np	nn	nn	np	nn	nn	np	nn	nn	nn	nn	nn	np	np	nn	np	--	np	np	np	nn	nn	nn	nn	nn	nn	--	nn	--	np	np	nn	nn	nn	np
Contig_19503	<efxeg>	ee	ee	eg	eg	fg	ef	eg	ef	eg	eg	eg	ef	fg	fg	ef	fg	ef	ef	eg	fg	eg	ee	ef	eg	ef	fg	ee	fg	ee	ee	eg	ee	eg	ee	ee	fg	ee	eg	ef	ef	ee	ee	eg	ef	fg	fg	eg	ef
Contig_31276	<efxeg>	eg	ef	ef	fg	ee	fg	ef	fg	fg	fg	eg	eg	fg	fg	ee	ef	ef	eg	ee	eg	eg	fg	fg	fg	fg	ee	ee	eg	fg	ef	ef	eg	eg	ee	eg	eg	fg	eg	fg	fg	ef	ee	ee	eg	eg	ee	ee	fg
Contig_29848	<lmxll>	ll	lm	lm	ll	--	lm	--	lm	lm	ll	ll	--	lm	lm	lm	lm	lm	lm	lm	ll	lm	lm	ll	ll	ll	ll	lm	lm	lm	ll	ll	ll	ll	ll	ll	ll	lm	ll	lm	ll	lm	lm	ll	ll	lm	ll	ll	ll
Contig_2058	<lmxll>	lm	ll	ll	ll	ll	ll	lm	lm	ll	lm	lm	lm	lm	ll	lm	lm	lm	lm	ll	lm	ll	ll	lm	ll	lm	lm	ll	ll	lm	ll	lm	ll	ll	lm	ll	ll	lm	ll	ll	ll	ll	lm	ll	lm	ll	ll	ll	lm
Contig_10030	<efxeg>	ef	fg	ef	ee	eg	eg	ef	eg	fg	fg	eg	ef	fg	ef	eg	ee	ee	ef	ef	fg	eg	fg	fg	fg	ef	eg	fg	ee	ee	ee	eg	fg	ef	ee	ef	ef	eg	fg	fg	eg	ee	ee	ef	ee	ef	ef	ee	ee
Soc529	<efxeg>	ee	eg	ef	ef	ee	ee	ef	ef	eg	ef	eg	eg	ee	fg	ee	fg	eg	eg	fg	ee	ef	ef	eg	ef	ee	ef	fg	ef	ee	fg	fg	ee	ef	fg	eg	ee	ef	fg	eg	fg	fg	fg	fg	ef	eg	fg	fg	eg
Contig_38574	<lmxll>	ll	lm	ll	ll	ll	ll	ll	ll	ll	lm	ll	ll	lm	ll	ll	lm	lm	ll	ll	lm	lm	ll	lm	ll	ll	ll	ll	ll	lm	ll	lm	ll	lm	ll	ll	ll	lm	ll	ll	--	lm	--	lm	lm	lm	ll	ll	ll
Contig_17543	<nnxnp>	nn	np	nn	nn	nn	nn	nn	np	nn	nn	nn	np	np	nn	nn	nn	np	nn	np	nn	np	np	np	np	nn	nn	np	np	nn	np	np	nn	nn	nn	nn	nn	np	np	nn	nn	np	nn	nn	np	nn	nn	np	nn
Contig_63257	<lmxll>	ll	lm	lm	ll	ll	lm	lm	lm	lm	ll	ll	lm	lm	lm	lm	ll	lm	ll	ll	ll	lm	lm	ll	ll	ll	lm	lm	ll	ll	ll	lm	lm	ll	lm	ll	ll	lm	ll	lm	lm	lm	ll	ll	lm	lm	ll	ll	ll
Contig_50574	<lmxll>	lm	lm	lm	ll	lm	lm	lm	lm	lm	ll	lm	--	lm	lm	ll	lm	lm	lm	ll	lm	ll	lm	ll	ll	lm	ll	ll	ll	ll	lm	lm	lm	ll	lm	lm	ll	lm	ll	ll	ll	lm	lm	lm	lm	lm	lm	lm	lm
Contig_10459	<lmxll>	lm	ll	ll	ll	ll	lm	ll	ll	ll	lm	lm	lm	lm	ll	lm	lm	lm	ll	lm	lm	lm	ll	ll	ll	ll	lm	ll	ll	lm	ll	lm	lm	ll	lm	ll	lm	lm	ll	lm	--	ll	lm	ll	ll	lm	ll	lm	lm
Contig_88910	<lmxll>	lm	lm	lm	lm	lm	lm	ll	ll	ll	ll	ll	ll	lm	lm	lm	ll	ll	ll	lm	ll	ll	ll	ll	lm	lm	lm	lm	ll	ll	ll	lm	lm	lm	lm	ll	lm	lm	ll	lm	ll	lm	ll	ll	lm	lm	lm	ll	ll
Contig_20391	<lmxll>	lm	ll	ll	lm	ll	ll	ll	ll	ll	lm	lm	ll	ll	ll	ll	ll	ll	ll	ll	lm	ll	ll	lm	lm	lm	lm	ll	ll	ll	lm	lm	lm	lm	lm	lm	lm	ll	lm	ll	lm	ll	ll	lm	lm	ll	lm	lm	lm
Soc760	<nnxnp>	nn	np	nn	nn	np	np	nn	np	np	np	np	nn	np	nn	np	nn	nn	nn	nn	np	np	np	np	np	nn	nn	np	nn	nn	nn	np	np	nn	nn	nn	nn	np	np	np	np	nn	nn	nn	nn	nn	nn	nn	nn
Contig_15702	<lmxll>	ll	lm	lm	ll	--	ll	--	ll	lm	lm	lm	ll	ll	ll	ll	ll	ll	ll	ll	ll	lm	ll	ll	ll	lm	ll	lm	lm	ll	--	ll	ll	lm	lm	lm	--	lm	lm	lm	--	ll	ll	lm	lm	lm	ll	lm	lm
Contig_36164	<nnxnp>	nn	np	np	nn	nn	np	np	nn	np	nn	np	nn	nn	np	nn	np	nn	nn	np	nn	np	nn	np	np	np	np	np	nn	nn	np	nn	nn	nn	np	np	np	np	np	nn	nn	np	nn	nn	np	nn	np	np	nn
Contig_1597	<nnxnp>	nn	nn	np	np	np	np	np	nn	np	nn	nn	nn	nn	nn	nn	np	np	np	nn	nn	np	nn	nn	nn	np	np	nn	nn	nn	np	np	np	nn	nn	nn	np	np	nn	np	np	nn	np	nn	nn	nn	np	nn	np
Contig_21282	<efxeg>	eg	eg	eg	eg	eg	eg	fg	ee	fg	ef	ee	eg	fg	ef	fg	ef	ee	eg	eg	fg	ee	ee	fg	eg	fg	fg	eg	ee	fg	ef	ef	ef	eg	ef	ef	fg	ee	fg	fg	ee	fg	fg	fg	ee	ee	ee	eg	eg
Soc979	<lmxll>	ll	ll	lm	ll	lm	lm	lm	ll	ll	--	lm	ll	lm	lm	ll	lm	ll	ll	ll	lm	ll	ll	ll	ll	ll	ll	ll	ll	ll	lm	lm	lm	ll	ll	lm	ll	lm	lm	ll	lm	lm	lm	ll	ll	lm	lm	lm	ll
Contig_41834	<nnxnp>	np	nn	--	np	--	np	nn	np	np	--	--	np	np	np	nn	nn	nn	np	nn	np	nn	np	--	np	np	nn	nn	np	np	np	nn	nn	--	np	np	nn	nn	np	--	--	nn	nn	np	--	np	nn	np	np
Contig_10515	<lmxll>	lm	ll	lm	lm	ll	ll	lm	lm	lm	lm	lm	ll	lm	lm	ll	ll	ll	ll	lm	lm	ll	lm	ll	ll	ll	ll	ll	ll	lm	lm	ll	ll	lm	ll	ll	ll	lm	lm	ll	lm	lm	lm	ll	lm	ll	lm	lm	lm
Soc560	<lmxll>	lm	lm	lm	lm	ll	ll	lm	ll	lm	lm	lm	ll	ll	ll	ll	ll	ll	ll	lm	ll	lm	lm	ll	lm	ll	ll	lm	ll	lm	lm	lm	lm	lm	lm	lm	ll	lm	lm	ll	ll	lm	lm	lm	ll	ll	ll	lm	ll
Soc1140	<lmxll>	ll	lm	lm	ll	ll	ll	lm	ll	ll	lm	lm	ll	ll	ll	lm	lm	ll	ll	lm	ll	ll	lm	lm	ll	ll	ll	ll	lm	ll	ll	ll	ll	lm	ll	lm	ll	lm	ll	lm	ll	ll	ll	ll	lm	ll	ll	ll	lm
Contig_4040	<lmxll>	ll	lm	ll	ll	--	ll	ll	ll	ll	lm	ll	ll	lm	ll	ll	lm	lm	ll	ll	lm	lm	ll	lm	ll	ll	ll	ll	ll	lm	ll	lm	ll	lm	ll	ll	ll	lm	--	ll	ll	lm	ll	lm	lm	lm	ll	ll	ll
Contig_6681	<efxeg>	eg	ee	eg	fg	ee	eg	ee	eg	ee	ef	fg	ee	eg	fg	eg	ee	ee	ef	fg	ee	fg	eg	eg	eg	eg	ee	ef	eg	fg	ef	ef	fg	eg	ef	fg	eg	ee	ef	fg	ef	ef	ef	eg	ee	eg	eg	eg	ef
Contig_19379	<efxeg>	eg	ee	eg	fg	ef	eg	ee	eg	fg	ee	ee	fg	fg	ee	eg	ef	ee	fg	fg	eg	ee	fg	fg	fg	fg	fg	eg	eg	ef	fg	eg	eg	eg	ef	ee	ef	ee	ee	eg	ef	ef	fg	ef	ee	ee	ef	fg	ef
Contig_72330	<abxcd>	ac	ac	ad	ad	ac	bc	ac	ac	bd	bd	bc	bd	bc	ad	bc	bc	bd	ac	bd	bd	bd	ad	ac	ad	ac	bd	bd	ac	bd	ad	bc	bc	bd	ad	bc	bd	bc	bc	ad	bd	bd	bd	ad	ad	bd	ad	bc	bd
Contig_37515	<efxeg>	eg	ee	ef	fg	fg	ee	ef	eg	ee	fg	ee	ee	eg	ef	fg	ef	fg	eg	ef	eg	ef	fg	ee	ef	ee	ef	ee	fg	eg	ef	fg	fg	eg	ef	ee	ee	ef	ef	eg	fg	ef	fg	fg	fg	eg	ef	ef	fg
Contig_3753	<lmxll>	ll	ll	ll	lm	--	--	--	ll	lm	--	ll	ll	lm	ll	--	lm	ll	lm	lm	lm	ll	lm	lm	lm	lm	ll	ll	ll	lm	lm	ll	ll	lm	ll	lm	lm	ll	--	ll	ll	ll	lm	lm	ll	ll	lm	lm	lm
Soc1059	<nnxnp>	nn	np	nn	nn	nn	np	np	nn	nn	np	nn	nn	nn	np	nn	np	np	nn	nn	np	np	nn	np	np	nn	np	nn	np	np	nn	nn	nn	np	np	np	np	nn	nn	nn	nn	nn	nn	nn	nn	nn	np	np	np
Soc901	<abxcd>	ad	bc	ad	ac	bd	bd	bd	bd	bc	ad	ad	bc	bc	bd	bc	ac	ac	bd	ac	ad	bc	ac	bc	ac	bd	bd	ac	bd	ac	bc	bd	bd	bc	ac	ac	ad	bc	ad	bc	ad	bd	ad	bd	bc	bd	bc	ad	ac
Contig_3074	<efxeg>	eg	ef	ef	eg	fg	ef	ef	fg	ef	ee	eg	ef	ef	fg	fg	fg	fg	fg	ef	ee	fg	fg	eg	ee	eg	ee	ef	ef	fg	eg	ee	ee	eg	ee	eg	ee	fg	ee	ef	ee	fg	fg	eg	ee	fg	eg	eg	ee
Soc971	<nnxnp>	np	nn	np	np	np	nn	nn	nn	np	np	nn	nn	nn	nn	np	nn	nn	nn	np	np	np	np	nn	np	np	nn	np	np	nn	np	nn	np	np	nn	np	nn	np	nn	nn	np	nn	np	np	np	nn	np	nn	np
Contig_5473	<lmxll>	ll	lm	ll	ll	ll	lm	ll	lm	lm	lm	ll	ll	lm	ll	lm	lm	ll	ll	ll	lm	lm	lm	ll	lm	ll	ll	ll	ll	ll	ll	lm	lm	ll	ll	lm	ll	ll	--	lm	lm	ll	lm	lm	ll	lm	ll	lm	lm
Contig_13115	<efxeg>	ee	ee	fg	fg	fg	fg	fg	ef	eg	ef	ef	ee	ee	ee	ef	fg	fg	eg	ee	ee	fg	ee	ee	ef	eg	eg	ef	ef	ef	eg	eg	fg	ef	ee	eg	eg	eg	ee	eg	fg	fg	eg	ee	ee	ef	fg	ee	eg
Contig_75852	<lmxll>	ll	lm	ll	ll	ll	lm	ll	ll	ll	ll	lm	lm	lm	ll	lm	lm	ll	ll	ll	ll	lm	ll	ll	lm	lm	lm	lm	lm	ll	ll	lm	lm	ll	lm	lm	ll	lm	lm	ll	lm	ll	lm	ll	ll	lm	ll	ll	ll
Soc619	<efxeg>	eg	ee	eg	fg	eg	ef	ef	fg	eg	fg	eg	ef	eg	ee	fg	ef	ef	ef	eg	ef	eg	ef	ee	ee	ef	ee	ef	eg	ef	eg	ef	ef	eg	eg	ee	fg	fg	ee	ee	ee	ee	fg	ee	eg	eg	ee	ee	ee
Soc409	<efxeg>	eg	ee	fg	fg	eg	eg	fg	eg	eg	fg	eg	ee	ee	eg	fg	eg	fg	fg	ef	eg	eg	ef	fg	ef	ee	eg	ef	ef	ee	ef	ee	eg	eg	fg	eg	ee	ee	eg	fg	fg	ef	ee	eg	ef	fg	eg	ef	fg
Soc504	<abxcd>	bc	bc	bc	bd	bc	bc	bd	ac	ac	bd	ac	bc	ac	bd	bc	bd	bc	bd	bc	ac	ac	bc	ad	bc	bc	ad	bd	ad	ac	ac	ac	ad	bd	ad	ad	ac	ac	ac	ac	bc	bc	ad	bc	bc	bc	ac	bc	ad
Contig_11817	<lmxll>	lm	ll	ll	ll	lm	ll	ll	ll	ll	ll	lm	lm	ll	ll	lm	ll	ll	lm	lm	lm	lm	ll	ll	ll	ll	lm	lm	lm	ll	ll	ll	lm	lm	lm	ll	lm	ll	lm	ll	ll	ll	lm	lm	lm	lm	lm	lm	ll
Soc404	<efxeg>	ef	ef	ef	fg	ee	ee	fg	ee	fg	ef	ef	ee	eg	eg	eg	eg	ee	ee	fg	eg	fg	fg	eg	fg	ee	eg	fg	eg	fg	ef	ef	ef	fg	ef	ef	eg	fg	fg	eg	ee	ef	ef	ef	ee	ee	eg	fg	ee
Contig_30256	<abxcd>	ad	bc	ac	bd	ac	bd	--	--	ad	ac	ac	ad	ac	ac	bd	bd	ad	bd	ac	bc	ad	bc	bd	bc	ac	ad	ac	ad	bd	ac	bd	ad	bd	bc	ac	bc	--	bc	ac	ad	ac	ad	bd	ac	ad	bd	ac	bc
Soc1157	<nnxnp>	np	np	--	nn	np	nn	np	nn	nn	nn	np	nn	nn	np	nn	np	nn	nn	nn	np	nn	nn	nn	nn	nn	nn	np	nn	np	nn	nn	nn	np	np	nn	np	np	np	--	np	np	nn	nn	np	np	nn	nn	nn
Soc1073	<lmxll>	lm	lm	lm	ll	lm	ll	ll	ll	lm	ll	lm	ll	lm	lm	ll	ll	ll	ll	lm	ll	lm	ll	lm	lm	ll	lm	ll	lm	ll	lm	ll	ll	lm	lm	lm	ll	ll	lm	lm	ll	lm	ll	lm	lm	lm	lm	lm	lm
Contig_27414	<lmxll>	ll	lm	lm	lm	lm	lm	lm	lm	lm	ll	ll	ll	lm	ll	lm	ll	ll	ll	ll	lm	lm	ll	lm	ll	lm	lm	ll	ll	ll	lm	lm	lm	ll	ll	ll	lm	lm	ll	lm	lm	ll	ll	lm	lm	lm	lm	ll	ll
Contig_12459	<nnxnp>	nn	np	np	np	nn	np	np	nn	nn	nn	nn	nn	nn	np	nn	nn	np	nn	np	np	nn	np	nn	np	np	nn	nn	np	np	np	np	nn	np	np	np	np	np	nn	nn	nn	nn	np	np	nn	np	np	np	np
Soc509	<abxcd>	bd	ad	bd	bc	ac	ac	bc	bd	bd	bd	bd	ac	bc	bd	ad	ac	bc	ac	bd	bc	ad	bc	ad	ac	ad	ac	ac	ad	bc	bd	ac	ad	bd	ac	ad	bd	bd	bd	ac	bd	bd	bd	ac	bd	ac	bc	bc	ac
Contig_8141	<nnxnp>	nn	nn	nn	nn	nn	nn	nn	np	nn	np	np	nn	np	np	np	nn	np	nn	nn	nn	np	np	nn	np	nn	nn	np	np	np	np	np	nn	np	np	np	nn	np	np	np	np	nn	np	np	np	np	nn	nn	np
Contig_57197	<efxeg>	ef	fg	ef	ee	ee	eg	eg	ef	ee	ef	ef	eg	eg	fg	ef	eg	eg	eg	ee	eg	ee	eg	ef	fg	eg	fg	eg	fg	eg	fg	eg	eg	ef	ee	fg	ee	ee	--	--	eg	eg	ee	fg	ee	--	fg	eg	--
Contig_97595	<nnxnp>	nn	nn	np	np	np	np	np	nn	np	nn	nn	nn	nn	nn	nn	np	np	np	nn	nn	np	nn	nn	nn	np	np	nn	nn	nn	np	np	np	nn	nn	nn	np	np	--	np	np	nn	np	nn	nn	nn	np	nn	np
Contig_41729	<nnxnp>	nn	np	nn	nn	nn	np	nn	nn	nn	np	nn	nn	np	np	nn	nn	np	nn	nn	np	np	np	nn	np	np	np	nn	nn	np	nn	nn	nn	np	np	nn	nn	np	np	np	nn	np	np	np	nn	np	np	nn	nn
Contig_30481	<nnxnp>	nn	nn	nn	nn	nn	nn	nn	nn	nn	np	nn	nn	np	np	np	np	nn	np	nn	nn	nn	np	np	nn	np	nn	nn	nn	np	nn	np	np	np	np	nn	nn	np	np	np	np	np	nn	np	np	np	nn	np	nn
Contig_1974	<efxeg>	fg	eg	ef	ee	fg	ee	ee	ef	ef	fg	fg	ef	fg	fg	ee	ee	ef	ee	fg	eg	ef	eg	ee	eg	ef	ef	fg	fg	eg	ef	ee	ef	ee	eg	fg	ee	ef	eg	ef	ef	fg	ef	eg	fg	ef	ee	fg	ee
Contig_21790	<efxeg>	ef	ee	ee	fg	ee	ef	eg	ef	eg	eg	eg	ef	ee	fg	ef	ef	fg	ef	fg	fg	fg	fg	ee	fg	ef	ef	ef	eg	fg	ee	ef	eg	fg	ee	eg	fg	eg	fg	ef	eg	fg	eg	fg	eg	eg	ef	eg	fg
Soc671	<abxcd>	bc	bd	bd	ac	bc	bc	ad	ad	bc	bd	ad	ad	ac	bd	bd	bc	ac	ad	ac	bc	ac	bc	bc	bd	ac	ac	bd	ac	bc	bd	ad	ad	ac	ac	ac	bc	bd	ad	bc	ac	bd	ad	bd	ad	bd	ac	bc	bc
Contig_21092	<nnxnp>	nn	np	np	nn	np	nn	np	nn	nn	np	np	np	np	np	np	nn	np	nn	np	nn	nn	np	nn	nn	nn	np	nn	np	np	nn	nn	np	nn	np	nn	np	np	nn	nn	np	nn	nn	np	np	np	np	nn	nn
Soc1091	<efxeg>	ef	fg	fg	ee	ef	fg	eg	eg	fg	fg	eg	ee	ee	fg	fg	fg	ef	eg	ee	fg	ee	ef	ef	fg	ee	ee	fg	ee	ef	fg	eg	eg	ee	eg	ee	fg	fg	ee	ef	ee	eg	eg	fg	eg	ef	ee	ef	ee
Contig_32096	<efxeg>	fg	--	eg	eg	--	eg	eg	eg	ee	--	ef	ef	ee	ef	--	ef	fg	fg	ef	ee	ee	fg	ef	ef	ee	--	ef	ef	fg	fg	eg	eg	ef	fg	fg	eg	eg	fg	ee	eg	fg	eg	ee	ee	eg	ee	fg	ef
Soc935	<abxcd>	ac	bd	bd	ac	bd	bd	bc	ad	ac	bc	bc	ad	bd	bc	ad	bd	ac	ad	ac	ac	ac	ac	bd	ac	ad	ad	ad	bc	ac	bd	bd	bc	ac	ad	bc	ac	bc	ac	ad	bc	bc	bc	ac	bc	bc	bd	bc	ac
Contig_4126	<efxeg>	eg	ef	ee	ee	eg	eg	eg	ee	eg	fg	ee	ef	fg	eg	eg	fg	fg	eg	eg	ef	fg	ee	fg	eg	ee	ee	eg	ee	fg	ee	fg	eg	ef	ee	eg	ee	fg	eg	ee	ee	ee	eg	fg	ef	fg	ee	eg	eg
Contig_18025	<efxeg>	ee	fg	ef	ef	ef	fg	eg	fg	ef	ef	fg	fg	eg	eg	ee	eg	eg	fg	ef	ee	ee	ee	fg	eg	ef	eg	ef	ee	eg	ef	fg	ee	ef	eg	ef	eg	ef	fg	eg	ef	fg	ee	ee	ee	fg	ee	fg	ee
Contig_21531	<nnxnp>	nn	nn	nn	np	--	nn	nn	nn	np	np	np	nn	np	np	nn	np	nn	nn	np	nn	nn	np	np	nn	np	np	nn	nn	np	np	np	nn	nn	np	np	nn	np	nn	np	np	nn	nn	nn	nn	nn	np	np	nn
Contig_28764	<lmxll>	ll	ll	ll	ll	ll	ll	lm	ll	lm	lm	ll	ll	lm	ll	--	lm	ll	ll	ll	lm	ll	ll	lm	ll	lm	lm	ll	ll	lm	lm	lm	lm	ll	lm	lm	lm	ll	lm	--	ll	lm	--	lm	ll	--	ll	lm	ll
Contig_70761	<nnxnp>	np	np	np	np	--	np	--	np	nn	nn	np	np	np	np	np	nn	np	nn	nn	np	nn	np	nn	np	nn	np	nn	nn	np	np	np	np	np	nn	nn	nn	nn	nn	np	nn	nn	nn	np	np	nn	nn	nn	np
Contig_49213	<nnxnp>	nn	np	np	nn	nn	np	np	nn	np	np	nn	np	np	nn	nn	nn	nn	nn	nn	np	nn	nn	nn	np	nn	np	nn	np	nn	nn	np	np	np	np	nn	np	nn	np	np	np	nn	nn	nn	np	nn	nn	nn	nn
Soc1125	<abxcd>	ac	ac	ac	bc	ad	ac	ad	bd	bd	bd	ad	bc	bc	bc	bc	bc	ac	bc	ac	bc	bd	ac	bd	ac	ad	ac	bc	ad	bc	bd	ac	ad	bd	ad	bd	bd	ad	bd	bc	bd	ad	bc	bd	ad	bc	ad	ad	ac
Contig_36756	<lmxll>	ll	ll	ll	lm	ll	ll	ll	ll	ll	lm	ll	ll	ll	ll	lm	lm	ll	ll	lm	lm	lm	ll	lm	lm	ll	ll	lm	ll	lm	ll	ll	ll	lm	ll	ll	lm	ll	ll	lm	lm	ll	lm	lm	ll	ll	ll	lm	ll
Soc721	<abxcd>	ac	ad	bd	ac	bd	bd	bc	ad	ac	bc	bc	ad	ad	bc	ad	bd	ac	ad	bc	bc	ac	ac	ad	ac	ad	ad	ad	ac	ac	bd	bd	ac	ac	ad	bc	ac	bc	bc	ad	bc	bc	bc	ac	ac	bc	bd	bc	ac
Contig_1949	<nnxnp>	np	nn	np	np	nn	nn	np	np	np	np	np	np	nn	np	np	np	nn	np	np	nn	np	np	nn	np	nn	nn	nn	np	nn	nn	nn	np	np	nn	np	np	nn	nn	np	np	np	np	nn	np	np	nn	np	nn
Contig_32263	<efxeg>	fg	ef	fg	eg	eg	ee	ee	eg	fg	eg	fg	ee	fg	ef	eg	ee	ee	ee	eg	ee	eg	ee	ef	ef	ee	ef	ee	ef	ee	ef	ee	ee	fg	fg	ef	eg	eg	--	ef	ef	ef	eg	ef	fg	fg	ef	ef	ef
Soc593	<abxcd>	bc	ad	bc	bc	ac	ac	bc	bd	bd	bd	bd	ad	bd	bd	ad	ad	ac	ac	bd	bc	ad	bc	ac	ac	ad	ac	ac	ac	bd	bc	ad	ad	bc	ac	ac	ad	bc	bd	ac	bd	bc	bc	ac	bd	ad	bc	bc	bc
Contig_2167	<lmxll>	ll	lm	ll	lm	ll	lm	ll	ll	lm	ll	ll	ll	lm	lm	ll	lm	ll	ll	ll	ll	ll	lm	ll	ll	lm	ll	lm	ll	ll	ll	lm	ll	ll	ll	ll	lm	ll	--	lm	lm	lm	--	ll	lm	lm	lm	lm	lm
Soc437	<abxcd>	bd	bd	bd	bc	ad	ad	bc	ad	bc	bd	bd	ad	ac	ac	ac	ac	ad	ad	bc	ac	bc	bc	ac	bc	ad	ac	bc	ac	bc	bd	bd	bd	bc	bd	bd	ac	bc	bc	ac	ad	bd	bd	bd	ad	ad	ac	bc	ad
Contig_14601	<lmxll>	ll	ll	lm	lm	ll	ll	lm	ll	ll	lm	ll	ll	ll	ll	lm	ll	lm	lm	lm	ll	ll	--	lm	lm	ll	ll	lm	lm	ll	--	ll	ll	ll	lm	ll	ll	ll	ll	lm	lm	lm	ll	ll	lm	lm	ll	lm	lm
Contig_64871	<nnxnp>	np	np	np	np	nn	np	np	nn	nn	nn	nn	nn	np	nn	np	nn	nn	np	np	np	np	nn	np	np	np	np	np	nn	np	nn	nn	nn	np	nn	np	np	nn	np	np	nn	np	nn	nn	nn	nn	nn	np	np
Contig_14611	<nnxnp>	nn	np	np	nn	np	np	np	nn	np	nn	np	nn	nn	np	np	nn	nn	np	nn	nn	nn	nn	nn	np	np	np	nn	nn	np	np	np	nn	nn	nn	nn	np	nn	np	np	nn	np	nn	np	np	nn	nn	nn	np
Contig_448	<nnxnp>	np	nn	np	np	np	np	np	np	np	np	np	np	nn	np	np	np	np	np	nn	np	np	nn	np	nn	nn	np	nn	nn	nn	nn	nn	np	np	np	np	nn	nn	np	np	np	nn	nn	np	nn	np	np	nn	np
Contig_10966	<lmxll>	lm	ll	ll	ll	ll	ll	lm	lm	ll	lm	lm	lm	lm	ll	lm	lm	lm	lm	ll	lm	ll	ll	lm	ll	lm	lm	ll	ll	lm	ll	lm	ll	ll	lm	ll	ll	lm	ll	ll	ll	ll	lm	ll	lm	ll	ll	ll	lm
Contig_39193	<nnxnp>	nn	np	nn	nn	nn	np	np	np	nn	nn	np	np	np	np	nn	np	np	np	nn	nn	nn	nn	np	np	nn	np	nn	nn	np	nn	np	nn	nn	np	nn	np	nn	np	np	nn	np	nn	nn	nn	np	nn	np	nn
Contig_13052	<nnxnp>	nn	nn	nn	np	np	np	np	nn	nn	nn	nn	np	np	nn	nn	np	np	np	nn	np	nn	np	nn	np	nn	np	np	nn	np	nn	np	nn	nn	np	nn	nn	nn	nn	np	nn	nn	nn	np	nn	np	np	np	np
Contig_8886	<nnxnp>	np	nn	np	nn	np	np	--	np	np	nn	np	np	np	nn	np	nn	np	np	np	np	np	np	nn	nn	np	nn	np	nn	nn	np	np	np	nn	nn	nn	np	np	np	np	np	np	nn	np	np	np	nn	nn	nn
Contig_1924	<lmxll>	ll	lm	ll	ll	ll	lm	--	--	ll	ll	ll	ll	ll	lm	lm	ll	lm	ll	ll	ll	lm	ll	ll	ll	lm	ll	ll	ll	lm	ll	lm	lm	lm	ll	lm	lm	--	--	lm	lm	ll	ll	ll	ll	--	ll	ll	ll
Soc641	<abxcd>	ac	ad	ad	ac	ad	ac	bd	bd	bc	bd	bd	bd	ad	ad	ad	bc	bc	bc	ad	bc	bc	bd	bc	ad	ac	ad	ac	bd	bd	bc	ac	ad	ad	ad	bc	ad	ad	bc	ac	ad	ac	bc	bd	ad	ad	ad	bd	bc
Contig_14136	<nnxnp>	nn	nn	nn	nn	nn	nn	nn	nn	nn	np	nn	nn	np	np	np	np	nn	np	nn	nn	nn	np	np	nn	np	nn	nn	nn	np	nn	np	np	np	np	nn	nn	--	--	np	np	nn	--	np	np	np	nn	np	nn
Contig_2757	<efxeg>	fg	eg	ef	fg	fg	eg	ef	ef	ef	fg	eg	fg	eg	fg	--	eg	fg	fg	ef	ef	eg	ef	ef	eg	ee	eg	ef	ee	fg	fg	ee	eg	ef	ee	ee	fg	eg	eg	fg	eg	fg	fg	fg	ef	eg	ef	fg	ef
Contig_10013	<lmxll>	lm	ll	lm	ll	lm	ll	lm	lm	ll	lm	lm	lm	ll	ll	lm	ll	lm	lm	lm	lm	lm	ll	lm	lm	ll	lm	ll	lm	lm	lm	ll	lm	lm	lm	lm	ll	lm	ll	ll	--	ll	ll	lm	ll	ll	ll	ll	ll
Contig_13642	<nnxnp>	np	np	np	nn	np	nn	np	nn	nn	np	np	nn	nn	np	nn	np	np	nn	nn	nn	nn	nn	nn	nn	nn	nn	np	nn	np	nn	nn	nn	np	np	nn	np	np	np	np	np	np	nn	nn	np	np	np	nn	nn
Contig_1525	<lmxll>	ll	ll	ll	lm	ll	ll	ll	ll	ll	lm	ll	ll	ll	ll	lm	ll	ll	ll	lm	ll	lm	ll	lm	lm	ll	lm	lm	lm	lm	ll	ll	ll	lm	ll	ll	lm	ll	lm	lm	--	ll	ll	ll	ll	ll	ll	ll	ll
Contig_14304	<lmxll>	ll	lm	lm	lm	lm	lm	lm	lm	lm	ll	ll	ll	lm	ll	--	ll	ll	ll	ll	lm	lm	ll	ll	ll	lm	lm	ll	ll	ll	ll	lm	lm	ll	ll	ll	lm	lm	ll	lm	lm	ll	lm	lm	lm	lm	lm	ll	ll
Contig_25130	<lmxll>	lm	ll	lm	ll	lm	ll	lm	lm	ll	lm	lm	lm	ll	ll	lm	ll	lm	lm	lm	lm	lm	ll	lm	lm	ll	lm	ll	lm	lm	lm	ll	lm	lm	lm	lm	ll	lm	--	ll	ll	ll	--	lm	ll	ll	ll	ll	ll
Contig_129	<efxeg>	eg	fg	ee	ef	ee	ef	ef	fg	ee	eg	eg	fg	eg	eg	fg	ef	ef	ef	eg	fg	ee	fg	eg	eg	ee	ee	eg	fg	fg	ef	ee	ee	fg	fg	ee	ee	ee	fg	ee	ee	fg	ee	fg	eg	eg	ef	eg	ef
Contig_8511	<lmxll>	ll	ll	ll	lm	ll	ll	lm	lm	ll	ll	lm	lm	lm	ll	ll	ll	ll	lm	lm	ll	lm	ll	ll	ll	lm	lm	ll	lm	ll	ll	lm	lm	lm	lm	lm	ll	ll	lm	ll	lm	ll	lm	ll	lm	ll	lm	ll	ll
Contig_52215	<efxeg>	ef	--	ef	ee	--	fg	--	eg	fg	--	eg	--	fg	--	eg	ee	--	ee	--	fg	--	fg	eg	fg	ef	ef	--	--	ee	ee	fg	eg	ef	ee	ef	ef	eg	eg	fg	eg	ee	--	ef	ee	ef	ef	ee	ef
Contig_14312	<nnxnp>	nn	nn	np	nn	nn	nn	nn	np	nn	np	np	nn	np	nn	np	nn	np	nn	nn	nn	np	np	nn	np	nn	nn	np	np	np	np	np	nn	np	np	np	nn	nn	np	np	nn	nn	np	np	np	np	nn	nn	np
Contig_7193	<efxeg>	ef	eg	ee	ee	ee	ee	ee	ee	eg	ef	fg	fg	eg	ef	eg	fg	fg	ef	fg	ee	eg	fg	fg	fg	eg	ee	fg	ef	fg	eg	ee	ee	fg	ef	fg	ee	ee	ef	eg	ee	ef	ee	ee	eg	ee	eg	ef	fg
Contig_772	<nnxnp>	nn	nn	nn	nn	nn	nn	nn	np	nn	np	np	nn	nn	np	nn	np	np	nn	np	nn	np	np	nn	nn	nn	nn	nn	np	nn	np	np	np	nn	np	np	nn	np	nn	nn	np	nn	nn	nn	np	np	np	nn	nn
Contig_92314	<lmxll>	lm	lm	lm	ll	lm	lm	lm	lm	lm	ll	ll	lm	lm	ll	lm	lm	lm	ll	ll	lm	ll	--	lm	lm	lm	lm	ll	lm	ll	--	ll	ll	lm	ll	ll	lm	lm	ll	ll	ll	ll	ll	lm	lm	lm	lm	lm	ll
Contig_15052	<nnxnp>	np	nn	nn	nn	np	nn	nn	np	np	np	np	np	np	nn	np	np	nn	np	nn	nn	np	nn	np	nn	nn	np	np	nn	nn	nn	nn	np	nn	nn	nn	nn	nn	np	np	np	np	np	nn	np	nn	np	nn	np
Contig_42800	<efxeg>	ee	eg	eg	eg	fg	ef	--	ef	ee	eg	eg	ef	fg	fg	ef	fg	ef	ef	eg	fg	eg	ee	ef	eg	ef	ef	ee	fg	ee	ee	eg	ee	ee	ee	ee	fg	--	eg	ef	ef	ee	--	eg	fg	fg	fg	eg	--
Contig_27026	<efxeg>	ef	ee	ee	ee	fg	ef	ee	ef	eg	fg	ef	ee	ee	ee	ee	fg	ee	eg	fg	ee	eg	ee	eg	ef	fg	ef	eg	eg	ef	ee	ee	ee	ee	eg	fg	eg	eg	eg	ef	fg	fg	fg	ef	ef	eg	eg	eg	ef
Contig_19130	<nnxnp>	np	nn	np	np	np	np	nn	np	np	np	np	np	np	np	nn	nn	nn	np	nn	np	nn	np	np	np	np	nn	nn	np	np	np	nn	nn	np	np	np	nn	--	--	--	np	nn	nn	np	np	--	nn	np	--
Contig_25552	<lmxll>	lm	lm	ll	ll	ll	ll	ll	lm	lm	ll	ll	lm	lm	lm	ll	ll	ll	lm	lm	lm	ll	lm	lm	ll	lm	lm	ll	ll	ll	lm	lm	ll	ll	lm	lm	lm	lm	lm	ll	ll	ll	lm	lm	lm	ll	ll	lm	lm
Contig_3783	<lmxll>	ll	lm	ll	lm	ll	ll	lm	lm	ll	ll	ll	ll	lm	ll	ll	lm	ll	lm	ll	ll	ll	ll	lm	ll	ll	lm	ll	lm	lm	lm	lm	lm	ll	ll	ll	ll	lm	--	lm	ll	lm	ll	ll	ll	lm	ll	ll	lm
Contig_29580	<lmxll>	ll	lm	lm	lm	lm	ll	ll	ll	lm	lm	lm	lm	lm	ll	lm	lm	ll	lm	lm	ll	lm	ll	lm	lm	lm	ll	lm	ll	lm	lm	lm	ll	ll	lm	lm	ll	ll	ll	ll	lm	lm	ll	ll	lm	ll	lm	ll	lm
Soc1103	<nnxnp>	nn	nn	np	nn	nn	nn	nn	np	nn	np	np	nn	np	np	np	nn	np	nn	nn	nn	np	np	nn	np	nn	nn	np	np	np	np	np	nn	np	np	np	nn	np	np	np	nn	nn	np	np	np	np	nn	nn	np
Contig_102220	<abxcd>	ac	ad	ad	ac	ad	ac	--	--	ac	bd	bd	bd	bd	ad	bd	bc	bc	bc	ad	bc	bc	ad	bc	ac	ac	ad	ac	ad	--	bc	ac	ad	ad	ad	bc	ad	bd	ac	ac	ad	ac	bc	bd	bd	ad	ad	ad	bc
Contig_95374	<efxeg>	eg	fg	fg	ee	eg	fg	fg	ef	ef	ee	ee	ef	ef	fg	ef	eg	ef	ee	eg	eg	ef	ef	ee	ee	eg	ef	fg	eg	eg	ee	ef	ef	eg	fg	ee	eg	fg	eg	ef	ef	fg	ee	ee	fg	fg	ee	ee	ee
Contig_41325	<efxeg>	ef	eg	ee	ee	ee	ef	ef	fg	eg	ee	ee	eg	eg	ef	ee	ee	fg	ee	fg	ef	eg	--	eg	eg	ee	ef	fg	fg	ee	--	eg	ef	ef	ee	ee	--	fg	fg	ef	--	eg	ef	ee	ee	fg	ee	fg	ee
Contig_11500	<lmxll>	ll	ll	ll	lm	ll	ll	ll	ll	ll	lm	lm	ll	ll	lm	ll	ll	ll	lm	lm	ll	lm	ll	ll	ll	ll	ll	lm	ll	lm	lm	lm	lm	ll	lm	lm	ll	ll	lm	lm	lm	lm	lm	ll	ll	ll	ll	ll	lm
Contig_14121	<efxeg>	ef	eg	fg	ee	fg	eg	fg	ef	eg	fg	fg	ef	ee	eg	fg	ee	ef	eg	ef	ef	ef	ee	ef	fg	eg	fg	ee	ef	fg	fg	eg	ef	ef	ef	ef	eg	ef	eg	eg	ee	eg	ee	fg	eg	ee	ee	ee	eg
Contig_63635	<nnxnp>	nn	np	np	np	--	nn	--	--	nn	nn	np	np	nn	nn	--	nn	nn	nn	nn	np	nn	np	nn	nn	np	np	nn	np	nn	np	nn	nn	np	np	nn	np	nn	--	--	np	np	nn	nn	--	nn	np	nn	np
Soc535	<efxeg>	ef	fg	ee	ee	fg	ef	ee	ee	fg	ee	fg	fg	ef	eg	ef	eg	fg	ef	eg	ef	ee	ee	fg	ee	ef	eg	eg	ee	ef	eg	eg	ef	ee	eg	fg	ef	eg	eg	fg	eg	eg	eg	eg	ee	fg	eg	eg	fg
Contig_868	<nnxnp>	nn	np	np	nn	np	nn	nn	nn	np	nn	np	np	nn	np	nn	np	nn	nn	np	nn	nn	nn	np	np	nn	np	np	nn	nn	np	np	nn	nn	np	np	np	np	np	nn	np	np	np	np	nn	nn	np	np	nn
Soc430	<abxcd>	ad	ad	ad	bd	ac	ad	bd	bc	bc	bc	ac	bd	bd	bd	bd	bd	ad	bd	ad	bd	bc	ad	bc	ad	ac	ad	bd	ac	bd	bc	ad	ac	bc	ac	bc	bc	ac	bc	bd	bc	ac	bd	bc	ac	bd	ac	ac	ad
Contig_13528	<nnxnp>	np	nn	nn	np	np	nn	nn	np	nn	np	nn	nn	np	nn	np	nn	np	np	nn	np	nn	np	nn	nn	nn	nn	nn	np	np	nn	np	np	np	nn	nn	nn	nn	--	np	np	nn	np	np	np	np	nn	nn	np
Contig_78791	<lmxll>	ll	lm	lm	lm	ll	ll	lm	lm	ll	ll	ll	lm	lm	ll	lm	lm	ll	lm	ll	lm	ll	--	lm	lm	lm	lm	lm	ll	ll	--	lm	lm	ll	ll	lm	lm	ll	ll	lm	--	lm	lm	ll	lm	lm	lm	ll	lm
Contig_3045	<nnxnp>	np	np	np	nn	np	np	nn	np	np	nn	np	np	np	nn	np	nn	np	np	np	np	np	np	nn	np	np	nn	np	nn	nn	np	np	np	nn	nn	nn	np	np	np	np	np	np	nn	np	np	np	np	np	nn
Contig_5883	<efxeg>	ef	eg	ef	ef	ef	fg	fg	ee	ee	fg	ef	ef	ee	fg	ef	eg	fg	ee	ef	fg	fg	ef	eg	fg	ef	eg	ef	eg	eg	ee	ee	ee	fg	fg	eg	fg	ee	ef	ee	ef	ef	ef	ef	ef	ee	fg	fg	eg
Contig_57461	<lmxll>	lm	lm	lm	ll	--	lm	--	--	lm	--	lm	lm	lm	--	--	--	--	lm	ll	lm	ll	lm	ll	ll	lm	lm	ll	ll	--	lm	lm	lm	ll	lm	lm	ll	lm	ll	ll	ll	lm	lm	lm	lm	lm	lm	lm	lm
Contig_5374	<efxeg>	ee	fg	ef	ef	--	ee	ee	--	fg	--	ef	fg	fg	ee	ef	ef	eg	ef	eg	ee	fg	eg	fg	fg	ef	ee	fg	--	ef	eg	fg	ee	ee	ef	ef	ee	eg	eg	ee	ef	fg	ee	ef	ef	eg	ef	eg	ef
Soc713	<abxcd>	ad	ac	ad	bd	bc	ad	ac	ad	bd	ac	ac	bd	bd	ac	ad	bc	ac	bd	bd	ad	ac	bd	bd	bd	bd	bd	ad	ad	bc	bd	ad	ad	ad	bc	ac	bc	ac	ac	ac	bc	bc	bd	bc	ac	ac	bc	bd	bc
Contig_57642	<lmxll>	lm	ll	ll	ll	ll	lm	--	lm	ll	ll	ll	ll	ll	lm	ll	ll	lm	ll	ll	lm	ll	lm	ll	ll	ll	lm	ll	lm	ll	ll	ll	lm	lm	ll	ll	lm	lm	lm	lm	ll	ll	lm	lm	ll	lm	ll	lm	ll
Contig_12814	<nnxnp>	np	--	nn	np	--	nn	--	--	nn	np	nn	nn	np	nn	np	nn	np	np	nn	np	nn	np	nn	nn	nn	nn	nn	np	np	nn	np	np	np	nn	nn	nn	nn	nn	np	np	nn	np	np	np	np	nn	nn	np
Soc658	<nnxnp>	nn	nn	nn	nn	nn	nn	np	np	np	nn	nn	nn	nn	nn	np	nn	nn	nn	np	np	nn	np	np	np	np	--	np	np	nn	np	np	nn	np	np	np	nn	nn	nn	nn	nn	nn	nn	nn	np	nn	np	nn	np
Contig_71286	<lmxll>	ll	ll	lm	lm	lm	lm	ll	ll	ll	ll	ll	lm	lm	lm	lm	ll	lm	lm	lm	lm	ll	lm	ll	lm	lm	ll	lm	ll	ll	lm	ll	ll	lm	lm	lm	ll	ll	ll	ll	lm	ll	ll	ll	ll	ll	lm	ll	ll
Soc707	<efxeg>	fg	ee	ef	ee	fg	fg	eg	ef	fg	eg	ee	ee	fg	fg	eg	eg	eg	eg	eg	ee	fg	ee	eg	fg	ee	ef	ef	ee	eg	ee	ef	eg	ef	ef	eg	ef	fg	fg	ef	ef	eg	eg	fg	ef	eg	ee	eg	ef
Contig_17726	<lmxll>	lm	lm	lm	ll	--	lm	--	ll	lm	lm	lm	ll	ll	ll	lm	lm	ll	ll	ll	lm	ll	ll	lm	lm	ll	ll	ll	ll	lm	ll	lm	ll	ll	ll	ll	lm	lm	ll	lm	ll	lm	lm	lm	ll	lm	ll	lm	lm
Contig_40979	<lmxll>	lm	ll	ll	ll	ll	lm	lm	ll	ll	lm	lm	lm	ll	lm	ll	ll	ll	lm	lm	lm	lm	ll	ll	lm	lm	ll	ll	lm	ll	--	ll	ll	lm	ll	lm	lm	lm	lm	ll	--	lm	lm	ll	lm	lm	ll	ll	lm
Contig_54529	<lmxll>	ll	ll	lm	lm	lm	lm	lm	lm	ll	lm	lm	ll	ll	ll	lm	lm	lm	ll	ll	ll	lm	ll	ll	lm	ll	ll	lm	lm	lm	ll	ll	lm	lm	ll	ll	ll	ll	ll	ll	lm	lm	ll	ll	ll	lm	lm	ll	ll
Contig_6812	<abxcd>	ac	ad	bc	bc	ad	ac	bc	bc	ad	bc	ad	ad	ac	bd	ac	bd	ad	ad	bd	ac	bc	bc	ad	bc	ac	bd	bd	bc	ac	bd	bd	ac	bc	bd	ad	ac	bd	bd	ad	bd	bd	bd	bd	bc	ad	bd	bd	ad
Contig_29746	<nnxnp>	np	nn	np	nn	--	np	--	--	np	--	np	np	np	nn	--	nn	np	np	np	np	np	np	nn	np	np	nn	np	nn	nn	np	np	np	nn	nn	nn	np	np	--	--	np	np	--	np	np	np	np	nn	nn
Contig_911	<nnxnp>	np	nn	np	np	np	nn	np	np	np	np	np	np	nn	nn	np	np	nn	np	nn	nn	np	np	np	np	nn	nn	nn	np	nn	nn	nn	np	np	nn	np	np	nn	np	np	np	np	np	nn	np	np	nn	np	nn
Soc929	<abxcd>	bd	bc	ad	ad	bc	bd	ad	ad	bc	ad	bc	bc	bd	ac	bd	ac	bd	bd	ac	bd	ad	ad	bc	ad	bd	ac	ac	ad	bd	ac	ac	bd	ad	ac	bc	bd	ac	ac	bd	ac	ac	ac	ac	ad	bd	ac	ac	bd
Contig_36009	<lmxll>	ll	lm	ll	ll	ll	lm	ll	lm	lm	lm	ll	ll	lm	ll	lm	lm	ll	ll	lm	lm	lm	lm	ll	lm	ll	ll	ll	ll	ll	ll	lm	lm	ll	ll	lm	ll	ll	ll	lm	lm	ll	lm	lm	ll	lm	ll	lm	lm
Soc1040	<nnxnp>	np	np	nn	np	nn	np	np	np	nn	nn	nn	nn	np	nn	np	np	nn	nn	np	np	np	nn	np	--	np	np	nn	np	np	np	nn	np	np	np	np	np	np	np	np	nn	np	nn	nn	np	nn	np	np	np
Soc689	<abxcd>	bc	ac	ac	ac	bd	bc	ac	bc	ad	bd	bc	ac	ac	ac	ac	bd	ac	ad	bd	ac	ad	ac	ad	bc	bd	bc	ad	ad	bc	ac	ac	ac	ac	ad	bd	ad	ad	ad	bc	bd	bd	bd	bc	bc	bd	ad	ad	bc
Contig_24202	<efxeg>	ee	ee	ee	ef	--	ee	ee	ef	ee	--	ef	ee	eg	eg	fg	eg	ee	eg	ee	ef	ef	fg	fg	ef	eg	ee	ee	ef	eg	ee	eg	fg	fg	eg	ef	ee	fg	eg	fg	fg	eg	ee	eg	fg	eg	ee	fg	ee
Contig_61369	<efxeg>	eg	ee	eg	eg	eg	ee	ee	fg	fg	ee	fg	eg	fg	ee	eg	ee	ee	eg	eg	ef	ef	eg	ef	ee	eg	ef	eg	ef	ef	fg	fg	fg	ee	ef	ef	fg	fg	fg	fg	--	eg	eg	eg	eg	eg	ef	ee	ef
Contig_69466	<efxeg>	fg	ee	eg	fg	ef	ef	eg	ef	ee	ee	ef	eg	ee	eg	ee	fg	fg	eg	fg	ee	ef	ee	ee	ee	eg	ef	eg	fg	fg	fg	ef	ee	eg	fg	eg	eg	ef	ee	ee	ef	fg	fg	eg	fg	eg	eg	eg	fg
Soc555	<lmxll>	lm	ll	ll	lm	lm	ll	ll	ll	ll	lm	lm	ll	ll	ll	lm	lm	lm	lm	lm	lm	lm	ll	lm	lm	lm	ll	lm	lm	ll	lm	lm	ll	lm	ll	lm	lm	lm	lm	ll	ll	lm	ll	lm	lm	ll	lm	lm	ll
Contig_22199	<lmxll>	--	ll	ll	ll	--	lm	--	ll	lm	--	lm	--	lm	ll	lm	lm	lm	ll	lm	lm	lm	ll	ll	--	ll	--	lm	ll	lm	ll	lm	lm	lm	ll	lm	lm	lm	lm	ll	lm	lm	lm	ll	ll	lm	ll	lm	lm
Soc709	<efxeg>	fg	ee	ee	eg	eg	eg	eg	eg	ee	ef	ef	fg	eg	ef	ee	ef	fg	fg	ef	ee	ee	fg	ef	ef	ee	eg	fg	ef	fg	fg	ee	eg	ef	fg	fg	eg	eg	fg	ee	eg	fg	eg	ee	ee	eg	eg	fg	ef
Contig_8903	<efxeg>	ee	eg	eg	ef	--	eg	fg	fg	ee	eg	fg	fg	ef	eg	eg	ee	ee	fg	ef	ee	ef	ee	ee	eg	ef	ef	eg	ef	ee	eg	fg	fg	ef	fg	ef	ee	--	--	ee	ef	fg	--	--	fg	eg	ef	ee	ee
Soc617	<abxcd>	bd	ac	ac	ad	ad	ad	ad	ad	ac	bc	bc	bd	ad	bc	ac	bc	bd	bd	bc	ac	ac	bd	bc	bc	ac	ad	bd	bc	bd	bd	ac	ad	bc	bd	bd	ad	ad	bd	ac	ad	bd	ad	ac	ac	ad	ad	bd	bc
Soc703	<abxcd>	ad	bd	bd	bc	ac	ad	bd	bd	ac	ac	ac	bd	bc	ac	bd	bc	ad	bd	ac	bd	ad	ac	bc	bd	bc	bc	bd	ad	ac	ac	bc	bd	ad	ac	bc	bd	ac	ad	bc	ac	bd	bd	ad	bd	bd	bc	ac	bd
Contig_49778	<lmxll>	ll	lm	ll	ll	lm	lm	ll	ll	ll	ll	ll	lm	ll	ll	lm	lm	lm	lm	ll	ll	lm	ll	lm	lm	lm	lm	lm	lm	ll	ll	lm	lm	ll	lm	lm	lm	ll	ll	lm	ll	ll	ll	lm	ll	lm	ll	ll	ll
Contig_9311	<nnxnp>	nn	np	nn	np	nn	np	np	np	nn	nn	nn	np	np	np	nn	nn	np	nn	nn	np	nn	nn	nn	nn	nn	np	np	nn	np	np	np	np	np	nn	nn	nn	nn	--	nn	np	nn	np	np	np	nn	nn	nn	np
Soc1090	<nnxnp>	nn	nn	np	np	np	np	np	nn	np	nn	nn	nn	nn	nn	nn	np	np	np	nn	nn	np	nn	nn	nn	np	np	nn	nn	nn	np	np	np	nn	nn	np	np	np	nn	np	np	nn	np	nn	nn	nn	np	nn	np
Contig_8081	<abxcd>	ad	ac	bc	ac	ac	bd	ac	bd	ad	ac	ac	bd	bc	ac	bd	ac	bd	bd	ac	bc	ac	ad	bd	ac	bd	bd	ad	bc	ad	ad	ac	ad	bd	ad	ad	bc	ad	bc	bd	bd	ad	ad	ac	bc	bc	bc	ac	bd
Contig_6351	<nnxnp>	nn	np	np	nn	np	np	np	nn	np	np	np	nn	nn	np	np	nn	nn	np	nn	nn	nn	nn	nn	np	np	np	nn	nn	np	np	np	nn	nn	nn	nn	np	nn	np	np	nn	np	nn	np	np	nn	nn	nn	np
Soc850	<abxcd>	ad	ac	ac	bc	ad	ac	ac	ac	ad	bd	bc	ac	ac	bc	ac	bd	ac	bd	bd	ac	ad	ad	ad	bd	bd	ac	ad	ad	bc	bc	bc	bc	ac	bd	bd	ad	ad	ad	bc	bd	bd	bd	ac	bc	ad	ad	ad	bc
Contig_1211	<lmxll>	ll	ll	ll	lm	ll	ll	lm	lm	ll	ll	lm	lm	lm	ll	ll	ll	ll	lm	lm	ll	lm	ll	ll	ll	lm	lm	ll	lm	ll	ll	lm	lm	lm	lm	lm	ll	ll	lm	ll	lm	lm	lm	ll	lm	ll	lm	ll	lm
Contig_7266	<lmxll>	lm	lm	--	ll	--	lm	--	lm	ll	lm	lm	--	ll	lm	lm	--	lm	ll	ll	lm	lm	ll	ll	ll	ll	--	ll	lm	ll	ll	lm	lm	lm	ll	lm	ll	lm	lm	lm	ll	ll	--	ll	lm	--	ll	ll	ll
Soc797	<lmxll>	ll	lm	ll	ll	lm	lm	ll	ll	ll	ll	ll	lm	ll	ll	lm	lm	ll	lm	ll	ll	lm	ll	lm	lm	lm	lm	lm	lm	ll	ll	lm	lm	ll	lm	lm	ll	ll	ll	lm	ll	ll	ll	lm	ll	lm	ll	ll	lm
Contig_15857	<lmxll>	lm	ll	ll	ll	ll	lm	ll	ll	ll	lm	lm	lm	lm	ll	lm	lm	lm	ll	lm	lm	lm	ll	ll	ll	ll	lm	ll	ll	lm	ll	lm	lm	ll	ll	ll	lm	lm	ll	lm	lm	ll	lm	ll	ll	lm	ll	lm	lm
Soc1152	<efxeg>	ee	ee	ee	ee	eg	ee	ef	ee	fg	fg	eg	ee	ef	fg	ef	fg	ee	eg	ee	ef	ee	eg	ef	eg	ef	ef	ee	eg	ef	ef	fg	ef	ee	fg	ef	ef	ee	ef	ef	eg	ef	fg	fg	eg	eg	eg	ee	ee
Soc1081	<abxcd>	bd	bc	ac	ad	bc	bd	ac	ad	bc	ad	bc	bc	bd	ac	bd	ac	bd	bd	ac	bd	ac	ad	bc	ac	bc	ac	ac	ad	bd	ac	ac	bd	ad	ac	bc	bc	ac	ac	bd	ac	ac	ad	ad	ad	bd	ac	ac	bd
Soc412	<nnxnp>	nn	np	nn	np	nn	nn	nn	nn	np	nn	nn	np	np	nn	np	np	np	nn	np	nn	np	np	np	np	nn	nn	np	nn	np	np	nn	nn	np	np	np	nn	np	nn	np	nn	nn	nn	nn	np	nn	np	nn	np
Contig_26643	<lmxll>	ll	ll	ll	lm	ll	ll	ll	lm	lm	lm	ll	lm	lm	lm	lm	lm	ll	lm	ll	lm	lm	ll	lm	ll	lm	ll	lm	ll	lm	lm	ll	ll	lm	ll	lm	lm	ll	lm	lm	lm	ll	lm	lm	ll	lm	ll	ll	ll
Soc700	<abxcd>	ac	ad	ac	bc	ad	ac	ad	ac	ad	bd	bc	ad	ac	bc	ac	ad	ad	bd	bc	ad	bc	ac	ac	ac	ac	bd	bd	ac	bc	bd	bd	bc	ac	bd	bc	ac	ad	bd	bc	bd	bd	bd	ac	ad	ac	ac	ac	bd
Contig_5761	<abxcd>	bd	ac	ad	ad	bc	bc	ad	ad	bd	bc	bd	ad	ac	bc	ad	ac	bd	ad	bd	ad	bc	bc	ac	ad	ac	ac	ad	bd	bc	bc	ad	ad	bd	bc	ac	ad	bc	bd	ac	bd	ac	ad	bd	ad	ad	ac	bc	ad
Contig_897	<lmxll>	lm	ll	lm	lm	lm	ll	--	--	lm	--	lm	lm	lm	ll	ll	lm	ll	lm	lm	lm	ll	lm	lm	lm	ll	lm	lm	lm	ll	lm	ll	ll	ll	lm	ll	ll	ll	ll	--	ll	lm	--	lm	lm	lm	lm	lm	lm
Soc419	<nnxnp>	nn	np	np	nn	nn	nn	np	nn	nn	nn	nn	nn	nn	nn	np	np	np	nn	np	nn	np	nn	nn	nn	nn	np	np	nn	nn	np	np	np	nn	nn	nn	np	np	nn	nn	nn	np	np	nn	nn	nn	np	nn	nn
Soc989	<lmxll>	lm	ll	ll	ll	ll	lm	lm	lm	ll	ll	ll	ll	ll	lm	ll	ll	lm	ll	lm	lm	ll	ll	ll	ll	ll	lm	ll	lm	ll	lm	ll	lm	lm	ll	ll	lm	lm	lm	lm	ll	ll	lm	lm	ll	lm	ll	lm	ll
Contig_28213	<nnxnp>	np	nn	np	np	np	np	np	np	nn	np	nn	nn	nn	np	nn	nn	nn	np	nn	np	nn	nn	nn	nn	nn	np	nn	np	nn	nn	np	np	nn	nn	nn	np	nn	np	nn	np	np	np	np	nn	np	nn	np	nn
Contig_31620	<lmxll>	lm	ll	ll	lm	ll	ll	ll	lm	ll	lm	lm	ll	ll	ll	ll	ll	ll	ll	ll	lm	ll	ll	lm	lm	lm	lm	ll	ll	ll	lm	lm	lm	lm	lm	lm	lm	lm	lm	ll	lm	lm	ll	lm	lm	ll	lm	lm	lm
Contig_17190	<abxcd>	bc	ac	ad	bd	bd	bd	ad	bc	ac	ad	bc	ad	bc	bd	bc	ac	ac	ad	bd	ac	ad	ad	ac	bc	ad	bc	bc	ad	ad	ac	bd	ac	bd	bc	ac	bd	bd	ac	bd	ad	bd	ac	ac	bd	bc	bd	ac	ad
Contig_10605	<nnxnp>	nn	nn	nn	np	nn	np	nn	nn	np	nn	nn	nn	np	np	nn	nn	nn	nn	np	np	nn	nn	nn	nn	np	np	nn	nn	np	np	np	nn	nn	np	nn	np	nn	nn	nn	nn	np	np	nn	np	nn	np	nn	np
Contig_26225	<nnxnp>	nn	np	nn	nn	nn	nn	nn	np	np	nn	nn	np	np	nn	nn	nn	np	nn	np	nn	np	np	np	np	nn	nn	np	np	nn	np	np	nn	nn	nn	nn	nn	np	--	nn	nn	np	nn	nn	nn	np	nn	np	nn
Contig_78749	<lmxll>	lm	ll	lm	ll	lm	ll	ll	lm	lm	--	lm	ll	ll	ll	ll	lm	ll	lm	lm	ll	ll	ll	ll	ll	ll	ll	ll	lm	ll	lm	ll	lm	ll	ll	lm	ll	--	ll	ll	lm	ll	--	lm	ll	ll	ll	lm	lm
Contig_14639	<abxcd>	bd	bc	bc	ad	bd	ac	ac	bd	ad	ac	ad	ad	ad	bd	bc	bc	bd	bd	ad	bc	ad	bd	bd	bc	ac	ad	bd	bd	ad	ad	ac	bc	bc	bc	ad	bc	bd	bc	ac	ac	bd	ad	bc	bc	ad	ac	ad	bd
Dla02	<efxeg>	fg	ef	ef	eg	fg	fg	ee	ee	fg	ef	ee	ee	eg	ef	fg	fg	ee	ee	eg	fg	ee	eg	fg	ef	eg	eg	ef	eg	fg	ef	ef	ee	eg	eg	eg	fg	ef	ee	fg	eg	ef	ee	fg	ee	ef	eg	fg	fg
Contig_26472	<efxeg>	fg	ef	--	eg	--	eg	--	--	fg	--	ef	ee	ee	ef	--	ef	eg	eg	ef	ee	ef	fg	eg	ef	ee	eg	--	ee	fg	eg	ee	fg	eg	eg	eg	ee	fg	ee	eg	eg	eg	--	ef	ee	--	ee	ef	--
Soc428	<abxcd>	ac	ad	bc	bc	ac	ac	bc	ac	ac	bc	ac	ac	ad	ac	bc	ac	bc	bc	bd	ac	ac	bd	bc	bd	ad	ac	bd	bd	ad	bd	ad	ac	ac	bc	ac	ad	ad	ac	bc	bc	bd	ad	ac	bd	bc	ac	bd	bc
Dla85	<lmxll>	ll	lm	lm	lm	lm	ll	ll	ll	lm	ll	ll	ll	ll	lm	ll	lm	ll	lm	ll	ll	ll	lm	ll	ll	lm	ll	lm	ll	ll	ll	lm	ll	ll	ll	ll	lm	ll	lm	lm	lm	lm	lm	ll	lm	lm	lm	lm	lm
Contig_29577	<nnxnp>	np	nn	nn	nn	nn	np	nn	np	np	nn	nn	nn	nn	nn	np	nn	np	np	nn	nn	nn	np	np	nn	np	np	np	nn	np	np	nn	np	np	np	np	nn	np	nn	np	np	np	np	nn	nn	nn	nn	nn	np
Soc665	<abxcd>	ad	bd	ac	bc	ac	bc	bc	bd	ac	ad	ad	bd	ad	ad	bd	bc	bc	bc	ad	bd	ac	bd	ad	ad	ac	ac	ad	bd	bd	bc	ac	ac	bd	bd	ac	ac	ac	bd	ac	ac	bd	ac	ad	ad	ad	bc	ad	bc
Contig_10215	<efxeg>	ee	fg	fg	ee	eg	ef	fg	ef	ef	ef	ee	ee	ef	ef	eg	fg	fg	ee	eg	ee	ee	ef	ef	ef	ef	eg	eg	ee	ef	fg	fg	ee	ee	eg	ee	ee	ef	ee	ef	--	fg	eg	ee	ee	ee	eg	eg	ef
Contig_21638	<lmxll>	lm	ll	ll	ll	ll	ll	--	ll	ll	lm	lm	lm	ll	lm	ll	lm	lm	lm	lm	ll	ll	lm	lm	lm	ll	ll	lm	lm	lm	lm	ll	ll	lm	lm	lm	ll	ll	--	ll	ll	lm	ll	ll	ll	ll	ll	lm	lm
Soc680	<abxcd>	bc	bd	bd	ad	ad	bd	bc	bd	ac	bd	bc	ad	ad	bd	bd	ac	ac	ac	ac	bd	ad	ac	bd	bd	ac	bc	ad	bc	ac	bc	ad	ad	bd	ac	bc	ac	ad	ad	ad	ac	ad	ad	bc	ad	ac	bd	ad	ac
Contig_38105	<lmxll>	lm	ll	ll	ll	ll	lm	lm	lm	ll	ll	ll	ll	ll	lm	ll	ll	lm	ll	lm	lm	ll	lm	ll	ll	ll	lm	ll	lm	ll	lm	ll	lm	lm	ll	ll	lm	lm	lm	lm	ll	ll	lm	ll	ll	lm	ll	lm	ll
Contig_18349	<abxcd>	bc	bd	ac	ac	bd	bc	--	ac	bd	ac	bd	bd	bc	ad	bc	ad	bd	bd	ad	bc	ac	ac	bd	ac	bc	ad	ad	ac	bc	ad	ad	bc	ac	ad	bd	bc	ad	--	bd	ad	ad	ad	ad	ac	bd	ad	ad	bd
Contig_36169	<efxeg>	eg	ef	ee	fg	ee	ef	ee	eg	ef	ee	ee	eg	fg	ef	ee	fg	eg	ee	eg	eg	eg	fg	eg	ee	ef	ee	fg	eg	ee	ee	ef	eg	eg	eg	eg	ef	eg	ef	ef	fg	ef	fg	ee	ef	fg	fg	fg	ef
Contig_1417	<nnxnp>	np	nn	nn	np	np	np	np	nn	nn	nn	nn	nn	np	nn	nn	nn	np	np	nn	np	nn	np	np	np	nn	np	np	nn	nn	nn	nn	nn	nn	np	nn	nn	nn	nn	np	nn	np	nn	np	nn	np	np	np	np
Contig_35151	<nnxnp>	np	nn	np	np	np	nn	nn	np	np	nn	np	np	np	nn	np	nn	nn	np	np	nn	nn	np	nn	nn	np	nn	np	nn	nn	np	np	np	nn	nn	nn	nn	np	np	np	np	np	np	np	np	np	nn	nn	nn
Contig_20361	<abxcd>	bd	ad	bc	bc	bd	bd	bd	bc	bc	ad	bc	bc	ad	bd	bd	ad	ad	bd	bd	ad	ad	bc	ac	bc	bc	bd	bd	bc	ad	bd	ad	bd	ad	bd	bd	bc	ad	bd	bc	bc	ac	bd	ad	ac	ad	bd	bd	bd
Contig_23698	<efxeg>	eg	eg	eg	ef	fg	ee	eg	ee	ef	ee	eg	ee	ef	eg	ee	fg	ee	ef	ef	fg	ee	ef	ef	ef	ef	ee	eg	ee	fg	ef	ee	ee	fg	eg	ef	fg	eg	fg	ee	ee	eg	ef	ef	eg	eg	ef	ef	ef
Soc625	<efxeg>	ef	ee	fg	fg	ef	ef	ef	fg	fg	ee	fg	fg	ee	ef	ef	ee	ee	ef	ef	ee	ee	fg	ee	ef	fg	fg	ef	fg	ee	fg	--	ef	ee	ef	ef	fg	ee	ef	fg	fg	eg	ef	ee	eg	ee	fg	ef	ef
Contig_41704	<lmxll>	ll	lm	ll	ll	lm	lm	lm	ll	lm	ll	lm	lm	lm	ll	lm	lm	lm	lm	lm	ll	lm	lm	ll	ll	lm	ll	lm	lm	lm	ll	lm	ll	ll	ll	ll	ll	ll	ll	lm	--	ll	lm	ll	ll	lm	lm	ll	ll
Contig_779	<lmxll>	lm	ll	lm	lm	--	ll	lm	ll	ll	ll	lm	lm	ll	lm	ll	ll	lm	lm	ll	ll	ll	ll	lm	ll	lm	lm	lm	lm	lm	lm	ll	ll	lm	lm	ll	lm	lm	lm	ll	--	lm	ll	ll	lm	ll	lm	ll	ll
Contig_4542	<lmxll>	ll	lm	lm	lm	ll	ll	lm	lm	ll	ll	ll	lm	lm	ll	lm	lm	ll	lm	ll	lm	ll	ll	lm	lm	lm	lm	lm	ll	ll	ll	lm	lm	ll	ll	lm	lm	ll	--	lm	ll	lm	lm	ll	lm	lm	lm	ll	lm
Contig_9341	<lmxll>	lm	lm	ll	lm	ll	ll	lm	ll	ll	ll	ll	lm	lm	ll	lm	ll	ll	ll	ll	lm	ll	lm	lm	lm	lm	ll	lm	ll	ll	ll	lm	ll	lm	lm	ll	lm	ll	lm	ll	ll	lm	ll	lm	lm	ll	ll	ll	ll
Soc623	<efxeg>	eg	ee	ef	fg	eg	eg	fg	eg	eg	fg	eg	eg	eg	eg	fg	eg	fg	fg	ef	eg	eg	ef	fg	ef	ee	ee	ef	ef	ee	fg	ee	eg	eg	fg	eg	ee	ee	eg	fg	fg	ef	ee	eg	ef	fg	ee	fg	fg
Contig_1305	<efxeg>	ef	eg	fg	ee	fg	eg	fg	ef	eg	fg	fg	ef	ee	eg	fg	ee	ef	fg	ef	ef	ef	ee	ef	fg	eg	fg	ee	ef	fg	fg	eg	ef	ef	ef	ef	eg	ef	eg	eg	ee	eg	ee	fg	eg	ee	ee	ee	eg
Contig_90362	<nnxnp>	nn	np	nn	np	--	nn	nn	nn	np	nn	nn	np	np	nn	np	nn	np	nn	np	nn	np	--	np	np	nn	nn	np	nn	--	--	nn	nn	np	np	np	nn	np	nn	np	--	nn	--	nn	np	nn	np	nn	np
Contig_22921	<lmxll>	lm	ll	ll	ll	lm	lm	ll	ll	lm	lm	lm	lm	ll	lm	lm	ll	lm	ll	lm	lm	lm	lm	ll	lm	ll	ll	lm	ll	ll	ll	ll	ll	lm	lm	lm	lm	ll	--	ll	lm	ll	lm	lm	--	ll	lm	lm	ll
Contig_53377	<nnxnp>	np	np	np	nn	np	np	np	nn	nn	nn	nn	np	np	np	nn	np	nn	nn	np	np	nn	nn	nn	nn	np	nn	np	np	np	nn	nn	nn	np	np	nn	nn	np	np	nn	nn	np	nn	nn	np	np	nn	nn	nn
Contig_20553	<lmxll>	ll	ll	lm	ll	--	ll	lm	ll	ll	ll	ll	lm	ll	lm	ll	lm	ll	ll	lm	ll	ll	ll	ll	ll	ll	lm	ll	ll	ll	lm	ll	ll	ll	lm	ll	ll	lm	ll	ll	ll	lm	ll	ll	ll	ll	lm	ll	ll
Soc694	<abxcd>	ad	ac	ac	bd	ad	ac	bc	bc	ad	ac	bc	bc	bd	ac	ac	ad	ad	bc	bd	ac	bd	ad	ad	ac	bd	bd	ac	bd	ad	ac	bc	bc	bd	bc	bd	ac	ac	bc	ad	bd	bc	bc	ac	bc	ad	bd	ad	bd
Contig_19458	<lmxll>	lm	--	lm	lm	--	ll	--	--	lm	--	lm	ll	ll	ll	ll	ll	ll	ll	lm	ll	lm	lm	ll	lm	ll	--	lm	--	--	lm	lm	lm	lm	lm	lm	ll	lm	lm	ll	ll	lm	lm	lm	ll	ll	ll	lm	ll
Contig_33546	<lmxll>	lm	ll	lm	lm	ll	ll	lm	lm	lm	lm	lm	lm	lm	lm	ll	ll	lm	lm	lm	lm	ll	lm	ll	ll	ll	ll	ll	ll	lm	lm	ll	ll	lm	ll	ll	lm	lm	lm	ll	--	lm	lm	ll	lm	lm	lm	ll	ll
Contig_11668	<abxcd>	ac	ad	ac	bc	ac	ad	ac	ac	ac	bc	ac	ac	ad	ad	bc	ac	ac	ac	bd	ad	bc	ac	bc	bc	ad	bd	bd	bc	bd	ad	ad	ac	bc	ad	ac	bd	ac	bc	bc	bc	ac	ac	ac	ad	ac	ad	ac	ad
Contig_28082	<nnxnp>	nn	np	nn	nn	nn	nn	nn	np	np	nn	nn	np	np	nn	nn	nn	np	nn	np	nn	np	np	np	np	nn	nn	np	np	nn	np	np	nn	nn	nn	nn	nn	np	np	nn	nn	np	nn	nn	nn	np	nn	np	nn
Contig_20658	<efxeg>	fg	ee	eg	fg	fg	ef	eg	ef	eg	ee	fg	ee	ee	ee	eg	ef	ef	eg	fg	ee	ef	ee	eg	eg	ee	fg	ee	fg	fg	ef	ef	ee	eg	ef	eg	ee	fg	eg	ee	fg	ef	fg	eg	fg	eg	ee	eg	fg
Contig_7270	<efxeg>	ef	fg	ef	ee	fg	ef	fg	ef	fg	eg	ee	fg	ef	ee	ef	fg	fg	eg	eg	fg	ee	ef	ef	fg	ef	fg	eg	ef	ee	eg	eg	ee	ef	eg	ee	ef	fg	eg	ee	ee	eg	eg	ef	fg	ef	ef	ef	eg
Contig_39598	<lmxll>	lm	ll	lm	lm	lm	lm	ll	lm	lm	ll	lm	lm	ll	lm	lm	ll	ll	lm	lm	ll	ll	lm	ll	lm	lm	lm	lm	lm	ll	lm	ll	lm	ll	lm	lm	lm	ll	lm	lm	lm	ll	lm	ll	ll	ll	lm	lm	lm
Contig_1852	<nnxnp>	nn	nn	np	np	np	np	np	nn	np	nn	nn	nn	nn	nn	nn	np	np	np	nn	nn	np	nn	nn	nn	np	np	nn	nn	nn	np	np	np	nn	nn	np	np	np	nn	np	np	np	np	nn	nn	nn	np	nn	np
Contig_22317	<efxeg>	fg	ee	ee	eg	ee	ef	ef	ef	ee	ef	ef	eg	fg	eg	ef	ee	fg	ee	fg	eg	eg	eg	fg	ef	ee	ef	eg	fg	ef	fg	ef	fg	fg	fg	ef	ee	fg	ee	ee	eg	eg	fg	ee	ee	eg	eg	--	ef
Contig_64591	<lmxll>	lm	lm	lm	ll	--	ll	--	ll	lm	lm	ll	lm	lm	lm	ll	ll	ll	lm	lm	lm	ll	lm	lm	lm	lm	ll	lm	ll	ll	ll	ll	lm	lm	ll	lm	lm	ll	lm	lm	ll	ll	ll	lm	ll	lm	lm	ll	ll
Soc723	<abxcd>	ac	ac	ad	ac	ad	ac	bc	ac	bd	bd	ad	ad	bc	ad	bc	bd	ad	ad	ac	bc	ac	ad	bc	ad	bc	bc	ac	ac	bc	bc	bd	bc	ac	bc	bc	bc	ac	bc	bc	ad	bc	bd	bd	ac	ad	ac	bc	ac
Contig_57321	<nnxnp>	np	nn	nn	nn	nn	np	nn	np	np	nn	nn	np	nn	nn	np	nn	np	np	nn	nn	nn	np	np	nn	np	np	np	nn	np	np	nn	np	np	np	np	nn	np	nn	np	np	np	np	nn	nn	nn	nn	nn	np
Contig_2603	<nnxnp>	np	np	nn	nn	nn	nn	nn	np	nn	np	np	np	np	np	np	nn	nn	nn	np	np	nn	np	np	np	nn	nn	np	np	np	--	nn	nn	np	np	nn	nn	nn	np	nn	--	nn	--	np	np	np	nn	np	nn
Soc11	<efxeg>	eg	eg	eg	fg	ee	eg	ef	ef	ef	ef	ee	fg	fg	fg	fg	fg	eg	fg	eg	fg	ef	eg	ef	eg	ee	eg	fg	ee	fg	ef	eg	ee	ef	ee	ef	ef	ee	ef	fg	ef	ef	fg	ef	ee	fg	ee	ee	eg
Contig_13627	<lmxll>	--	ll	ll	lm	--	lm	--	--	ll	ll	lm	--	ll	ll	--	lm	lm	ll	lm	ll	lm	ll	ll	ll	ll	lm	ll	--	lm	lm	lm	ll	ll	lm	ll	ll	lm	--	ll	lm	lm	lm	ll	lm	ll	ll	ll	lm
Contig_14220	<efxeg>	ef	eg	fg	eg	ef	ef	ef	fg	ef	ee	eg	eg	ee	ef	ef	ee	ee	ef	ef	eg	ee	fg	ee	ef	fg	fg	fg	eg	ee	fg	eg	ee	eg	fg	ef	fg	ee	ef	fg	fg	fg	ee	ee	fg	ee	fg	ee	fg
Contig_2189	<abxcd>	ad	bc	ac	bc	--	ad	--	ac	ad	bd	bc	bc	bd	ad	bd	bd	bd	ad	bd	bc	ad	ac	bd	ad	ac	ac	ac	bc	bd	bc	bc	bd	bc	ac	bd	ac	bd	--	ac	ac	ac	--	bd	ac	bd	ac	bd	ac
Soc570	<abxcd>	bc	ad	ad	ac	ac	ac	ac	ac	ad	bd	bd	bc	ad	bd	ad	bd	bc	bc	bd	ad	ad	bc	bd	bd	ad	ac	bc	bd	bc	bc	ad	ac	bd	bc	bc	ac	ac	bc	ad	ac	bc	ac	ad	ad	ac	ac	bc	bd
Contig_72831	<lmxll>	ll	lm	ll	ll	ll	lm	ll	ll	ll	ll	lm	ll	lm	ll	lm	lm	ll	ll	ll	ll	lm	ll	ll	lm	lm	lm	lm	lm	ll	ll	lm	lm	ll	lm	lm	ll	lm	lm	ll	lm	ll	ll	ll	ll	lm	ll	ll	ll
Contig_1657	<efxeg>	eg	ef	eg	eg	fg	fg	eg	ee	ee	ee	ee	ef	ee	ee	ef	ef	fg	fg	ee	eg	ef	eg	fg	fg	ef	fg	fg	ef	ee	eg	ef	ef	eg	fg	fg	ef	eg	ee	fg	ee	eg	eg	fg	ee	fg	eg	eg	eg
Contig_3750	<lmxll>	lm	ll	lm	ll	lm	lm	ll	lm	lm	lm	lm	ll	ll	lm	ll	lm	lm	lm	lm	ll	lm	ll	ll	ll	ll	ll	ll	lm	lm	lm	ll	lm	ll	ll	lm	ll	lm	ll	lm	lm	ll	lm	ll	ll	ll	ll	lm	lm
Contig_9819	<lmxll>	ll	lm	lm	lm	lm	ll	ll	ll	lm	ll	ll	lm	ll	lm	ll	lm	ll	lm	ll	lm	lm	lm	ll	ll	lm	ll	ll	ll	ll	ll	lm	ll	ll	ll	ll	lm	ll	lm	lm	lm	lm	ll	lm	lm	lm	lm	lm	ll
Soc779	<nnxnp>	np	nn	nn	np	nn	nn	nn	nn	nn	nn	nn	np	np	np	nn	nn	np	nn	np	np	np	np	nn	nn	nn	nn	np	np	nn	np	nn	np	nn	np	nn	nn	np	nn	nn	np	np	np	nn	nn	nn	nn	np	nn
Contig_2997	<lmxll>	ll	lm	ll	ll	ll	lm	ll	lm	lm	lm	ll	ll	lm	ll	lm	lm	ll	ll	lm	lm	lm	lm	ll	lm	ll	ll	ll	ll	ll	ll	lm	lm	ll	ll	lm	ll	ll	ll	lm	--	ll	lm	lm	ll	lm	ll	lm	lm
Soc678	<lmxll>	lm	ll	ll	ll	lm	ll	ll	ll	ll	ll	lm	lm	ll	ll	lm	ll	ll	lm	lm	lm	lm	ll	ll	ll	ll	lm	lm	lm	ll	ll	ll	lm	lm	lm	lm	lm	ll	lm	ll	ll	ll	lm	lm	lm	lm	lm	lm	ll
Contig_10199	<nnxnp>	nn	nn	np	nn	nn	nn	np	np	np	nn	nn	nn	nn	nn	np	nn	nn	nn	np	np	nn	np	np	nn	np	nn	np	np	nn	nn	np	nn	np	np	np	nn	nn	nn	nn	nn	np	nn	nn	np	nn	np	nn	np
Contig_61269	<nnxnp>	np	np	nn	np	nn	np	np	np	nn	np	np	np	np	np	nn	np	np	np	nn	nn	np	nn	nn	nn	nn	np	nn	nn	np	nn	np	np	nn	nn	nn	np	np	np	np	np	np	np	np	nn	np	nn	np	nn
Lcr08	<efxeg>	ee	eg	ee	ef	eg	eg	ee	ef	ef	ef	ee	ee	eg	ee	ef	ef	eg	ee	ef	fg	ef	ef	fg	ef	eg	eg	fg	ee	fg	eg	eg	ee	ee	eg	ee	ee	eg	eg	ef	ef	ee	ef	fg	ee	ee	eg	ef	eg
Contig_12913	<abxcd>	bd	ac	ac	bd	bc	ad	ac	ad	ad	ad	bd	bd	ad	ad	bc	bc	ac	bd	bc	bd	bc	ad	ad	ad	ad	ac	bc	bd	ad	ac	ac	bd	bd	bd	bd	bc	ad	bd	ad	ad	ac	bc	bd	bd	bd	bc	bc	ad
Soc439	<efxeg>	ee	eg	fg	ef	ee	eg	fg	ee	eg	ef	eg	eg	ee	fg	ef	fg	ef	ee	fg	ee	fg	--	eg	fg	eg	fg	eg	ef	ee	fg	ef	ef	ee	fg	eg	eg	fg	fg	ee	ef	fg	ef	ef	ef	ee	fg	fg	ef
Contig_52477	<lmxll>	lm	lm	lm	lm	lm	lm	ll	lm	ll	ll	lm	lm	ll	lm	ll	ll	lm	lm	lm	ll	lm	ll	ll	lm	lm	ll	lm	lm	ll	ll	ll	ll	lm	ll	lm	ll	lm	ll	ll	lm	ll	ll	ll	lm	lm	lm	ll	lm
Contig_16052	<lmxll>	lm	lm	lm	lm	lm	lm	lm	ll	ll	lm	ll	lm	ll	lm	lm	lm	lm	lm	lm	ll	ll	lm	ll	lm	lm	ll	lm	ll	ll	ll	ll	ll	lm	ll	ll	ll	ll	--	ll	lm	lm	lm	lm	lm	lm	ll	lm	ll
Contig_7814	<efxeg>	fg	fg	ef	ef	fg	eg	fg	fg	ee	ee	eg	ee	eg	ef	ee	eg	ee	fg	ee	ee	ee	ef	fg	ef	fg	ee	ee	fg	ee	ef	eg	eg	ee	ef	eg	ee	eg	eg	ef	ee	ee	--	ef	ef	ee	ef	eg	ee
Contig_931	<nnxnp>	nn	nn	nn	nn	nn	nn	nn	--	nn	np	np	nn	nn	np	nn	np	np	nn	np	nn	np	np	nn	nn	nn	nn	nn	np	nn	np	np	np	nn	np	np	nn	np	nn	nn	np	nn	nn	nn	np	np	np	nn	nn
Contig_36998	<nnxnp>	np	nn	nn	np	nn	np	nn	nn	np	nn	nn	nn	nn	nn	nn	np	np	np	nn	np	np	nn	np	nn	np	nn	np	nn	nn	np	np	nn	nn	nn	np	nn	nn	np	np	nn	np	np	nn	nn	nn	nn	nn	np
Contig_18429	<lmxll>	lm	lm	lm	ll	lm	ll	ll	lm	ll	ll	ll	ll	lm	lm	lm	lm	lm	lm	ll	lm	ll	lm	lm	ll	ll	ll	lm	lm	ll	ll	ll	ll	lm	lm	ll	lm	lm	lm	lm	ll	ll	lm	lm	lm	ll	ll	ll	lm
Contig_35330	<lmxll>	ll	ll	ll	ll	ll	lm	ll	ll	lm	lm	lm	lm	lm	ll	lm	lm	lm	ll	lm	lm	lm	ll	ll	ll	ll	lm	lm	ll	lm	ll	lm	lm	lm	ll	lm	lm	lm	lm	ll	lm	lm	lm	ll	ll	lm	ll	lm	lm
Contig_70023	<lmxll>	ll	lm	ll	ll	lm	ll	lm	ll	lm	lm	lm	lm	lm	lm	ll	lm	ll	ll	lm	ll	lm	lm	ll	lm	ll	ll	lm	ll	lm	ll	ll	lm	ll	ll	ll	lm	lm	ll	ll	ll	ll	ll	lm	ll	ll	ll	ll	ll
Contig_29780	<nnxnp>	np	np	nn	np	np	np	np	nn	np	nn	nn	np	nn	np	nn	np	nn	np	np	np	nn	np	np	nn	np	np	nn	nn	nn	nn	nn	np	np	nn	nn	np	np	np	nn	np	np	nn	nn	nn	nn	nn	np	nn
Contig_4079	<abxcd>	bd	bc	bc	ad	--	bc	--	ac	bd	bc	ac	ac	ad	bc	bc	bd	bd	ac	ad	bd	ad	bd	bd	bc	ad	ad	bc	ad	bd	bc	ac	ac	ad	ac	ad	bd	bc	ac	bd	ad	bc	ac	bc	ac	bc	ad	bd	bd
Contig_63599	<efxeg>	eg	fg	ef	fg	ef	eg	eg	fg	ef	ee	ee	ee	fg	eg	fg	fg	fg	ee	eg	eg	eg	ef	fg	ee	eg	fg	ef	eg	fg	fg	ef	fg	eg	fg	eg	eg	eg	eg	fg	ee	eg	ee	ef	eg	ee	fg	fg	eg
Soc766	<lmxll>	lm	lm	lm	ll	ll	lm	lm	lm	ll	lm	lm	ll	ll	lm	lm	ll	lm	ll	ll	lm	lm	ll	ll	ll	ll	ll	lm	lm	ll	ll	lm	lm	lm	ll	lm	ll	lm	lm	lm	ll	ll	ll	ll	lm	lm	ll	ll	ll
Contig_1283	<lmxll>	lm	lm	ll	ll	--	--	ll	lm	lm	ll	lm	lm	lm	lm	--	lm	--	ll	ll	lm	lm	ll	ll	ll	lm	--	ll	ll	lm	--	lm	lm	lm	ll	lm	lm	lm	lm	ll	ll	ll	lm	lm	ll	--	lm	ll	ll
Contig_47833	<lmxll>	ll	lm	lm	lm	lm	lm	ll	ll	lm	ll	ll	lm	ll	lm	ll	ll	ll	ll	lm	ll	lm	lm	ll	lm	ll	ll	lm	lm	ll	lm	ll	lm	lm	ll	lm	ll	ll	lm	lm	lm	lm	ll	lm	ll	lm	lm	lm	ll
Contig_874	<lmxll>	ll	ll	lm	ll	--	lm	--	lm	lm	lm	ll	ll	lm	lm	ll	ll	lm	ll	ll	ll	ll	ll	lm	lm	lm	--	ll	ll	lm	lm	lm	ll	ll	ll	ll	ll	lm	ll	lm	lm	lm	ll	ll	lm	ll	ll	ll	lm
Soc1071	<abxcd>	ac	bd	bd	ac	bd	ad	bc	ad	bc	bc	bc	ad	bd	bc	ad	bd	ac	ad	ac	ac	ac	ac	bd	ac	ad	ad	ad	bc	ac	bd	ad	bc	ac	bd	bc	ac	bc	ac	ad	bc	bc	bc	ac	bc	bc	bd	bc	ac
Lcr01	<nnxnp>	np	np	nn	nn	nn	np	np	np	nn	nn	np	nn	np	nn	nn	np	nn	np	nn	nn	nn	nn	np	nn	np	nn	nn	np	nn	nn	np	np	nn	nn	nn	nn	np	np	np	nn	nn	nn	nn	nn	nn	nn	np	nn
Contig_15142	<nnxnp>	nn	np	nn	nn	--	np	--	--	nn	--	nn	--	np	np	nn	nn	np	nn	nn	np	np	np	nn	np	np	--	nn	nn	np	nn	nn	nn	np	nn	nn	nn	np	--	np	nn	np	np	np	nn	np	np	nn	nn
Contig_40869	<lmxll>	lm	ll	ll	lm	lm	ll	ll	ll	ll	lm	lm	ll	ll	ll	ll	lm	ll	lm	lm	lm	ll	ll	lm	lm	lm	ll	ll	lm	lm	lm	ll	ll	lm	ll	lm	lm	ll	lm	ll	ll	ll	lm	lm	ll	ll	lm	lm	lm
Contig_21058	<efxeg>	ee	ee	ee	ee	fg	ef	ee	ee	eg	fg	ef	ee	ee	ee	ee	fg	ee	fg	fg	ee	eg	ee	eg	fg	fg	ee	eg	eg	ef	ee	ee	ef	ee	eg	fg	eg	eg	eg	ef	fg	fg	fg	ef	ef	eg	eg	eg	ef
Contig_39819	<lmxll>	ll	ll	ll	lm	ll	ll	lm	lm	lm	lm	ll	lm	lm	lm	lm	lm	ll	lm	ll	lm	ll	ll	lm	ll	ll	ll	lm	ll	lm	lm	ll	ll	lm	ll	lm	lm	ll	lm	lm	lm	lm	lm	lm	ll	lm	ll	ll	ll
Contig_37891	<nnxnp>	np	nn	np	np	np	nn	nn	np	np	nn	np	np	np	nn	np	nn	nn	np	np	nn	nn	np	nn	nn	np	nn	np	nn	nn	np	np	np	nn	nn	nn	nn	np	np	np	np	np	np	np	np	np	nn	nn	nn
Contig_14586	<nnxnp>	np	nn	nn	np	nn	np	nn	np	np	np	np	np	np	np	np	nn	nn	np	np	np	np	np	np	np	np	np	nn	nn	np	nn	nn	np	np	nn	np	np	nn	np	np	np	nn	np	nn	np	nn	nn	nn	nn
Soc786	<abxcd>	ac	ad	bd	ac	ac	ac	bd	ac	ac	bc	bc	ac	ac	ac	ad	ad	bd	ac	bd	ac	ad	ac	bc	ac	ac	bd	ad	ac	bc	ad	ad	ad	bc	ac	ac	ad	bd	ac	bc	bc	bd	ad	ac	bc	ac	ad	ac	bc
Contig_44120	<lmxll>	ll	ll	ll	lm	ll	ll	ll	ll	ll	lm	lm	ll	ll	ll	ll	lm	ll	lm	lm	ll	ll	ll	ll	lm	lm	ll	ll	ll	lm	ll	lm	lm	ll	ll	lm	ll	ll	ll	lm	lm	lm	lm	ll	lm	ll	ll	ll	lm
Contig_9460	<efxeg>	eg	ef	ef	ee	ee	eg	ef	ee	fg	ef	eg	ef	eg	ee	eg	fg	fg	fg	ee	fg	ef	ef	fg	ee	ef	ee	eg	ef	ef	fg	eg	fg	ee	ee	fg	ee	ee	fg	eg	ef	ee	fg	fg	ee	ee	ee	ef	ef
Soc943	<nnxnp>	--	np	np	nn	np	nn	np	np	nn	np	np	np	np	np	np	nn	nn	nn	np	nn	np	np	nn	np	nn	np	nn	np	np	nn	nn	np	np	np	nn	np	np	nn	nn	np	np	nn	np	np	np	np	np	nn
Contig_100848	<nnxnp>	np	nn	nn	np	nn	np	np	np	nn	np	nn	nn	np	nn	np	nn	np	np	nn	np	nn	np	nn	nn	nn	nn	nn	np	np	nn	nn	np	np	nn	nn	nn	nn	nn	np	nn	nn	np	np	np	np	nn	nn	np
Soc653	<lmxll>	lm	ll	lm	lm	ll	ll	lm	lm	lm	lm	lm	ll	lm	lm	ll	ll	ll	ll	lm	lm	ll	lm	ll	ll	ll	ll	ll	ll	lm	lm	ll	ll	lm	ll	ll	ll	lm	lm	ll	lm	lm	lm	ll	lm	ll	lm	lm	lm
Contig_29779	<lmxll>	ll	lm	lm	ll	ll	lm	--	--	lm	--	ll	lm	lm	lm	--	ll	ll	ll	ll	ll	ll	lm	ll	ll	ll	--	ll	ll	lm	ll	ll	lm	ll	lm	ll	ll	ll	ll	lm	lm	ll	lm	ll	ll	lm	ll	ll	lm
Contig_45139	<abxcd>	ac	ac	ac	bc	ac	ac	bc	bc	ac	bd	bc	ac	ad	ad	bd	bd	ac	ad	ac	bc	bc	bd	bd	ac	ad	ac	ac	bc	ad	ac	ad	bd	bd	ad	bc	ac	bd	--	--	bd	ad	--	ad	bd	ac	ac	bd	bc
Contig_15939	<lmxll>	ll	lm	ll	ll	ll	lm	ll	lm	ll	ll	ll	ll	ll	lm	lm	ll	lm	ll	ll	ll	lm	ll	ll	ll	lm	ll	ll	ll	lm	ll	lm	lm	lm	ll	lm	lm	lm	lm	lm	lm	ll	ll	ll	ll	ll	ll	ll	ll
Soc1016	<lmxll>	ll	ll	ll	lm	lm	lm	lm	ll	--	ll	ll	lm	lm	ll	ll	lm	lm	lm	lm	lm	lm	lm	ll	ll	lm	ll	lm	ll	lm	ll	lm	lm	ll	lm	ll	lm	lm	lm	ll	lm	lm	lm	ll	lm	lm	ll	lm	lm
Contig_40426	<nnxnp>	np	nn	np	np	np	np	np	np	np	np	np	np	np	np	np	np	np	np	nn	np	np	nn	np	nn	nn	nn	nn	nn	nn	nn	nn	np	np	np	np	nn	nn	np	np	np	nn	nn	np	nn	np	np	nn	np
Contig_16218	<lmxll>	ll	ll	lm	lm	lm	lm	ll	lm	lm	ll	lm	lm	lm	lm	ll	lm	lm	lm	ll	ll	lm	ll	ll	ll	lm	lm	ll	lm	lm	lm	lm	lm	ll	ll	lm	ll	lm	lm	lm	lm	lm	lm	ll	lm	lm	lm	lm	lm
Contig_52224	<lmxll>	ll	ll	ll	ll	lm	lm	ll	lm	ll	--	ll	lm	lm	lm	lm	lm	lm	lm	ll	lm	ll	ll	lm	ll	lm	lm	ll	lm	ll	ll	ll	ll	ll	ll	ll	lm	ll	ll	lm	lm	ll	ll	ll	lm	lm	lm	ll	lm
Contig_1132	<lmxll>	ll	lm	--	ll	--	ll	--	ll	ll	--	ll	ll	lm	ll	--	lm	lm	ll	ll	lm	lm	ll	lm	--	ll	--	ll	ll	lm	ll	lm	ll	lm	ll	ll	ll	lm	ll	ll	ll	lm	ll	lm	lm	lm	ll	ll	ll
Contig_23346	<nnxnp>	nn	np	nn	nn	nn	np	--	nn	nn	np	nn	nn	np	np	nn	nn	np	nn	nn	np	np	np	nn	np	np	np	nn	nn	np	nn	nn	nn	np	np	nn	np	np	--	np	nn	np	--	np	nn	np	np	nn	nn
Contig_2547	<efxeg>	fg	fg	fg	ee	--	ef	--	fg	ef	eg	fg	ef	ef	ef	eg	ef	fg	fg	ee	ef	ee	fg	eg	eg	fg	ee	eg	eg	ee	--	ef	fg	eg	fg	ef	ee	fg	eg	eg	--	ef	--	fg	ef	fg	ef	fg	ef
Contig_52966	<efxeg>	eg	fg	ef	fg	eg	eg	fg	ee	fg	ef	ee	fg	ef	eg	ef	eg	ee	eg	eg	eg	ee	eg	fg	ee	eg	fg	ee	ef	ee	ef	ee	fg	ef	ef	ef	fg	fg	ee	ee	fg	eg	ef	ee	ef	ef	eg	fg	ee
Contig_91244	<lmxll>	ll	lm	lm	lm	ll	lm	ll	ll	lm	lm	lm	ll	ll	ll	ll	ll	ll	ll	ll	lm	lm	ll	ll	lm	lm	ll	lm	lm	ll	ll	ll	ll	lm	lm	lm	lm	ll	lm	lm	ll	ll	ll	lm	lm	lm	ll	lm	lm
Soc1111	<abxcd>	ad	bd	bc	bd	ad	ad	bd	ac	bd	bc	ac	bd	bc	ad	bc	ad	ac	ad	ad	ad	ac	ad	bd	ac	ad	bd	ac	bc	ac	bc	ac	bd	bd	bc	bc	bd	bd	ac	ac	bd	ad	bc	ac	bc	bc	ac	bd	ac
Contig_30909	<nnxnp>	np	nn	np	np	np	np	np	nn	nn	nn	nn	nn	nn	nn	nn	nn	np	np	nn	np	nn	np	np	np	nn	np	np	np	nn	np	nn	nn	np	nn	np	nn	np	nn	np	nn	np	np	np	nn	nn	nn	np	np
Contig_22414	<efxeg>	ef	eg	eg	ee	fg	ee	eg	ee	ee	ee	ef	ef	ee	ee	ef	eg	eg	ef	ef	ef	ef	ee	ee	ee	ee	ef	fg	fg	ee	eg	eg	ef	ef	fg	ee	ef	eg	ef	ee	ee	eg	ef	fg	ef	fg	fg	fg	eg
Contig_57674	<nnxnp>	nn	np	np	np	nn	np	np	nn	nn	nn	nn	nn	nn	np	nn	nn	np	nn	np	np	nn	np	nn	np	np	nn	nn	np	np	np	np	nn	np	np	np	np	np	nn	nn	nn	nn	nn	np	nn	np	np	np	np
Contig_32211	<lmxll>	ll	lm	lm	lm	ll	lm	lm	lm	lm	lm	ll	ll	lm	lm	ll	lm	lm	ll	ll	ll	ll	lm	lm	lm	lm	ll	ll	ll	lm	lm	lm	ll	ll	ll	lm	ll	lm	ll	lm	lm	lm	ll	ll	ll	ll	ll	ll	lm
Contig_27989	<nnxnp>	nn	np	nn	nn	nn	nn	nn	np	np	nn	nn	np	np	nn	nn	nn	np	nn	np	nn	np	np	np	np	nn	nn	np	np	nn	np	np	nn	nn	nn	nn	nn	np	np	nn	nn	np	nn	nn	nn	np	nn	np	nn
Contig_1275	<efxeg>	fg	eg	eg	ef	eg	fg	ee	fg	ee	ee	ee	fg	eg	ef	fg	fg	ef	fg	ef	ef	ef	ef	eg	ef	fg	fg	fg	ee	ef	eg	fg	ee	ef	eg	ee	ef	ee	ef	fg	ee	ef	ee	ef	ee	ee	fg	ee	ef
Contig_43716	<efxeg>	eg	ef	ee	fg	--	ef	ee	--	ef	ee	ee	eg	fg	ef	ee	fg	eg	ef	eg	eg	eg	fg	eg	ee	ef	ee	fg	eg	ee	ee	ef	eg	eg	eg	eg	ef	eg	ef	ef	fg	ef	fg	ee	ef	fg	fg	fg	ef
Contig_1208	<lmxll>	ll	ll	ll	ll	ll	ll	ll	lm	lm	ll	lm	ll	lm	ll	ll	ll	ll	ll	ll	lm	lm	--	lm	ll	ll	lm	ll	lm	lm	--	lm	lm	ll	lm	lm	--	lm	lm	lm	--	ll	--	ll	ll	ll	lm	ll	lm
Contig_5685	<efxeg>	ee	ef	eg	eg	--	ee	--	eg	eg	ef	eg	eg	ef	ee	ee	ef	ef	ee	ee	ef	ef	eg	ef	eg	eg	eg	ee	eg	ef	eg	ef	ee	ef	ee	ee	eg	ef	ee	eg	eg	fg	ee	ef	fg	ef	ee	ee	ee
Contig_15353	<lmxll>	ll	lm	lm	lm	lm	ll	ll	lm	lm	ll	ll	ll	lm	ll	lm	lm	lm	ll	ll	ll	ll	lm	lm	ll	ll	lm	lm	ll	lm	lm	lm	lm	ll	lm	ll	ll	ll	ll	ll	ll	ll	ll	lm	ll	ll	ll	lm	ll
Contig_44761	<nnxnp>	nn	np	nn	nn	nn	np	nn	nn	nn	np	nn	nn	np	np	nn	nn	np	nn	nn	np	np	np	nn	np	np	np	nn	nn	np	nn	nn	nn	np	np	nn	nn	np	np	np	nn	np	np	np	nn	np	np	nn	nn
Contig_12315	<nnxnp>	np	nn	nn	np	nn	nn	nn	nn	nn	nn	nn	np	np	np	nn	nn	np	nn	np	np	np	--	np	nn	nn	nn	np	np	nn	--	nn	np	np	np	nn	nn	np	nn	nn	--	np	np	nn	nn	np	np	np	nn
Contig_91325	<lmxll>	ll	ll	ll	ll	ll	ll	ll	lm	ll	ll	lm	ll	ll	lm	--	ll	lm	ll	ll	ll	lm	lm	ll	lm	ll	--	lm	ll	lm	ll	lm	ll	ll	ll	ll	ll	ll	lm	lm	ll	ll	ll	lm	ll	ll	ll	ll	lm
Soc717	<efxeg>	eg	ef	fg	eg	eg	ee	fg	ee	fg	ef	eg	ef	ef	ef	fg	ee	ee	fg	eg	ef	ee	ef	fg	fg	ef	eg	ef	eg	ee	ee	ee	ef	fg	ee	fg	ef	eg	fg	ef	eg	ee	eg	fg	eg	ef	ef	fg	eg
Contig_98024	<lmxll>	ll	ll	ll	lm	--	ll	--	lm	lm	--	ll	--	lm	lm	lm	lm	ll	lm	ll	lm	lm	ll	lm	ll	ll	--	lm	ll	--	lm	ll	ll	lm	ll	lm	lm	--	--	lm	lm	ll	--	lm	ll	lm	ll	ll	ll
Soc1047	<lmxll>	ll	lm	lm	ll	ll	lm	lm	lm	lm	ll	ll	lm	lm	lm	ll	ll	ll	ll	ll	ll	ll	lm	ll	ll	ll	lm	ll	ll	ll	ll	ll	lm	ll	lm	ll	ll	ll	ll	lm	lm	ll	lm	ll	ll	lm	ll	ll	lm
Contig_36977	<abxcd>	ad	ad	ad	bd	ac	ad	bc	bc	bc	bc	ac	bd	bd	bd	bd	bd	ad	bd	ad	bd	bc	ad	bc	ad	ac	ad	bd	ac	bd	bc	ad	ac	bc	ac	bc	bc	ac	bc	ad	bc	bc	bd	bc	ac	bd	ac	ac	ad
Contig_32386	<lmxll>	lm	ll	ll	lm	lm	lm	ll	lm	ll	ll	lm	ll	lm	lm	lm	ll	ll	ll	lm	ll	ll	ll	ll	lm	ll	lm	lm	ll	ll	ll	lm	ll	lm	lm	ll	lm	lm	ll	lm	ll	lm	ll	ll	lm	lm	lm	ll	ll
Contig_20168	<efxeg>	eg	ef	ef	fg	--	fg	--	--	fg	--	ee	ee	ee	ef	--	eg	ee	eg	ef	eg	fg	ef	eg	fg	eg	--	--	ef	ee	fg	fg	ef	fg	ee	fg	ef	ee	fg	fg	ef	fg	eg	ef	ee	ef	ef	fg	eg
Contig_41810	<lmxll>	ll	lm	lm	lm	--	ll	--	--	lm	--	ll	--	lm	ll	lm	ll	ll	ll	ll	ll	ll	ll	lm	ll	ll	lm	ll	lm	ll	lm	ll	lm	lm	lm	lm	lm	lm	--	ll	lm	ll	lm	ll	lm	lm	ll	lm	ll
Contig_22060	<lmxll>	ll	lm	lm	lm	lm	ll	lm	lm	lm	lm	lm	lm	ll	ll	ll	ll	ll	lm	ll	ll	ll	ll	lm	ll	lm	ll	lm	lm	ll	lm	lm	ll	lm	ll	lm	ll	lm	lm	ll	lm	lm	ll	lm	ll	lm	ll	lm	ll
Contig_9735	<nnxnp>	nn	np	nn	nn	nn	np	np	nn	nn	np	nn	nn	nn	np	nn	np	np	nn	nn	np	np	nn	np	np	nn	np	nn	np	np	nn	nn	nn	np	np	np	np	--	nn	nn	nn	nn	nn	nn	nn	nn	np	np	np
Contig_52532	<lmxll>	ll	--	--	ll	--	lm	--	--	ll	--	ll	--	ll	ll	--	lm	lm	lm	ll	ll	lm	ll	lm	lm	lm	lm	lm	--	--	ll	lm	lm	ll	lm	lm	lm	ll	ll	lm	ll	ll	--	lm	ll	lm	ll	ll	--
Soc891	<abxcd>	ac	ac	ad	ac	ad	ac	bc	ac	bd	bd	ad	ad	bc	ad	bc	bd	ad	ad	ac	bc	ac	ad	bc	ad	bc	bc	ac	ac	bc	bc	bd	bc	ac	bc	bc	bc	ac	bc	bc	ad	bc	bd	bd	ac	ad	ac	bc	ac
Contig_42884	<lmxll>	ll	ll	ll	lm	ll	ll	lm	lm	lm	--	ll	lm	lm	lm	lm	lm	ll	lm	ll	lm	lm	ll	lm	ll	ll	--	lm	ll	lm	lm	ll	ll	lm	ll	lm	lm	ll	lm	ll	lm	lm	lm	lm	ll	lm	ll	ll	ll
Contig_12856	<nnxnp>	np	np	np	np	np	np	np	np	np	nn	np	np	nn	nn	nn	nn	nn	nn	np	np	np	nn	nn	np	nn	np	nn	np	nn	np	nn	nn	nn	nn	np	np	nn	nn	nn	nn	nn	np	nn	nn	np	np	nn	np
Contig_7034	<efxeg>	ee	ee	ee	ef	--	ee	--	--	ee	eg	ef	ef	fg	eg	fg	eg	ee	fg	ee	ef	ef	fg	eg	ef	eg	ee	ee	--	eg	ee	eg	fg	fg	eg	ef	ef	fg	eg	fg	eg	fg	ee	eg	fg	eg	ee	fg	ee
Contig_26057	<lmxll>	lm	ll	lm	ll	--	lm	--	--	lm	--	ll	ll	lm	lm	--	ll	ll	ll	ll	ll	lm	ll	ll	lm	ll	lm	ll	ll	lm	ll	lm	ll	--	lm	ll	lm	--	--	lm	lm	ll	ll	lm	lm	--	ll	ll	lm
Contig_85279	<nnxnp>	nn	np	np	nn	np	nn	np	nn	nn	np	np	np	np	np	nn	np	nn	nn	np	np	np	--	nn	np	nn	nn	nn	np	nn	--	np	nn	nn	nn	nn	--	nn	np	nn	--	nn	--	np	np	np	np	np	nn
Contig_19340	<nnxnp>	nn	np	np	nn	nn	nn	np	nn	nn	nn	nn	nn	nn	nn	np	np	np	nn	np	nn	np	nn	nn	nn	nn	np	np	nn	nn	np	np	np	nn	nn	nn	np	np	nn	nn	nn	np	np	nn	nn	nn	np	np	nn
Contig_15127	<abxcd>	bd	bc	bc	bc	ac	ad	bc	ad	bd	bc	bc	ad	ac	ac	ad	ac	ad	ad	bc	ac	bc	bd	ad	bc	ad	ad	bd	ac	bd	bd	bc	bd	bd	bd	bd	ac	bd	bc	ad	ad	bd	bd	bc	ac	ac	ac	bc	ad
Contig_53440	<lmxll>	lm	lm	ll	lm	ll	lm	ll	lm	lm	ll	ll	lm	lm	lm	lm	lm	ll	lm	ll	lm	ll	--	ll	lm	lm	ll	ll	lm	lm	--	lm	ll	ll	lm	lm	ll	ll	lm	ll	ll	ll	lm	lm	ll	lm	lm	lm	lm
Contig_2042	<nnxnp>	--	nn	--	--	--	np	--	--	np	--	np	--	np	np	--	np	--	np	nn	np	np	nn	np	nn	nn	nn	nn	nn	nn	np	nn	np	np	np	np	nn	--	--	np	np	nn	--	np	nn	np	nn	np	np
Contig_3204	<lmxll>	lm	ll	ll	ll	--	ll	ll	ll	ll	ll	lm	lm	ll	ll	lm	ll	ll	lm	lm	lm	lm	ll	ll	ll	ll	lm	lm	lm	ll	ll	ll	lm	lm	lm	lm	lm	ll	lm	ll	ll	ll	lm	lm	lm	lm	lm	lm	ll
Contig_27183	<nnxnp>	nn	np	nn	nn	nn	nn	nn	np	np	nn	nn	np	np	nn	nn	nn	np	nn	np	nn	np	np	np	np	nn	nn	np	np	nn	np	np	nn	nn	nn	nn	nn	np	np	nn	nn	np	nn	nn	nn	np	nn	np	nn
Contig_33947	<nnxnp>	np	nn	np	np	np	np	np	nn	nn	np	np	nn	nn	nn	np	np	nn	np	nn	np	nn	nn	nn	nn	np	np	nn	nn	np	nn	nn	np	np	np	np	np	nn	--	np	np	nn	np	np	np	nn	np	nn	np
Soc1139	<nnxnp>	nn	np	np	nn	nn	np	np	nn	nn	np	nn	nn	nn	nn	nn	nn	nn	nn	nn	np	nn	nn	nn	np	nn	np	nn	nn	nn	nn	np	np	np	np	nn	np	nn	np	np	np	nn	nn	np	np	nn	np	nn	nn
Contig_25937	<abxcd>	bd	bd	bd	ac	bd	bc	--	bd	bc	ad	bd	bc	bc	bc	ad	bc	bd	bd	ac	bc	ac	bd	ad	ad	bd	ac	ad	ad	ac	bc	bc	bd	ad	bd	bc	ac	bd	ad	ad	ad	bc	bc	bd	bc	bd	bc	bd	bc
Contig_18498	<nnxnp>	np	np	np	nn	np	np	np	nn	nn	nn	nn	nn	nn	np	nn	np	nn	nn	np	np	nn	nn	nn	nn	np	nn	np	np	np	nn	nn	nn	np	np	nn	np	np	np	nn	nn	np	nn	nn	np	np	nn	nn	nn
Contig_41313	<lmxll>	lm	lm	ll	ll	lm	lm	--	--	lm	ll	lm	lm	lm	ll	lm	ll	lm	lm	ll	lm	ll	ll	lm	ll	lm	ll	ll	ll	lm	ll	ll	lm	ll	ll	lm	lm	ll	--	lm	ll	ll	ll	ll	ll	lm	ll	ll	lm
Contig_2276	<lmxll>	ll	lm	lm	lm	ll	lm	lm	lm	lm	lm	ll	ll	lm	lm	ll	lm	lm	ll	ll	ll	ll	lm	lm	lm	lm	ll	ll	ll	lm	lm	lm	ll	ll	ll	ll	ll	lm	ll	lm	lm	lm	ll	ll	ll	ll	ll	ll	lm
Contig_8867	<lmxll>	ll	lm	ll	lm	ll	ll	lm	ll	ll	lm	lm	lm	ll	ll	lm	lm	lm	lm	lm	lm	ll	lm	lm	ll	lm	ll	ll	lm	lm	lm	ll	lm	ll	ll	lm	ll	lm	ll	ll	ll	lm	lm	ll	ll	lm	lm	lm	ll
Soc1031	<nnxnp>	nn	np	nn	nn	nn	nn	np	nn	nn	nn	nn	np	nn	np	nn	np	np	np	nn	np	nn	np	np	np	np	np	np	nn	np	nn	np	np	nn	nn	np	nn	nn	np	np	np	np	nn	nn	nn	nn	np	np	np
Contig_38287	<lmxll>	ll	ll	lm	ll	lm	ll	--	--	ll	ll	lm	lm	ll	lm	ll	ll	lm	lm	ll	ll	ll	lm	ll	lm	ll	ll	ll	lm	ll	ll	ll	ll	ll	ll	ll	ll	ll	ll	ll	lm	ll	ll	ll	ll	lm	ll	ll	ll
Soc994	<abxcd>	ac	bd	bd	ac	bd	bd	bd	bd	bd	ac	ad	bd	bd	bc	bc	bc	bc	bc	bd	ad	bd	bd	ad	ac	ac	ad	bd	bd	bc	ad	ad	ad	ac	ac	ad	ad	bc	ad	bd	ad	bd	bc	ac	ad	bc	ac	ad	ad
Contig_3959	<nnxnp>	nn	nn	nn	nn	np	nn	np	np	np	np	np	nn	nn	nn	nn	nn	nn	nn	nn	nn	np	nn	np	nn	np	nn	nn	np	nn	np	nn	np	np	nn	np	np	np	np	nn	np	np	nn	np	np	nn	np	np	nn
Contig_2985	<nnxnp>	nn	np	np	nn	np	nn	np	nn	nn	nn	nn	nn	nn	nn	np	np	np	nn	np	nn	nn	nn	nn	nn	nn	nn	np	np	nn	np	np	nn	nn	np	nn	nn	nn	nn	nn	nn	np	np	np	nn	nn	np	np	nn
Contig_7066	<efxeg>	fg	eg	ee	eg	ee	fg	eg	fg	ee	ee	ef	ef	eg	fg	eg	eg	eg	ef	fg	fg	fg	ee	eg	ef	fg	eg	ee	fg	eg	eg	ee	eg	fg	eg	fg	fg	fg	fg	eg	ef	fg	ef	ee	fg	ef	eg	eg	fg
Soc598	<abxcd>	ac	ad	ac	bc	ad	ac	ad	ac	ad	bd	bc	ad	ac	bc	ac	ad	ad	bd	bc	ad	bc	ac	ac	ac	ac	ad	bd	ac	bc	bd	bd	bc	ac	bd	bc	ac	ad	bd	bc	bd	bd	bd	ac	ad	ac	ac	ac	bd
Contig_25308	<efxeg>	eg	--	eg	fg	eg	--	fg	eg	eg	ee	eg	fg	ef	ee	fg	eg	ee	eg	eg	ef	ee	ef	fg	ef	ef	ef	--	eg	ee	eg	fg	eg	ef	fg	eg	fg	ee	ef	ee	eg	ef	ee	ef	fg	ef	ef	eg	eg
Contig_15121	<abxcd>	bc	bd	ac	ac	bc	bc	ac	bd	bc	ac	bc	bd	bd	bc	--	bc	ac	bc	ad	bc	bc	ad	ad	ad	bc	bc	ad	ad	bc	ad	bd	bc	bc	ac	bc	bc	bd	bc	ac	ac	bd	bd	--	ad	--	bc	ad	ac
Contig_7358	<efxeg>	eg	fg	ee	eg	eg	fg	ee	ee	ee	eg	fg	fg	fg	eg	ef	fg	eg	eg	ee	ee	fg	ee	ee	fg	ef	fg	ef	ef	eg	eg	ef	fg	ee	ef	ef	eg	fg	fg	eg	fg	eg	fg	eg	ee	fg	ee	eg	ee
Contig_9705	<nnxnp>	nn	np	np	np	nn	np	np	nn	nn	nn	nn	nn	nn	np	nn	nn	np	nn	np	np	nn	np	nn	np	np	nn	nn	np	np	np	np	nn	np	np	np	np	np	nn	nn	nn	nn	np	np	nn	np	np	np	np
Soc692	<efxeg>	ee	fg	eg	fg	ee	ee	ef	fg	ee	ef	fg	fg	ee	ee	ef	ef	ef	ef	ef	fg	ee	fg	ef	ee	fg	eg	eg	fg	ef	fg	eg	ef	eg	eg	ef	eg	ee	ee	eg	eg	ef	ef	ee	eg	ef	fg	ef	eg
Contig_391	<efxeg>	fg	ee	ee	eg	ee	ef	ef	ef	ee	ef	ef	eg	fg	fg	ef	ee	fg	ee	fg	eg	eg	eg	fg	ee	ee	ef	fg	fg	ef	--	ee	fg	fg	fg	ef	ee	fg	ee	ee	eg	eg	fg	ee	ee	eg	eg	eg	ef
Contig_40577	<nnxnp>	np	np	np	np	--	np	--	nn	np	--	nn	np	nn	nn	--	np	nn	np	np	np	nn	nn	np	nn	np	--	np	nn	nn	np	nn	np	nn	nn	nn	nn	nn	nn	nn	nn	nn	nn	nn	nn	nn	np	np	nn
Contig_36533	<lmxll>	lm	lm	lm	lm	lm	ll	ll	ll	ll	lm	ll	ll	lm	ll	ll	ll	ll	ll	lm	lm	ll	lm	ll	ll	lm	ll	ll	ll	lm	lm	lm	ll	ll	ll	lm	lm	ll	lm	ll	ll	lm	ll	lm	ll	lm	ll	lm	ll
Contig_32256	<lmxll>	lm	lm	lm	ll	lm	lm	lm	lm	lm	ll	lm	lm	lm	lm	ll	ll	lm	lm	ll	lm	ll	lm	ll	ll	lm	lm	ll	lm	ll	lm	lm	lm	ll	lm	lm	ll	lm	lm	ll	ll	lm	ll	lm	lm	lm	lm	lm	lm
Contig_102672	<lmxll>	lm	lm	lm	ll	lm	ll	ll	ll	lm	ll	lm	ll	lm	lm	ll	ll	ll	ll	lm	ll	lm	ll	lm	lm	ll	lm	ll	lm	ll	lm	ll	ll	lm	lm	lm	ll	ll	lm	lm	lm	lm	ll	lm	lm	lm	lm	lm	lm
Contig_12574	<nnxnp>	np	nn	nn	np	--	np	nn	np	np	np	np	np	np	np	np	nn	nn	np	np	np	np	np	np	np	np	np	nn	nn	np	nn	nn	np	np	nn	np	np	nn	np	np	np	nn	np	nn	np	nn	nn	nn	nn
Soc1057	<abxcd>	bd	bd	bd	ad	bc	bd	bc	ac	ac	--	bc	ad	ad	ad	ad	ad	bd	ad	bd	ad	ac	bd	ac	bd	ac	bd	ad	bc	ad	ac	bd	--	ac	bc	ac	ac	bc	ac	ad	ac	bc	ad	ac	bc	ad	bc	bc	bd
Contig_2597	<lmxll>	ll	lm	lm	lm	ll	ll	lm	lm	ll	ll	ll	ll	lm	ll	ll	lm	ll	lm	ll	ll	ll	ll	lm	ll	lm	lm	ll	lm	ll	lm	ll	lm	ll	ll	ll	ll	lm	ll	lm	ll	lm	ll	ll	ll	lm	ll	ll	lm
Contig_167	<nnxnp>	nn	np	np	nn	nn	np	np	nn	nn	np	nn	nn	nn	nn	nn	nn	nn	nn	nn	np	nn	nn	nn	np	nn	np	nn	nn	nn	nn	np	np	np	np	nn	np	nn	np	np	np	nn	nn	np	np	nn	nn	nn	nn
Contig_58292	<lmxll>	ll	lm	lm	lm	--	ll	--	ll	lm	ll	ll	lm	ll	lm	ll	lm	ll	lm	ll	lm	lm	lm	ll	ll	lm	ll	lm	ll	ll	ll	ll	ll	ll	ll	ll	lm	ll	lm	--	lm	lm	--	lm	lm	lm	lm	lm	lm
Soc668	<abxcd>	ac	bc	bc	bd	ad	ac	bc	bc	ad	ad	ad	bc	bd	ad	bc	bd	ac	bc	ad	bc	ac	ad	bd	bc	bd	bd	bc	ac	ad	ad	bd	bc	ac	ad	bd	bc	ad	ac	bd	ad	bc	bc	ac	bc	bc	bd	ad	bc
Contig_42432	<efxeg>	eg	ef	eg	ee	ef	fg	fg	eg	ef	eg	eg	ef	ee	fg	ef	fg	ef	fg	ee	eg	ef	ee	ef	ee	eg	fg	ee	fg	ee	ee	fg	fg	ef	ee	ee	eg	ef	eg	ef	eg	fg	eg	eg	ef	fg	ef	eg	ee
Contig_2354	<nnxnp>	np	nn	nn	np	np	np	--	nn	np	nn	nn	nn	np	nn	np	np	nn	nn	np	np	nn	np	np	nn	np	np	nn	np	np	nn	nn	nn	np	np	np	np	nn	nn	np	np	nn	nn	np	nn	nn	np	np	np
Contig_27746	<lmxll>	ll	ll	ll	ll	ll	ll	ll	ll	ll	lm	ll	ll	ll	ll	lm	lm	ll	ll	ll	ll	ll	lm	lm	ll	ll	ll	ll	ll	ll	ll	ll	ll	lm	ll	ll	ll	lm	ll	lm	ll	ll	ll	ll	lm	ll	ll	ll	ll
Contig_26817	<efxeg>	fg	ee	eg	eg	eg	ef	--	ee	eg	--	ee	ee	ef	ef	--	ef	ef	ee	eg	fg	fg	fg	ee	fg	eg	ef	eg	fg	ef	eg	ee	fg	eg	ef	eg	ef	eg	ee	ef	eg	ee	fg	eg	fg	ee	fg	ee	fg
Contig_23825	<nnxnp>	np	np	np	nn	np	nn	np	np	nn	np	np	nn	nn	nn	np	np	np	np	nn	nn	np	np	np	np	nn	nn	np	np	nn	nn	nn	np	np	nn	np	nn	np	np	np	np	nn	nn	np	nn	np	nn	np	nn
Contig_15868	<nnxnp>	nn	nn	nn	np	nn	nn	nn	np	np	np	np	np	np	nn	np	nn	np	np	nn	nn	np	np	np	np	nn	np	nn	nn	nn	np	np	np	nn	nn	np	np	nn	nn	np	np	nn	np	np	nn	nn	np	np	np
Contig_77715	<nnxnp>	np	nn	nn	np	np	nn	nn	np	nn	np	nn	nn	np	nn	np	nn	np	np	nn	np	nn	np	nn	nn	nn	nn	nn	np	np	nn	np	np	np	nn	nn	nn	nn	nn	np	np	nn	np	np	np	np	nn	nn	np
Soc855	<nnxnp>	nn	np	nn	nn	nn	np	np	np	nn	nn	np	np	np	np	nn	np	np	np	nn	nn	nn	nn	np	nn	nn	np	nn	nn	np	nn	np	nn	nn	np	nn	np	nn	np	np	nn	np	nn	nn	nn	np	nn	np	nn
Contig_5672	<abxcd>	ad	bd	bc	bd	ad	ad	bd	ac	bd	bc	ac	bd	bc	ad	bc	ad	ac	ad	ad	ad	ac	ac	bd	ac	ad	bd	ac	bc	ac	bc	ac	bd	bc	bc	bc	bd	bd	ac	ac	bd	ad	bc	ac	bc	bc	ad	bd	ac
Contig_9029	<lmxll>	lm	ll	ll	ll	lm	ll	lm	lm	ll	ll	ll	lm	lm	lm	lm	lm	lm	lm	lm	ll	ll	lm	lm	ll	ll	lm	ll	ll	lm	lm	lm	lm	ll	ll	ll	ll	lm	ll	ll	lm	lm	lm	ll	ll	ll	lm	ll	lm
Contig_44490	<lmxll>	lm	lm	lm	ll	lm	lm	ll	ll	lm	lm	ll	ll	ll	lm	lm	lm	lm	ll	ll	lm	ll	lm	lm	lm	ll	ll	lm	ll	lm	lm	ll	ll	ll	ll	ll	lm	lm	ll	lm	ll	lm	ll	lm	ll	lm	ll	lm	lm
Soc615	<abxcd>	bc	ad	ad	ac	bd	ac	ad	ad	ad	ad	bd	bc	ac	ad	bc	ad	ad	bc	bc	bc	bc	ad	ac	ac	ac	bc	bd	bd	ac	ad	ad	bc	bd	bd	ac	bc	ad	bc	ad	ac	ad	bc	bd	bd	bd	bd	bc	ad
Soc715	<efxeg>	ee	ee	ee	ef	eg	ee	ee	ee	eg	fg	ef	ee	ee	ee	ee	fg	ee	fg	fg	ee	eg	eg	eg	fg	fg	ee	eg	eg	ef	ee	ee	ef	ee	eg	fg	eg	eg	eg	--	fg	fg	fg	ee	ef	eg	eg	eg	ef
Dla53	<lmxll>	lm	ll	ll	ll	lm	ll	ll	ll	ll	ll	lm	lm	ll	ll	lm	ll	ll	lm	lm	lm	lm	ll	ll	ll	ll	lm	lm	lm	ll	ll	ll	lm	lm	lm	ll	lm	ll	lm	ll	ll	ll	lm	lm	lm	lm	lm	lm	ll
Contig_48824	<nnxnp>	nn	nn	nn	nn	nn	nn	nn	np	np	np	np	np	nn	np	nn	np	np	nn	nn	nn	nn	--	nn	nn	nn	nn	nn	np	nn	--	np	np	nn	np	nn	nn	np	nn	nn	--	nn	--	np	np	np	np	nn	nn
Soc832	<nnxnp>	np	nn	np	np	np	nn	nn	np	np	np	np	nn	nn	nn	np	nn	nn	nn	np	nn	np	nn	np	nn	nn	nn	nn	nn	nn	nn	nn	nn	np	np	nn	np	np	nn	nn	nn	nn	np	nn	np	np	nn	nn	nn
Contig_47389	<nnxnp>	np	nn	nn	np	np	nn	nn	np	np	nn	np	np	np	np	nn	nn	np	np	np	nn	np	np	np	nn	nn	np	np	np	np	np	nn	nn	nn	nn	np	nn	np	nn	nn	nn	np	np	nn	nn	np	nn	np	np
Contig_4294	<lmxll>	lm	lm	lm	ll	lm	lm	lm	ll	lm	ll	ll	lm	lm	lm	ll	lm	lm	lm	lm	ll	ll	ll	ll	ll	lm	lm	lm	ll	lm	ll	lm	ll	ll	lm	ll	ll	ll	lm	ll	--	lm	lm	lm	ll	lm	lm	ll	lm
Contig_64508	<nnxnp>	np	np	np	np	--	np	--	--	nn	nn	nn	np	nn	nn	np	np	nn	np	nn	np	nn	nn	np	nn	np	np	np	nn	nn	np	nn	np	nn	np	nn	nn	nn	nn	np	nn	nn	nn	nn	nn	nn	np	nn	nn
Contig_67449	<lmxll>	ll	lm	lm	lm	ll	ll	lm	ll	lm	ll	ll	lm	lm	lm	lm	ll	lm	lm	ll	lm	lm	ll	lm	ll	ll	ll	lm	lm	ll	ll	lm	lm	lm	lm	ll	lm	lm	lm	ll	ll	ll	ll	ll	ll	lm	lm	lm	ll
Soc243	<efxeg>	fg	ef	fg	eg	ee	ef	fg	ee	ef	ee	ee	fg	ef	fg	ee	eg	eg	eg	fg	ef	ee	ef	ee	ef	fg	eg	ef	eg	eg	eg	ef	ee	fg	eg	fg	fg	ee	ee	ef	ee	eg	eg	fg	eg	fg	fg	eg	eg
Contig_26989	<nnxnp>	nn	np	np	nn	np	np	np	np	np	nn	np	np	np	nn	nn	nn	nn	nn	np	np	np	np	np	nn	nn	np	np	np	nn	np	np	np	nn	nn	np	np	nn	np	np	np	np	nn	nn	np	np	nn	np	np
Contig_77451	<nnxnp>	np	np	np	nn	nn	nn	nn	np	np	np	np	nn	nn	np	np	nn	nn	nn	np	nn	np	nn	np	nn	np	nn	nn	np	nn	np	nn	np	np	nn	np	np	np	np	nn	np	np	np	nn	np	nn	nn	nn	nn
Contig_5422	<lmxll>	ll	ll	lm	lm	lm	lm	ll	ll	ll	ll	ll	lm	lm	lm	lm	ll	lm	lm	lm	ll	ll	lm	ll	lm	lm	lm	lm	ll	ll	lm	ll	ll	lm	lm	lm	ll	ll	ll	ll	lm	ll	ll	ll	lm	ll	lm	ll	ll
Contig_21706	<efxeg>	eg	eg	eg	eg	eg	eg	fg	ee	fg	ef	ee	eg	fg	ef	fg	ef	ee	eg	eg	fg	ee	ee	fg	eg	fg	fg	eg	ee	fg	ef	ef	ef	eg	ef	ef	fg	ee	fg	fg	ee	fg	fg	fg	ee	ee	ee	eg	eg
Contig_50188	<lmxll>	ll	ll	ll	ll	lm	lm	ll	lm	ll	ll	ll	lm	lm	lm	lm	lm	lm	lm	ll	lm	ll	ll	lm	ll	lm	lm	ll	lm	ll	ll	ll	ll	ll	ll	ll	lm	ll	ll	lm	lm	ll	ll	ll	lm	lm	lm	ll	lm
Contig_75876	<nnxnp>	nn	--	--	nn	nn	nn	nn	nn	nn	--	np	nn	nn	nn	--	nn	nn	nn	np	nn	nn	np	nn	np	np	np	np	np	np	nn	np	nn	nn	nn	nn	np	np	nn	nn	nn	np	np	nn	np	--	np	nn	nn
Soc676	<abxcd>	bc	bc	bc	bd	ac	ac	bd	ac	bd	bc	bc	ac	ad	ad	ad	ad	ac	ac	bd	ad	bd	bd	ad	bd	ac	ad	bd	ad	bd	bc	bc	bc	bd	bc	bc	ad	bd	bd	ad	ac	bc	bc	bc	ac	ac	ad	bd	ac
Mmi06	<nnxnp>	nn	np	nn	nn	np	nn	np	nn	nn	np	np	np	nn	np	nn	np	np	nn	nn	nn	np	nn	nn	nn	nn	nn	nn	nn	np	nn	nn	nn	nn	np	np	np	np	np	nn	np	np	nn	np	np	np	np	nn	np
Contig_44858	<abxcd>	bc	ac	bd	bd	bc	bc	bc	bd	bd	ac	bd	bd	ac	bc	bc	ac	ac	bc	bc	ac	ac	bd	ac	bd	bd	bd	bc	bd	ac	bd	ac	bc	ac	bc	bc	bd	ac	bc	bd	bd	ad	bc	ac	ad	ac	bc	bc	bc
Contig_33200	<nnxnp>	np	np	np	nn	np	np	np	nn	nn	nn	nn	np	np	np	nn	np	nn	nn	np	np	nn	nn	nn	nn	np	nn	np	np	np	nn	nn	nn	np	np	nn	nn	np	np	nn	nn	np	nn	nn	np	np	nn	nn	nn
Contig_4235	<efxeg>	ef	eg	ee	ee	ee	ee	ee	ee	eg	fg	fg	fg	eg	fg	eg	fg	ef	ef	fg	eg	eg	ef	fg	fg	eg	ee	fg	fg	ef	ef	ee	ee	fg	ef	ef	ee	ee	ef	eg	ee	ef	--	eg	eg	ee	eg	ef	fg
Soc648	<abxcd>	bc	ad	bd	ac	bd	ac	ac	bc	bc	bd	bd	bc	bd	bd	ac	ac	bc	ac	bc	ad	bc	ad	ac	ad	bd	bc	bd	bc	ac	bd	ac	bc	ac	ad	bd	ad	bc	ad	bd	bc	bd	bc	ac	bd	bc	ac	bd	ad
Contig_33160	<efxeg>	fg	ee	ef	fg	ef	ee	ee	ee	ee	ee	ee	ef	eg	eg	ef	ef	eg	ef	eg	fg	fg	fg	eg	ef	ef	ee	eg	eg	ee	eg	fg	eg	eg	eg	ef	ef	eg	ef	ef	eg	fg	eg	ef	ef	fg	fg	fg	ee
Contig_15461	<lmxll>	lm	ll	ll	lm	ll	ll	ll	ll	ll	lm	lm	ll	ll	ll	ll	ll	ll	ll	ll	lm	ll	ll	lm	lm	lm	lm	ll	ll	ll	lm	lm	lm	lm	lm	lm	lm	ll	lm	ll	lm	ll	ll	lm	lm	ll	lm	lm	lm
Contig_77228	<efxeg>	eg	ee	eg	fg	ef	eg	ee	eg	fg	ee	ee	fg	fg	ee	eg	ef	ee	fg	fg	eg	ee	fg	fg	fg	fg	fg	eg	eg	ef	fg	eg	eg	eg	ef	ee	ef	ee	ee	ee	ef	ef	fg	ef	ee	ee	ef	fg	ef
Contig_44732	<lmxll>	ll	lm	ll	lm	ll	ll	lm	ll	ll	ll	ll	lm	lm	ll	lm	ll	ll	ll	ll	lm	ll	lm	lm	lm	lm	lm	lm	ll	ll	ll	lm	ll	lm	lm	ll	lm	ll	lm	ll	ll	lm	ll	lm	lm	lm	lm	ll	ll
Contig_1096	<abxcd>	bc	ad	bc	ac	bd	ac	ac	bc	bc	bd	bd	bc	bd	bd	ac	ac	bc	ac	bd	ad	bc	ad	ac	ad	bd	bc	bd	bc	ad	bd	ac	bc	ac	ad	bd	ad	bc	ad	bd	bc	bd	--	ad	bd	bc	ac	bd	ad
Contig_1857	<lmxll>	lm	lm	ll	ll	ll	ll	lm	lm	lm	lm	lm	ll	ll	ll	ll	lm	ll	ll	ll	lm	lm	ll	lm	ll	ll	ll	ll	lm	lm	ll	lm	lm	ll	ll	ll	lm	lm	ll	lm	ll	lm	lm	lm	ll	lm	ll	lm	lm
Soc553	<lmxll>	ll	ll	ll	ll	ll	ll	lm	ll	lm	lm	ll	ll	lm	lm	lm	lm	ll	ll	ll	lm	ll	ll	lm	ll	lm	lm	ll	ll	lm	lm	lm	lm	ll	lm	lm	lm	ll	lm	lm	ll	lm	lm	lm	ll	ll	ll	ll	ll
Contig_10399	<nnxnp>	nn	np	np	nn	--	np	--	--	np	--	np	np	nn	np	--	np	nn	nn	np	nn	np	nn	np	np	np	np	np	nn	nn	np	nn	nn	nn	np	np	np	np	np	nn	nn	np	nn	nn	np	nn	np	np	nn
Contig_4075	<efxeg>	ee	eg	fg	ef	eg	ef	eg	ef	ee	eg	eg	fg	fg	eg	ef	eg	ef	ef	eg	fg	eg	ee	ef	eg	ef	ef	ee	fg	ee	ef	fg	ee	ef	ef	ef	fg	ee	fg	ef	ef	ef	ef	eg	fg	fg	fg	eg	ef
Contig_10875	<efxeg>	fg	ee	ee	eg	ef	eg	ee	ee	ee	ee	ef	fg	eg	ee	fg	ee	ee	fg	fg	fg	fg	eg	eg	eg	eg	fg	ef	ef	eg	ee	ee	fg	ef	ef	eg	fg	--	fg	ee	eg	ee	fg	ef	ef	ef	ef	fg	ee
Contig_66113	<lmxll>	lm	lm	lm	ll	--	ll	--	ll	lm	ll	lm	ll	lm	lm	ll	ll	ll	ll	lm	ll	lm	ll	lm	lm	ll	--	ll	lm	ll	lm	ll	ll	lm	lm	lm	ll	ll	lm	lm	ll	lm	--	lm	lm	lm	lm	lm	lm
Contig_14823	<lmxll>	ll	lm	lm	lm	ll	ll	--	lm	lm	ll	ll	ll	lm	ll	--	lm	ll	lm	ll	ll	ll	ll	lm	ll	lm	lm	ll	lm	lm	lm	lm	lm	ll	ll	ll	ll	lm	ll	--	ll	lm	--	ll	ll	--	ll	ll	--
Contig_34953	<nnxnp>	np	nn	nn	np	nn	nn	nn	np	nn	np	nn	nn	nn	np	np	np	np	np	nn	nn	nn	nn	nn	np	np	nn	nn	nn	np	nn	nn	nn	np	np	nn	nn	np	nn	nn	nn	nn	np	np	nn	np	np	nn	nn
Contig_6389	<abxcd>	ad	bc	ac	ac	ad	ad	ad	ac	ad	bd	ac	bc	bd	ad	ad	bd	bd	ad	ad	bc	bd	ac	bd	ad	ac	ac	ad	ac	bd	ac	bd	ad	bc	ac	ad	ac	bd	ad	ac	ac	bc	ad	bd	bc	bd	ac	ad	ad
Soc417	<efxeg>	ef	eg	ee	ef	ef	fg	ee	fg	ee	ee	ef	eg	eg	eg	ee	fg	fg	ee	ef	eg	fg	eg	ee	ee	eg	ef	eg	ef	fg	fg	fg	eg	ee	fg	ee	eg	ef	ee	eg	ef	fg	ef	ee	ef	eg	eg	ee	ef
Soc85	<abxcd>	ac	ac	ac	bd	bc	ad	ac	ad	bd	ad	ac	bd	bd	ac	ad	bc	ad	bd	bd	bc	ad	bd	bd	bd	bd	ad	ac	ad	bc	bd	ad	ad	ac	bc	bd	bc	ac	bc	ac	ac	ac	bd	bd	ac	ac	bd	bd	bd
Contig_12224	<lmxll>	ll	lm	lm	lm	ll	ll	lm	ll	lm	lm	ll	lm	lm	ll	lm	ll	ll	ll	ll	ll	ll	ll	lm	ll	ll	lm	ll	lm	ll	lm	ll	lm	lm	lm	lm	lm	lm	ll	ll	lm	ll	lm	ll	lm	lm	ll	lm	ll
Contig_24205	<nnxnp>	np	np	np	nn	np	np	np	nn	np	nn	nn	np	np	nn	np	nn	nn	np	nn	np	nn	np	np	np	np	np	np	nn	np	nn	nn	nn	np	nn	nn	np	nn	np	nn	nn	np	--	np	nn	nn	nn	np	np
Soc607	<abxcd>	ac	bc	bc	ad	ac	bc	bc	bd	bd	ad	ad	bc	bc	bc	ad	ac	ad	ad	ac	ac	ad	bd	ad	ad	ac	bd	ac	ac	ac	ad	ad	bd	ac	bc	ad	ad	ac	ac	bd	bd	ac	bd	ad	ac	bc	ad	ad	bd
Contig_47903	<lmxll>	ll	lm	ll	ll	ll	ll	ll	ll	ll	lm	ll	ll	lm	ll	ll	lm	lm	ll	ll	lm	lm	ll	lm	ll	ll	ll	ll	ll	lm	ll	lm	ll	lm	ll	ll	ll	lm	ll	ll	ll	lm	ll	lm	lm	lm	ll	ll	ll
Contig_55047	<abxcd>	bc	ac	ac	bd	bc	ac	ac	ad	ad	ad	ad	ad	bd	ac	ad	bc	ad	bd	bc	bc	ad	ad	bd	bd	bc	ad	ac	bc	bc	bd	ad	ad	bc	ac	bd	bc	ac	bc	ad	ad	ac	bd	bd	ac	ac	bd	bd	bd
Contig_7740	<lmxll>	ll	ll	ll	ll	--	lm	--	lm	lm	ll	lm	lm	ll	ll	--	lm	lm	lm	ll	ll	lm	ll	lm	lm	ll	lm	lm	lm	ll	ll	ll	lm	lm	lm	ll	ll	lm	ll	lm	lm	ll	--	ll	lm	ll	lm	ll	lm
Contig_18708	<efxeg>	ee	eg	ee	ef	ef	eg	eg	ee	ef	ee	ee	ef	fg	eg	ee	fg	fg	fg	fg	ee	ef	fg	ee	eg	fg	eg	ef	eg	fg	eg	fg	fg	ee	ef	eg	ef	ef	fg	fg	fg	fg	ef	eg	ef	ef	eg	fg	fg
Contig_39564	<lmxll>	ll	lm	ll	lm	lm	lm	lm	lm	lm	ll	ll	lm	lm	lm	lm	ll	ll	ll	ll	lm	lm	--	lm	ll	lm	lm	ll	ll	ll	--	lm	lm	ll	ll	ll	ll	lm	ll	lm	--	lm	ll	lm	lm	lm	lm	ll	ll
Contig_11649	<efxeg>	ef	ef	ef	ee	ef	ef	ef	ef	ef	fg	ee	ef	eg	fg	eg	fg	ef	eg	ef	ee	ee	eg	eg	ee	fg	ef	ef	ee	fg	ef	fg	eg	eg	fg	ee	ee	eg	fg	eg	fg	eg	ef	fg	eg	fg	ef	eg	ef
Soc636	<abxcd>	ad	bc	bd	ad	ac	ac	bc	ad	bc	bc	ac	bd	bc	bd	bc	ad	ad	bc	ac	bc	ac	bc	bc	bc	ad	ac	bd	ac	ad	ad	ac	bc	bd	ad	bd	bd	ac	bc	bc	ac	ad	ad	bc	ac	bd	bd	bd	ad
Contig_35671	<nnxnp>	np	nn	nn	nn	--	np	nn	nn	np	nn	np	nn	np	nn	np	np	np	np	nn	np	nn	nn	np	nn	nn	nn	np	nn	nn	np	np	np	nn	nn	np	nn	nn	np	np	nn	nn	np	np	nn	nn	nn	nn	nn
Contig_79640	<lmxll>	lm	--	lm	lm	--	lm	--	--	--	--	ll	--	ll	ll	--	ll	lm	lm	ll	lm	ll	ll	lm	--	lm	lm	ll	--	--	lm	lm	ll	lm	lm	lm	lm	ll	lm	lm	lm	lm	lm	ll	lm	lm	lm	lm	lm
Contig_3290	<nnxnp>	np	np	np	nn	--	nn	--	--	nn	nn	np	nn	nn	np	--	np	nn	nn	nn	np	nn	nn	nn	nn	nn	nn	np	nn	np	nn	nn	nn	np	np	nn	np	np	np	np	np	np	nn	nn	np	np	nn	nn	nn
Soc522	<efxeg>	ef	eg	ee	ee	ee	fg	eg	eg	ee	ee	eg	eg	fg	fg	ef	fg	fg	eg	ee	ef	ef	ef	eg	ef	ee	fg	ee	ef	fg	ee	eg	ef	ee	fg	ee	fg	ee	eg	fg	ee	eg	ef	ee	ef	eg	ef	eg	ef
Contig_3860	<lmxll>	lm	ll	lm	lm	lm	lm	ll	ll	ll	ll	lm	ll	lm	lm	lm	ll	ll	ll	lm	ll	ll	ll	ll	lm	lm	lm	lm	ll	ll	ll	lm	lm	lm	lm	ll	lm	lm	ll	lm	--	lm	--	ll	lm	lm	lm	ll	ll
Contig_21797	<efxeg>	eg	eg	ee	ee	ef	fg	ee	fg	ee	ee	ee	fg	ef	ef	fg	ef	fg	fg	ee	ef	ee	eg	fg	ee	fg	ef	eg	ef	eg	eg	eg	eg	ee	eg	eg	ef	eg	ee	fg	fg	eg	eg	eg	fg	ef	ef	ee	fg
Contig_30010	<lmxll>	lm	ll	ll	ll	lm	ll	ll	ll	ll	ll	lm	lm	ll	ll	lm	ll	ll	lm	lm	lm	lm	ll	ll	ll	ll	lm	lm	lm	ll	ll	ll	lm	lm	lm	lm	lm	ll	lm	ll	ll	ll	lm	lm	lm	lm	lm	lm	ll
Contig_15311	<nnxnp>	np	nn	np	np	np	nn	--	np	np	nn	np	np	nn	nn	np	np	nn	np	np	nn	nn	nn	np	nn	nn	nn	np	np	nn	np	np	np	nn	nn	np	nn	nn	nn	nn	np	nn	nn	nn	np	nn	nn	np	np
Contig_51691	<efxeg>	eg	ef	eg	fg	eg	ee	ef	fg	fg	ee	eg	eg	fg	ee	eg	ef	ee	fg	eg	ee	ee	eg	ef	ee	eg	ef	eg	ef	ef	fg	fg	fg	ee	ee	ef	ee	fg	eg	fg	eg	eg	eg	eg	eg	fg	ee	ee	ef
Soc660	<lmxll>	lm	ll	lm	ll	lm	ll	lm	lm	ll	lm	lm	lm	ll	ll	lm	ll	lm	lm	lm	lm	lm	ll	lm	lm	ll	lm	ll	lm	lm	lm	ll	lm	lm	lm	lm	ll	lm	ll	ll	ll	ll	ll	lm	ll	ll	ll	ll	ll
Contig_4024	<efxeg>	ef	fg	fg	fg	eg	ee	fg	ee	ef	fg	fg	ee	eg	eg	ee	eg	ee	ee	fg	eg	fg	ef	ee	fg	ee	ee	ef	eg	ef	ef	fg	ef	ef	ef	ef	eg	ef	fg	ee	ee	ef	ef	fg	eg	eg	eg	fg	ee
Contig_44101	<nnxnp>	np	np	--	nn	--	nn	--	nn	nn	--	np	nn	nn	np	nn	np	nn	nn	nn	np	nn	nn	nn	nn	--	--	--	--	np	nn	nn	nn	np	np	nn	np	np	--	np	np	np	nn	nn	np	np	nn	nn	nn
Contig_19008	<nnxnp>	np	nn	nn	np	nn	np	nn	np	nn	np	np	np	np	np	np	nn	nn	np	np	np	np	np	np	np	np	np	nn	nn	np	nn	nn	np	np	nn	np	np	nn	np	np	np	nn	np	nn	np	nn	nn	np	nn
Contig_72847	<lmxll>	lm	--	lm	ll	ll	lm	--	lm	ll	--	lm	ll	ll	lm	lm	ll	ll	ll	ll	lm	ll	ll	lm	lm	ll	--	--	lm	ll	lm	ll	ll	lm	ll	lm	ll	ll	ll	ll	ll	ll	ll	lm	ll	ll	lm	ll	ll
Contig_3269	<efxeg>	fg	ee	ee	eg	ef	eg	--	eg	eg	eg	fg	fg	eg	eg	--	ee	ee	fg	fg	fg	fg	eg	eg	eg	eg	fg	ef	ef	eg	ee	ee	fg	fg	ef	eg	fg	ee	--	eg	--	ee	fg	ef	fg	ef	ef	ef	ee
Contig_5802	<nnxnp>	nn	--	np	nn	np	np	nn	nn	np	nn	np	nn	nn	np	--	nn	nn	np	nn	nn	nn	nn	nn	np	np	--	--	nn	np	np	np	nn	nn	nn	nn	np	nn	np	np	nn	np	--	np	np	--	nn	nn	np
Contig_16836	<nnxnp>	np	nn	nn	np	nn	nn	nn	nn	nn	nn	nn	np	np	np	nn	nn	np	nn	np	np	np	np	np	nn	nn	nn	np	np	nn	nn	nn	np	np	np	nn	nn	np	nn	nn	np	nn	np	nn	nn	np	np	np	nn
Contig_1453	<abxcd>	ac	ac	ac	bd	--	ad	ac	ac	ad	--	ac	ad	ad	ad	bc	ad	ac	ac	bd	ad	bd	ac	bc	bc	ac	bd	bc	bc	bc	ad	ad	ac	bc	ac	ad	bd	ac	bc	--	bc	ad	ad	ac	ad	ac	ad	ac	ad
Soc628	<abxcd>	bc	ad	ac	ac	ac	bd	ad	ad	ac	ac	ad	ad	bd	bd	bc	bd	bd	ad	ac	bc	bc	bc	ad	bc	ac	bd	ac	bc	bd	ac	ad	bc	ac	bd	ac	bd	ac	ad	bd	ac	ad	bc	ac	bc	ad	bc	ad	bc
Contig_4568	<lmxll>	ll	ll	ll	ll	ll	lm	--	ll	lm	lm	lm	lm	lm	ll	lm	lm	lm	ll	lm	lm	lm	ll	ll	ll	ll	lm	lm	ll	lm	ll	lm	lm	lm	ll	lm	lm	lm	lm	ll	lm	lm	lm	ll	ll	lm	ll	lm	lm
Contig_48749	<lmxll>	lm	ll	--	ll	--	lm	--	ll	lm	--	lm	ll	ll	lm	ll	ll	lm	ll	lm	ll	lm	lm	ll	ll	ll	ll	--	lm	lm	lm	ll	ll	lm	lm	ll	ll	lm	lm	ll	lm	ll	ll	lm	ll	ll	ll	lm	ll
Contig_27201	<lmxll>	ll	ll	ll	lm	--	ll	--	--	ll	--	lm	--	ll	ll	--	--	ll	ll	ll	lm	lm	lm	lm	lm	ll	ll	ll	ll	ll	--	ll	lm	ll	ll	lm	lm	--	ll	lm	lm	ll	--	ll	lm	--	ll	lm	ll
Dla16	<efxeg>	ee	eg	ee	ef	ee	ee	eg	ee	ee	fg	ef	eg	eg	ef	ee	eg	eg	fg	ef	eg	ef	ee	ee	ee	ee	eg	fg	ee	ef	fg	fg	ef	ee	fg	ef	ee	eg	ef	ef	fg	fg	fg	ee	eg	ee	ee	ee	fg
Contig_23991	<efxeg>	eg	ee	ee	ef	--	ee	ee	ee	eg	fg	ef	ee	ee	ef	--	fg	ee	fg	fg	ee	eg	eg	eg	fg	fg	ee	eg	--	ef	ef	ef	ef	ee	fg	fg	eg	eg	eg	ef	ef	fg	fg	ee	ef	eg	eg	eg	ef
Contig_9254	<nnxnp>	nn	np	np	nn	np	np	np	nn	np	np	np	nn	nn	np	np	nn	nn	np	nn	nn	nn	nn	nn	np	np	np	nn	nn	np	np	np	nn	nn	nn	nn	np	nn	np	np	nn	np	nn	np	np	nn	nn	nn	np
Contig_4379	<lmxll>	ll	ll	ll	lm	ll	ll	lm	lm	ll	ll	lm	lm	lm	ll	ll	ll	ll	lm	lm	ll	lm	ll	ll	ll	lm	lm	ll	lm	ll	ll	lm	lm	lm	lm	lm	ll	ll	lm	ll	lm	lm	lm	ll	lm	ll	lm	ll	lm
Contig_54951	<efxeg>	eg	ee	eg	eg	eg	ee	ee	fg	fg	ee	eg	eg	fg	ee	eg	ee	ee	eg	eg	ee	ee	eg	ef	ee	eg	ef	eg	ef	ef	fg	fg	fg	ee	ee	ef	ef	fg	eg	--	eg	eg	--	eg	eg	eg	ef	ee	ef
Soc523	<efxeg>	eg	fg	ee	ee	fg	ef	eg	eg	eg	eg	eg	ee	ee	ee	fg	ef	ee	ef	eg	ee	fg	ee	fg	ef	fg	ef	ef	fg	ee	eg	--	fg	eg	ef	fg	eg	eg	eg	ef	eg	eg	eg	ef	eg	ee	ee	ef	ef
Contig_46609	<nnxnp>	np	nn	np	np	nn	nn	--	np	np	nn	np	np	nn	nn	np	nn	np	np	np	np	nn	nn	nn	nn	nn	nn	np	np	nn	nn	np	np	nn	nn	np	np	nn	np	nn	np	nn	np	np	np	np	nn	nn	np
Soc575	<nnxnp>	np	nn	np	np	np	np	np	np	np	np	np	nn	nn	np	np	np	np	np	nn	np	np	nn	np	nn	nn	np	nn	nn	np	nn	nn	np	np	np	np	np	nn	np	np	np	nn	nn	np	nn	np	np	nn	np
Contig_27062	<efxeg>	fg	ee	eg	eg	eg	eg	--	eg	ee	fg	ef	ef	ee	fg	ee	ef	fg	fg	ef	eg	ee	ef	ef	ef	ee	eg	ef	ef	ef	ee	eg	eg	ef	fg	ef	eg	eg	fg	ee	eg	fg	--	eg	ee	eg	ee	fg	ef
Contig_43908	<lmxll>	ll	ll	ll	lm	ll	lm	lm	ll	lm	lm	lm	lm	ll	ll	ll	ll	ll	ll	lm	ll	lm	ll	ll	lm	lm	lm	ll	ll	lm	lm	lm	lm	ll	ll	lm	ll	ll	ll	ll	lm	lm	ll	ll	ll	lm	lm	lm	ll
Contig_49856	<lmxll>	lm	lm	lm	ll	lm	lm	ll	ll	lm	lm	ll	ll	ll	lm	lm	lm	lm	ll	ll	lm	ll	lm	lm	lm	ll	ll	lm	ll	lm	lm	ll	ll	ll	ll	ll	lm	lm	ll	lm	ll	ll	ll	lm	ll	lm	ll	lm	ll
Contig_27960	<lmxll>	ll	ll	ll	ll	ll	ll	ll	ll	ll	lm	ll	ll	ll	lm	ll	lm	ll	ll	ll	ll	ll	lm	lm	ll	lm	ll	ll	ll	lm	ll	ll	ll	ll	ll	ll	ll	ll	lm	ll	lm	ll	--	lm	ll	lm	ll	ll	ll
Soc931	<nnxnp>	np	nn	nn	np	nn	nn	np	nn	np	np	np	nn	nn	np	nn	nn	np	nn	np	np	np	np	nn	np	nn	nn	nn	np	np	nn	nn	np	np	nn	np	np	np	np	nn	np	np	np	np	np	np	--	np	np
Contig_44488	<lmxll>	lm	lm	lm	ll	lm	ll	ll	ll	lm	ll	lm	ll	lm	lm	ll	ll	ll	ll	lm	ll	lm	ll	lm	lm	ll	lm	ll	lm	ll	lm	ll	ll	lm	lm	lm	ll	ll	lm	lm	lm	lm	ll	lm	lm	lm	lm	lm	lm
Soc567	<abxcd>	bd	ad	ad	ac	bc	bd	ad	ad	bc	bc	bc	ad	ac	bc	ad	ac	bd	ad	bc	ad	bd	bc	ac	ad	ac	ac	ad	bd	bc	bc	ac	ad	bd	bc	ac	ad	bc	bd	ac	bc	ad	ad	bd	ad	ad	ac	bc	ad
Soc601	<efxeg>	eg	ee	ef	ee	ee	fg	ee	fg	eg	ee	ee	fg	ef	ee	fg	ee	fg	fg	ee	ef	ee	eg	fg	ee	fg	fg	eg	ef	eg	eg	ee	eg	eg	eg	eg	ef	eg	ef	fg	fg	eg	eg	ee	ef	ef	ef	ee	fg
Contig_12860	<efxeg>	fg	fg	fg	eg	fg	fg	--	fg	fg	ef	eg	eg	ee	ef	ee	ef	fg	ee	fg	eg	eg	ee	ef	eg	ef	fg	fg	eg	ef	fg	ef	ee	ee	ee	eg	eg	ee	ef	ee	ef	ee	fg	ef	ee	ef	fg	ee	fg
Contig_1823	<abxcd>	ac	bc	ad	bd	ad	bd	bd	bc	ad	ac	ac	ac	ac	ac	bc	bd	bd	bd	ac	ac	bd	ac	ac	bc	ad	ad	bc	bc	bc	ad	ad	bd	bc	bc	ad	ad	ad	ac	ad	bd	bd	ad	ac	ac	ac	bd	ac	ad
Contig_404	<efxeg>	ee	fg	ef	ee	eg	eg	fg	eg	fg	fg	eg	ef	fg	ef	fg	ee	ee	ef	ee	fg	eg	fg	fg	fg	ef	eg	ef	ee	ee	ee	eg	fg	ef	ee	ef	ef	eg	fg	fg	eg	ee	ee	fg	eg	ef	ef	ef	ee
Contig_24552	<abxcd>	bc	bd	ac	bc	ac	ad	bc	ac	ac	bd	ac	bc	bd	ad	bc	ac	ad	ac	bc	bd	ad	bd	bc	bd	ad	ad	bc	ac	ad	ac	bc	ac	bd	bd	ac	bc	ad	bd	ad	ac	bd	ad	bd	bc	ad	ad	ac	ac
Soc621	<abxcd>	bd	ac	ac	ad	bc	ad	ac	ad	ac	ad	bd	bd	ad	ad	bd	ac	ac	bd	bd	bd	bd	ad	ad	ad	ad	bd	bc	bc	ad	ac	ac	bd	bd	bc	ad	bd	ac	bd	ad	ad	ac	bd	bc	bd	bc	bc	bd	ac
Soc965	<nnxnp>	nn	np	np	nn	np	nn	nn	nn	np	nn	np	np	nn	np	nn	np	nn	nn	np	nn	np	nn	np	np	np	np	np	nn	nn	np	np	nn	nn	np	np	np	np	np	nn	np	np	nn	nn	nn	nn	np	np	nn
Soc667	<efxeg>	ee	fg	ef	ef	eg	eg	ef	ef	ee	eg	ee	ef	fg	eg	ef	fg	ee	ef	ee	ef	eg	eg	fg	fg	fg	fg	ef	ee	eg	eg	ef	ef	eg	eg	ef	ef	eg	ef	eg	ee	fg	ef	ee	ef	ef	fg	eg	ef
Soc1067	<nnxnp>	np	nn	nn	np	np	nn	nn	np	np	nn	np	np	np	np	np	np	np	np	np	nn	np	np	np	nn	np	nn	np	np	np	np	nn	nn	nn	nn	np	nn	np	nn	nn	nn	np	np	nn	nn	np	np	np	np
individual names:
FamB_001
FamB_002
FamB_003
FamB_004
FamB_007
FamB_009
FamB_011
FamB_013
FamB_014
FamB_015
FamB_017
FamB_018
FamB_019
FamB_020
FamB_021
FamB_022
FamB_023
FamB_024
FamB_025
FamB_026
FamB_027
FamB_028
FamB_029
FamB_030
FamB_031
FamB_032
FamB_033
FamB_034
FamB_035
FamB_036
FamB_037
FamB_038
FamB_039
FamB_040
FamB_041
FamB_042
FamB_043
FamB_044
FamB_045
FamB_047
FamB_048
FamB_050
FamB_051
FamB_052
FamB_053
FamB_054
FamB_055
FamB_056
FamB_057
FamB_059
FamB_060
FamB_061
FamB_062
FamB_063
FamB_064
FamB_065
FamB_069
FamB_070
FamB_071
FamB_072
FamB_073
FamB_074
FamB_075
FamB_077
FamB_078
FamB_079
FamB_080
FamB_081
FamB_083
FamB_084
FamB_085
FamB_087
FamB_088
FamB_091
FamB_093
FamB_098
FamB_099
FamB_100
FamB_102
FamB_103
FamB_104
[truncated: 33 more columns]
