# Supplementary material for: Linkage Mapping and Comparative Genomics of Red Drum (Sciaenops ocellatus) Using Next-Generation Sequencing
Source: G3 (Bethesda). 2017 Jan 24;7(3):843–50. doi: 10.1534/g3.116.036350 (PMC5345714; doi:10.1534/g3.116.036350)
Supplement: Supplementary file 4 [file 843FileS1.zip › famb_snps.vcf]

##source=freeBayes v0.9.20
##reference=reference.fasta
##phasing=none
##filter="AB > 0.25 | AB < 0.01 genotypes filtered with: QR > 0 | QA > 0 "
##filter="QUAL / DP > 0.25"
##filter="MQM / MQMR > 0.5 & MQM / MQMR < 1.5"
##filter="SAF / SAR > 100 & SRF / SRR > 100 | SAR / SAF > 100 & SRR / SRF > 50"
##filter="PAIRED > 0.05 & PAIREDR > 0.05 & PAIREDR / PAIRED < 1.75 & PAIREDR / PAIRED > 0.25 | PAIRED < 0.05 & PAIREDR < 0.05"
##INFO=<ID=NS,Number=1,Type=Integer,Description="Number of samples with data">
##INFO=<ID=DP,Number=1,Type=Integer,Description="Total read depth at the locus">
##INFO=<ID=DPB,Number=1,Type=Float,Description="Total read depth per bp at the locus; bases in reads overlapping / bases in haplotype">
##INFO=<ID=AC,Number=A,Type=Integer,Description="Total number of alternate alleles in called genotypes">
##INFO=<ID=AN,Number=1,Type=Integer,Description="Total number of alleles in called genotypes">
##INFO=<ID=AF,Number=A,Type=Float,Description="Estimated allele frequency in the range (0,1]">
##INFO=<ID=RO,Number=1,Type=Integer,Description="Reference allele observation count, with partial observations recorded fractionally">
##INFO=<ID=AO,Number=A,Type=Integer,Description="Alternate allele observations, with partial observations recorded fractionally">
##INFO=<ID=PRO,Number=1,Type=Float,Description="Reference allele observation count, with partial observations recorded fractionally">
##INFO=<ID=PAO,Number=A,Type=Float,Description="Alternate allele observations, with partial observations recorded fractionally">
##INFO=<ID=QR,Number=1,Type=Integer,Description="Reference allele quality sum in phred">
##INFO=<ID=QA,Number=A,Type=Integer,Description="Alternate allele quality sum in phred">
##INFO=<ID=PQR,Number=1,Type=Float,Description="Reference allele quality sum in phred for partial observations">
##INFO=<ID=PQA,Number=A,Type=Float,Description="Alternate allele quality sum in phred for partial observations">
##INFO=<ID=SRF,Number=1,Type=Integer,Description="Number of reference observations on the forward strand">
##INFO=<ID=SRR,Number=1,Type=Integer,Description="Number of reference observations on the reverse strand">
##INFO=<ID=SAF,Number=A,Type=Integer,Description="Number of alternate observations on the forward strand">
##INFO=<ID=SAR,Number=A,Type=Integer,Description="Number of alternate observations on the reverse strand">
##INFO=<ID=SRP,Number=1,Type=Float,Description="Strand balance probability for the reference allele: Phred-scaled upper-bounds estimate of the probability of observing the deviation between SRF and SRR given E(SRF/SRR) ~ 0.5, derived using Hoeffding's inequality">
##INFO=<ID=SAP,Number=A,Type=Float,Description="Strand balance probability for the alternate allele: Phred-scaled upper-bounds estimate of the probability of observing the deviation between SAF and SAR given E(SAF/SAR) ~ 0.5, derived using Hoeffding's inequality">
##INFO=<ID=AB,Number=A,Type=Float,Description="Allele balance at heterozygous sites: a number between 0 and 1 representing the ratio of reads showing the reference allele to all reads, considering only reads from individuals called as heterozygous">
##INFO=<ID=ABP,Number=A,Type=Float,Description="Allele balance probability at heterozygous sites: Phred-scaled upper-bounds estimate of the probability of observing the deviation between ABR and ABA given E(ABR/ABA) ~ 0.5, derived using Hoeffding's inequality">
##INFO=<ID=RUN,Number=A,Type=Integer,Description="Run length: the number of consecutive repeats of the alternate allele in the reference genome">
##INFO=<ID=RPP,Number=A,Type=Float,Description="Read Placement Probability: Phred-scaled upper-bounds estimate of the probability of observing the deviation between RPL and RPR given E(RPL/RPR) ~ 0.5, derived using Hoeffding's inequality">
##INFO=<ID=RPPR,Number=1,Type=Float,Description="Read Placement Probability for reference observations: Phred-scaled upper-bounds estimate of the probability of observing the deviation between RPL and RPR given E(RPL/RPR) ~ 0.5, derived using Hoeffding's inequality">
##INFO=<ID=RPL,Number=A,Type=Float,Description="Reads Placed Left: number of reads supporting the alternate balanced to the left (5') of the alternate allele">
##INFO=<ID=RPR,Number=A,Type=Float,Description="Reads Placed Right: number of reads supporting the alternate balanced to the right (3') of the alternate allele">
##INFO=<ID=EPP,Number=A,Type=Float,Description="End Placement Probability: Phred-scaled upper-bounds estimate of the probability of observing the deviation between EL and ER given E(EL/ER) ~ 0.5, derived using Hoeffding's inequality">
##INFO=<ID=EPPR,Number=1,Type=Float,Description="End Placement Probability for reference observations: Phred-scaled upper-bounds estimate of the probability of observing the deviation between EL and ER given E(EL/ER) ~ 0.5, derived using Hoeffding's inequality">
##INFO=<ID=DPRA,Number=A,Type=Float,Description="Alternate allele depth ratio.  Ratio between depth in samples with each called alternate allele and those without.">
##INFO=<ID=ODDS,Number=1,Type=Float,Description="The log odds ratio of the best genotype combination to the second-best.">
##INFO=<ID=GTI,Number=1,Type=Integer,Description="Number of genotyping iterations required to reach convergence or bailout.">
##INFO=<ID=TYPE,Number=A,Type=String,Description="The type of allele, either snp, mnp, ins, del, or complex.">
##INFO=<ID=CIGAR,Number=A,Type=String,Description="The extended CIGAR representation of each alternate allele, with the exception that '=' is replaced by 'M' to ease VCF parsing.  Note that INDEL alleles do not have the first matched base (which is provided by default, per the spec) referred to by the CIGAR.">
##INFO=<ID=NUMALT,Number=1,Type=Integer,Description="Number of unique non-reference alleles in called genotypes at this position.">
##INFO=<ID=MEANALT,Number=A,Type=Float,Description="Mean number of unique non-reference allele observations per sample with the corresponding alternate alleles.">
##INFO=<ID=LEN,Number=A,Type=Integer,Description="allele length">
##INFO=<ID=MQM,Number=A,Type=Float,Description="Mean mapping quality of observed alternate alleles">
##INFO=<ID=MQMR,Number=1,Type=Float,Description="Mean mapping quality of observed reference alleles">
##INFO=<ID=PAIRED,Number=A,Type=Float,Description="Proportion of observed alternate alleles which are supported by properly paired read fragments">
##INFO=<ID=PAIREDR,Number=1,Type=Float,Description="Proportion of observed reference alleles which are supported by properly paired read fragments">
##INFO=<ID=technology.Illumina,Number=A,Type=Float,Description="Fraction of observations supporting the alternate observed in reads from Illumina">
##FORMAT=<ID=GT,Number=1,Type=String,Description="Genotype">
##FORMAT=<ID=GQ,Number=1,Type=Float,Description="Genotype Quality, the Phred-scaled marginal (or unconditional) probability of the called genotype">
##FORMAT=<ID=GL,Number=G,Type=Float,Description="Genotype Likelihood, log10-scaled likelihoods of the data given the called genotype for each possible genotype generated from the reference and alternate alleles given the sample ploidy">
##FORMAT=<ID=DP,Number=1,Type=Integer,Description="Read Depth">
##FORMAT=<ID=RO,Number=1,Type=Integer,Description="Reference allele observation count">
##FORMAT=<ID=QR,Number=1,Type=Integer,Description="Sum of quality of the reference observations">
##FORMAT=<ID=AO,Number=A,Type=Integer,Description="Alternate allele observation count">
##FORMAT=<ID=QA,Number=A,Type=Integer,Description="Sum of quality of the alternate observations">
#CHROM	POS	ID	REF	ALT	QUAL	FILTER	INFO	FORMAT	FamB_001	FamB_002	FamB_003	FamB_004	FamB_007	FamB_009	FamB_011	FamB_013	FamB_014	FamB_015	FamB_017	FamB_018	FamB_019	FamB_020	FamB_021	FamB_022	FamB_023	FamB_024	FamB_025	FamB_026	FamB_027	FamB_028	FamB_029	FamB_030	FamB_031	FamB_032	FamB_033	FamB_034	FamB_035	FamB_036	FamB_037	FamB_038	FamB_039	FamB_040	FamB_041	FamB_042	FamB_043	FamB_044	FamB_045	FamB_047	FamB_048	FamB_050	FamB_051	FamB_052	FamB_053	FamB_054	FamB_055	FamB_056	FamB_057	FamB_059	FamB_060	FamB_061	FamB_062	FamB_063	FamB_064	FamB_065	FamB_069	FamB_070	FamB_071	FamB_072	FamB_073	FamB_074	FamB_075	FamB_077	FamB_078	FamB_079	FamB_080	FamB_081	FamB_083	FamB_084	FamB_085	FamB_087	FamB_088	FamB_091	FamB_093	FamB_098	FamB_099	FamB_100	FamB_102	FamB_103	FamB_104	FamB_105	FamB_106	FamB_107	FamB_108	FamB_109	FamB_110	FamB_111	FamB_112	FamB_113	FamB_F2	FamB_M1
Contig_34	18	.	A	G	39701.4	.	AB=0.524444;ABP=15.8558;AC=53;AF=0.228448;AN=232;AO=1328;CIGAR=1X;DP=5546;DPB=5546;DPRA=1.40191;EPP=2852.09;EPPR=9131.89;GTI=1;LEN=1;MEANALT=1.06897;MQM=59.9623;MQMR=59.9943;NS=116;NUMALT=1;ODDS=0.925542;PAIRED=1;PAIREDR=0.998338;PAO=0;PQA=0;PQR=0;PRO=0;QA=52834;QR=168157;RO=4212;RPL=4;RPP=2852.09;RPPR=9131.89;RPR=1324;RUN=1;SAF=1328;SAP=2886.73;SAR=0;SRF=4212;SRP=9149.25;SRR=0;TYPE=snp;technology.Illumina=1	GT:DP:RO:QR:AO:QA:GL	0/1:80:38:1514:42:1671:-128.722,0,-114.584	0/0:50:50:1946:0:0:0,-13.5716,-175.332	0/1:66:28:1131:38:1496:-116.805,0,-83.9254	0/1:83:39:1566:44:1751:-135.099,0,-118.448	0/1:25:9:364:16:651:-51.9726,0,-26.0627	0/0:53:53:2136:0:0:0,-14.3871,-192.407	0/0:25:25:1012:0:0:0,-6.80235,-91.3706	0/1:52:32:1271:20:804:-58.3119,0,-100.384	0/1:106:67:2698:39:1568:-112.355,0,-214.029	0/1:32:14:552:18:694:-53.6421,0,-41.0984	0/1:93:47:1878:46:1849:-141.226,0,-143.782	0/0:57:57:2263:0:0:0,-15.4699,-203.832	0/1:90:46:1822:44:1732:-131.476,0,-139.622	0/0:55:54:2163:1:39:0,-11.4147,-191.318	0/1:26:15:588:11:447:-33.2784,0,-46.0129	0/0:51:51:1960:0:0:0,-13.8414,-176.599	0/0:76:76:3042:0:0:0,-20.6172,-273.858	0/0:80:80:3223:0:0:0,-21.7009,-290.117	0/1:128:66:2624:62:2389:-180.261,0,-201.392	0/0:103:103:4101:0:0:0,-27.9296,-369.055	0/1:104:49:1939:55:2178:-167.808,0,-146.295	0/0:12:12:482:0:0:0,-3.28075,-43.7302	0/0:93:93:3745:0:0:0,-25.2222,-337.036	0/0:25:25:1009:0:0:0,-6.80228,-91.1009	0/0:65:65:2534:0:0:0,-17.6264,-228.185	0/0:55:55:2175:0:0:0,-14.8963,-195.88	0/0:37:37:1497:0:0:0,-10.0529,-134.964	0/1:35:12:488:23:929:-74.2604,0,-34.4922	0/0:25:25:1001:0:0:0,-6.80206,-90.3815	0/1:23:3:119:20:800:-66.0008,0,-4.49029	0/0:123:123:4981:0:0:0,-33.3495,-447.867	0/0:80:79:3152:1:27:0,-19.267,-281.305	0/1:100:58:2317:41:1645:-121.187,0,-181.666	0/1:93:37:1477:56:2232:-175.669,0,-107.713	0/0:75:75:2996:0:0:0,-20.3453,-269.714	0/1:29:6:233:23:905:-73.7842,0,-13.1443	0/1:57:31:1242:26:1040:-78.1994,0,-96.3979	0/0:54:54:2167:0:0:0,-14.6569,-195.191	0/0:40:40:1585:0:0:0,-10.8647,-142.879	./.:3:2:82:0:0:0,-0.571891,-7.77951	0/0:76:76:3037:0:0:0,-20.6111,-273.39	1/1:12:1:40:11:435:-36.1831,0,-0.349266	0/0:102:101:4016:1:29:0,-25.0449,-358.788	0/1:125:56:2229:69:2766:-214.979,0,-166.654	0/1:34:11:423:23:913:-72.7878,0,-28.9131	0/0:118:117:4721:0:0:0,-31.7179,-424.752	0/0:68:68:2684:0:0:0,-18.408,-241.623	0/0:41:41:1648:0:0:0,-11.1363,-148.54	0/0:58:58:2347:0:0:0,-15.7415,-211.368	0/0:42:42:1673:0:0:0,-11.4024,-150.779	./.:4:4:162:0:0:0,-1.11367,-14.9666	0/0:39:38:1515:1:10:0,-9.69191,-135.719	0/0:10:10:408:0:0:0,-2.73904,-37.0798	0/0:15:15:610:0:0:0,-4.09349,-55.2366	0/0:31:30:1173:1:19:0,-6.70626,-104.111	0/0:43:43:1731:0:0:0,-11.6782,-156.004	0/1:50:19:763:31:1255:-99.4816,0,-55.1669	0/1:35:15:609:20:807:-63.257,0,-45.4037	0/1:76:29:1173:46:1836:-144.942,0,-85.2503	0/0:47:47:1881:0:0:0,-12.761,-169.484	0/1:15:4:164:11:432:-35.0271,0,-10.757	./.:3:2:82:1:41:-2.97873,0,-6.80024	./.:3:1:41:2:74:-6.05788,0,-2.9789	0/1:21:12:472:9:358:-26.6369,0,-36.9363	./.:7:7:284:0:0:0,-1.92634,-25.9332	./.:8:8:327:0:0:0,-2.19726,-29.7995	0/0:15:15:603:0:0:0,-4.0934,-54.6062	0/0:16:16:637:0:0:0,-4.36406,-57.6605	0/1:24:10:402:14:568:-44.7608,0,-29.773	0/0:19:19:768:0:0:0,-5.17701,-69.4386	./.:4:0:0:4:164:-15.1496,-1.11368,0	0/1:16:5:198:11:417:-33.389,0,-13.5612	0/1:28:10:397:18:726:-57.9028,0,-28.2126	./.:9:9:365:0:0:0,-2.46813,-33.2143	./.:9:9:364:0:0:0,-2.46809,-33.1225	0/1:81:36:1435:44:1770:-137.628,0,-107.478	0/1:96:50:1987:46:1848:-140.274,0,-152.793	0/1:59:26:1039:33:1307:-101.704,0,-77.5663	0/0:137:136:5470:1:10:0,-36.2405,-491.238	0/0:65:65:2596:0:0:0,-17.6366,-233.756	0/0:60:60:2391:0:0:0,-16.283,-215.342	0/1:109:53:2120:56:2234:-171.475,0,-161.211	0/0:98:97:3869:1:40:0,-22.9748,-344.583	0/0:82:82:3308:0:0:0,-22.2428,-297.756	0/0:124:124:4990:0:0:0,-33.62,-448.959	0/1:80:44:1750:35:1373:-102.181,0,-136.105	0/0:94:91:3601:3:122:0,-14.5106,-313.109	0/1:185:88:3510:97:3858:-296.859,0,-265.614	0/0:54:54:2158:0:0:0,-14.6572,-194.388	0/0:51:51:2005:0:0:0,-13.8029,-180.586	0/0:106:105:4209:1:40:0,-25.1434,-375.152	0/1:21:8:326:13:523:-41.545,0,-23.7385
Contig_34	220	.	T	C	76473.5	.	AB=0.513152;ABP=6.60887;AC=111;AF=0.478448;AN=232;AO=2750;CIGAR=1X;DP=5430;DPB=5430;DPRA=1.32938;EPP=5974.56;EPPR=5822.56;GTI=0;LEN=1;MEANALT=1;MQM=60;MQMR=60;NS=116;NUMALT=1;ODDS=0.17002;PAIRED=0.999636;PAIREDR=1;PAO=0;PQA=0;PQR=0;PRO=0;QA=93405;QR=93116;RO=2680;RPL=0;RPP=5974.56;RPPR=5822.56;RPR=2750;RUN=1;SAF=0;SAP=5974.56;SAR=2750;SRF=0;SRP=5822.56;SRR=2680;TYPE=snp;technology.Illumina=1	GT:DP:RO:QR:AO:QA:GL	1/1:79:0:0:79:2674:-240.889,-21.4097,0	0/1:49:32:1102:17:569:-38.0095,0,-86.0631	1/1:61:0:0:61:2066:-186.202,-16.5438,0	0/1:82:38:1264:44:1492:-112.268,0,-91.6333	1/1:25:0:0:25:870:-78.6147,-6.8,0	0/0:53:53:1871:0:0:0,-14.3826,-168.662	0/0:25:25:867:0:0:0,-6.79417,-78.3341	0/1:49:32:1098:17:585:-39.4519,0,-85.7026	1/1:102:0:0:102:3468:-312.327,-27.6427,0	0/1:32:14:485:18:609:-46.2833,0,-35.0878	1/1:91:0:0:91:3142:-283.006,-24.6708,0	0/1:55:23:814:32:1045:-79.2797,0,-58.5401	1/1:90:0:0:90:3011:-271.092,-24.2771,0	0/1:55:18:608:37:1279:-100.376,0,-39.8825	0/1:26:15:523:11:382:-27.4419,0,-40.1788	0/0:48:48:1642:0:0:0,-13.0245,-148.053	0/0:76:76:2596:0:0:0,-20.6035,-233.874	0/0:80:80:2794:0:0:0,-21.6927,-251.694	1/1:124:1:34:123:4160:-371.519,-30.5386,0	0/0:101:101:3453:0:0:0,-27.2658,-310.857	1/1:100:0:0:100:3422:-308.195,-27.1062,0	0/0:12:12:418:0:0:0,-3.27903,-37.9498	0/1:92:52:1821:40:1371:-98.548,0,-139.069	0/1:25:12:421:13:452:-34.0436,0,-31.2406	0/0:62:62:2150:0:0:0,-16.8157,-193.755	0/1:55:22:749:33:1125:-86.4942,0,-52.5941	0/0:37:37:1291:0:0:0,-10.0482,-116.483	1/1:35:0:0:35:1173:-105.857,-9.50096,0	0/0:24:24:841:0:0:0,-6.52925,-76.0059	1/1:23:0:0:23:754:-68.0728,-6.16993,0	0/0:122:122:4306:0:0:0,-33.0678,-387.708	0/0:78:78:2704:0:0:0,-21.1495,-243.594	1/1:99:0:0:99:3388:-305.124,-26.8261,0	1/1:91:0:0:91:3089:-278.236,-24.6675,0	0/1:74:28:986:46:1580:-122.287,0,-68.7636	0/1:29:6:205:23:752:-60.0303,0,-10.6664	0/1:54:30:1025:24:826:-59.8157,0,-77.745	0/1:53:30:1045:23:779:-55.8659,0,-79.822	0/1:40:14:456:26:897:-70.0684,0,-30.2751	./.:3:3:107:0:0:0,-0.842551,-9.98179	0/1:74:38:1314:36:1210:-88.952,0,-98.4058	1/1:12:1:36:11:378:-31.0525,-0.0110983,0	0/1:94:49:1716:45:1496:-109.265,0,-129.072	1/1:120:0:0:120:4062:-365.67,-32.4242,0	1/1:33:0:0:33:1117:-100.826,-8.96387,0	0/1:117:56:1960:61:2127:-159.822,0,-144.77	0/1:65:45:1545:20:665:-42.3112,0,-121.592	0/1:41:19:662:22:740:-55.6216,0,-48.5863	0/1:57:34:1195:23:782:-55.0242,0,-92.2442	0/0:42:42:1470:0:0:0,-11.4021,-132.585	./.:3:1:36:2:69:-5.5949,0,-2.51578	0/1:39:11:390:28:957:-75.7491,0,-24.5933	0/0:10:10:355:0:0:0,-2.73824,-32.2896	0/0:15:15:513:0:0:0,-4.0891,-46.4882	0/1:31:16:527:15:503:-37.0777,0,-39.1554	0/0:42:42:1467:0:0:0,-11.4031,-132.318	1/1:50:0:0:50:1735:-156.431,-13.5697,0	1/1:35:0:0:35:1195:-107.848,-9.5068,0	1/1:75:0:0:75:2514:-226.486,-20.3193,0	0/1:45:16:562:29:1001:-78.0587,0,-38.4662	1/1:14:0:0:14:487:-44.1591,-3.82123,0	./.:3:2:72:1:35:-2.4227,0,-5.87399	./.:3:0:0:3:104:-9.70264,-0.842465,0	1/1:19:0:0:19:650:-58.8181,-5.17456,0	./.:7:7:230:0:0:0,-1.92255,-21.0166	./.:8:8:287:0:0:0,-2.19669,-26.1755	0/0:14:14:488:0:0:0,-3.82109,-44.2483	0/0:16:16:557:0:0:0,-4.36255,-50.455	1/1:24:0:0:24:827:-74.744,-6.52887,0	0/0:19:19:676:0:0:0,-5.17553,-61.1656	./.:4:0:0:4:140:-12.9444,-1.1133,0	1/1:14:0:0:14:465:-42.1613,-3.81689,0	0/1:28:10:347:18:614:-47.845,0,-23.7283	./.:8:4:142:4:140:-10.5729,0,-10.7547	./.:9:9:321:0:0:0,-2.46747,-29.2324	1/1:80:0:0:80:2676:-241.049,-21.6622,0	0/1:96:50:1725:46:1574:-115.762,0,-129.332	0/1:59:26:906:33:1107:-83.7729,0,-65.6528	0/0:135:135:4671:0:0:0,-36.578,-420.539	0/1:64:31:1079:33:1121:-83.6648,0,-79.8755	0/1:57:25:881:32:1067:-80.7151,0,-63.9477	0/1:107:52:1817:55:1819:-134.812,0,-134.741	0/0:97:96:3407:1:34:0,-23.2362,-303.769	0/1:82:44:1532:38:1275:-92.626,0,-115.776	0/0:123:123:4305:0:0:0,-33.3368,-387.62	1/1:76:0:0:76:2551:-229.786,-20.5625,0	0/0:88:84:2888:4:116:0,-13.4001,-249.701	0/1:181:87:3056:94:3201:-239.106,0,-226.046	0/0:52:52:1808:0:0:0,-14.1098,-162.991	0/1:51:28:971:23:790:-57.3867,0,-73.7008	0/1:102:52:1825:50:1727:-127.883,0,-136.702	0/1:21:8:281:13:450:-34.9804,0,-19.6956
Contig_56	52	.	C	T	26592.4	.	AB=0.504124;ABP=3.31479;AC=51;AF=0.225664;AN=226;AO=1040;CIGAR=1X;DP=4308;DPB=4308;DPRA=1.1023;EPP=2261.34;EPPR=7095.04;GTI=1;LEN=1;MEANALT=1.01923;MQM=60;MQMR=60;NS=113;NUMALT=1;ODDS=3.30203;PAIRED=1;PAIREDR=1;PAO=0;PQA=0;PQR=0;PRO=0;QA=36550;QR=127502;RO=3266;RPL=1040;RPP=2261.34;RPPR=7095.04;RPR=0;RUN=1;SAF=1040;SAP=2261.34;SAR=0;SRF=3266;SRP=7095.04;SRR=0;TYPE=snp;technology.Illumina=1	GT:DP:RO:QR:AO:QA:GL	0/0:59:59:2338:0:0:0,-16.0118,-210.581	0/0:56:56:2163:0:0:0,-15.1731,-194.827	0/0:31:31:1216:0:0:0,-8.42606,-109.709	0/0:103:102:3960:0:0:0,-27.6303,-356.37	0/0:11:11:445:0:0:0,-3.00989,-40.4043	0/0:46:46:1848:0:0:0,-12.4909,-166.524	./.:2:2:82:0:0:0,-0.571891,-7.77951	0/1:22:12:459:10:353:-25.9151,0,-35.512	0/1:119:62:2454:56:2012:-149.14,0,-188.827	0/0:22:22:845:0:0:0,-5.98794,-76.3554	0/1:147:71:2792:76:2636:-197.419,0,-211.451	0/0:33:33:1313:0:0:0,-8.96899,-118.43	0/1:83:38:1493:45:1600:-121.59,0,-111.911	0/0:75:75:2960:0:0:0,-20.3422,-266.489	0/0:21:21:830:0:0:0,-5.71857,-75.0158	0/0:54:54:2102:0:0:0,-14.6435,-189.345	0/0:60:60:2316:0:0:0,-16.2799,-208.61	0/0:134:134:5226:0:0:0,-36.097,-469.974	0/0:115:115:4508:0:0:0,-31.1605,-405.641	0/1:143:72:2825:71:2528:-188.781,0,-215.505	0/1:106:55:2147:51:1835:-136.463,0,-164.536	0/0:154:154:6077:0:0:0,-41.7406,-546.707	0/1:100:54:2097:46:1621:-118.852,0,-161.696	0/0:98:98:3729:0:0:0,-26.4459,-335.522	0/0:36:36:1418:0:0:0,-9.78141,-127.874	0/1:49:26:1040:23:840:-62.4196,0,-80.4007	0/0:58:58:2299:0:0:0,-15.7412,-207.081	0/1:44:19:737:25:905:-69.6553,0,-54.4822	0/1:67:42:1627:25:863:-59.5802,0,-128.345	0/1:104:58:2297:46:1634:-118.921,0,-178.547	0/1:66:33:1304:33:1126:-83.5381,0,-99.6403	0/1:59:28:1051:31:1041:-77.9002,0,-78.8656	0/0:24:24:946:0:0:0,-6.53093,-85.4391	0/1:57:20:783:37:1293:-101.062,0,-55.0705	0/1:40:18:697:22:794:-60.7369,0,-52.0586	0/1:32:17:677:15:545:-40.487,0,-52.3781	0/1:11:5:196:6:208:-15.8869,0,-14.7945	./.:6:1:40:5:178:-14.6514,0,-2.0077	0/1:12:6:230:6:232:-17.7745,0,-17.5877	0/0:14:14:544:0:0:0,-3.82007,-49.2908	0/0:26:25:929:1:27:0,-4.61739,-81.4324	./.:8:8:325:0:0:0,-2.19724,-29.619	0/0:19:19:744:0:0:0,-5.17599,-67.2759	0/0:11:11:435:0:0:0,-3.00945,-39.4983	0/0:14:14:529:0:0:0,-3.70861,-47.8176	0/1:29:11:440:18:603:-46.5585,0,-31.9236	0/0:14:14:562:0:0:0,-3.82251,-50.9213	0/1:14:4:160:10:364:-29.1676,0,-10.7009	./.:8:1:40:7:261:-21.6025,0,-1.44907	./.:5:5:200:0:0:0,-1.38453,-18.3789	0/0:22:22:848:0:0:0,-5.98827,-76.625	0/1:10:7:258:3:89:-5.35871,0,-20.7361	0/0:35:35:1372:0:0:0,-9.50566,-123.722	0/1:32:8:315:24:815:-64.8574,0,-19.8153	0/1:56:23:879:33:1149:-88.3619,0,-64.0774	0/0:26:26:1032:0:0:0,-7.07294,-93.1728	0/0:30:30:1202:0:0:0,-8.15669,-108.455	0/0:15:15:585:0:0:0,-4.09216,-52.9798	0/1:18:7:276:11:403:-31.5598,0,-20.0644	0/1:27:10:398:17:615:-48.1992,0,-28.5847	0/0:29:29:1114:0:0:0,-7.87258,-100.522	./.:9:7:281:2:78:-4.63202,0,-23.1039	0/0:10:10:390:0:0:0,-2.73865,-35.451	0/0:18:18:688:0:0:0,-4.8804,-62.2089	0/1:15:9:363:6:175:-11.7642,0,-28.8694	0/0:24:24:932:0:0:0,-6.51857,-84.1589	0/0:13:13:514:0:0:0,-3.55154,-46.6058	0/0:45:45:1720:0:0:0,-12.1029,-154.901	0/0:20:20:777:0:0:0,-5.44662,-70.2419	0/0:44:44:1713:0:0:0,-11.9466,-154.395	0/1:18:7:284:11:376:-29.1285,0,-20.7814	./.:8:3:76:5:167:-13.0604,0,-4.73775	0/1:15:7:282:8:279:-21.1846,0,-21.4481	./.:6:6:244:0:0:0,-1.65545,-22.3381	./.:9:9:345:0:0:0,-2.46712,-31.4004	./.:7:3:114:4:149:-11.6841,0,-8.48614	0/1:43:22:815:21:737:-54.8946,0,-61.8177	0/1:26:18:702:8:280:-18.2195,0,-56.3111	0/1:54:41:1638:13:472:-27.8831,0,-132.896	0/1:30:15:578:15:495:-36.5355,0,-44.0165	0/1:39:18:707:21:760:-57.9574,0,-53.1471	0/0:56:56:2229:0:0:0,-15.1995,-200.784	0/0:30:30:1153:0:0:0,-8.15478,-104.047	0/0:140:140:5333:0:0:0,-37.8555,-479.768	0/1:113:64:2509:49:1716:-123.861,0,-195.256	0/1:28:11:443:17:549:-41.9685,0,-32.3749	0/0:28:28:1082:0:0:0,-7.59386,-97.636	0/1:54:27:1046:27:949:-70.9842,0,-79.6561	0/0:59:59:2316:0:0:0,-16.0109,-208.61	0/0:68:68:2637:0:0:0,-18.3343,-237.338	0/1:44:21:836:23:803:-60.4486,0,-63.5096	0/0:127:127:4936:0:0:0,-34.2043,-443.918
Contig_56	251	.	T	C	26455.9	.	AB=0.506191;ABP=3.6825;AC=51;AF=0.225664;AN=226;AO=1023;CIGAR=1X;DP=4224;DPB=4224;DPRA=1.09989;EPP=2224.43;EPPR=6949.55;GTI=1;LEN=1;MEANALT=1.01923;MQM=60;MQMR=60;NS=113;NUMALT=1;ODDS=3.30002;PAIRED=1;PAIREDR=1;PAO=0;PQA=0;PQR=0;PRO=0;QA=36277;QR=114747;RO=3199;RPL=0;RPP=2224.43;RPPR=6949.55;RPR=1023;RUN=1;SAF=0;SAP=2224.43;SAR=1023;SRF=0;SRP=6949.55;SRR=3199;TYPE=snp;technology.Illumina=1	GT:DP:RO:QR:AO:QA:GL	0/0:59:59:2120:0:0:0,-16.0056,-191.048	0/0:55:55:1964:0:0:0,-14.9236,-177.019	0/0:31:31:1109:0:0:0,-8.42341,-100.111	0/0:101:101:3574:0:0:0,-27.3725,-321.83	0/0:11:11:405:0:0:0,-3.00938,-36.7961	0/0:44:43:1567:0:0:0,-11.6753,-141.311	./.:2:2:74:0:0:0,-0.571791,-7.02567	0/1:21:11:384:10:344:-25.3927,0,-29.0094	0/1:115:60:2169:55:1944:-143.858,0,-164.182	0/0:22:22:758:0:0:0,-5.92006,-68.4596	0/1:147:71:2564:75:2669:-200.692,0,-191.241	0/0:33:33:1196:0:0:0,-8.96677,-107.939	0/1:83:37:1333:46:1631:-124.396,0,-97.6231	0/0:75:75:2686:0:0:0,-20.338,-241.959	0/0:21:21:754:0:0:0,-5.71716,-68.1816	0/0:53:53:1897:0:0:0,-14.3825,-170.994	0/0:59:59:2114:0:0:0,-16.0052,-190.507	0/0:130:130:4699:0:0:0,-35.2336,-423.024	0/0:110:110:4003:0:0:0,-29.8188,-360.418	0/1:140:71:2549:69:2417:-179.644,0,-191.591	0/1:108:56:1999:52:1870:-139.1,0,-150.722	0/0:154:154:5514:0:0:0,-41.7015,-496.299	0/1:96:50:1795:46:1666:-124.002,0,-135.619	0/0:95:95:3416:0:0:0,-25.7564,-307.627	0/0:34:34:1247:0:0:0,-9.23867,-112.53	0/1:49:26:945:23:840:-62.4267,0,-71.8925	0/0:56:56:1986:0:0:0,-15.1281,-178.928	0/1:44:19:693:25:884:-67.771,0,-50.5469	0/1:69:44:1545:25:866:-59.3282,0,-120.552	0/1:103:58:2118:45:1608:-116.87,0,-162.791	0/1:66:32:1165:34:1153:-85.9865,0,-87.0903	0/1:54:25:866:29:1037:-78.8245,0,-63.4075	0/0:22:22:794:0:0:0,-5.9882,-71.7815	0/1:55:19:668:36:1244:-97.2067,0,-45.3087	0/1:38:17:615:21:758:-58.0602,0,-45.1583	0/1:32:18:634:14:504:-36.7956,0,-48.5328	0/1:11:5:169:6:220:-16.9796,0,-12.3478	./.:6:1:37:5:169:-13.8284,0,-1.73685	0/1:12:6:213:6:216:-16.3295,0,-16.0576	0/0:14:14:504:0:0:0,-3.8215,-45.6948	0/0:25:24:856:1:37:0,-3.45746,-73.9984	./.:8:8:294:0:0:0,-2.19684,-26.8116	0/0:18:18:645:0:0:0,-4.904,-58.374	0/0:10:10:363:0:0:0,-2.73841,-33.0146	0/0:13:13:474:0:0:0,-3.55084,-42.9988	0/1:28:10:358:18:630:-49.282,0,-24.7201	0/0:14:14:506:0:0:0,-3.82151,-45.875	0/1:14:4:147:10:368:-29.5405,0,-9.50523	./.:8:1:37:7:257:-21.2405,0,-1.17733	./.:5:5:184:0:0:0,-1.38432,-16.9179	0/0:23:23:824:0:0:0,-6.25827,-74.4756	./.:9:6:190:3:111:-7.7274,0,-14.8337	0/0:35:35:1284:0:0:0,-9.50938,-115.857	0/1:31:8:296:23:801:-63.8815,0,-18.3614	0/1:55:22:783:33:1140:-87.8279,0,-55.6658	0/0:26:26:933:0:0:0,-7.07069,-84.281	0/0:30:30:1075:0:0:0,-8.15422,-97.055	0/0:15:15:528:0:0:0,-4.08989,-47.8431	0/1:18:7:251:11:407:-31.9282,0,-17.8123	0/1:26:10:361:16:580:-45.3222,0,-25.5387	0/0:29:29:1019:0:0:0,-7.88076,-92.0096	./.:9:7:248:2:72:-4.08977,0,-20.1152	0/0:11:11:397:0:0:0,-3.0091,-36.0707	0/0:17:17:617:0:0:0,-4.63415,-55.8612	0/1:15:9:321:6:206:-14.5766,0,-24.9968	0/0:24:24:862:0:0:0,-6.52905,-77.8946	0/0:13:13:469:0:0:0,-3.55077,-42.5472	0/0:44:44:1548:0:0:0,-11.8771,-139.525	0/0:19:19:686:0:0:0,-5.17562,-62.0661	0/0:44:44:1569:0:0:0,-11.9446,-141.489	0/1:18:7:257:11:367:-28.3112,0,-18.4218	./.:6:2:68:4:142:-11.3549,0,-4.57571	0/1:14:7:258:7:240:-17.9392,0,-19.5694	./.:6:6:222:0:0:0,-1.65519,-20.3375	./.:9:9:313:0:0:0,-2.46457,-28.4994	./.:7:3:105:4:148:-11.5973,0,-7.66921	0/1:41:20:713:21:752:-56.6928,0,-53.1759	0/1:26:18:646:8:283:-18.4946,0,-51.285	0/1:52:39:1381:13:468:-28.1434,0,-110.371	0/1:29:14:492:15:508:-37.9911,0,-36.5454	0/1:38:18:651:20:724:-54.9916,0,-48.4063	0/0:56:56:1995:0:0:0,-15.1088,-179.717	0/0:29:29:973:0:0:0,-7.81104,-87.7884	0/0:137:137:4855:0:0:0,-37.0591,-436.994	0/1:109:61:2215:48:1714:-124.784,0,-169.891	0/1:27:11:400:16:583:-45.3127,0,-28.7844	0/0:28:28:1002:0:0:0,-7.61086,-90.4841	0/1:53:26:947:27:958:-71.9697,0,-70.9769	0/0:57:57:2049:0:0:0,-15.4646,-184.664	0/0:66:66:2369:0:0:0,-17.902,-213.445	0/1:44:21:774:23:827:-62.6292,0,-57.8477	0/0:125:125:4504:0:0:0,-33.8804,-405.487
Contig_56	289	.	G	A	29689.1	.	AB=0.485033;ABP=7.17043;AC=60;AF=0.265487;AN=226;AO=1046;CIGAR=1X;DP=4306;DPB=4306;DPRA=0.969655;EPP=2154.4;EPPR=6626.7;GTI=0;LEN=1;MEANALT=1.06897;MQM=60;MQMR=60;NS=113;NUMALT=1;ODDS=1.31257;PAIRED=1;PAIREDR=1;PAO=0;PQA=0;PQR=0;PRO=0;QA=40499;QR=127037;RO=3255;RPL=1032;RPP=2154.4;RPPR=6626.7;RPR=14;RUN=1;SAF=0;SAP=2274.37;SAR=1046;SRF=0;SRP=7071.15;SRR=3255;TYPE=snp;technology.Illumina=1	GT:DP:RO:QR:AO:QA:GL	0/1:59:25:985:34:1317:-102.614,0,-72.7099	0/1:55:29:1134:26:996:-74.8133,0,-87.2161	0/1:31:14:554:16:635:-49.1388,0,-41.8341	0/1:103:35:1351:68:2604:-206.438,0,-93.6749	0/1:11:3:122:8:318:-25.8662,0,-8.06705	0/1:46:23:887:23:930:-71.3108,0,-67.4422	./.:2:1:41:1:41:-3.31786,0,-3.31786	0/0:22:22:854:0:0:0,-5.9878,-77.1619	0/0:119:119:4684:0:0:0,-32.2595,-421.467	0/1:22:9:358:13:502:-39.3742,0,-26.357	0/0:150:150:5924:0:0:0,-40.6604,-532.954	0/1:33:14:539:19:753:-58.951,0,-39.6537	0/0:84:84:3296:0:0:0,-22.7306,-296.641	0/1:75:34:1291:41:1587:-122.541,0,-95.899	0/1:21:8:309:13:513:-40.6475,0,-22.2062	0/1:55:29:1096:26:953:-70.9523,0,-83.8011	0/1:61:34:1336:27:1024:-75.684,0,-103.78	0/1:133:77:3080:56:2158:-158.112,0,-241.052	0/1:113:47:1811:66:2547:-198.616,0,-132.396	0/0:143:143:5510:0:0:0,-38.6882,-495.664	0/0:108:108:4254:0:0:0,-29.2819,-382.82	0/1:156:73:2843:83:3183:-244.087,0,-213.541	0/0:100:100:3888:0:0:0,-27.112,-349.915	0/1:98:57:2217:41:1562:-114.016,0,-173.028	0/1:36:19:764:17:662:-49.9139,0,-59.1092	0/0:49:49:1957:0:0:0,-13.3032,-176.323	0/1:58:27:1053:31:1200:-92.3538,0,-79.1044	0/0:44:44:1731:0:0:0,-11.9465,-156.01	0/0:69:69:2664:0:0:0,-18.7071,-239.887	0/0:105:104:4106:0:0:0,-28.1883,-369.496	0/0:67:67:2597:0:0:0,-18.1129,-233.785	0/0:59:59:2209:0:0:0,-15.9998,-198.977	0/1:24:11:431:13:496:-38.2711,0,-32.3958	0/0:57:57:2211:0:0:0,-15.4664,-199.158	0/0:38:38:1481:0:0:0,-10.256,-133.461	0/0:32:32:1255:0:0:0,-8.69779,-113.22	0/0:11:11:428:0:0:0,-3.0096,-38.8695	./.:6:6:240:0:0:0,-1.6554,-21.974	0/0:12:12:466:0:0:0,-3.28043,-42.2844	0/1:14:4:157:10:375:-30.1602,0,-10.407	0/1:25:11:427:13:517:-40.1628,0,-32.0361	./.:8:5:203:3:115:-8.28718,0,-16.3032	0/1:19:5:202:14:538:-43.4749,0,-13.0881	0/1:10:8:307:2:80:-4.53432,0,-25.1662	0/1:14:7:255:7:285:-22.0007,0,-19.2869	0/0:28:28:1110:0:0:0,-7.61469,-100.185	0/1:14:8:322:6:232:-17.1989,0,-25.3516	0/0:14:14:560:0:0:0,-3.82247,-50.7404	./.:8:8:325:0:0:0,-2.19724,-29.6188	./.:5:0:0:5:198:-18.1958,-1.38449,0	0/1:23:13:523:9:331:-23.9224,0,-41.2613	./.:9:9:349:0:0:0,-2.46778,-31.7655	0/1:35:21:829:14:566:-41.5286,0,-65.2498	0/0:32:30:1185:2:77:0,-1.74932,-99.9444	0/0:56:56:2118:0:0:0,-15.1705,-190.769	0/1:26:13:524:13:501:-38.164,0,-40.232	0/1:30:18:711:12:474:-34.6164,0,-55.9986	0/1:15:7:260:8:313:-24.2548,0,-19.4605	0/0:18:18:704:0:0:0,-4.90477,-63.6779	0/0:27:27:1055:0:0:0,-7.34251,-95.2338	0/1:29:16:632:12:461:-33.9896,0,-49.4377	./.:9:9:354:0:0:0,-2.46776,-32.2161	0/1:11:4:154:7:267:-21.2401,0,-10.977	0/1:18:11:430:7:279:-20.3314,0,-33.9922	0/0:15:15:590:0:0:0,-4.09316,-53.4353	0/1:24:18:690:6:226:-13.9045,0,-55.785	0/1:13:8:317:5:197:-14.3114,0,-25.1891	0/1:44:16:627:28:1068:-84.3148,0,-44.5658	0/1:20:9:354:11:431:-33.5111,0,-26.5557	0/1:44:22:839:22:841:-63.8562,0,-63.6812	0/0:18:18:713:0:0:0,-4.90585,-64.4933	./.:7:7:266:0:0:0,-1.926,-24.297	0/0:15:15:580:0:0:0,-4.09083,-52.5255	./.:6:1:39:5:202:-16.8384,0,-1.91635	./.:9:5:187:4:146:-10.8244,0,-14.5551	./.:7:7:264:0:0:0,-1.92476,-24.1105	0/0:43:43:1669:0:0:0,-11.6651,-150.424	0/0:26:26:1025:0:0:0,-7.07273,-92.542	0/0:54:54:2131:0:0:0,-14.6555,-191.965	0/0:30:30:1122:0:0:0,-8.14781,-101.244	0/0:39:39:1554:0:0:0,-10.5943,-140.094	0/1:56:32:1244:24:934:-68.9414,0,-96.8612	0/1:30:14:542:16:614:-47.2555,0,-40.7565	0/1:139:95:3690:44:1701:-115.431,0,-294.323	0/0:111:111:4279:0:0:0,-30.0393,-385.032	0/0:27:27:1056:0:0:0,-7.34227,-95.3242	0/1:28:19:742:9:350:-23.9783,0,-59.3577	0/0:53:53:2098:0:0:0,-14.3858,-188.998	0/1:60:34:1286:26:1033:-76.8059,0,-99.5486	0/1:67:37:1451:30:1188:-88.7957,0,-112.483	0/1:44:23:905:21:848:-64.4696,0,-69.6141	0/0:127:127:4942:0:0:0,-34.4147,-444.664
Contig_129	26	.	C	T	42004.3	.	AB=0.468421;ABP=29.3423;AC=54;AF=0.234783;AN=230;AO=1426;CIGAR=1X;DP=6787;DPB=6787;DPRA=0.918461;EPP=3064.88;EPPR=11559.7;GTI=0;LEN=1;MEANALT=1.03571;MQM=60;MQMR=59.9955;NS=115;NUMALT=1;ODDS=2.3476;PAIRED=1;PAIREDR=0.99944;PAO=0;PQA=0;PQR=0;PRO=0;QA=56689;QR=212708;RO=5358;RPL=4;RPP=3064.88;RPPR=11559.7;RPR=1422;RUN=1;SAF=1426;SAP=3099.53;SAR=0;SRF=5358;SRP=11637.8;SRR=0;TYPE=snp;technology.Illumina=1	GT:DP:RO:QR:AO:QA:GL	0/0:39:39:1567:0:0:0,-10.5946,-141.263	0/1:78:38:1534:40:1562:-119.457,0,-116.943	0/0:43:43:1733:0:0:0,-11.6783,-156.186	0/1:115:60:2344:55:2196:-166.422,0,-179.757	0/0:24:24:966:0:0:0,-6.53143,-87.2392	0/1:87:50:1999:37:1483:-109.885,0,-156.334	0/1:20:14:557:6:240:-16.2466,0,-44.9034	0/1:34:15:588:19:752:-58.5873,0,-43.7932	0/0:103:103:4091:0:0:0,-27.8898,-368.118	0/0:34:34:1321:0:0:0,-9.2394,-119.159	0/0:169:169:6728:0:0:0,-45.8073,-605.214	0/1:36:16:638:20:769:-59.5624,0,-47.7556	0/0:119:119:4703:0:0:0,-32.263,-423.188	0/0:124:124:4868:0:0:0,-33.6157,-438.026	0/1:28:13:507:15:607:-47.1644,0,-38.146	0/1:104:48:1917:56:2258:-174.983,0,-144.312	0/1:54:29:1142:25:993:-74.7915,0,-88.2221	0/1:164:91:3633:73:2887:-215.259,0,-282.357	0/0:126:126:5004:0:0:0,-34.0917,-450.158	0/1:168:97:3826:71:2775:-204.095,0,-298.685	0/0:140:140:5573:0:0:0,-37.9515,-501.377	0/1:219:117:4621:102:4033:-303.391,0,-356.279	0/0:112:112:4436:0:0:0,-30.3544,-399.152	0/0:132:132:5268:0:0:0,-35.7849,-473.957	0/0:45:45:1790:0:0:0,-12.2196,-161.313	0/0:72:72:2880:0:0:0,-19.5337,-259.297	0/0:127:127:5054:0:0:0,-34.4314,-454.732	0/1:98:52:2074:46:1815:-136.771,0,-160.073	0/1:94:48:1884:46:1842:-140.288,0,-144.081	0/1:164:80:3159:84:3367:-258.467,0,-239.716	0/0:80:80:3150:0:0:0,-21.6917,-283.562	0/0:85:85:3341:0:0:0,-23.0398,-300.721	0/1:37:17:682:20:808:-62.7928,0,-51.4402	0/1:101:53:2090:48:1897:-143.321,0,-160.782	0/0:54:54:2130:0:0:0,-14.6564,-191.876	0/0:78:78:3115:0:0:0,-21.1583,-280.421	0/0:30:30:1180:0:0:0,-8.15625,-106.48	0/1:22:14:543:8:323:-23.1927,0,-43.0729	0/0:18:18:727:0:0:0,-4.9061,-65.7531	0/0:55:55:2171:0:0:0,-14.928,-195.568	0/1:30:19:761:11:438:-31.3649,0,-60.5075	0/0:19:19:761:0:0:0,-5.17692,-68.8102	0/1:32:14:563:18:723:-56.5196,0,-42.0864	0/0:29:29:1173:0:0:0,-7.88591,-105.844	0/0:20:20:795:0:0:0,-5.44764,-71.8658	0/1:60:34:1335:26:1019:-75.4906,0,-103.96	0/0:42:41:1638:1:19:0,-9.69261,-145.926	0/1:21:8:311:13:525:-41.7234,0,-22.391	0/1:26:17:675:9:365:-25.8762,0,-53.8683	0/1:19:8:322:11:432:-33.8912,0,-23.9381	0/0:101:101:4038:0:0:0,-27.3877,-363.386	0/1:27:11:439:16:642:-50.6045,0,-32.2828	0/0:79:79:3158:0:0:0,-21.4284,-284.279	0/1:45:23:913:22:890:-67.9786,0,-70.0613	0/0:102:102:4028:0:0:0,-27.6574,-362.505	0/1:47:24:951:23:926:-70.6733,0,-72.9293	0/1:41:18:713:23:922:-71.9679,0,-53.1367	0/0:33:33:1328:0:0:0,-8.96939,-119.779	0/1:72:36:1434:36:1457:-111.637,0,-109.572	0/0:79:79:3118:0:0:0,-21.3884,-280.65	0/0:67:67:2685:0:0:0,-18.1789,-241.763	0/0:25:25:994:0:0:0,-6.80213,-89.7568	0/0:32:32:1279:0:0:0,-8.69842,-115.378	0/0:64:64:2553:0:0:0,-17.3664,-229.905	0/0:45:45:1778:0:0:0,-12.2193,-160.236	0/1:42:30:1212:12:476:-31.4928,0,-97.8294	0/1:19:7:272:12:479:-38.1369,0,-19.417	0/0:91:91:3652:0:0:0,-24.6802,-328.688	0/0:61:61:2391:0:0:0,-16.5397,-215.322	0/0:131:130:5168:0:0:0,-35.2431,-464.984	0/1:14:10:399:4:156:-10.3158,0,-32.332	./.:9:5:203:4:160:-12.0925,0,-16.0043	0/1:42:26:1036:16:621:-44.571,0,-81.9708	0/1:24:15:598:9:367:-26.6086,0,-47.477	0/0:31:31:1198:0:0:0,-8.41941,-108.086	0/1:22:15:603:7:279:-19.2184,0,-48.4885	0/0:38:38:1476:0:0:0,-10.3164,-133.075	0/0:40:40:1592:0:0:0,-10.8654,-143.519	0/1:74:44:1759:30:1209:-88.7653,0,-138.291	0/1:34:12:491:22:888:-70.8425,0,-35.0352	0/0:56:56:2238:0:0:0,-15.1995,-201.587	0/0:79:78:3099:1:10:0,-20.4864,-278.065	0/1:91:53:2101:38:1496:-109.97,0,-164.424	0/0:220:220:8690:0:0:0,-59.6141,-781.608	0/1:128:69:2764:59:2357:-177.364,0,-213.971	0/0:25:25:1010:0:0:0,-6.8023,-91.1909	0/1:27:16:637:11:441:-32.4606,0,-50.1569	0/1:54:24:932:30:1195:-92.9935,0,-69.3047	0/1:76:40:1595:36:1410:-106.32,0,-123.019	0/1:122:60:2361:61:2449:-187.551,0,-179.631	0/1:73:38:1506:35:1382:-104.632,0,-115.782	0/0:189:189:7504:0:0:0,-51.2246,-674.99
Contig_129	253	.	C	A	43611.5	.	AB=0.501378;ABP=3.06417;AC=55;AF=0.23913;AN=230;AO=1651;CIGAR=1X;DP=6668;DPB=6668;DPRA=1.17611;EPP=3588.11;EPPR=10890.8;GTI=0;LEN=1;MEANALT=1;MQM=60;MQMR=60;NS=115;NUMALT=1;ODDS=2.83563;PAIRED=0.999394;PAIREDR=1;PAO=0;PQA=0;PQR=0;PRO=0;QA=59428;QR=179552;RO=5014;RPL=0;RPP=3588.11;RPPR=10890.8;RPR=1651;RUN=1;SAF=0;SAP=3588.11;SAR=1651;SRF=0;SRP=10890.8;SRR=5014;TYPE=snp;technology.Illumina=1	GT:DP:RO:QR:AO:QA:GL	0/1:39:21:743:18:644:-47.5013,0,-56.4342	0/1:78:40:1403:38:1363:-101.639,0,-105.227	0/0:41:41:1492:0:0:0,-11.1335,-134.564	0/0:114:114:4049:0:0:0,-30.801,-364.456	0/0:23:23:844:0:0:0,-6.2593,-76.2808	0/0:85:85:3082:0:0:0,-23.0497,-277.583	0/0:19:19:685:0:0:0,-5.1756,-61.9758	0/1:34:19:658:15:553:-40.6659,0,-50.146	0/0:101:98:3513:3:104:0,-18.0084,-306.963	0/1:34:17:573:17:579:-43.022,0,-42.4775	0/1:167:80:2854:87:3097:-233.509,0,-211.639	0/1:35:19:680:16:572:-42.1072,0,-51.8522	0/1:116:69:2497:47:1682:-119.991,0,-193.44	0/1:118:64:2246:54:1975:-145.915,0,-170.233	0/1:27:15:542:12:414:-30.0523,0,-41.6127	0/0:104:104:3759:0:0:0,-28.0776,-338.349	0/0:55:55:1938:0:0:0,-14.8898,-174.639	0/0:161:161:5748:0:0:0,-43.6265,-517.387	0/1:126:74:2668:52:1895:-136.456,0,-206.039	0/1:166:70:2499:96:3423:-263.149,0,-180.017	0/0:137:137:4910:0:0:0,-37.1258,-442.002	0/1:217:102:3632:115:4160:-315.581,0,-268.182	0/1:111:51:1818:60:2174:-165.688,0,-133.597	0/1:131:66:2384:65:2330:-174.248,0,-179.18	0/0:43:42:1491:1:37:0,-8.33643,-131.125	0/0:72:72:2573:0:0:0,-19.5095,-231.775	0/1:125:62:2244:63:2214:-165.441,0,-168.243	0/1:93:44:1579:49:1770:-134.186,0,-116.984	0/1:94:46:1667:48:1749:-132.018,0,-124.633	0/0:161:161:5825:0:0:0,-43.6312,-524.311	0/0:78:78:2773:0:0:0,-21.1471,-249.78	0/0:82:82:2905:0:0:0,-22.1448,-261.565	0/1:37:20:728:17:622:-46.0638,0,-55.6273	0/1:99:48:1715:51:1835:-138.403,0,-127.597	0/0:54:54:1872:0:0:0,-14.5326,-168.613	0/0:76:75:2706:0:0:0,-20.3372,-243.754	0/0:30:30:1082:0:0:0,-8.15468,-97.6865	0/1:22:8:295:14:500:-39.2146,0,-20.6799	0/0:18:18:648:0:0:0,-4.90478,-58.6476	0/0:52:52:1863:0:0:0,-14.0789,-167.896	0/1:30:11:387:19:684:-53.6024,0,-26.7845	0/0:19:19:693:0:0:0,-5.17584,-62.6979	0/1:29:16:579:13:477:-35.1848,0,-44.3953	0/1:29:17:620:12:428:-30.7624,0,-48.0971	0/1:21:14:498:7:253:-17.1607,0,-39.3161	0/0:56:56:1980:0:0:0,-15.1906,-178.454	0/1:41:17:601:24:875:-67.7929,0,-43.0708	0/0:21:21:753:0:0:0,-5.71521,-68.0871	0/0:25:25:899:0:0:0,-6.80001,-81.2237	0/0:19:19:686:0:0:0,-5.17547,-62.0656	0/1:99:51:1838:48:1695:-125.802,0,-138.674	0/0:27:27:988:0:0:0,-7.34256,-89.2322	0/1:78:32:1156:46:1682:-130.353,0,-82.9733	0/0:45:44:1601:1:33:0,-9.2411,-141.387	0/0:98:98:3503:0:0:0,-26.5622,-315.443	0/0:45:45:1608:0:0:0,-12.2148,-144.993	0/1:39:22:800:17:620:-45.3345,0,-61.5714	0/0:32:32:1178:0:0:0,-8.69711,-106.324	0/0:71:71:2546:0:0:0,-19.2532,-229.363	0/0:77:77:2753:0:0:0,-20.7953,-247.898	0/1:66:35:1266:31:1088:-80.1279,0,-96.2304	0/1:25:12:431:13:475:-36.1134,0,-32.1401	0/0:31:31:1131:0:0:0,-8.42581,-102.094	0/0:64:64:2318:0:0:0,-17.3616,-208.859	0/0:42:42:1519:0:0:0,-11.4043,-136.993	0/0:42:42:1535:0:0:0,-11.4051,-138.434	0/1:19:12:428:7:259:-18.2565,0,-33.548	0/1:90:44:1596:46:1683:-127.163,0,-119.329	0/1:59:35:1246:24:872:-62.5747,0,-96.2814	0/0:129:129:4623:0:0:0,-34.9289,-416.155	0/1:14:4:138:10:367:-29.4507,0,-8.6918	./.:9:4:144:5:155:-11.6462,0,-10.7331	0/1:42:16:557:26:953:-74.5452,0,-38.8306	0/0:24:23:840:1:8:0,-5.8068,-75.2497	0/0:31:30:1062:0:0:0,-8.15297,-95.8803	0/0:22:22:799:0:0:0,-5.9883,-72.2319	0/0:35:35:1265:0:0:0,-9.50796,-114.144	0/0:40:40:1356:0:0:0,-10.8137,-122.266	0/0:74:74:2618:0:0:0,-20.0585,-235.834	0/1:33:22:808:11:408:-27.8525,0,-63.9536	0/0:54:54:1929:0:0:0,-14.6409,-173.853	0/0:78:78:2831:0:0:0,-21.1545,-255.007	0/0:90:89:3181:1:37:0,-21.0688,-283.15	0/1:215:107:3807:108:3863:-289.418,0,-284.365	0/0:126:126:4483:0:0:0,-34.1337,-403.578	0/0:25:25:911:0:0:0,-6.80081,-82.3063	0/0:27:27:963:0:0:0,-7.34145,-86.9788	0/1:54:30:1071:24:864:-63.2241,0,-81.8807	0/1:77:37:1301:40:1438:-108.653,0,-96.3139	0/0:122:122:4315:0:0:0,-32.9696,-388.387	0/0:71:71:2552:0:0:0,-19.2565,-229.908	0/1:186:94:3352:92:3359:-252.085,0,-251.281
Contig_130	83	.	A	G	122409	.	AB=0.476626;ABP=16.5116;AC=168;AF=0.724138;AN=232;AO=4182;CIGAR=1X;DP=5689;DPB=5689;DPRA=15.5934;EPP=9084.11;EPPR=3271.08;GTI=0;LEN=1;MEANALT=1.01786;MQM=59.9998;MQMR=60;NS=116;NUMALT=1;ODDS=3.86069;PAIRED=0.999522;PAIREDR=0.998671;PAO=0;PQA=0;PQR=0;PRO=0;QA=145610;QR=53201;RO=1505;RPL=4182;RPP=9084.11;RPPR=3271.08;RPR=0;RUN=1;SAF=4182;SAP=9084.11;SAR=0;SRF=1505;SRP=3271.08;SRR=0;TYPE=snp;technology.Illumina=1	GT:DP:RO:QR:AO:QA:GL	0/1:42:28:995:14:490:-32.792,0,-78.3394	1/1:101:1:36:100:3451:-307.545,-24.1331,0	1/1:61:1:37:60:2100:-185.916,-13.2092,0	1/1:129:0:0:129:4498:-404.953,-34.937,0	1/1:28:0:0:28:953:-86.0432,-7.58645,0	0/1:87:47:1641:40:1415:-103.864,0,-124.22	0/1:34:18:660:16:571:-42.2929,0,-50.3207	1/1:50:0:0:50:1726:-155.611,-13.5656,0	1/1:75:0:0:75:2608:-234.955,-20.3354,0	0/1:50:31:1093:19:665:-46.3851,0,-84.9722	0/1:147:68:2379:78:2744:-207.465,0,-174.609	0/1:31:14:500:17:611:-46.7321,0,-36.7118	1/1:135:0:0:135:4686:-421.867,-36.5635,0	0/1:125:63:2212:62:2171:-161.593,0,-165.285	1/1:18:0:0:18:628:-56.8419,-4.90383,0	1/1:96:0:0:96:3304:-297.477,-25.9347,0	1/1:54:0:0:54:1823:-164.3,-14.6192,0	0/1:135:69:2496:66:2363:-176.137,0,-188.11	0/1:156:88:3072:68:2348:-169.101,0,-234.363	0/1:185:86:3137:99:3583:-272.347,0,-232.204	0/1:122:64:2250:58:2009:-147.826,0,-169.526	1/1:197:0:0:197:6758:-608.198,-53.2792,0	1/1:122:0:0:122:4400:-396.136,-33.0674,0	0/1:109:45:1627:64:2228:-171.087,0,-116.948	0/1:49:33:1164:16:545:-35.8422,0,-91.6492	1/1:45:0:0:45:1566:-141.221,-12.2142,0	1/1:73:0:0:73:2488:-224.154,-19.7887,0	0/1:93:52:1848:41:1421:-102.768,0,-141.227	1/1:92:0:0:92:3177:-286.12,-24.9167,0	1/1:149:0:0:148:5303:-477.356,-40.1041,0	1/1:67:0:0:67:2287:-205.973,-18.0713,0	1/1:54:0:0:54:1848:-166.575,-14.6418,0	0/1:43:22:779:21:728:-53.9834,0,-58.5861	1/1:51:0:0:51:1732:-156.126,-13.816,0	0/1:43:28:1000:15:480:-31.6172,0,-78.533	0/1:48:28:968:20:690:-49.1944,0,-74.2538	0/1:32:16:550:16:554:-41.3194,0,-40.9538	0/1:17:12:422:5:175:-11.2119,0,-33.5766	0/1:29:16:552:13:447:-32.4846,0,-41.9651	0/1:32:22:808:10:331:-21.1801,0,-64.3	0/1:26:18:633:8:288:-18.9463,0,-50.1151	0/1:21:11:374:10:347:-25.665,0,-28.1073	1/1:33:0:0:33:1137:-102.605,-8.94578,0	0/1:45:15:528:30:1060:-83.3737,0,-35.3989	0/1:29:9:317:20:607:-46.9345,0,-20.9216	0/1:104:54:1918:50:1782:-132.273,0,-144.517	1/1:29:1:36:28:976:-84.8842,-4.63166,0	0/1:33:14:468:19:652:-49.8904,0,-33.2838	0/1:19:10:347:9:324:-24.1401,0,-26.2229	1/1:21:0:0:21:735:-66.47,-5.71683,0	1/1:70:0:0:70:2479:-223.346,-18.9851,0	1/1:16:0:0:16:561:-50.8157,-4.36231,0	0/1:54:26:907:28:1010:-76.4687,0,-67.0977	1/1:26:0:0:26:898:-81.1073,-7.05112,0	1/1:58:0:0:58:2003:-180.526,-15.7306,0	0/1:28:13:470:15:539:-41.0617,0,-34.832	0/1:29:11:388:18:640:-49.9091,0,-27.1535	0/1:29:16:554:13:455:-33.2053,0,-42.1453	1/1:25:0:0:25:826:-74.5506,-6.71143,0	1/1:31:0:0:31:1096:-98.9343,-8.41921,0	1/1:46:0:0:46:1610:-145.183,-12.4862,0	1/1:23:0:0:23:810:-73.2175,-6.25844,0	1/1:39:0:0:39:1299:-117.016,-10.416,0	1/1:37:0:0:37:1343:-121.164,-10.0506,0	1/1:20:0:0:20:699:-63.2306,-5.44587,0	0/1:24:14:489:10:349:-25.0118,0,-37.6642	1/1:18:0:0:18:613:-55.4851,-4.90276,0	1/1:52:0:0:52:1806:-162.806,-14.1053,0	1/1:27:0:0:27:942:-85.0752,-7.3345,0	0/1:72:41:1423:31:1103:-79.8484,0,-108.68	0/1:22:10:358:12:418:-31.805,0,-26.3789	1/1:24:0:0:24:836:-75.5517,-6.52827,0	0/1:35:16:545:19:670:-50.9561,0,-39.6762	0/1:17:4:142:13:414:-32.8531,0,-8.29457	0/1:26:17:596:9:315:-21.3873,0,-46.7738	1/1:26:0:0:26:916:-82.7469,-7.06952,0	1/1:27:0:0:27:894:-80.6642,-7.25034,0	0/1:25:18:643:7:241:-14.9756,0,-51.2987	0/1:43:19:694:24:832:-63.3651,0,-50.9102	0/1:29:17:587:12:417:-29.7744,0,-45.1261	1/1:35:0:0:35:1194:-107.751,-9.50376,0	1/1:68:0:0:68:2395:-215.8,-18.4444,0	1/1:57:0:0:57:1969:-177.473,-15.4619,0	1/1:146:0:0:146:5028:-452.645,-39.5496,0	0/1:103:57:2061:46:1644:-120.114,0,-157.661	0/1:19:3:106:16:558:-45.3155,0,-4.41618	1/1:14:0:0:14:488:-44.2488,-3.82115,0	0/1:51:27:927:24:819:-60.0158,0,-69.7378	0/1:68:41:1415:27:937:-65.9902,0,-109.056	0/1:48:33:1204:15:525:-34.3024,0,-95.5377	0/1:70:38:1335:32:1119:-81.8362,0,-101.3	1/1:127:1:36:126:4404:-393.276,-31.1735,0
Contig_150	51	.	G	T	35380.2	.	AB=0.484906;ABP=9.23767;AC=55;AF=0.235043;AN=234;AO=1529;CIGAR=1X;DP=6011;DPB=6011;DPRA=1.36886;EPP=3323.19;EPPR=9689.95;GTI=0;LEN=1;MEANALT=1.24561;MQM=60;MQMR=60;NS=117;NUMALT=1;ODDS=3.29416;PAIRED=1;PAIREDR=0.997536;PAO=0;PQA=0;PQR=0;PRO=0;QA=49666;QR=173919;RO=4465;RPL=1529;RPP=3323.19;RPPR=9689.95;RPR=0;RUN=1;SAF=1529;SAP=3323.19;SAR=0;SRF=4465;SRP=9698.63;SRR=0;TYPE=snp;technology.Illumina=1	GT:DP:RO:QR:AO:QA:GL	0/1:29:13:483:16:530:-39.981,0,-35.7143	0/0:53:53:2113:0:0:0,-14.3869,-190.352	0/0:51:50:1964:0:0:0,-13.5725,-176.954	0/1:89:44:1713:44:1437:-105.57,0,-130.45	0/1:29:25:1006:4:122:-3.13276,0,-82.8953	0/0:52:52:2065:0:0:0,-14.115,-186.031	0/0:19:19:741:0:0:0,-5.17586,-67.0058	0/0:28:28:1087:0:0:0,-7.52758,-98.0184	0/0:96:95:3719:0:0:0,-25.7591,-334.731	0/1:22:7:261:15:451:-34.7904,0,-17.6855	0/1:93:43:1645:49:1562:-115.784,0,-123.174	0/0:28:28:1066:0:0:0,-7.54429,-96.1402	0/0:85:85:3282:0:0:0,-23.0437,-295.436	0/0:44:44:1677:0:0:0,-11.774,-150.968	0/1:22:12:452:10:263:-17.7935,0,-34.9567	0/1:70:39:1542:31:978:-69.1367,0,-119.902	0/1:45:24:949:20:641:-45.864,0,-73.6045	0/1:77:36:1438:41:1296:-95.8682,0,-108.74	0/1:95:39:1471:56:1771:-133.934,0,-106.748	0/1:93:56:2123:36:1168:-80.456,0,-166.154	0/1:54:24:954:29:926:-69.0985,0,-71.5677	0/0:106:106:4143:0:0:0,-28.5685,-372.667	0/1:53:40:1566:13:450:-26.1897,0,-126.694	0/1:79:42:1642:37:1227:-89.1121,0,-126.414	0/1:44:23:899:21:683:-49.6554,0,-69.0883	0/0:34:34:1285:0:0:0,-9.21219,-115.877	0/1:49:25:964:24:797:-58.5543,0,-73.6525	0/1:36:20:788:15:491:-34.802,0,-61.5594	0/1:45:22:872:23:745:-54.972,0,-66.377	0/1:82:36:1436:46:1513:-114.057,0,-107.043	0/1:92:54:2089:38:1267:-89.1755,0,-163.101	0/0:103:103:4008:0:0:0,-27.9156,-360.702	0/1:43:21:830:22:739:-54.9771,0,-63.1348	0/0:79:79:3096:0:0:0,-21.3412,-278.628	0/1:81:36:1422:45:1487:-111.98,0,-106.132	0/1:67:30:1133:36:1166:-87.2573,0,-84.1356	0/1:36:16:636:20:648:-48.6962,0,-47.5802	0/1:19:13:516:6:222:-14.9071,0,-41.4835	0/0:36:36:1411:0:0:0,-9.77173,-127.225	0/0:42:42:1660:0:0:0,-11.4064,-149.627	0/1:64:36:1411:28:938:-67.1616,0,-109.715	0/0:20:20:800:0:0:0,-5.44782,-72.3177	0/1:53:14:557:39:1166:-90.7327,0,-35.9836	0/1:47:21:805:25:868:-65.8655,0,-60.0532	0/0:49:49:1874:0:0:0,-13.2907,-168.847	0/1:89:53:2044:36:1222:-85.9419,0,-159.877	0/1:47:27:1060:20:629:-43.9608,0,-82.7696	0/0:45:45:1782:0:0:0,-12.2196,-160.598	0/0:42:42:1638:0:0:0,-11.4047,-147.642	0/1:14:10:387:4:136:-8.50745,0,-31.2533	0/0:95:95:3575:0:0:0,-25.5663,-321.585	0/0:32:32:1245:0:0:0,-8.68821,-112.306	0/0:77:77:2996:0:0:0,-20.874,-269.713	0/0:32:30:1159:2:65:0,-2.82743,-98.6934	0/0:132:131:5133:0:0:0,-35.4976,-461.823	0/1:59:29:1163:30:999:-74.03,0,-88.74	0/0:51:51:1981:0:0:0,-13.7563,-178.383	0/1:41:21:820:20:658:-48.2172,0,-62.8081	0/0:36:36:1403:0:0:0,-9.77111,-126.508	0/0:78:78:3122:0:0:0,-21.159,-281.05	0/0:66:66:2471:0:0:0,-17.7786,-222.402	0/1:55:24:923:30:1046:-79.715,0,-68.495	0/0:44:44:1705:0:0:0,-11.9229,-153.645	0/1:64:36:1403:28:958:-68.9658,0,-108.991	0/0:27:27:1047:0:0:0,-7.342,-94.5139	0/0:58:58:2301:0:0:0,-15.741,-207.252	0/1:34:18:686:16:550:-40.404,0,-52.6385	0/0:75:75:2968:0:0:0,-20.3376,-267.197	0/1:44:23:851:20:584:-41.0886,0,-65.1764	0/0:123:123:4787:0:0:0,-33.2411,-430.614	0/0:27:27:1037:0:0:0,-7.34171,-93.612	0/1:19:6:233:12:337:-25.6022,0,-16.2634	0/1:47:23:879:24:718:-52.0014,0,-66.6078	0/1:20:12:458:8:235:-15.8151,0,-35.9817	0/0:25:25:916:0:0:0,-6.70328,-82.6205	0/0:47:47:1826:0:0:0,-12.7589,-164.548	0/0:50:50:1973:0:0:0,-13.5733,-177.768	0/0:38:38:1520:0:0:0,-10.3237,-137.04	0/0:47:47:1869:0:0:0,-12.7614,-168.417	0/1:28:11:433:17:557:-42.6929,0,-31.4918	0/1:31:10:394:21:672:-52.2435,0,-27.1468	0/1:79:46:1791:32:1010:-69.9223,0,-140.288	0/1:72:32:1197:40:1284:-96.2517,0,-88.2908	0/1:178:90:3476:88:2866:-209.845,0,-264.533	0/1:95:43:1669:52:1794:-135.809,0,-124.469	0/0:48:48:1864:0:0:0,-13.0298,-167.963	0/0:46:46:1842:0:0:0,-12.4907,-165.984	0/1:158:84:3193:73:2414:-174.788,0,-244.772	0/1:181:97:3714:84:2681:-192.467,0,-285.155	0/0:219:218:8573:1:28:0,-56.8243,-768.577	0/1:70:40:1575:29:910:-63.2798,0,-123.195	0/0:89:89:3522:0:0:0,-24.1368,-317.013
Contig_151	16	.	G	A	38169.9	.	AB=0.490069;ABP=5.2531;AC=51;AF=0.219828;AN=232;AO=1288;CIGAR=1X;DP=6432;DPB=6432;DPRA=0.993728;EPP=2799.87;EPPR=11147;GTI=1;LEN=1;MEANALT=1;MQM=60;MQMR=59.9996;NS=116;NUMALT=1;ODDS=2.86356;PAIRED=1;PAIREDR=0.999806;PAO=0;PQA=0;PQR=0;PRO=0;QA=51300;QR=203508;RO=5144;RPL=0;RPP=2799.87;RPPR=11147;RPR=1288;RUN=1;SAF=1288;SAP=2799.87;SAR=0;SRF=5144;SRP=11173.1;SRR=0;TYPE=snp;technology.Illumina=1	GT:DP:RO:QR:AO:QA:GL	0/0:52:52:2083:0:0:0,-14.116,-187.647	0/1:51:34:1333:17:681:-47.5356,0,-106.248	0/0:61:60:2337:1:29:0,-13.9002,-207.817	0/0:67:67:2607:0:0:0,-18.1712,-234.747	0/1:21:11:433:10:388:-29.35,0,-33.4166	0/1:40:22:865:18:730:-54.9345,0,-67.1137	0/0:17:17:682:0:0:0,-4.63516,-61.7084	0/0:35:35:1359:0:0:0,-9.50877,-122.562	0/0:86:85:3353:1:41:0,-19.6329,-298.126	0/0:20:20:791:0:0:0,-5.44739,-71.5028	0/0:85:85:3332:0:0:0,-23.0215,-299.905	0/0:20:20:793:0:0:0,-5.44712,-71.6814	0/1:83:52:2058:31:1221:-87.4033,0,-162.743	0/0:66:66:2629:0:0:0,-17.9081,-236.737	0/0:26:26:1036:0:0:0,-7.073,-93.5314	0/0:77:77:3005:0:0:0,-20.8843,-270.543	0/1:43:7:287:36:1403:-114.784,0,-14.1888	0/0:74:74:2902:0:0:0,-20.0418,-261.24	0/0:74:74:2938:0:0:0,-20.0745,-264.51	0/1:104:52:2069:52:2059:-157.082,0,-158.032	0/0:83:83:3341:0:0:0,-22.5134,-300.724	0/0:103:103:4084:0:0:0,-27.9299,-367.54	0/1:69:36:1440:33:1325:-100.582,0,-110.937	0/0:72:72:2880:0:0:0,-19.5332,-259.293	0/1:51:26:1023:25:1009:-77.0531,0,-78.3278	0/1:51:24:948:27:1090:-84.3481,0,-71.5655	0/1:57:23:888:34:1364:-107.384,0,-64.5176	0/0:53:53:2066:0:0:0,-14.3796,-186.112	0/1:32:18:724:14:557:-41.5475,0,-56.6095	0/1:73:34:1362:39:1552:-119.929,0,-102.814	0/1:101:58:2294:43:1726:-127.973,0,-179.049	0/0:85:85:3376:0:0:0,-23.0536,-303.885	0/0:53:53:2113:0:0:0,-14.3866,-190.347	0/1:75:38:1445:37:1467:-111.724,0,-109.795	0/0:90:90:3496:0:0:0,-24.3429,-314.605	0/0:87:87:3444:0:0:0,-23.595,-310	0/1:44:23:923:21:845:-64.203,0,-71.2317	0/1:22:9:356:13:511:-40.1842,0,-26.1768	0/0:35:35:1409:0:0:0,-9.51105,-127.056	0/0:56:56:2202:0:0:0,-15.1928,-198.341	0/0:70:70:2764:0:0:0,-18.9905,-248.87	0/0:28:28:1094:0:0:0,-7.60837,-98.7309	0/1:47:16:647:31:1242:-99.1498,0,-45.5339	0/0:57:57:2216:0:0:0,-15.4637,-199.605	0/0:50:50:1960:0:0:0,-13.5675,-176.587	0/1:121:56:2245:65:2573:-198.713,0,-169.185	0/0:71:71:2796:0:0:0,-19.2294,-251.708	0/1:55:24:975:31:1204:-93.5229,0,-72.9286	0/0:71:71:2832:0:0:0,-19.2622,-254.976	0/0:33:33:1318:0:0:0,-8.96926,-118.882	0/0:76:76:2999:0:0:0,-20.615,-269.996	0/1:47:22:855:25:1009:-78.1541,0,-64.2883	0/0:75:75:2994:0:0:0,-20.3455,-269.537	0/0:35:35:1409:0:0:0,-9.51114,-127.058	0/1:91:42:1689:49:1960:-151.724,0,-127.332	0/1:60:25:989:35:1389:-108.817,0,-72.7934	0/0:38:38:1526:0:0:0,-10.3238,-137.578	0/1:47:31:1256:16:643:-45.1761,0,-100.405	0/0:76:76:3003:0:0:0,-20.6162,-270.359	0/1:59:25:982:34:1360:-106.479,0,-72.435	0/0:71:71:2786:0:0:0,-19.2605,-250.852	0/0:30:30:1197:0:0:0,-8.15657,-108.004	0/1:27:17:659:10:405:-29.2121,0,-52.1433	0/0:57:57:2259:0:0:0,-15.4697,-203.473	0/1:21:8:314:13:525:-41.7242,0,-22.6619	0/1:22:17:661:5:199:-11.9924,0,-53.7373	0/1:30:20:789:10:401:-28.0257,0,-63.0368	0/0:91:91:3576:0:0:0,-24.6718,-321.855	0/0:34:34:1309:0:0:0,-9.23861,-118.074	0/0:97:97:3818:0:0:0,-26.3018,-343.62	0/1:16:8:313:8:323:-24.8722,0,-23.9709	0/0:15:15:592:0:0:0,-4.09226,-53.6101	0/1:42:20:773:22:865:-66.565,0,-58.273	0/0:25:25:1008:0:0:0,-6.80229,-91.0117	0/1:36:22:872:14:539:-38.8256,0,-68.8544	0/1:50:36:1425:14:563:-37.1493,0,-114.817	0/1:65:26:1037:39:1554:-122.299,0,-75.7425	0/0:43:43:1708:0:0:0,-11.6774,-153.938	0/1:73:42:1691:31:1248:-92.5505,0,-132.432	0/1:61:29:1157:32:1278:-98.5423,0,-87.6472	0/1:52:26:1029:26:1051:-80.561,0,-78.5879	0/0:100:100:4014:0:0:0,-27.1185,-361.228	0/1:85:46:1853:39:1571:-118.346,0,-143.731	0/0:186:186:7391:0:0:0,-50.412,-664.822	0/0:149:149:5949:0:0:0,-40.3906,-535.176	0/0:69:68:2733:1:40:0,-15.1195,-242.471	0/1:88:57:2272:31:1244:-88.104,0,-180.627	0/0:178:178:7019:0:0:0,-48.2016,-631.329	0/1:214:102:3983:112:4445:-341.799,0,-300.298	0/0:241:240:9448:1:40:0,-61.703,-846.14	0/0:105:105:4122:0:0:0,-28.4642,-370.952	0/1:75:38:1522:37:1482:-113.071,0,-116.674
Contig_162	289	.	G	A	51513.9	.	AB=0.493462;ABP=4.31639;AC=47;AF=0.202586;AN=232;AO=1744;CIGAR=1X;DP=8469;DPB=8469;DPRA=1.10082;EPP=3755.39;EPPR=14260.6;GTI=1;LEN=1;MEANALT=1.07547;MQM=59.9811;MQMR=59.9954;NS=116;NUMALT=1;ODDS=2.89259;PAIRED=1;PAIREDR=0.999702;PAO=0;PQA=0;PQR=0;PRO=0;QA=68886;QR=263487;RO=6717;RPL=1740;RPP=3755.39;RPPR=14260.6;RPR=4;RUN=1;SAF=0;SAP=3790.06;SAR=1744;SRF=0;SRP=14588.8;SRR=6717;TYPE=snp;technology.Illumina=1	GT:DP:RO:QR:AO:QA:GL	0/0:65:65:2562:0:0:0,-17.631,-230.707	0/1:69:33:1286:36:1423:-109.419,0,-97.0682	0/0:58:58:2295:0:0:0,-15.739,-206.699	0/0:142:142:5649:0:0:0,-38.4881,-508.204	0/0:27:27:1094:0:0:0,-7.34416,-98.7424	0/0:92:92:3597:0:0:0,-24.8621,-323.667	0/0:18:18:700:0:0:0,-4.90463,-63.3163	0/1:41:19:763:22:843:-64.8618,0,-57.6424	0/0:147:144:5675:3:113:0,-29.5926,-500.269	0/0:46:46:1750:0:0:0,-12.4033,-157.606	0/0:181:180:6933:0:0:0,-48.7185,-623.601	0/1:56:34:1326:22:876:-63.7117,0,-104.24	0/1:146:88:3452:57:2208:-159.377,0,-271.299	0/0:94:94:3712:0:0:0,-25.4878,-334.089	0/0:46:46:1826:0:0:0,-12.4902,-164.545	0/0:138:138:5425:0:0:0,-37.4018,-488.082	0/1:96:45:1787:51:2009:-154.763,0,-134.84	0/0:148:147:5805:1:41:0,-36.4275,-518.544	0/1:136:70:2769:65:2535:-191.481,0,-212.574	0/0:150:150:5811:0:0:0,-40.5222,-522.646	0/1:147:77:3064:70:2716:-204.484,0,-235.932	0/1:235:115:4548:120:4716:-360.458,0,-345.401	0/1:123:55:2183:68:2687:-208.415,0,-163.076	0/1:130:56:2222:74:2981:-232.956,0,-164.663	0/0:67:67:2597:0:0:0,-18.1351,-233.809	0/0:74:74:2891:0:0:0,-20.0724,-260.3	0/1:87:51:2041:36:1420:-104.22,0,-160.105	0/1:84:45:1762:39:1569:-118.483,0,-135.825	0/0:83:82:3305:1:10:0,-21.6125,-296.625	0/1:162:83:3262:79:3083:-233.469,0,-249.578	0/1:123:65:2522:58:2309:-174.413,0,-193.587	0/0:110:110:4217:0:0:0,-29.6675,-379.32	0/0:72:72:2861:0:0:0,-19.5331,-257.59	0/0:135:135:5304:0:0:0,-36.5901,-477.206	0/0:96:95:3683:0:0:0,-25.7192,-331.453	0/0:76:76:2964:0:0:0,-20.5688,-266.796	0/1:52:31:1216:21:844:-61.9149,0,-95.439	0/1:28:18:684:10:398:-28.3457,0,-54.1183	0/0:36:36:1415:0:0:0,-9.77493,-127.586	0/0:68:68:2667:0:0:0,-18.4412,-240.133	0/1:82:41:1606:40:1604:-122.412,0,-122.601	0/0:32:32:1231:0:0:0,-8.68566,-111.036	0/0:72:72:2791:0:0:0,-19.4787,-251.232	0/1:71:25:971:46:1814:-144.06,0,-68.1584	0/0:49:49:1950:0:0:0,-13.3032,-175.697	0/0:89:89:3429:0:0:0,-24.0877,-308.606	0/1:76:33:1288:43:1709:-133.274,0,-95.34	0/0:51:51:1976:0:0:0,-13.8025,-177.988	0/1:48:17:659:31:1227:-97.5305,0,-46.351	0/0:14:14:532:0:0:0,-3.81969,-48.2068	0/1:129:69:2750:60:2363:-177.634,0,-212.443	0/0:23:23:914:0:0:0,-6.26029,-82.5626	0/0:102:102:3967:0:0:0,-27.5703,-356.917	0/1:72:49:1926:23:923:-63.5735,0,-153.872	0/0:124:124:4795:0:0:0,-33.6019,-431.456	0/1:96:44:1668:52:2061:-159.459,0,-124.131	0/1:53:26:1008:27:1068:-81.826,0,-76.4251	0/0:37:37:1478:0:0:0,-10.0528,-133.264	0/1:44:25:1008:19:768:-57.2605,0,-78.8895	0/0:73:73:2881:0:0:0,-19.8007,-259.382	0/0:62:62:2417:0:0:0,-16.8224,-217.679	0/1:59:27:1061:32:1273:-98.6794,0,-79.5406	0/1:82:43:1689:39:1579:-119.89,0,-129.797	0/0:98:97:3782:1:41:0,-22.8793,-336.704	0/1:82:40:1516:42:1694:-130.366,0,-114.23	0/1:94:42:1672:52:2076:-161.348,0,-124.99	0/1:58:25:987:33:1317:-102.879,0,-73.1574	0/0:97:97:3801:0:0:0,-26.2626,-342.055	0/1:78:41:1588:37:1472:-111.36,0,-121.814	0/0:230:230:9090:0:0:0,-62.3162,-817.532	0/1:29:18:716:11:422:-30.1946,0,-56.73	0/1:27:13:511:14:552:-42.4817,0,-38.7859	0/0:74:74:2938:0:0:0,-20.0744,-264.507	0/0:64:63:2431:1:36:0,-14.1133,-215.681	0/0:72:72:2903:0:0:0,-19.534,-261.355	0/1:39:19:720:20:796:-61.1667,0,-54.3299	0/0:58:58:2280:0:0:0,-15.7339,-205.349	0/0:47:47:1832:0:0:0,-12.6739,-164.988	0/0:75:75:2978:0:0:0,-20.3452,-268.103	0/0:46:45:1780:0:0:0,-12.2185,-160.409	0/0:47:47:1854:0:0:0,-12.7603,-167.07	0/0:112:112:4417:0:0:0,-30.3146,-397.39	0/0:87:87:3369:0:0:0,-23.5462,-303.209	0/0:249:249:9846:0:0:0,-67.422,-885.43	0/0:149:148:5829:0:0:0,-40.0536,-524.313	0/1:16:10:383:6:231:-16.5491,0,-30.3101	0/1:32:17:661:15:605:-45.8732,0,-50.9364	0/0:75:75:2949:0:0:0,-20.304,-265.455	0/0:117:117:4589:0:0:0,-31.7204,-412.946	0/1:154:80:3094:74:2882:-217.575,0,-236.661	0/0:101:101:3981:0:0:0,-27.3401,-358.211	0/1:125:67:2620:58:2224:-166.243,0,-201.925
Contig_167	220	.	T	G	237508	.	AB=0.519162;ABP=16.4087;AC=183;AF=0.782051;AN=234;AO=8264;CIGAR=1X;DP=10292;DPB=10292;DPRA=0;EPP=17948.1;EPPR=4398.07;GTI=0;LEN=1;MEANALT=1.02564;MQM=60;MQMR=60;NS=117;NUMALT=1;ODDS=3.93507;PAIRED=1;PAIREDR=1;PAO=0;PQA=0;PQR=0;PRO=0;QA=277405;QR=68129;RO=2024;RPL=0;RPP=17948.1;RPPR=4398.07;RPR=8264;RUN=1;SAF=0;SAP=17948.1;SAR=8264;SRF=0;SRP=4398.07;SRR=2024;TYPE=snp;technology.Illumina=1	GT:DP:RO:QR:AO:QA:GL	1/1:81:0:0:81:2707:-243.853,-21.9484,0	0/1:81:26:883:55:1873:-146.772,0,-57.588	0/1:88:45:1523:43:1469:-108.469,0,-113.331	1/1:130:0:0:130:4385:-394.732,-35.1346,0	1/1:38:0:0:38:1269:-114.465,-10.2862,0	0/1:109:64:2146:45:1547:-109.775,0,-163.718	0/1:29:13:415:16:525:-39.618,0,-29.5993	1/1:59:0:0:59:1970:-177.552,-15.9938,0	1/1:125:0:0:125:4124:-371.216,-33.7446,0	0/1:47:18:612:29:983:-75.8889,0,-42.4321	1/1:176:1:17:175:5894:-528.961,-46.0562,0	1/1:47:0:0:47:1588:-143.197,-12.7526,0	1/1:173:0:0:173:5821:-523.92,-46.7751,0	1/1:126:0:0:126:4232:-380.968,-34.0523,0	1/1:33:0:0:33:1080:-97.475,-8.95063,0	1/1:141:0:0:140:4721:-425.014,-37.8955,0	1/1:98:1:33:97:3252:-289.834,-23.5022,0	1/1:184:0:0:184:6144:-552.938,-49.7135,0	1/1:151:0:0:151:5005:-450.544,-40.8529,0	0/1:186:93:3143:91:3090:-228.397,0,-233.115	1/1:126:0:0:126:4296:-386.819,-34.143,0	1/1:214:0:0:214:7225:-650.307,-57.9526,0	1/1:138:0:0:138:4677:-421.088,-37.3854,0	0/1:144:63:2143:81:2713:-205.243,0,-153.963	1/1:101:1:35:100:3388:-301.946,-24.1914,0	0/1:60:25:824:35:1155:-87.9133,0,-58.0256	1/1:96:0:0:96:3222:-290.155,-25.9807,0	1/1:122:0:0:122:4107:-369.807,-33.0508,0	1/1:109:0:0:109:3692:-332.483,-29.5397,0	1/1:190:0:0:190:6409:-576.812,-51.3742,0	0/1:126:62:2096:64:2115:-156.299,0,-154.68	0/1:147:66:2168:81:2662:-199.847,0,-155.548	0/1:88:44:1451:44:1480:-109.553,0,-106.85	0/1:143:70:2379:73:2383:-175.837,0,-175.566	1/1:97:1:35:96:3193:-284.351,-23.0622,0	0/1:101:48:1661:53:1768:-131.852,0,-122.256	1/1:51:0:0:51:1737:-156.605,-13.8374,0	0/1:35:22:750:13:442:-30.3826,0,-58.1817	0/1:53:25:836:28:929:-69.3723,0,-61.0755	0/1:95:46:1544:49:1647:-122.598,0,-113.317	1/1:83:1:33:82:2803:-249.53,-19.5291,0	1/1:49:0:0:49:1651:-148.862,-13.2921,0	0/1:82:43:1451:39:1303:-95.1846,0,-108.485	0/1:102:44:1475:58:1953:-148.249,0,-105.211	1/1:82:0:0:82:2766:-249.174,-22.2279,0	1/1:172:0:0:172:5760:-518.517,-46.5867,0	1/1:70:0:0:70:2321:-209.063,-18.9094,0	1/1:52:0:0:52:1745:-157.229,-14.0186,0	0/1:101:49:1637:52:1769:-132.033,0,-120.057	0/1:30:16:529:14:459:-33.3264,0,-39.6195	0/1:155:63:2132:92:3063:-233.762,0,-150.121	0/1:54:28:892:26:846:-61.629,0,-65.7721	1/1:136:0:0:136:4565:-410.831,-36.6671,0	0/1:69:42:1395:27:913:-63.6461,0,-106.99	1/1:204:0:0:204:6828:-614.553,-55.2091,0	0/1:111:58:1929:53:1786:-130.755,0,-143.721	1/1:89:0:0:89:3003:-270.497,-24.1243,0	1/1:76:0:0:76:2562:-230.824,-20.6055,0	1/1:96:0:0:96:3195:-287.757,-26.0092,0	0/1:104:64:2182:40:1353:-93.6624,0,-168.322	1/1:119:0:0:119:4034:-363.204,-32.2054,0	1/1:67:1:35:66:2242:-198.876,-15.0149,0	1/1:68:0:0:68:2266:-204.104,-18.3525,0	0/1:111:44:1460:67:2266:-173.984,0,-101.4	1/1:71:0:0:71:2361:-212.648,-19.1627,0	0/1:96:39:1343:57:1916:-146.547,0,-94.9406	0/1:68:23:779:44:1476:-114.836,0,-52.0351	1/1:115:0:0:115:3781:-340.471,-31.1473,0	1/1:86:0:0:86:2899:-261.137,-23.3091,0	1/1:206:0:0:206:6981:-628.364,-55.7953,0	1/1:43:0:0:43:1435:-129.429,-11.668,0	0/1:47:22:740:25:818:-61.0092,0,-54.0648	0/1:94:41:1374:53:1799:-136.64,0,-98.2778	1/1:69:0:0:69:2329:-209.863,-18.7099,0	1/1:61:0:0:61:2059:-185.567,-16.5409,0	0/1:55:29:962:26:864:-62.9706,0,-71.8036	0/1:94:36:1235:58:1933:-148.624,0,-85.8445	0/1:54:21:692:33:1126:-86.943,0,-47.7311	0/1:78:35:1199:43:1445:-109.036,0,-86.8706	1/1:65:0:0:65:2148:-193.484,-17.5375,0	1/1:65:0:0:65:2202:-198.423,-17.6166,0	0/1:121:63:2139:58:1983:-145.77,0,-159.817	0/1:122:56:1901:66:2228:-167.561,0,-138.118	0/1:274:140:4742:134:4501:-330.881,0,-352.58	1/1:159:0:0:159:5344:-481.06,-43.0373,0	1/1:56:0:0:56:1902:-171.447,-15.1902,0	0/1:73:36:1233:37:1222:-90.3104,0,-91.3022	1/1:110:0:0:110:3700:-333.134,-29.747,0	1/1:205:0:0:205:6872:-618.383,-55.3509,0	1/1:210:0:0:210:6984:-628.443,-56.6906,0	1/1:97:0:0:97:3242:-291.886,-26.1845,0	0/1:126:68:2302:58:1941:-140.634,0,-173.139
Contig_207	44	.	T	A	43053.9	.	AB=0.487052;ABP=7.3965;AC=65;AF=0.285088;AN=228;AO=1470;CIGAR=1X;DP=5846;DPB=5846;DPRA=0.862139;EPP=3083.16;EPPR=9127.04;GTI=0;LEN=1;MEANALT=1;MQM=60;MQMR=60;NS=114;NUMALT=1;ODDS=0.479038;PAIRED=0.995238;PAIREDR=0.996572;PAO=0;PQA=0;PQR=0;PRO=0;QA=58051;QR=173584;RO=4376;RPL=13;RPP=3083.16;RPPR=9127.04;RPR=1457;RUN=1;SAF=1470;SAP=3195.07;SAR=0;SRF=4376;SRP=9505.37;SRR=0;TYPE=snp;technology.Illumina=1	GT:DP:RO:QR:AO:QA:GL	0/0:72:72:2890:0:0:0,-19.5337,-260.189	0/0:47:47:1864:0:0:0,-12.7598,-167.962	0/1:47:22:884:25:988:-76.2653,0,-66.8948	0/1:99:46:1846:53:2065:-159.001,0,-139.297	0/1:19:8:320:11:445:-35.0572,0,-23.7571	0/1:61:33:1307:28:1117:-84.0485,0,-101.15	0/1:15:6:227:9:363:-28.7789,0,-16.4666	0/0:51:51:2038:0:0:0,-13.8449,-183.604	0/1:95:48:1922:47:1865:-142.088,0,-147.215	0/0:35:35:1402:0:0:0,-9.51099,-126.43	0/0:135:135:5376:0:0:0,-36.5964,-483.665	0/0:35:35:1405:0:0:0,-9.51114,-126.702	0/0:92:92:3693:0:0:0,-24.9515,-332.373	0/0:79:79:3099:0:0:0,-21.4207,-278.981	0/0:23:23:932:0:0:0,-6.26058,-84.1797	0/1:87:35:1396:52:2076:-163.256,0,-102.06	0/1:73:43:1705:30:1182:-86.623,0,-133.706	0/1:149:75:2967:74:2947:-224.722,0,-226.534	0/0:139:139:5466:0:0:0,-37.5942,-491.686	0/0:151:151:5951:0:0:0,-40.9282,-535.374	0/1:113:58:2331:55:2149:-162.735,0,-179.124	0/0:217:217:8506:0:0:0,-58.7003,-764.955	0/0:126:126:4994:0:0:0,-34.1587,-449.339	0/0:98:98:3921:0:0:0,-26.5766,-352.876	0/1:61:34:1362:27:1031:-76.3023,0,-106.194	0/1:62:30:1161:32:1254:-96.1194,0,-87.8263	0/0:76:76:3042:0:0:0,-20.6159,-273.85	0/0:86:86:3373:0:0:0,-23.2561,-303.54	0/0:64:64:2527:0:0:0,-17.3658,-227.572	0/1:166:83:3284:83:3282:-250.249,0,-250.435	0/1:73:45:1779:28:1099:-79.1393,0,-140.377	0/1:69:27:1063:42:1667:-131.376,0,-76.998	0/0:30:30:1188:0:0:0,-8.15513,-107.189	0/0:77:77:3047:0:0:0,-20.8867,-274.311	0/1:50:26:1048:24:959:-72.8227,0,-80.8399	0/1:63:30:1198:33:1298:-99.8025,0,-90.7893	./.:8:5:191:3:123:-9.01156,0,-15.2159	0/0:25:25:996:0:0:0,-6.80206,-89.934	0/1:15:6:238:9:348:-27.4244,0,-17.4598	0/1:26:16:639:10:408:-29.7556,0,-50.617	0/1:42:20:804:22:866:-66.6481,0,-61.0606	0/1:16:6:221:10:388:-30.7583,0,-15.6484	0/0:55:55:2191:0:0:0,-14.9279,-197.356	0/0:40:40:1580:0:0:0,-10.8639,-142.433	0/0:32:32:1250:0:0:0,-8.69766,-112.769	0/1:58:30:1156:28:1060:-79.7958,0,-88.3839	0/0:24:24:932:0:0:0,-6.52869,-84.1722	0/1:24:15:598:9:343:-24.4486,0,-47.4786	0/1:35:22:885:13:522:-37.5631,0,-70.2966	0/1:14:5:199:9:319:-25.0865,0,-14.2967	0/0:82:82:3213:0:0:0,-22.1874,-289.172	0/1:21:17:680:4:164:-9.09945,0,-55.7325	0/0:81:81:3239:0:0:0,-21.9713,-291.565	0/1:30:18:722:12:463:-33.6255,0,-56.9882	0/1:92:45:1804:47:1880:-144.256,0,-137.411	0/1:31:13:524:18:711:-55.7179,0,-38.8455	0/0:29:29:1171:0:0:0,-7.88589,-105.664	0/1:31:20:804:11:443:-31.5374,0,-64.1037	0/1:42:18:725:24:945:-73.7749,0,-53.9363	0/1:46:22:872:24:959:-73.9287,0,-66.0913	0/0:47:47:1878:0:0:0,-12.7616,-169.223	0/0:25:25:1001:0:0:0,-6.80216,-90.3832	0/1:46:21:833:25:985:-76.2761,0,-62.5777	0/1:54:23:933:31:1229:-96.0474,0,-69.3807	0/1:32:18:708:14:544:-40.3767,0,-55.1747	0/1:31:15:592:16:636:-48.952,0,-44.9854	0/0:21:21:844:0:0:0,-5.71864,-76.2681	0/0:64:64:2534:0:0:0,-17.314,-228.133	0/0:40:40:1545:0:0:0,-10.812,-139.23	0/1:132:55:2198:77:3002:-234.326,0,-161.971	0/0:23:23:909:0:0:0,-6.26006,-82.1106	0/0:13:13:507:0:0:0,-3.55137,-45.9736	0/0:33:33:1327:0:0:0,-8.96935,-119.688	0/0:17:17:671:0:0:0,-4.63493,-60.7175	0/1:22:15:597:7:277:-19.0384,0,-47.9511	0/1:19:7:279:12:468:-37.143,0,-20.0503	0/1:48:31:1246:17:652:-45.7135,0,-99.2961	0/1:46:19:750:27:1085:-85.2779,0,-55.1002	0/1:71:38:1536:33:1291:-96.9869,0,-119.025	0/0:39:39:1519:0:0:0,-10.578,-136.93	0/1:46:35:1391:11:448:-27.8748,0,-112.858	0/1:62:44:1739:18:723:-48.2996,0,-139.78	0/1:50:24:967:26:1012:-77.6082,0,-73.5458	0/0:186:186:7346:0:0:0,-50.4087,-660.78	0/1:108:54:2121:54:2157:-164.824,0,-161.585	0/1:15:7:283:8:324:-25.2459,0,-21.5342	0/1:21:11:424:10:369:-27.6287,0,-32.6743	0/1:83:43:1723:40:1620:-123.301,0,-132.58	0/0:63:63:2512:0:0:0,-17.0955,-226.216	0/0:81:81:3205:0:0:0,-21.9703,-288.517	0/0:71:71:2824:0:0:0,-19.2614,-254.263	0/1:116:62:2477:54:2152:-162.189,0,-191.424
Contig_207	96	.	G	A	35438.3	.	AB=0.48656;ABP=7.62145;AC=65;AF=0.285088;AN=228;AO=1438;CIGAR=1X;DP=5733;DPB=5733;DPRA=0.860501;EPP=3125.59;EPPR=9322.97;GTI=2;LEN=1;MEANALT=1.03175;MQM=60;MQMR=60;NS=114;NUMALT=1;ODDS=0.569898;PAIRED=0.996523;PAIREDR=0.998136;PAO=0;PQA=0;PQR=0;PRO=0;QA=49360;QR=147090;RO=4292;RPL=1438;RPP=3125.59;RPPR=9322.97;RPR=0;RUN=1;SAF=1438;SAP=3125.59;SAR=0;SRF=4292;SRP=9322.97;SRR=0;TYPE=snp;technology.Illumina=1	GT:DP:RO:QR:AO:QA:GL	0/0:72:72:2487:0:0:0,-19.5258,-224.081	0/0:44:44:1512:0:0:0,-11.9444,-136.369	0/1:47:22:759:25:858:-64.6146,0,-55.6867	0/1:98:46:1582:52:1771:-132.941,0,-115.919	0/1:19:8:276:11:380:-29.2109,0,-19.8001	0/1:62:34:1170:28:966:-70.2421,0,-88.6262	0/1:15:6:208:9:308:-23.8224,0,-14.7591	0/0:49:49:1690:0:0:0,-13.2983,-152.381	0/1:93:48:1656:45:1555:-114.846,0,-123.943	0/0:35:35:1210:0:0:0,-9.50765,-109.201	0/0:135:135:4620:0:0:0,-36.5777,-415.965	0/0:34:34:1173:0:0:0,-9.2367,-105.871	0/0:92:92:3166:0:0:0,-24.9395,-285.163	0/0:77:77:2639:0:0:0,-20.8782,-237.753	0/0:22:22:764:0:0:0,-5.98753,-69.0782	0/1:83:35:1184:48:1659:-126.945,0,-84.1556	0/1:71:42:1454:29:982:-69.227,0,-111.759	0/1:143:70:2410:73:2520:-188.132,0,-178.227	0/0:138:138:4734:0:0:0,-37.3906,-426.221	0/0:148:148:5057:0:0:0,-40.1014,-455.285	0/1:110:57:1968:53:1829:-134.893,0,-147.408	0/0:212:212:7291:0:0:0,-57.4343,-656.264	0/0:123:123:4198:0:0:0,-33.325,-377.996	0/0:97:97:3319:0:0:0,-26.2888,-298.923	0/1:61:34:1178:27:915:-65.9197,0,-89.6222	0/1:62:30:1039:32:1095:-81.8687,0,-76.8202	0/0:75:75:2579:0:0:0,-20.3353,-232.354	0/0:84:84:2869:0:0:0,-22.7677,-258.437	0/0:63:63:2161:0:0:0,-17.0884,-194.754	0/1:162:80:2699:82:2813:-209.355,0,-199.086	0/1:71:44:1494:27:931:-64.6328,0,-115.363	0/1:66:26:885:40:1370:-105.556,0,-61.8543	0/0:28:28:940:0:0:0,-7.60471,-84.8944	0/0:77:77:2640:0:0:0,-20.8765,-237.842	0/1:49:25:867:24:827:-61.2697,0,-64.8757	0/1:61:30:1021:31:1052:-78.2729,0,-75.4719	./.:7:5:159:2:70:-4.4754,0,-12.606	0/0:24:24:829:0:0:0,-6.52898,-74.9247	0/1:15:6:208:9:310:-24.0034,0,-14.7589	0/1:26:16:538:10:347:-24.2858,0,-41.5364	0/1:41:20:695:21:724:-54.1774,0,-51.5607	0/1:16:6:172:10:345:-26.8985,0,-11.2202	0/0:52:52:1786:0:0:0,-14.1106,-161.019	0/0:40:40:1366:0:0:0,-10.86,-123.23	0/0:32:32:1087:0:0:0,-8.6943,-98.1309	0/1:55:29:986:26:891:-65.3977,0,-73.961	0/0:24:24:813:0:0:0,-6.52785,-73.479	0/1:24:15:504:9:293:-19.9556,0,-39.0247	0/1:34:21:722:13:449:-31.2888,0,-55.9293	0/1:14:5:174:9:302:-23.5648,0,-11.9568	0/0:76:76:2626:0:0:0,-20.6095,-236.587	0/1:21:17:573:4:137:-6.67458,0,-46.1069	0/0:81:81:2779:0:0:0,-21.9622,-250.35	0/1:30:18:625:12:409:-28.778,0,-48.2812	0/1:92:45:1555:47:1606:-119.714,0,-115.12	0/1:30:13:442:17:583:-44.4909,0,-31.7576	0/0:29:29:999:0:0:0,-7.88277,-90.2177	0/1:31:20:691:11:382:-26.0644,0,-53.9622	0/1:40:17:586:23:775:-59.0557,0,-42.005	0/1:46:22:753:24:826:-62.0035,0,-55.4208	0/0:46:46:1582:0:0:0,-12.4859,-142.666	0/0:25:25:866:0:0:0,-6.79984,-78.2538	0/1:46:21:714:25:855:-64.6193,0,-51.9048	0/1:52:22:748:30:1035:-79.2006,0,-53.3263	0/1:30:18:613:12:418:-29.5905,0,-47.1982	0/1:31:15:521:16:553:-41.5033,0,-38.6137	0/0:21:21:720:0:0:0,-5.71567,-65.1151	0/0:64:63:2157:0:0:0,-17.0881,-194.393	0/0:40:40:1349:0:0:0,-10.8598,-121.7	0/1:130:55:1877:75:2572:-196.354,0,-133.776	0/0:23:23:777:0:0:0,-6.25423,-70.236	0/0:12:12:415:0:0:0,-3.27956,-37.6804	0/0:33:33:1122:0:0:0,-8.96435,-101.278	0/0:17:17:588:0:0:0,-4.63345,-53.2437	0/1:21:14:464:7:238:-15.8104,0,-36.2489	0/1:19:6:207:12:406:-31.8473,0,-13.8336	0/1:47:30:1038:17:591:-40.5362,0,-80.8442	0/1:43:17:585:26:894:-68.9617,0,-41.0909	0/1:70:37:1284:33:1137:-83.4658,0,-96.7095	0/0:38:38:1288:0:0:0,-10.3156,-116.209	0/1:44:34:1179:10:347:-19.3509,0,-94.3886	0/1:62:44:1514:18:619:-38.9688,0,-119.63	0/1:49:24:810:25:855:-63.801,0,-59.7386	0/0:180:180:6210:0:0:0,-48.7698,-559.012	0/1:108:54:1850:54:1858:-138.051,0,-137.329	0/1:15:7:244:8:278:-21.1027,0,-18.0212	0/1:19:10:343:9:305:-22.4253,0,-25.8633	0/1:84:43:1476:41:1418:-104.96,0,-110.186	0/0:61:61:2090:0:0:0,-16.547,-188.366	0/0:81:81:2754:0:0:0,-21.9597,-248.098	0/0:71:71:2426:0:0:0,-19.2508,-218.588	0/1:113:59:2040:54:1844:-135.429,0,-153.076
Contig_224	216	.	C	T	41476.1	.	AB=0.503436;ABP=3.35351;AC=57;AF=0.24359;AN=234;AO=1691;CIGAR=1X;DP=7321;DPB=7321;DPRA=0.932294;EPP=3674.97;EPPR=12219.7;GTI=0;LEN=1;MEANALT=1.03448;MQM=60;MQMR=60;NS=117;NUMALT=1;ODDS=5.3202;PAIRED=1;PAIREDR=1;PAO=0;PQA=0;PQR=0;PRO=0;QA=57254;QR=188994;RO=5626;RPL=0;RPP=3674.97;RPPR=12219.7;RPR=1691;RUN=1;SAF=0;SAP=3674.97;SAR=1691;SRF=0;SRP=12219.7;SRR=5626;TYPE=snp;technology.Illumina=1	GT:DP:RO:QR:AO:QA:GL	0/1:54:22:755:32:1096:-84.151,0,-53.4105	0/0:58:57:1927:1:35:0,-12.5669,-170.524	0/1:38:14:486:24:827:-64.2969,0,-33.5295	0/1:72:39:1330:33:1114:-80.8576,0,-100.31	0/0:25:25:844:0:0:0,-6.79841,-76.2669	0/1:44:28:963:16:503:-33.4218,0,-75.0612	0/1:23:12:412:11:381:-28.1832,0,-30.9859	0/1:36:11:370:25:852:-67.1086,0,-23.6122	0/0:90:90:3034:0:0:0,-24.3891,-273.279	0/1:25:13:447:12:389:-28.3542,0,-33.5947	0/0:89:88:2894:0:0:0,-23.7836,-260.613	0/0:44:44:1451:0:0:0,-11.8995,-130.825	0/1:83:37:1219:46:1534:-115.781,0,-87.321	0/0:64:64:2155:0:0:0,-17.2912,-194.141	0/1:34:24:819:10:350:-22.353,0,-64.6843	0/0:72:72:2436:0:0:0,-19.5207,-219.485	0/0:58:58:1960:0:0:0,-15.6933,-176.625	0/0:96:96:3276:0:0:0,-26.016,-295.052	0/0:96:96:3261:0:0:0,-26.0207,-293.709	0/1:95:40:1347:55:1875:-143.127,0,-95.58	0/1:87:36:1215:51:1687:-128.376,0,-85.9637	0/1:137:66:2229:71:2404:-179.332,0,-163.576	0/0:64:64:2168:0:0:0,-17.3509,-195.372	0/1:88:48:1638:40:1320:-95.0474,0,-123.777	0/1:69:36:1236:33:1139:-83.919,0,-92.6598	0/0:56:56:1881:0:0:0,-15.1881,-169.555	0/0:60:60:2014:0:0:0,-16.267,-181.516	0/1:45:20:689:25:837:-63.2715,0,-49.925	0/1:76:40:1349:36:1243:-91.3794,0,-100.931	0/0:97:97:3245:0:0:0,-26.2714,-292.247	0/0:102:102:3446:0:0:0,-27.6355,-310.34	0/1:108:67:2264:41:1392:-96.0977,0,-174.615	0/1:71:35:1199:36:1230:-91.5734,0,-88.7806	0/0:124:124:4160:0:0:0,-33.5094,-374.491	0/0:89:89:2961:0:0:0,-24.0756,-266.667	0/1:91:48:1580:42:1380:-99.951,0,-118.004	0/0:55:55:1832:0:0:0,-14.8266,-165.051	0/0:22:22:740:0:0:0,-5.98617,-66.9101	0/0:70:70:2323:0:0:0,-18.892,-209.229	0/0:82:82:2736:0:0:0,-22.2148,-246.46	0/0:80:80:2690:0:0:0,-21.675,-242.323	0/0:33:33:1103:0:0:0,-8.96366,-99.5653	0/0:63:63:2127:0:0:0,-17.0853,-191.689	0/1:69:31:1056:38:1300:-98.428,0,-76.442	0/0:38:38:1240:0:0:0,-10.2267,-111.79	0/0:137:137:4595:0:0:0,-37.0289,-413.627	0/0:75:75:2473:0:0:0,-20.315,-222.791	0/0:54:54:1802:0:0:0,-14.6394,-162.437	0/1:90:32:1067:58:1928:-149.27,0,-71.7331	0/1:30:18:579:12:406:-28.5969,0,-44.1294	0/0:102:102:3426:0:0:0,-27.6365,-308.544	0/1:39:22:757:17:568:-40.6546,0,-57.7151	0/0:101:101:3397:0:0:0,-27.3641,-305.932	0/1:65:21:702:44:1485:-116.203,0,-45.6352	0/0:154:154:5192:0:0:0,-41.7139,-467.417	0/1:66:32:1083:34:1165:-87.0852,0,-79.6939	0/1:69:40:1292:29:976:-69.2551,0,-97.7118	0/1:49:23:797:26:877:-65.7785,0,-58.5737	0/1:75:38:1283:37:1278:-94.8048,0,-95.2583	0/0:75:74:2459:1:35:0,-17.1653,-218.38	0/1:97:55:1853:42:1407:-100.436,0,-140.609	0/0:47:47:1590:0:0:0,-12.7484,-143.373	0/0:89:89:2966:0:0:0,-24.0329,-267.072	0/1:106:53:1755:53:1805:-133.83,0,-129.326	0/0:61:61:2070:0:0:0,-16.5459,-186.565	0/0:87:87:2954:0:0:0,-23.5785,-266.084	0/0:40:40:1311:0:0:0,-10.8325,-118.243	0/1:93:49:1653:44:1478:-107.923,0,-123.687	0/0:93:92:3059:0:0:0,-24.9258,-275.523	0/0:141:141:4715:0:0:0,-38.1855,-424.497	0/0:37:37:1233:0:0:0,-9.96072,-111.17	0/1:42:25:823:17:561:-39.2094,0,-62.9216	0/1:47:27:884:20:686:-49.1921,0,-66.9609	0/1:36:14:459:22:749:-57.8213,0,-31.644	0/1:51:28:914:23:796:-57.9378,0,-68.5684	0/0:33:33:1115:0:0:0,-8.96455,-100.648	0/0:60:60:2035:0:0:0,-16.2747,-183.415	0/1:62:30:976:32:1080:-80.5235,0,-71.1502	0/0:59:59:1968:0:0:0,-15.9165,-177.295	0/0:34:34:1129:0:0:0,-9.22638,-101.893	0/1:46:21:709:25:841:-63.3587,0,-51.4557	0/0:74:74:2463:0:0:0,-20.0491,-221.897	0/1:81:49:1647:32:1101:-77.2257,0,-126.413	0/1:190:79:2687:110:3695:-281.409,0,-190.774	0/1:84:42:1430:42:1422:-105.324,0,-106.083	0/1:43:21:691:22:747:-55.7125,0,-50.6543	0/0:55:55:1809:0:0:0,-14.8242,-162.977	0/0:144:144:4833:0:0:0,-39.01,-435.127	0/0:145:145:4907:0:0:0,-39.285,-441.787	0/1:204:102:3450:102:3468:-256.905,0,-255.28	0/0:63:63:2137:0:0:0,-17.0853,-192.589	0/1:72:42:1407:30:1031:-73.3823,0,-107.25
Contig_224	241	.	C	T	52126.4	.	AB=0.488525;ABP=7.69466;AC=61;AF=0.260684;AN=234;AO=2006;CIGAR=1X;DP=7442;DPB=7442;DPRA=1.13048;EPP=4358.98;EPPR=11802.8;GTI=0;LEN=1;MEANALT=1.01538;MQM=60;MQMR=60;NS=117;NUMALT=1;ODDS=3.2923;PAIRED=1;PAIREDR=1;PAO=0;PQA=0;PQR=0;PRO=0;QA=71300;QR=194877;RO=5434;RPL=0;RPP=4358.98;RPPR=11802.8;RPR=2006;RUN=1;SAF=0;SAP=4358.98;SAR=2006;SRF=0;SRP=11802.8;SRR=5434;TYPE=snp;technology.Illumina=1	GT:DP:RO:QR:AO:QA:GL	0/0:56:56:2007:0:0:0,-15.1932,-180.883	0/1:60:30:1061:30:1085:-81.607,0,-79.3349	0/0:39:39:1418:0:0:0,-10.5922,-127.909	0/0:72:72:2621:0:0:0,-19.5287,-236.114	0/1:25:16:583:9:330:-23.0135,0,-45.8718	0/0:45:45:1624:0:0:0,-12.2168,-146.439	0/0:24:24:875:0:0:0,-6.53004,-79.0685	0/0:36:36:1289:0:0:0,-9.77906,-116.305	0/1:91:49:1764:42:1528:-112.933,0,-134.19	0/0:26:26:887:0:0:0,-6.92549,-79.9792	0/1:89:54:1955:35:1218:-85.566,0,-151.944	0/1:45:15:543:30:1028:-80.4813,0,-36.7781	0/0:84:84:2963:0:0:0,-22.7365,-266.832	0/1:64:36:1283:28:1010:-73.6456,0,-98.2432	0/0:35:35:1269:0:0:0,-9.50903,-114.508	0/1:72:43:1534:29:1056:-75.6031,0,-118.668	0/1:58:32:1158:26:932:-68.2554,0,-88.6235	0/1:98:55:1976:43:1536:-111.751,0,-151.371	0/1:98:52:1850:46:1637:-120.849,0,-140.03	0/0:97:97:3498:0:0:0,-26.2942,-314.992	0/0:87:87:3131:0:0:0,-23.5849,-281.981	0/0:138:138:4960:0:0:0,-37.384,-446.484	0/1:66:24:860:42:1499:-117.155,0,-59.6002	0/0:88:88:3153:0:0:0,-23.8553,-283.961	0/0:69:67:2440:2:70:0,-12.4086,-213.514	0/1:57:32:1152:25:858:-61.8638,0,-88.364	0/1:61:39:1418:22:785:-54.1893,0,-111.23	0/0:47:47:1669:0:0:0,-12.7525,-150.474	0/0:76:76:2764:0:0:0,-20.6129,-248.98	0/1:99:55:1977:44:1557:-113.37,0,-151.195	0/1:103:54:1951:49:1751:-129.748,0,-147.755	0/0:110:110:3919:0:0:0,-29.804,-352.85	0/0:71:71:2550:0:0:0,-19.2411,-229.71	0/1:124:68:2442:56:2011:-147.438,0,-186.267	0/1:92:34:1221:58:2022:-157.156,0,-85.1348	0/0:92:92:3307:0:0:0,-24.9432,-297.82	0/1:55:30:1091:25:904:-66.5506,0,-83.4078	0/1:22:9:327:13:466:-36.1387,0,-23.5752	0/1:71:39:1371:31:1093:-79.4902,0,-104.535	0/1:85:37:1312:48:1695:-129.623,0,-95.1217	0/1:82:43:1538:39:1372:-101.348,0,-116.405	0/1:34:23:842:11:397:-26.5873,0,-66.744	0/1:65:33:1181:32:1146:-85.6556,0,-88.7789	0/0:71:71:2553:0:0:0,-19.2554,-229.996	0/1:39:19:651:20:693:-51.9287,0,-48.1664	0/1:139:62:2157:77:2756:-210.463,0,-156.52	0/1:80:38:1310:42:1488:-112.342,0,-96.3147	0/1:54:31:1085:23:831:-60.252,0,-83.1429	0/0:92:91:3270:1:37:0,-21.6102,-291.153	0/0:31:31:1107:0:0:0,-8.42404,-99.9306	0/1:104:48:1712:56:1987:-150.731,0,-125.97	0/0:39:38:1385:1:14:0,-9.3285,-123.683	0/1:102:52:1849:50:1806:-134.975,0,-138.846	0/0:66:66:2361:0:0:0,-17.898,-212.721	0/1:157:89:3164:68:2451:-178.081,0,-242.256	0/0:68:68:2418:0:0:0,-18.4085,-217.814	0/0:70:70:2479:0:0:0,-18.8951,-223.246	0/0:50:50:1822:0:0:0,-13.5713,-164.248	0/0:77:77:2772:0:0:0,-20.8801,-249.692	0/1:76:44:1595:32:1140:-82.0827,0,-123.065	0/0:99:99:3526:0:0:0,-26.7243,-317.4	0/1:48:30:1083:18:637:-44.4026,0,-84.6115	0/1:90:50:1763:40:1450:-106.184,0,-134.378	0/0:110:110:3933:0:0:0,-29.8107,-354.118	0/1:64:34:1232:30:1067:-78.7825,0,-93.6488	0/1:91:35:1269:56:2011:-156.435,0,-89.6117	0/1:42:17:611:25:895:-69.3151,0,-43.7	0/0:93:92:3316:0:0:0,-24.9396,-298.624	0/1:96:38:1384:58:2011:-155.074,0,-98.6222	0/1:144:71:2567:73:2555:-190.975,0,-192.14	0/1:39:17:603:22:779:-59.6836,0,-43.8027	0/0:45:45:1594:0:0:0,-12.2143,-143.733	0/0:47:47:1696:0:0:0,-12.7577,-152.912	0/0:36:36:1280:0:0:0,-9.77754,-115.489	0/0:51:51:1840:0:0:0,-13.84,-165.862	0/1:33:11:391:22:793:-62.6025,0,-26.3238	0/1:61:38:1385:23:819:-57.2497,0,-108.259	0/0:62:61:2191:1:23:0,-14.7433,-195.357	0/1:60:28:1033:32:1108:-83.5673,0,-76.9239	0/1:36:25:891:11:387:-25.1398,0,-70.6153	0/0:47:47:1709:0:0:0,-12.7591,-154.086	0/1:74:39:1421:35:1269:-94.2454,0,-107.935	0/0:81:81:2918:0:0:0,-21.9617,-262.824	0/0:191:191:6839:0:0:0,-51.7295,-615.488	0/0:84:84:3027:0:0:0,-22.6662,-272.518	0/0:44:44:1561:0:0:0,-11.9433,-140.766	0/1:55:21:759:34:1183:-91.7035,0,-53.4896	0/1:145:88:3108:57:2019:-142.459,0,-240.503	0/1:148:78:2769:70:2487:-183.768,0,-209.153	0/0:208:208:7441:0:0:0,-56.3503,-669.663	0/0:63:63:2294:0:0:0,-17.0915,-206.703	0/1:72:30:1094:42:1505:-116.052,0,-79.0279
Contig_224	264	.	A	G	108765	.	AB=0.504828;ABP=3.68127;AC=109;AF=0.465812;AN=234;AO=3402;CIGAR=1X;DP=7568;DPB=7568;DPRA=0.864045;EPP=6861.65;EPPR=8195.13;GTI=0;LEN=1;MEANALT=1.03614;MQM=60;MQMR=60;NS=117;NUMALT=1;ODDS=1.60746;PAIRED=1;PAIREDR=1;PAO=0;PQA=0;PQR=0;PRO=0;QA=132235;QR=157552;RO=4163;RPL=3340;RPP=6861.65;RPPR=8195.13;RPR=62;RUN=1;SAF=0;SAP=7390.36;SAR=3402;SRF=0;SRP=9042.85;SRR=4163;TYPE=snp;technology.Illumina=1	GT:DP:RO:QR:AO:QA:GL	1/1:57:0:0:57:2218:-199.793,-15.4675,0	0/1:60:30:1179:30:1174:-89.4549,0,-89.9104	0/1:40:16:585:24:966:-76.2661,0,-41.8815	0/1:72:39:1521:33:1297:-97.2505,0,-117.431	0/1:25:9:326:16:627:-49.8299,0,-22.6416	1/1:45:0:0:45:1763:-158.889,-12.2179,0	0/1:25:12:467:13:473:-35.912,0,-35.3935	0/1:36:11:410:25:955:-76.3393,0,-27.2675	0/1:92:43:1656:49:1875:-143.821,0,-124.184	0/1:26:13:509:13:486:-36.8112,0,-38.8886	0/1:92:38:1393:54:2106:-164.62,0,-100.476	0/1:46:31:1170:15:589:-40.5904,0,-92.9674	1/1:85:0:0:85:3239:-291.494,-22.9667,0	0/0:65:65:2473:0:0:0,-17.6316,-222.731	1/1:35:0:0:35:1396:-125.894,-9.51095,0	0/0:72:72:2782:0:0:0,-19.5303,-250.51	0/1:59:27:1002:32:1268:-98.1988,0,-74.2586	0/1:101:44:1698:57:2188:-169.522,0,-125.564	0/0:99:99:3679:0:0:0,-26.7101,-331.059	1/1:99:0:0:99:3867:-347.978,-26.7919,0	0/1:91:36:1366:55:2120:-166.155,0,-98.3015	0/1:138:67:2572:71:2730:-208.223,0,-194.174	0/1:67:42:1617:25:950:-67.3712,0,-127.502	0/1:89:48:1858:41:1555:-115.852,0,-143.132	1/1:70:0:0:70:2789:-251.123,-18.9917,0	0/0:58:58:2163:0:0:0,-15.7332,-194.868	0/0:61:61:2344:0:0:0,-16.552,-211.147	0/1:47:21:787:26:992:-76.6533,0,-58.1694	1/1:76:0:0:76:3013:-271.257,-20.6147,0	0/0:100:100:3781:0:0:0,-27.0662,-340.295	0/0:104:104:3977:0:0:0,-28.1644,-357.926	1/1:111:1:24:110:4266:-381.605,-27.7946,0	0/1:71:35:1370:36:1397:-106.531,0,-104.105	0/0:127:127:4713:0:0:0,-34.2981,-424.015	0/1:93:58:2213:35:1347:-96.0419,0,-174.002	1/1:94:1:41:93:3549:-315.695,-21.7287,0	0/0:56:56:2135:0:0:0,-15.1969,-192.357	0/0:23:23:867:0:0:0,-6.25745,-78.3325	0/1:72:31:1191:41:1585:-123.186,0,-87.7224	0/0:92:92:3422:0:0:0,-24.9289,-308.057	0/0:83:83:3162:0:0:0,-22.4839,-284.661	0/0:36:36:1378:0:0:0,-9.78069,-124.289	0/0:66:66:2513:0:0:0,-17.9029,-226.331	0/1:73:34:1277:39:1532:-118.138,0,-95.2027	0/1:40:21:797:19:728:-54.7727,0,-61.0002	0/0:140:140:5284:0:0:0,-37.9173,-475.457	0/0:82:81:3040:1:18:0,-20.6096,-272.088	0/1:55:23:888:32:1245:-97.2237,0,-65.0792	1/1:93:0:0:93:3589:-322.979,-25.1577,0	0/1:32:20:707:12:477:-34.3534,0,-55.0953	0/0:104:104:3929:0:0:0,-28.1924,-353.657	0/1:39:22:815:17:652:-48.2378,0,-62.9519	0/0:105:105:3946:0:0:0,-28.452,-355.176	1/1:67:1:39:65:2566:-227.552,-14.3944,0	0/0:162:162:6030:0:0:0,-43.7652,-542.427	1/1:70:0:0:70:2657:-239.189,-18.9199,0	1/1:72:0:0:72:2739:-246.556,-19.4605,0	0/1:52:25:949:27:1044:-79.9497,0,-71.4003	0/1:78:40:1505:38:1496:-113.537,0,-114.381	0/1:77:33:1246:44:1733:-135.143,0,-91.3139	0/1:101:58:2200:43:1671:-123.016,0,-170.713	0/0:50:50:1836:0:0:0,-13.4992,-165.39	0/1:93:40:1556:53:2035:-157.966,0,-114.845	0/1:112:57:2136:55:2124:-160.794,0,-162.048	0/0:64:64:2420:0:0:0,-17.3479,-217.955	0/1:92:57:2166:35:1386:-99.8167,0,-170.036	0/1:44:26:990:18:698:-50.9615,0,-77.2955	0/1:93:48:1855:44:1721:-129.978,0,-142.04	0/0:98:98:3715:0:0:0,-26.5414,-334.379	0/0:146:146:5482:0:0:0,-39.4997,-493.238	0/1:39:22:844:17:659:-48.8221,0,-65.5088	0/1:45:28:1029:17:676:-48.7542,0,-80.5399	1/1:50:0:0:50:1870:-168.41,-13.4895,0	0/1:36:14:529:22:852:-67.075,0,-37.9274	1/1:53:0:0:53:2077:-187.11,-14.3838,0	0/1:33:22:845:11:427:-29.5532,0,-67.2618	0/0:61:61:2324:0:0:0,-16.5514,-209.353	0/1:63:30:1108:33:1270:-97.2916,0,-82.7241	0/0:62:62:2353:0:0:0,-16.818,-211.946	0/1:36:11:421:25:958:-76.6141,0,-28.1977	0/1:48:23:867:25:954:-72.9378,0,-65.1204	0/0:75:75:2891:0:0:0,-20.3445,-260.331	1/1:83:4:142:79:3091:-265.413,-9.67372,0	1/1:194:0:0:194:7553:-679.41,-52.5669,0	1/1:85:0:0:85:3376:-303.891,-23.0528,0	0/1:45:22:820:23:883:-67.3676,0,-61.6971	0/0:55:55:2090:0:0:0,-14.9243,-188.302	0/0:150:150:5650:0:0:0,-40.6321,-508.388	0/1:151:72:2715:79:3047:-233.241,0,-203.364	1/1:210:0:0:210:8264:-743.304,-56.9022,0	0/1:63:25:961:38:1474:-115.66,0,-69.4667	0/1:72:42:1592:30:1163:-85.178,0,-123.903
Contig_326	250	.	G	A	46479.8	.	AB=0.471972;ABP=26.5029;AC=61;AF=0.262931;AN=232;AO=1627;CIGAR=1X;DP=6600;DPB=6600;DPRA=1.00952;EPP=3536;EPPR=10740.9;GTI=0;LEN=1;MEANALT=1.22222;MQM=60;MQMR=60;NS=116;NUMALT=1;ODDS=3.29348;PAIRED=0.999385;PAIREDR=1;PAO=0;PQA=0;PQR=0;PRO=0;QA=62932;QR=188621;RO=4945;RPL=0;RPP=3536;RPPR=10740.9;RPR=1627;RUN=1;SAF=0;SAP=3536;SAR=1627;SRF=0;SRP=10740.9;SRR=4945;TYPE=snp;technology.Illumina=1	GT:DP:RO:QR:AO:QA:GL	0/1:44:28:1032:16:618:-43.8437,0,-81.0721	0/0:69:68:2553:1:8:0,-17.8876,-229.148	0/1:40:24:879:16:637:-46.5647,0,-68.3935	0/0:97:96:3740:0:0:0,-26.0271,-336.621	0/1:17:10:377:7:275:-20.251,0,-29.4857	0/1:79:39:1430:40:1511:-114.681,0,-107.404	0/0:20:20:767:0:0:0,-5.44555,-69.3399	0/1:14:4:142:10:369:-29.6256,0,-9.04771	0/1:94:52:1980:42:1622:-120.579,0,-152.73	0/1:24:13:512:10:364:-26.6274,0,-39.9932	0/1:107:62:2361:44:1693:-123.629,0,-183.768	0/0:25:25:987:0:0:0,-6.80196,-89.1275	0/0:72:72:2755:0:0:0,-19.5106,-248.056	0/1:81:35:1328:46:1731:-133.942,0,-97.6623	0/0:25:25:953:0:0:0,-6.73374,-85.9858	0/1:47:28:1039:19:725:-52.6206,0,-80.8775	0/1:51:28:972:23:926:-69.6278,0,-73.7471	0/1:165:89:3402:76:2937:-219.514,0,-261.349	0/1:120:58:2158:62:2381:-181.788,0,-161.694	0/0:122:122:4700:0:0:0,-33.0029,-422.864	0/1:104:49:1812:55:2116:-162.311,0,-134.915	0/0:145:145:5518:0:0:0,-39.206,-496.383	0/0:77:74:2902:0:0:0,-20.0741,-261.293	0/0:85:85:3210:0:0:0,-22.9789,-288.916	0/0:37:36:1370:0:0:0,-9.75673,-123.519	0/0:52:52:2032:0:0:0,-14.115,-183.081	0/0:54:53:2063:0:0:0,-14.3849,-185.858	0/1:44:25:911:17:672:-49.2352,0,-70.7202	0/1:43:29:1132:14:563:-39.0628,0,-90.3595	0/1:115:66:2535:49:1854:-135.688,0,-196.953	0/0:97:97:3639:0:0:0,-26.2043,-327.454	0/1:96:55:2168:39:1475:-107.303,0,-169.642	0/0:46:46:1794:0:0:0,-12.4888,-161.672	0/0:103:102:3875:0:0:0,-27.6311,-348.748	0/1:71:29:1128:42:1637:-128.147,0,-82.3071	0/0:86:86:3338:0:0:0,-23.3224,-300.487	0/1:20:7:277:13:519:-41.4686,0,-19.5941	0/0:10:10:380:0:0:0,-2.73783,-34.5419	0/1:39:29:1080:10:390:-24.6378,0,-86.7863	0/1:43:26:978:17:667:-48.4399,0,-76.4879	0/0:58:58:2192:0:0:0,-15.7217,-197.43	0/1:25:16:647:9:354:-25.1647,0,-51.615	0/0:58:57:2224:0:0:0,-15.4658,-200.32	0/0:46:46:1808:0:0:0,-12.4873,-162.923	0/1:49:23:872:26:1010:-77.7764,0,-65.2704	0/1:55:23:916:31:1191:-92.6358,0,-67.9446	0/1:31:16:623:15:590:-44.8029,0,-47.7851	0/1:27:13:483:14:548:-42.1451,0,-36.2587	0/0:25:25:954:0:0:0,-6.7982,-86.1462	./.:9:9:352:0:0:0,-2.46792,-32.0377	0/1:133:58:2262:75:2906:-225.419,0,-167.495	0/1:26:17:671:9:368:-26.1446,0,-53.5088	0/1:45:32:1199:13:508:-33.5668,0,-95.8517	0/1:25:15:589:9:350:-25.0818,0,-46.6664	0/0:102:102:3837:0:0:0,-27.5524,-345.245	0/0:60:60:2294:0:0:0,-16.2723,-206.616	0/0:45:45:1763:0:0:0,-12.2192,-158.895	0/0:37:37:1405:0:0:0,-10.0471,-126.699	0/0:44:44:1662:0:0:0,-11.879,-149.735	0/0:80:78:2932:0:0:0,-21.1013,-263.921	0/1:81:40:1517:41:1603:-122.382,0,-114.604	0/0:45:45:1742:0:0:0,-12.2166,-157.002	0/1:50:35:1375:15:602:-40.6622,0,-110.313	0/1:66:28:1078:38:1485:-115.821,0,-79.1728	0/1:36:26:1025:10:384:-24.849,0,-82.6442	0/1:62:33:1268:29:1121:-84.1386,0,-97.3896	0/0:28:28:1060:0:0:0,-7.60888,-95.673	0/1:101:44:1694:56:2143:-165.77,0,-125.358	0/0:57:57:2132:0:0:0,-15.3726,-191.953	0/1:169:79:3014:89:3434:-263.411,0,-225.629	0/1:27:10:393:17:645:-50.8891,0,-28.1351	./.:7:1:34:6:235:-19.5371,0,-1.18133	0/1:46:21:809:25:989:-76.6388,0,-60.4185	0/0:37:37:1420:0:0:0,-10.0486,-128.046	0/0:39:39:1427:0:0:0,-10.5217,-128.603	0/1:29:15:571:13:518:-39.1382,0,-43.9274	0/1:88:38:1394:49:1913:-148.691,0,-101.904	0/0:86:86:3222:0:0:0,-23.2752,-290.017	0/1:80:47:1795:33:1257:-91.5202,0,-139.91	0/1:41:25:982:16:622:-44.9403,0,-77.3794	0/1:64:30:1145:34:1344:-103.67,0,-85.7598	0/1:133:75:2859:58:2255:-166.851,0,-221.21	0/0:88:87:3370:1:41:0,-20.1075,-299.59	0/0:266:265:10130:0:0:0,-71.6266,-910.949	0/1:154:89:3460:65:2574:-189.814,0,-269.552	0/1:35:14:527:20:776:-60.7557,0,-38.2979	0/1:48:28:1032:20:752:-54.8037,0,-80.0399	0/0:138:138:5342:0:0:0,-37.4051,-480.655	0/0:135:135:5046:0:0:0,-36.4441,-453.906	0/0:177:176:6614:0:0:0,-47.5283,-594.864	0/1:72:30:1156:42:1609:-125.345,0,-84.5681	0/0:107:107:4123:0:0:0,-28.9244,-370.972
Contig_343	45	.	G	C	81786.5	.	AB=0.503465;ABP=3.58207;AC=61;AF=0.262931;AN=232;AO=2762;CIGAR=1X;DP=9363;DPB=9363;DPRA=1.29385;EPP=5675.09;EPPR=13832.9;GTI=1;LEN=1;MEANALT=1.09677;MQM=60;MQMR=60;NS=116;NUMALT=1;ODDS=3.29343;PAIRED=1;PAIREDR=0.999848;PAO=0;PQA=0;PQR=0;PRO=0;QA=108373;QR=258935;RO=6591;RPL=38;RPP=5675.09;RPPR=13832.9;RPR=2724;RUN=1;SAF=2762;SAP=6000.62;SAR=0;SRF=6591;SRP=14315.2;SRR=0;TYPE=snp;technology.Illumina=1	GT:DP:RO:QR:AO:QA:GL	0/1:104:63:2472:41:1598:-115.629,0,-194.269	0/0:86:86:3396:0:0:0,-23.325,-305.697	0/1:59:29:1160:30:1182:-90.4547,0,-88.4634	0/1:130:67:2628:63:2507:-190.371,0,-201.208	0/1:36:23:915:13:506:-35.8561,0,-72.7225	0/0:86:86:3406:0:0:0,-23.3244,-306.58	0/0:30:30:1192:0:0:0,-8.15618,-107.552	0/1:54:25:963:29:1122:-86.4227,0,-72.1022	0/1:193:97:3817:96:3791:-288.698,0,-291.033	0/0:54:54:2087:0:0:0,-14.6539,-188.015	0/1:230:103:4072:127:5029:-390.03,0,-303.963	0/1:56:37:1451:19:725:-50.1169,0,-115.508	0/1:141:58:2263:83:3229:-252.308,0,-165.433	0/0:154:154:6111:0:0:0,-41.7401,-549.753	0/1:35:20:753:15:602:-44.8308,0,-58.4061	0/0:126:125:4926:0:0:0,-33.8888,-443.243	0/1:99:45:1740:54:2068:-159.352,0,-129.761	0/1:185:101:4012:84:3336:-249.939,0,-310.742	0/1:164:86:3409:78:3038:-228.854,0,-262.229	0/1:205:107:4259:97:3852:-291.19,0,-327.778	0/0:134:134:5294:0:0:0,-36.3256,-476.324	0/1:224:113:4434:111:4303:-326.4,0,-338.182	0/0:139:139:5490:0:0:0,-37.6812,-493.952	0/0:164:163:6411:0:0:0,-44.1801,-576.751	0/1:83:34:1306:49:1890:-147.683,0,-95.158	0/0:61:61:2368:0:0:0,-16.5001,-213.226	0/1:116:60:2318:56:2247:-170.786,0,-177.139	0/0:90:90:3496:0:0:0,-24.3497,-314.619	0/0:111:111:4401:0:0:0,-30.0975,-396.045	0/1:186:97:3853:89:3535:-267.562,0,-296.171	0/1:152:72:2858:79:3130:-240.66,0,-216.189	0/1:105:55:2214:50:1975:-149.263,0,-170.762	0/0:57:57:2225:0:0:0,-15.4603,-200.407	0/0:122:122:4749:0:0:0,-33.0166,-427.274	0/0:85:85:3331:0:0:0,-22.9973,-299.784	0/1:91:40:1592:50:1951:-151.204,0,-118.888	0/1:27:16:625:11:421:-30.6639,0,-49.0787	0/1:24:9:355:15:585:-46.3101,0,-25.5328	0/1:38:11:440:27:1051:-84.4397,0,-29.348	0/1:76:35:1400:40:1588:-122.62,0,-105.698	0/1:71:31:1224:40:1583:-123.273,0,-90.9528	0/1:39:18:658:20:800:-61.8588,0,-49.0088	0/1:61:23:872:37:1436:-113.111,0,-62.2583	0/1:53:34:1343:19:760:-54.0722,0,-106.602	0/1:45:16:627:29:1094:-86.3801,0,-44.3428	0/0:106:106:4194:0:0:0,-28.6906,-377.372	0/0:61:61:2410:0:0:0,-16.5532,-217.053	0/0:48:48:1933:0:0:0,-13.0327,-174.163	0/1:43:19:715:24:969:-75.7027,0,-52.7702	0/1:19:9:347:10:370:-28.2803,0,-26.2579	0/1:118:66:2606:52:2011:-148.971,0,-202.564	0/0:36:36:1413:0:0:0,-9.78099,-127.42	0/1:116:53:2100:63:2484:-192.073,0,-157.52	0/0:60:60:2378:0:0:0,-16.2768,-214.155	0/0:145:145:5700:0:0:0,-39.2542,-512.776	0/0:54:54:2147:0:0:0,-14.6574,-193.409	0/1:50:18:706:32:1219:-96.2663,0,-50.0468	0/1:34:13:513:21:834:-65.98,0,-37.0302	0/1:60:25:937:35:1346:-105.007,0,-68.123	0/0:60:60:2381:0:0:0,-16.2813,-214.434	0/1:91:55:2110:36:1362:-97.9678,0,-165.318	0/1:57:26:1035:31:1215:-93.9717,0,-77.7573	0/0:82:82:3189:0:0:0,-22.2365,-287.08	0/0:74:74:2876:0:0:0,-20.0679,-258.945	0/0:57:57:2246:0:0:0,-15.4686,-202.309	0/1:63:41:1630:22:870:-61.2565,0,-129.698	0/1:28:17:650:11:434:-31.5573,0,-51.0552	0/0:97:97:3792:0:0:0,-26.2507,-341.241	0/0:57:57:2189:0:0:0,-15.4539,-197.167	0/1:196:104:4088:92:3634:-273.763,0,-314.614	0/0:46:46:1803:0:0:0,-12.4892,-162.485	0/0:26:26:949:0:0:0,-7.05337,-85.6723	0/1:79:47:1815:32:1241:-90.2965,0,-142.032	0/0:42:42:1645:0:0:0,-11.4054,-148.281	0/0:55:55:2130:0:0:0,-14.9141,-191.869	0/0:52:51:1978:0:0:0,-13.8313,-178.201	0/1:99:41:1620:58:2247:-175.389,0,-119.025	0/0:78:78:3064:0:0:0,-21.1034,-275.778	0/0:106:106:4231:0:0:0,-28.7434,-380.748	0/1:75:39:1532:36:1432:-108.58,0,-117.588	0/0:95:95:3652:0:0:0,-25.6319,-328.567	0/1:174:99:3899:75:2943:-217.597,0,-303.58	0/0:135:134:5142:0:0:0,-36.198,-462.537	0/0:277:277:10937:0:0:0,-75.0585,-983.619	0/1:209:105:4169:104:4096:-311.776,0,-318.353	0/1:46:23:931:23:921:-70.4999,0,-71.3975	0/0:38:38:1485:0:0:0,-10.323,-133.9	0/1:132:55:2146:77:3013:-235.338,0,-157.301	0/0:152:152:6008:0:0:0,-41.1971,-540.496	0/1:172:85:3336:87:3390:-258.321,0,-253.554	0/0:112:111:4437:1:40:0,-26.7695,-395.668	0/1:225:98:3770:127:5000:-388.853,0,-278.134
Contig_345	17	.	G	A	163478	.	AB=0.476916;ABP=23.3615;AC=167;AF=0.713675;AN=234;AO=4905;CIGAR=1X;DP=7207;DPB=7207;DPRA=0;EPP=10645.4;EPPR=4993.06;GTI=0;LEN=1;MEANALT=1;MQM=60;MQMR=60;NS=117;NUMALT=1;ODDS=3.94284;PAIRED=0.999388;PAIREDR=0.999566;PAO=0;PQA=0;PQR=0;PRO=0;QA=195908;QR=91185;RO=2302;RPL=1;RPP=10645.4;RPPR=4993.06;RPR=4904;RUN=1;SAF=4905;SAP=10654.1;SAR=0;SRF=2302;SRP=5001.74;SRR=0;TYPE=snp;technology.Illumina=1	GT:DP:RO:QR:AO:QA:GL	1/1:47:0:0:47:1901:-171.277,-12.7617,0	0/1:61:31:1228:30:1213:-92.6799,0,-94.0409	1/1:70:0:0:70:2811:-253.078,-18.9907,0	1/1:93:0:0:93:3699:-332.904,-25.2199,0	1/1:37:0:0:37:1498:-135.056,-10.053,0	0/1:54:24:942:30:1189:-92.4541,0,-70.2072	0/1:19:6:235:13:513:-41.2136,0,-16.0752	1/1:47:0:0:47:1901:-171.275,-12.7613,0	1/1:106:2:82:104:4167:-367.593,-21.3657,0	1/1:22:0:0:22:880:-79.5046,-5.98934,0	1/1:112:0:0:112:4528:-407.417,-30.3696,0	0/1:43:21:840:22:876:-67.2757,0,-64.0284	1/1:91:0:0:91:3570:-321.274,-24.6404,0	0/1:71:26:1030:45:1798:-142.614,0,-73.4792	1/1:17:0:0:17:677:-61.255,-4.63479,0	0/1:93:52:2039:41:1611:-119.786,0,-158.31	0/1:74:25:976:49:1909:-151.851,0,-67.7936	0/1:84:51:2010:33:1311:-95.2277,0,-158.143	1/1:92:0:0:92:3647:-328.244,-24.9496,0	0/1:115:63:2507:52:2071:-155.163,0,-194.408	1/1:93:0:0:93:3758:-338.205,-25.2226,0	0/1:112:53:2092:59:2364:-182.345,0,-157.891	0/1:104:40:1574:64:2554:-201.628,0,-113.448	0/1:83:40:1585:43:1733:-133.477,0,-120.16	0/1:56:21:840:35:1406:-111.436,0,-60.46	0/1:41:22:890:19:775:-58.7117,0,-69.0804	0/1:66:38:1504:28:1122:-83.1215,0,-117.522	1/1:50:0:0:50:2021:-182.068,-13.5745,0	0/1:70:39:1531:31:1228:-91.5743,0,-118.862	1/1:86:0:0:86:3476:-312.854,-23.3265,0	0/1:97:63:2463:34:1373:-97.257,0,-195.376	0/1:92:55:2194:37:1490:-109.145,0,-172.517	1/1:80:0:0:80:3207:-288.686,-21.7007,0	1/1:139:0:0:139:5557:-499.915,-37.6794,0	0/1:95:45:1763:50:1977:-152.172,0,-132.917	1/1:48:0:0:48:1946:-175.326,-13.0329,0	1/1:54:0:0:54:2188:-197.077,-14.6582,0	0/1:57:31:1229:26:1047:-78.83,0,-95.2271	0/1:50:31:1219:19:746:-53.6384,0,-96.2562	0/1:53:30:1164:23:928:-69.2115,0,-90.4783	0/1:77:49:1961:28:1112:-79.2203,0,-155.646	1/1:33:0:0:33:1323:-119.327,-8.96915,0	0/1:73:40:1590:33:1339:-100.737,0,-123.352	1/1:75:0:0:75:2987:-268.897,-20.3399,0	1/1:33:0:0:33:1324:-119.414,-8.96905,0	0/1:109:46:1836:63:2540:-198.994,0,-135.655	0/1:54:27:1061:27:1085:-83.0784,0,-80.917	0/1:40:14:564:26:1044:-83.2417,0,-39.9741	0/1:59:32:1215:27:1086:-81.804,0,-93.4231	0/1:42:26:1021:16:649:-47.0857,0,-80.6163	0/1:116:71:2806:45:1817:-132.037,0,-221.036	0/1:48:27:1063:21:853:-63.8187,0,-82.753	0/1:78:38:1515:40:1606:-123.41,0,-115.229	0/1:54:28:1122:26:1033:-78.3914,0,-86.4116	0/1:111:57:2251:54:2163:-164.535,0,-172.468	0/1:75:29:1159:46:1860:-147.093,0,-83.9955	1/1:47:0:0:47:1865:-168.042,-12.7566,0	1/1:55:0:0:55:2187:-196.993,-14.9279,0	1/1:84:0:0:84:3365:-302.881,-22.7838,0	0/1:67:42:1653:25:975:-69.614,0,-130.709	1/1:58:0:0:58:2313:-208.319,-15.7407,0	1/1:34:0:0:34:1346:-121.397,-9.23975,0	1/1:30:0:0:30:1218:-109.887,-8.15684,0	1/1:50:0:0:50:1994:-179.649,-13.5741,0	0/1:25:15:609:10:399:-29.2227,0,-48.1818	0/1:45:36:1428:9:363:-20.4922,0,-116.468	0/1:35:16:594:19:751:-58.2308,0,-44.0605	0/1:79:47:1879:32:1278:-93.613,0,-147.72	1/1:41:0:0:41:1615:-145.564,-11.1308,0	0/1:85:49:1966:36:1443:-106.824,0,-153.911	1/1:22:0:0:22:867:-78.334,-5.9884,0	1/1:41:0:0:41:1625:-146.467,-11.1314,0	1/1:46:0:0:46:1811:-163.147,-12.4493,0	0/1:51:16:624:35:1379:-110.4,0,-42.3803	0/1:31:19:760:12:483:-35.1458,0,-60.1354	1/1:71:0:0:71:2787:-250.887,-19.2191,0	1/1:53:0:0:53:2127:-191.599,-14.3868,0	1/1:58:0:0:58:2304:-207.507,-15.7395,0	0/1:79:41:1647:38:1526:-115.934,0,-126.829	0/1:53:23:914:30:1185:-92.3672,0,-67.951	0/1:53:22:872:31:1232:-96.6013,0,-64.1699	1/1:132:0:0:132:5243:-471.674,-35.7529,0	0/1:109:73:2907:36:1433:-99.3945,0,-232.032	0/1:201:101:4010:100:4003:-305.559,0,-306.203	0/1:126:61:2434:65:2582:-198.146,0,-184.878	1/1:76:0:0:76:3005:-270.519,-20.6103,0	0/1:64:33:1331:31:1216:-92.1337,0,-102.487	1/1:174:0:0:174:6920:-622.466,-47.1608,0	0/1:209:114:4485:95:3796:-284.775,0,-346.761	0/1:202:106:4190:96:3865:-292.872,0,-322.126	1/1:107:0:0:107:4248:-382.268,-29.0093,0	0/1:88:56:2235:32:1253:-88.9229,0,-177.299
Contig_354	26	.	G	A	125945	.	AB=0.493812;ABP=4.32722;AC=109;AF=0.461864;AN=236;AO=4004;CIGAR=1X;DP=8755;DPB=8755;DPRA=0.958113;EPP=8636.89;EPPR=10176.8;GTI=0;LEN=1;MEANALT=1.02326;MQM=59.993;MQMR=59.9954;NS=118;NUMALT=1;ODDS=2.27985;PAIRED=0.998751;PAIREDR=0.998736;PAO=0;PQA=0;PQR=0;PRO=0;QA=153164;QR=178970;RO=4745;RPL=7;RPP=8636.89;RPPR=10176.8;RPR=3997;RUN=1;SAF=4004;SAP=8697.59;SAR=0;SRF=4745;SRP=10306.6;SRR=0;TYPE=snp;technology.Illumina=1	GT:DP:RO:QR:AO:QA:GL	1/1:51:0:0:51:1958:-176.446,-13.8438,0	0/0:104:104:3851:0:0:0,-28.1167,-346.599	0/0:64:64:2426:0:0:0,-17.3635,-218.536	0/1:112:69:2609:43:1630:-116.357,0,-204.482	0/0:29:29:1120:0:0:0,-7.88528,-101.097	0/1:80:52:1926:28:1064:-74.1184,0,-151.744	0/1:26:11:421:15:568:-44.2203,0,-30.9467	0/1:37:16:581:21:811:-63.0997,0,-42.3567	0/1:150:82:3112:68:2604:-193.666,0,-239.402	0/1:47:24:866:23:872:-65.8398,0,-65.3078	0/1:181:97:3686:84:3198:-238.694,0,-282.622	0/1:29:14:523:15:577:-44.2006,0,-39.3255	0/1:140:64:2431:76:2907:-223.64,0,-180.903	0/0:125:125:4733:0:0:0,-33.8847,-425.996	0/1:32:13:481:19:712:-55.5491,0,-34.7127	1/1:141:0:0:141:5363:-482.592,-38.1992,0	0/1:88:39:1464:49:1834:-141.258,0,-107.972	1/1:147:0:0:147:5712:-513.977,-39.8473,0	0/0:142:141:5347:1:40:0,-34.8794,-477.595	1/1:195:0:0:195:7482:-673.146,-52.8437,0	1/1:159:0:0:159:6001:-539.897,-43.0043,0	0/0:258:258:9725:0:0:0,-69.9016,-874.893	1/1:166:0:0:166:6358:-572.016,-44.9359,0	0/1:140:74:2793:66:2527:-189.454,0,-213.423	1/1:109:0:0:109:4182:-376.426,-29.551,0	0/0:69:68:2600:0:0:0,-18.4488,-234.19	0/1:113:69:2659:44:1675:-120.129,0,-208.701	0/0:116:116:4389:0:0:0,-31.382,-394.995	0/1:121:57:2103:64:2467:-189.3,0,-156.493	1/1:215:0:0:215:8277:-744.577,-58.2227,0	0/1:138:69:2565:69:2667:-202.611,0,-193.433	0/0:135:134:5020:0:0:0,-36.3184,-451.799	0/0:59:59:2225:0:0:0,-15.9336,-200.369	0/0:121:121:4565:0:0:0,-32.7986,-410.887	0/1:81:44:1676:37:1410:-104.989,0,-128.951	0/0:94:94:3507:0:0:0,-25.4848,-315.749	0/1:34:14:514:20:775:-60.6734,0,-37.1393	0/1:12:8:313:4:159:-11.1466,0,-25.1229	0/1:17:9:352:8:318:-24.1413,0,-27.2203	0/0:71:70:2600:0:0:0,-18.9106,-234.093	0/1:52:29:1097:23:849:-62.3856,0,-84.8198	1/1:18:0:0:18:681:-61.6179,-4.90535,0	0/1:70:36:1351:34:1313:-99.2653,0,-102.69	0/1:50:20:755:30:1169:-91.7696,0,-54.4723	0/0:41:41:1495:0:0:0,-11.13,-134.805	0/0:97:97:3715:0:0:0,-26.3032,-334.442	0/0:36:36:1364:0:0:0,-9.78041,-123.035	1/1:46:0:0:46:1806:-162.771,-12.4905,0	0/1:32:11:424:21:807:-64.116,0,-29.5587	0/1:30:15:581:15:579:-44.0993,0,-44.2805	0/1:102:49:1863:53:2047:-156.61,0,-140.052	0/0:34:34:1266:0:0:0,-9.22826,-114.207	0/0:85:85:3247:0:0:0,-23.0433,-292.346	0/0:62:62:2360:0:0:0,-16.8223,-212.601	0/0:154:153:5806:1:40:0,-38.1382,-518.876	0/1:74:43:1647:31:1185:-86.6477,0,-128.252	1/1:77:0:0:77:2936:-264.312,-20.8184,0	0/0:42:42:1551:0:0:0,-11.3851,-139.82	0/1:73:38:1444:35:1332:-100.146,0,-110.254	0/1:79:28:1063:51:1960:-155.062,0,-74.3005	1/1:99:0:0:99:3755:-337.951,-26.7753,0	0/1:45:19:681:26:973:-75.5008,0,-49.2309	0/1:77:38:1442:39:1486:-112.931,0,-108.972	1/1:98:0:0:98:3781:-340.344,-26.5646,0	0/1:55:28:1022:27:1000:-75.2475,0,-77.1713	0/1:42:23:893:19:756:-56.7394,0,-69.1027	1/1:33:1:40:32:1207:-105.28,-5.34967,0	0/0:142:142:5328:0:0:0,-38.467,-479.468	1/1:52:0:0:51:1967:-177.241,-13.8414,0	0/0:149:149:5599:0:0:0,-40.372,-503.862	0/0:30:30:1091:0:0:0,-8.08589,-98.4041	1/1:36:0:0:36:1334:-120.248,-9.70376,0	0/1:47:24:932:23:848:-63.6743,0,-71.3094	0/1:25:14:531:11:437:-32.6612,0,-41.1599	0/1:45:16:614:29:1092:-86.218,0,-43.1326	0/1:38:22:850:16:628:-46.3069,0,-66.3327	0/0:78:78:2940:0:0:0,-21.1541,-264.755	0/1:51:25:969:26:995:-75.8205,0,-73.4788	0/1:99:57:2181:42:1602:-117.372,0,-169.497	0/1:60:32:1213:28:1085:-81.4613,0,-92.9936	0/1:69:29:1113:40:1530:-119.084,0,-81.5274	0/1:135:58:2205:77:2925:-226.636,0,-161.865	1/1:127:0:0:127:4833:-434.933,-34.4077,0	0/0:267:267:10083:0:0:0,-72.3173,-907.079	0/1:217:90:3359:127:4915:-383.399,0,-243.423	1/1:46:1:30:45:1738:-153.989,-9.82939,0	1/1:37:0:0:37:1384:-124.808,-10.0391,0	1/1:91:0:0:91:3467:-312.001,-24.5583,0	0/1:90:42:1576:48:1842:-141.421,0,-117.498	0/0:110:109:4164:0:0:0,-29.5513,-374.819	0/1:105:52:1957:53:2012:-152.639,0,-147.714	0/1:176:107:4000:69:2643:-190.114,0,-312.258
Contig_354	290	.	T	C	67611.4	.	AB=0.503529;ABP=3.50073;AC=59;AF=0.25;AN=236;AO=2296;CIGAR=1X;DP=8714;DPB=8714;DPRA=1.25846;EPP=4613.86;EPPR=13410.4;GTI=1;LEN=1;MEANALT=1;MQM=59.9808;MQMR=59.9925;NS=118;NUMALT=1;ODDS=0.363705;PAIRED=1;PAIREDR=1;PAO=0;PQA=0;PQR=0;PRO=0;QA=89997;QR=250109;RO=6416;RPL=2252;RPP=4613.86;RPPR=13410.4;RPR=44;RUN=1;SAF=0;SAP=4988.71;SAR=2296;SRF=0;SRP=13935.2;SRR=6416;TYPE=snp;technology.Illumina=1	GT:DP:RO:QR:AO:QA:GL	0/0:51:51:1993:0:0:0,-13.8397,-179.562	0/1:102:53:2046:49:1900:-143.325,0,-156.574	0/1:63:30:1187:33:1290:-99.0799,0,-89.8044	0/0:111:110:4316:0:0:0,-29.8179,-388.392	0/1:29:14:567:15:560:-42.6541,0,-43.3442	0/0:79:78:2993:1:41:0,-17.6526,-265.678	0/1:26:15:588:11:445:-33.0976,0,-46.0206	0/1:37:20:780:17:672:-50.5383,0,-60.2822	0/0:149:148:5810:1:10:0,-39.4877,-521.857	0/1:47:23:915:24:948:-72.6662,0,-69.6911	0/1:179:83:3241:96:3777:-291.257,0,-242.985	0/1:29:15:584:14:534:-40.3095,0,-44.8185	0/1:139:76:2990:63:2491:-186.433,0,-231.344	0/1:125:55:2124:70:2727:-211.497,0,-157.241	0/1:32:19:746:13:505:-36.8574,0,-58.6008	0/0:139:139:5416:0:0:0,-37.6705,-487.294	0/1:88:49:1858:39:1546:-115.373,0,-143.384	0/0:145:145:5706:0:0:0,-39.2972,-513.353	0/1:142:73:2833:69:2745:-208.479,0,-216.397	0/0:196:196:7630:0:0:0,-53.0186,-686.238	0/0:158:157:6079:0:0:0,-42.4627,-546.803	0/1:258:115:4485:143:5527:-427.165,0,-333.589	0/0:166:166:6420:0:0:0,-44.9428,-577.518	0/0:140:140:5469:0:0:0,-37.9409,-492.045	0/0:108:108:4252:0:0:0,-29.2826,-382.648	0/1:68:30:1127:38:1535:-119.81,0,-83.0302	0/0:113:113:4444:0:0:0,-30.6354,-399.905	0/1:115:65:2509:50:2004:-149.17,0,-194.612	0/1:121:64:2514:57:2223:-167.237,0,-193.412	0/0:214:214:8392:0:0:0,-57.9439,-754.76	0/0:137:137:5223:0:0:0,-37.0392,-469.813	0/1:136:65:2425:71:2782:-213.529,0,-181.377	0/1:58:30:1174:28:1093:-82.7032,0,-90.0121	0/1:121:44:1725:77:3005:-237.569,0,-122.476	0/0:80:80:3153:0:0:0,-21.6985,-283.839	0/1:93:38:1462:55:2095:-163.391,0,-106.423	0/1:34:20:774:14:540:-39.5066,0,-60.568	0/0:12:12:476:0:0:0,-3.28067,-43.1893	0/0:17:17:664:0:0:0,-4.63349,-60.0784	0/1:71:41:1582:30:1126:-82.1703,0,-123.23	0/0:50:50:1988:0:0:0,-13.5739,-179.112	0/0:18:18:691:0:0:0,-4.90517,-62.5115	0/1:70:34:1315:36:1425:-109.346,0,-99.4168	0/1:50:31:1234:19:720:-51.2999,0,-97.6129	0/1:40:26:992:14:558:-39.4796,0,-78.5652	0/1:96:45:1742:51:2043:-157.868,0,-130.754	0/1:36:17:628:19:767:-59.4206,0,-46.8511	0/0:46:46:1825:0:0:0,-12.4904,-164.46	0/0:32:32:1261:0:0:0,-8.69703,-113.753	0/0:30:30:1198:0:0:0,-8.15651,-108.093	0/0:102:102:3987:0:0:0,-27.6509,-358.827	0/1:34:18:675:16:611:-45.871,0,-51.648	0/1:85:42:1673:43:1696:-129.607,0,-127.536	0/1:61:29:1150:32:1260:-96.9232,0,-87.017	0/1:154:81:3129:73:2849:-214.568,0,-239.822	0/0:74:73:2877:1:16:0,-18.6315,-257.601	0/0:77:77:3010:0:0:0,-20.8835,-270.986	0/1:42:15:560:27:1050:-83.2403,0,-39.0865	0/0:74:74:2937:0:0:0,-20.0706,-264.421	0/0:79:78:3018:1:30:0,-18.7147,-268.993	0/0:99:98:3718:1:10:0,-25.8957,-333.748	0/0:44:44:1644:0:0:0,-11.8764,-148.112	0/0:76:76:3030:0:0:0,-20.617,-272.782	0/0:98:98:3841:0:0:0,-26.5588,-345.672	0/1:53:27:982:26:1017:-77.2973,0,-74.0891	0/0:42:42:1655:0:0:0,-11.4049,-149.168	0/0:33:33:1261:0:0:0,-8.95827,-113.737	0/1:141:64:2503:77:3020:-233.531,0,-186.999	0/0:51:50:1939:1:36:0,-10.5898,-171.446	0/1:149:76:2939:73:2840:-215.116,0,-224.078	0/1:30:16:586:14:561:-42.5004,0,-44.7294	0/0:34:34:1287:0:0:0,-9.19307,-116.037	0/0:47:47:1879:0:0:0,-12.7616,-169.314	0/1:25:11:448:14:545:-42.4152,0,-33.6451	0/0:45:45:1788:0:0:0,-12.2191,-161.129	0/0:38:38:1497:0:0:0,-10.3228,-134.973	0/1:77:29:1085:48:1921:-152.085,0,-76.8008	0/0:51:51:1987:0:0:0,-13.8417,-179.023	0/1:98:41:1605:57:2236:-174.664,0,-117.883	0/0:60:60:2339:0:0:0,-16.2357,-210.607	0/1:68:40:1534:28:1096:-80.25,0,-119.693	0/1:135:77:3017:58:2336:-173.555,0,-234.865	0/0:126:126:4947:0:0:0,-34.1547,-445.131	0/1:266:137:5351:129:5063:-383.284,0,-409.173	0/1:218:128:4943:90:3529:-258.418,0,-385.547	0/0:45:45:1751:0:0:0,-12.1708,-157.746	0/0:37:37:1425:0:0:0,-10.051,-128.504	0/0:91:91:3609:0:0:0,-24.6796,-324.839	0/0:90:90:3526:0:0:0,-24.3949,-317.36	0/1:110:59:2286:51:2027:-152.573,0,-175.898	0/0:105:105:4100:0:0:0,-28.4616,-368.977	0/1:175:69:2733:106:4119:-323.104,0,-198.469
Contig_354	315	.	C	A	52734.9	.	AB=0.533511;ABP=39.6851;AC=49;AF=0.207627;AN=236;AO=2008;CIGAR=1X;DP=8747;DPB=8747;DPRA=1.14743;EPP=4363.33;EPPR=14636.6;GTI=0;LEN=1;MEANALT=1;MQM=59.9816;MQMR=59.9533;NS=118;NUMALT=1;ODDS=3.3273;PAIRED=1;PAIREDR=1;PAO=0;PQA=0;PQR=0;PRO=0;QA=70754;QR=240425;RO=6739;RPL=2008;RPP=4363.33;RPPR=14636.6;RPR=0;RUN=1;SAF=0;SAP=4363.33;SAR=2008;SRF=0;SRP=14636.6;SRR=6739;TYPE=snp;technology.Illumina=1	GT:DP:RO:QR:AO:QA:GL	0/1:51:19:688:32:1100:-85.3277,0,-48.1846	0/0:104:104:3639:0:0:0,-28.1139,-327.59	0/0:64:64:2236:0:0:0,-17.3408,-201.459	0/0:112:112:3971:0:0:0,-30.3362,-357.517	0/0:29:29:1031:0:0:0,-7.88006,-93.0905	0/0:79:79:2797:0:0:0,-21.3722,-251.891	0/1:26:11:403:15:539:-41.6199,0,-29.332	0/1:37:16:545:21:750:-57.6583,0,-39.121	0/0:150:150:5392:0:0:0,-40.6093,-485.32	0/1:47:24:803:23:822:-61.38,0,-59.6463	0/1:180:97:3410:83:2925:-214.559,0,-258.155	0/1:29:14:487:15:508:-37.9896,0,-36.1038	0/1:140:64:2235:76:2689:-204.149,0,-163.254	0/0:125:125:4481:0:0:0,-33.8776,-403.419	0/1:32:13:462:19:691:-53.675,0,-33.0054	0/1:141:69:2498:72:2534:-189.91,0,-186.663	0/1:88:39:1403:49:1679:-127.369,0,-102.505	0/1:147:73:2658:74:2636:-197.457,0,-199.422	0/0:142:141:5087:1:37:0,-35.1541,-454.596	0/1:196:98:3495:98:3440:-256.537,0,-261.466	0/1:159:68:2430:91:3177:-242.908,0,-175.685	0/0:258:258:9173:0:0:0,-69.7568,-825.322	0/1:166:81:2914:85:2961:-221.551,0,-217.358	0/0:140:140:5022:0:0:0,-37.9284,-452.067	0/1:108:40:1440:68:2440:-190.44,0,-100.378	0/0:68:68:2441:0:0:0,-18.4045,-219.881	0/0:113:113:4076:0:0:0,-30.6307,-366.991	0/0:116:116:4162:0:0:0,-31.4342,-374.706	0/1:121:57:1993:64:2278:-172.31,0,-146.646	0/1:215:90:3267:125:4469:-343.946,0,-235.741	0/0:138:138:4908:0:0:0,-37.3397,-441.765	0/0:136:136:4788:0:0:0,-36.7715,-430.945	0/0:58:58:2120:0:0:0,-15.7387,-191.032	0/0:121:121:4353:0:0:0,-32.7949,-391.904	0/0:81:81:2926:0:0:0,-21.9253,-263.493	0/0:94:94:3313:0:0:0,-25.4413,-298.318	0/1:34:14:492:20:723:-56.0097,0,-35.1637	0/0:12:12:423:0:0:0,-3.27911,-38.4017	0/0:17:17:623:0:0:0,-4.63436,-56.4031	0/0:71:71:2478:0:0:0,-19.1277,-223.118	0/0:52:52:1818:0:0:0,-14.0566,-163.679	0/1:18:8:279:10:353:-27.0456,0,-20.3489	0/1:70:36:1299:34:1208:-89.8562,0,-98.0402	0/1:50:20:695:30:1084:-84.1627,0,-49.0841	0/0:40:40:1403:0:0:0,-10.8463,-126.534	0/0:97:97:3426:0:0:0,-26.2056,-308.426	0/0:36:36:1292:0:0:0,-9.77733,-116.571	0/1:46:13:462:33:1192:-94.9945,0,-29.1687	0/0:32:32:1147:0:0:0,-8.68696,-103.52	0/0:30:30:1093:0:0:0,-8.15483,-98.6765	0/0:102:102:3657:0:0:0,-27.6337,-329.28	0/0:34:34:1214:0:0:0,-9.2374,-109.558	0/0:85:85:3047:0:0:0,-22.9613,-274.341	0/0:62:62:2186:0:0:0,-16.776,-196.935	0/0:154:154:5494:0:0:0,-41.7138,-494.521	0/0:74:74:2646:0:0:0,-20.0664,-238.36	0/1:77:41:1467:36:1286:-94.967,0,-111.263	0/0:42:42:1476:0:0:0,-11.3917,-133.105	0/0:74:74:2690:0:0:0,-20.0712,-242.324	0/0:79:79:2830:0:0:0,-21.4173,-254.906	0/1:99:54:1883:45:1547:-112.577,0,-142.739	0/0:45:45:1518:0:0:0,-12.1622,-136.834	0/0:77:77:2761:0:0:0,-20.8718,-248.692	0/1:98:51:1839:47:1633:-120.496,0,-139.045	0/1:55:27:940:28:940:-69.8103,0,-69.8932	0/0:42:42:1525:0:0:0,-11.4049,-137.535	0/1:33:16:583:17:598:-45.007,0,-43.6493	0/0:142:142:5101:0:0:0,-38.481,-459.168	0/1:52:23:784:29:1012:-77.1217,0,-56.6491	0/0:149:149:5317:0:0:0,-40.3518,-478.589	0/0:30:30:1041:0:0:0,-8.14193,-93.9749	0/1:36:26:879:10:358:-22.6215,0,-69.5315	0/0:47:47:1691:0:0:0,-12.7176,-152.418	0/1:25:14:481:11:405:-29.7995,0,-36.6582	0/0:45:45:1629:0:0:0,-12.2172,-146.89	0/0:38:38:1386:0:0:0,-10.3218,-125.032	0/0:78:78:2742:0:0:0,-21.1294,-246.971	0/0:51:51:1820:0:0:0,-13.8351,-164.059	0/1:98:57:2022:41:1450:-104.055,0,-155.515	0/0:60:60:2168:0:0:0,-16.278,-195.367	0/1:69:29:1030:40:1426:-109.765,0,-74.0783	0/1:135:58:2085:77:2723:-208.557,0,-151.118	0/1:126:55:1985:71:2432:-184.828,0,-144.574	0/0:266:266:9516:0:0:0,-72.0319,-856.282	0/1:218:91:3176:127:4463:-342.674,0,-226.808	0/1:45:20:732:25:875:-66.6831,0,-53.8283	0/1:37:14:499:23:807:-62.7602,0,-34.9748	0/1:91:44:1583:47:1663:-125.101,0,-117.899	0/0:90:90:3270:0:0:0,-24.4042,-294.493	0/0:110:110:3951:0:0:0,-29.8153,-355.744	0/1:105:52:1867:53:1866:-139.569,0,-139.651	0/0:176:175:6240:1:37:0,-44.2784,-558.227
Contig_359	14	.	G	A	52640.5	.	AB=0.478052;ABP=17.785;AC=112;AF=0.5;AN=224;AO=1785;CIGAR=1X;DP=3751;DPB=3751;DPRA=1.63866;EPP=3879.09;EPPR=4272.13;GTI=3;LEN=1;MEANALT=1;MQM=60;MQMR=60;NS=112;NUMALT=1;ODDS=0.790916;PAIRED=0.99944;PAIREDR=0.999491;PAO=0;PQA=0;PQR=0;PRO=0;QA=71115;QR=78006;RO=1966;RPL=0;RPP=3879.09;RPPR=4272.13;RPR=1785;RUN=1;SAF=1785;SAP=3879.09;SAR=0;SRF=1966;SRP=4272.13;SRR=0;TYPE=snp;technology.Illumina=1	GT:DP:RO:QR:AO:QA:GL	0/1:28:19:762:9:360:-24.8761,0,-61.1551	0/1:24:7:270:17:655:-52.6257,0,-17.8599	0/1:16:11:446:5:200:-13.739,0,-36.0039	0/1:28:12:488:16:633:-49.5163,0,-36.4237	./.:8:6:239:2:82:-5.27524,0,-19.5867	0/1:20:10:395:10:408:-31.4283,0,-30.2594	./.:6:4:155:2:81:-5.76065,0,-12.537	0/1:14:7:256:7:271:-20.7443,0,-19.3753	0/1:33:21:809:12:478:-34.1498,0,-64.0064	0/1:12:3:108:9:366:-29.9224,0,-6.52128	0/1:31:17:682:14:558:-41.9152,0,-53.0979	0/1:17:10:405:7:278:-20.5194,0,-32.0064	0/1:20:12:478:8:298:-21.4925,0,-37.7636	./.:9:3:121:6:245:-19.8249,0,-8.54325	./.:8:1:40:7:284:-23.685,0,-1.44875	0/1:31:15:591:16:619:-47.424,0,-44.8947	0/1:26:10:392:16:640:-50.7065,0,-28.3194	0/1:36:18:719:18:727:-55.769,0,-55.0528	0/1:60:38:1514:22:865:-61.624,0,-120.066	0/1:41:25:1018:16:644:-46.9086,0,-80.6136	0/1:24:13:529:11:446:-33.7439,0,-41.2378	0/1:45:22:890:23:907:-69.5149,0,-67.9798	0/1:23:8:312:15:611:-48.924,0,-21.9238	0/1:24:15:607:9:322:-22.5506,0,-48.2937	0/1:31:13:489:18:706:-55.2762,0,-35.6981	0/1:15:10:402:5:193:-13.3865,0,-32.3112	0/1:29:21:852:8:326:-21.5286,0,-68.9897	0/1:26:15:596:11:432:-31.9305,0,-46.7367	./.:9:2:77:7:276:-22.6523,0,-4.54087	0/1:28:18:726:10:399:-28.3975,0,-57.9054	0/1:72:30:1187:42:1687:-132.343,0,-87.3427	0/1:43:21:818:22:884:-67.9902,0,-62.0524	0/1:26:7:283:19:758:-61.3585,0,-18.4743	0/1:80:46:1837:34:1328:-97.8442,0,-143.703	0/1:60:34:1341:26:1034:-76.8444,0,-104.497	0/1:58:33:1313:25:998:-74.1445,0,-102.519	0/1:25:15:603:10:403:-29.5851,0,-47.6404	0/1:17:8:309:9:330:-25.2255,0,-23.372	0/1:27:12:471:15:596:-46.4567,0,-35.1749	0/1:36:21:849:15:603:-44.5907,0,-66.7688	0/1:54:22:848:32:1286:-101.185,0,-61.7348	0/1:11:7:286:4:131:-8.8861,0,-22.9975	0/1:42:25:994:17:646:-46.8193,0,-78.2197	0/1:44:18:703:26:1023:-80.2434,0,-51.4189	0/1:18:11:449:7:287:-21.0482,0,-35.7003	0/1:61:30:1195:31:1249:-95.9243,0,-91.0591	0/1:46:22:854:24:936:-71.8627,0,-64.4983	0/1:28:10:385:18:728:-58.0824,0,-27.1386	0/1:26:6:231:20:796:-64.7891,0,-13.7867	0/1:11:5:188:6:236:-18.4221,0,-14.0645	0/1:66:35:1384:31:1235:-93.2999,0,-106.714	0/1:28:17:683:11:444:-32.4546,0,-54.0258	0/1:38:20:791:18:719:-54.5005,0,-60.9952	0/1:39:21:838:18:700:-52.5109,0,-64.9599	0/1:62:30:1183:32:1269:-97.4569,0,-89.712	0/1:36:21:831:15:604:-44.6802,0,-65.1507	0/1:43:27:1064:16:648:-46.7206,0,-84.2194	0/1:27:16:647:11:443:-32.6409,0,-51.0525	0/1:47:20:773:27:1067:-83.3881,0,-56.896	0/1:40:19:743:21:809:-62.0615,0,-56.1496	0/1:24:12:486:12:490:-37.7147,0,-37.3565	0/1:30:18:714:12:484:-35.5118,0,-56.2677	0/1:31:13:528:18:729:-57.3344,0,-39.2024	0/1:38:16:636:22:897:-70.5386,0,-47.0118	0/1:20:8:297:12:489:-38.7512,0,-21.4034	0/1:30:13:526:17:671:-52.3886,0,-39.3	0/1:17:9:334:8:322:-24.5095,0,-25.5874	0/1:54:20:769:34:1340:-106.053,0,-54.6249	0/1:24:15:605:9:343:-24.4533,0,-48.105	0/1:92:49:1951:43:1719:-129.757,0,-150.647	0/1:12:6:237:6:243:-18.7646,0,-18.2218	0/1:14:10:400:4:164:-11.0346,0,-32.4218	0/1:26:17:689:9:350:-24.5237,0,-55.1244	0/1:28:7:283:21:840:-68.1931,0,-17.9249	0/1:17:9:365:8:322:-24.4991,0,-28.3879	0/1:31:13:506:18:702:-54.8992,0,-37.2669	0/1:45:21:796:24:975:-75.6361,0,-59.529	0/1:45:20:805:25:992:-77.1752,0,-60.3222	0/1:53:33:1317:20:809:-58.4856,0,-104.25	0/1:23:13:522:10:410:-30.7677,0,-40.8903	0/1:59:27:1084:32:1296:-100.702,0,-81.613	0/1:63:42:1658:21:837:-58.2849,0,-132.209	0/1:54:34:1353:20:807:-58.0333,0,-107.222	0/1:108:50:1983:58:2342:-181.457,0,-149.152	0/1:84:37:1487:47:1914:-149.48,0,-111.06	0/1:48:31:1229:17:672:-47.522,0,-97.7031	0/1:38:20:798:18:726:-55.1279,0,-61.6221	0/1:98:51:2006:47:1857:-140.553,0,-153.962	0/1:133:72:2858:61:2435:-183.005,0,-221.108	0/1:154:92:3670:62:2471:-180.539,0,-288.412	1/1:58:0:0:58:2337:-210.475,-15.7415,0	0/0:32:32:1276:0:0:0,-8.69827,-115.105
Contig_359	230	.	C	G	23902	.	AB=0.478431;ABP=10.223;AC=60;AF=0.267857;AN=224;AO=874;CIGAR=1X;DP=3707;DPB=3707;DPRA=0.931657;EPP=1789.64;EPPR=5609.29;GTI=2;LEN=1;MEANALT=1.01754;MQM=60;MQMR=59.9859;NS=112;NUMALT=1;ODDS=0.290583;PAIRED=0.998856;PAIREDR=0.999647;PAO=0;PQA=0;PQR=0;PRO=0;QA=33006;QR=106343;RO=2832;RPL=861;RPP=1789.64;RPPR=5609.29;RPR=13;RUN=1;SAF=0;SAP=1900.88;SAR=874;SRF=0;SRP=6152.62;SRR=2832;TYPE=snp;technology.Illumina=1	GT:DP:RO:QR:AO:QA:GL	0/1:27:18:630:9:342:-23.5485,0,-49.5535	0/0:24:24:852:0:0:0,-6.52016,-76.9674	0/0:16:16:619:0:0:0,-4.36406,-56.0484	0/0:26:26:975:0:0:0,-7.07148,-88.0547	./.:8:6:223:2:78:-4.91441,0,-18.1358	0/1:20:10:382:10:386:-29.4558,0,-29.0957	./.:6:4:153:2:76:-5.30606,0,-12.3583	0/1:14:7:242:7:261:-19.9054,0,-18.1115	0/0:35:35:1295:0:0:0,-9.50842,-116.833	0/1:12:3:107:9:342:-27.7601,0,-6.43341	0/1:31:18:689:13:497:-36.4267,0,-53.7542	0/1:17:10:385:7:253:-18.2672,0,-30.2132	0/1:20:12:429:8:300:-21.7497,0,-33.3457	./.:9:9:328:0:0:0,-2.46542,-29.8589	./.:8:1:37:7:264:-21.8732,0,-1.17743	0/0:31:31:1145:0:0:0,-8.4248,-103.341	0/1:25:9:340:16:607:-48.0269,0,-23.9096	0/0:34:34:1272:0:0:0,-9.23839,-114.766	0/1:59:37:1396:22:812:-57.1551,0,-109.766	0/0:41:41:1581:0:0:0,-11.1358,-142.555	0/0:24:24:889:0:0:0,-6.52915,-80.3181	0/0:45:45:1679:0:0:0,-12.2167,-151.364	0/1:23:8:301:15:582:-46.3271,0,-20.938	0/1:24:15:570:9:335:-23.7346,0,-44.9663	0/0:31:31:1162:0:0:0,-8.42631,-104.877	0/1:15:10:384:5:184:-12.5774,0,-30.6947	0/0:29:29:1124:0:0:0,-7.88545,-101.459	0/1:25:15:571:10:381:-27.6133,0,-44.7764	./.:9:2:76:7:257:-20.9313,0,-4.45166	0/1:27:17:656:9:335:-23.1836,0,-52.1695	0/1:71:30:1106:41:1558:-121.065,0,-80.3618	0/1:44:21:795:23:875:-66.9381,0,-59.7268	0/1:27:8:269:19:723:-58.0129,0,-16.9281	0/1:80:46:1716:34:1283:-93.8379,0,-132.84	0/1:58:32:1216:26:945:-69.4085,0,-93.8308	0/0:57:57:2139:0:0:0,-15.4676,-192.735	0/1:25:15:574:10:376:-27.1616,0,-45.0452	0/0:16:16:609:0:0:0,-4.3639,-55.1476	0/0:27:27:985:0:0:0,-7.33965,-88.9469	0/0:36:36:1375:0:0:0,-9.78112,-124.031	0/0:53:53:1957:0:0:0,-14.3783,-176.359	0/0:11:11:415:0:0:0,-3.00932,-37.6971	0/1:41:25:954:16:602:-43.1469,0,-74.8885	0/0:43:43:1589:0:0:0,-11.6748,-143.272	0/0:18:18:678:0:0:0,-4.90332,-61.3432	0/0:58:58:2203:0:0:0,-15.7394,-198.489	0/0:46:46:1698:0:0:0,-12.4862,-153.073	0/0:28:28:1006:0:0:0,-7.53954,-90.7529	0/0:26:26:992:0:0:0,-7.07225,-89.5868	0/1:11:5:177:6:224:-17.3421,0,-13.0685	0/0:66:66:2500:0:0:0,-17.906,-225.197	0/0:27:27:1024:0:0:0,-7.34309,-92.465	0/0:37:37:1408:0:0:0,-10.0516,-126.997	0/0:38:38:1440:0:0:0,-10.3219,-129.873	0/1:61:29:1086:32:1206:-92.1006,0,-81.2902	0/1:34:19:719:15:566:-41.8271,0,-55.6281	0/1:43:27:1000:16:617:-43.9506,0,-78.4872	0/1:27:16:611:11:425:-31.0311,0,-47.8273	0/1:47:20:738:27:999:-77.2916,0,-53.7882	0/1:38:18:672:20:755:-57.7709,0,-50.2905	0/0:24:24:916:0:0:0,-6.53062,-82.7531	0/1:29:17:646:12:451:-32.8254,0,-50.4321	0/0:30:30:1154:0:0:0,-8.15609,-104.157	0/1:38:16:606:22:833:-64.8076,0,-44.3336	0/0:20:20:761:0:0:0,-5.44724,-68.8152	0/0:30:30:1074:0:0:0,-8.00051,-96.7863	0/0:16:16:597:0:0:0,-4.36331,-54.0614	0/1:52:18:653:34:1272:-100.521,0,-44.7436	0/0:24:24:856:0:0:0,-6.46011,-77.2685	0/1:92:49:1839:43:1636:-122.414,0,-140.625	0/1:12:6:230:6:234:-17.9552,0,-17.5937	0/0:14:14:498:0:0:0,-3.81539,-45.1383	0/1:26:17:646:9:335:-23.183,0,-51.2679	0/0:28:28:1066:0:0:0,-7.61384,-96.2415	0/0:17:17:653:0:0:0,-4.63487,-59.1055	0/1:31:13:486:18:697:-54.474,0,-35.4357	0/1:45:21:772:24:921:-70.8066,0,-57.3812	0/1:45:20:765:25:944:-72.8821,0,-56.7429	0/1:53:33:1239:20:766:-54.6431,0,-97.2685	0/0:23:23:875:0:0:0,-6.25991,-79.0682	0/1:59:27:1030:32:1213:-93.2777,0,-76.7853	0/0:62:62:2323:0:0:0,-16.8177,-209.271	0/1:53:34:1261:19:724:-50.8794,0,-99.2526	0/1:107:49:1881:58:2173:-166.596,0,-140.338	0/0:84:84:3209:0:0:0,-22.7824,-288.955	0/1:48:31:1160:17:649:-45.4683,0,-91.5269	0/0:38:38:1427:0:0:0,-10.3217,-128.705	0/0:97:97:3650:0:0:0,-26.2352,-328.546	0/0:131:131:4914:0:0:0,-35.4868,-442.255	0/0:150:150:5648:0:0:0,-40.6538,-508.292	0/1:58:31:1160:27:1042:-78.2063,0,-88.7714	0/0:31:31:1173:0:0:0,-8.42651,-105.866
Contig_367	243	.	C	T	66349.4	.	AB=0.507493;ABP=5.41836;AC=64;AF=0.275862;AN=232;AO=2511;CIGAR=1X;DP=9344;DPB=9344;DPRA=1.01566;EPP=5455.58;EPPR=14827.7;GTI=1;LEN=1;MEANALT=1.04348;MQM=60;MQMR=60;NS=116;NUMALT=1;ODDS=2.74584;PAIRED=1;PAIREDR=1;PAO=0;PQA=0;PQR=0;PRO=0;QA=89607;QR=242487;RO=6827;RPL=0;RPP=5455.58;RPPR=14827.7;RPR=2511;RUN=1;SAF=0;SAP=5455.58;SAR=2511;SRF=0;SRP=14827.7;SRR=6827;TYPE=snp;technology.Illumina=1	GT:DP:RO:QR:AO:QA:GL	0/0:81:81:2852:0:0:0,-21.9549,-256.882	0/0:96:96:3393:0:0:0,-25.9341,-305.457	0/1:51:23:832:28:1015:-77.6556,0,-61.1576	0/1:127:69:2457:58:2039:-149.158,0,-186.782	0/0:40:40:1439:0:0:0,-10.8624,-129.797	0/0:75:75:2690:0:0:0,-20.3348,-242.314	0/1:13:9:323:4:143:-9.42266,0,-25.7513	0/1:54:26:914:28:989:-74.4894,0,-67.7405	0/0:166:166:5857:0:0:0,-44.8572,-527.064	0/1:46:28:917:18:638:-45.2729,0,-70.1986	0/0:184:183:6390:1:33:0,-46.4884,-571.755	0/0:47:47:1667:0:0:0,-12.7556,-150.299	0/0:155:155:5542:0:0:0,-41.9678,-498.814	0/1:127:61:2192:66:2348:-176.968,0,-162.984	0/0:47:47:1651:0:0:0,-12.724,-148.826	0/1:132:55:1977:77:2720:-209.088,0,-142.374	0/0:110:110:3940:0:0:0,-29.8011,-354.736	0/0:213:213:7424:0:0:0,-57.6138,-668.044	0/1:159:78:2799:81:2921:-219.863,0,-208.967	0/0:231:231:8390:0:0:0,-62.587,-755.019	0/1:180:82:2950:98:3461:-262.738,0,-216.853	0/1:202:83:2909:119:4268:-329.519,0,-207.074	0/0:155:155:5526:0:0:0,-41.883,-497.289	0/1:151:86:3091:64:2247:-161.728,0,-237.675	0/0:88:88:3093:0:0:0,-23.8527,-278.563	0/1:88:34:1222:54:1958:-152.477,0,-86.1976	0/1:100:59:2158:41:1445:-103.012,0,-167.213	0/1:101:55:2004:46:1634:-119.756,0,-153.091	0/0:84:84:3000:0:0:0,-22.7437,-270.168	0/1:176:74:2651:102:3650:-280.861,0,-191.023	0/1:142:63:2225:79:2850:-218.076,0,-161.812	0/0:122:121:4216:1:7:0,-32.41,-379.008	0/1:76:34:1211:42:1532:-117.39,0,-88.477	0/1:155:86:3058:69:2485:-181.69,0,-233.254	0/0:84:84:2985:0:0:0,-22.7567,-268.83	0/0:95:95:3321:0:0:0,-25.7403,-299.063	0/1:38:15:526:23:836:-65.1008,0,-37.1305	0/1:31:11:387:20:672:-52.2413,0,-26.5992	0/0:45:44:1557:0:0:0,-11.9132,-140.372	0/1:66:38:1353:28:1008:-72.9191,0,-104.005	0/1:91:42:1503:49:1755:-133.395,0,-110.685	0/1:30:13:479:17:548:-41.3192,0,-35.2915	0/1:79:37:1343:42:1519:-115.399,0,-99.546	0/1:63:30:1080:33:1198:-90.8604,0,-80.2234	0/0:62:62:2221:0:0:0,-16.819,-200.134	0/1:143:67:2355:76:2693:-203.803,0,-173.327	0/1:59:37:1315:22:803:-56.3634,0,-102.496	0/0:59:59:2060:0:0:0,-15.8912,-185.531	0/0:49:49:1739:0:0:0,-13.2933,-156.77	0/1:18:11:403:7:257:-18.3534,0,-31.5673	0/1:105:56:1973:49:1724:-126.781,0,-149.217	0/1:45:13:451:31:1105:-87.7032,0,-28.7427	0/1:112:58:2091:54:1950:-145.212,0,-157.908	0/0:72:72:2518:0:0:0,-19.4716,-226.788	0/1:124:56:2021:68:2468:-188.58,0,-148.34	0/0:82:82:2923:0:0:0,-22.2271,-263.265	0/0:69:69:2415:0:0:0,-18.7017,-217.565	0/1:55:28:1007:27:985:-73.8508,0,-75.8368	0/1:86:43:1546:43:1490:-110.88,0,-116.12	0/0:76:76:2770:0:0:0,-20.6125,-249.517	0/1:105:55:1948:50:1823:-135.686,0,-146.945	0/1:37:15:524:22:792:-61.4092,0,-37.2241	0/0:57:57:2015:0:0:0,-15.352,-181.487	0/1:75:31:1118:44:1599:-123.7,0,-80.3684	0/1:51:23:814:28:980:-74.505,0,-59.6053	0/0:46:46:1615:0:0:0,-12.48,-145.614	0/0:58:58:2086:0:0:0,-15.7351,-187.99	0/1:76:31:1114:45:1606:-124.061,0,-79.7561	0/1:62:33:1176:29:1020:-75.129,0,-89.1484	0/1:118:69:2425:49:1770:-127.493,0,-186.347	0/0:45:45:1585:0:0:0,-12.2111,-142.918	0/1:65:26:929:39:1390:-107.614,0,-66.0751	0/0:54:53:1864:0:0:0,-14.277,-167.906	0/1:44:18:640:26:939:-72.7299,0,-45.7681	0/0:30:30:1067:0:0:0,-8.15258,-96.3297	0/0:53:53:1880:0:0:0,-14.3756,-169.451	0/1:100:51:1781:49:1717:-127.619,0,-133.361	0/1:72:38:1375:34:1239:-92.0866,0,-104.342	0/1:110:68:2397:42:1519:-107.065,0,-186.008	0/0:81:81:2790:0:0:0,-21.9339,-251.28	0/1:93:51:1837:41:1449:-105.552,0,-140.501	0/1:140:82:2913:58:2088:-150.024,0,-224.291	0/0:118:117:4123:0:0:0,-31.6699,-371.172	0/0:311:310:10907:1:7:0,-83.4352,-980.713	0/0:198:198:7101:0:0:0,-53.6411,-639.074	0/1:51:27:912:24:860:-63.6942,0,-68.3766	0/1:59:25:866:34:1236:-95.3848,0,-62.0369	0/1:158:81:2889:77:2736:-203.468,0,-217.314	0/0:145:145:5124:0:0:0,-39.1591,-461.117	0/0:153:153:5452:0:0:0,-41.4495,-490.744	0/1:86:39:1385:47:1695:-129.356,0,-101.42	0/0:120:120:4314:0:0:0,-32.3978,-388.26
Contig_391	35	.	G	A	97242.3	.	AB=0.50471;ABP=3.39895;AC=169;AF=0.728448;AN=232;AO=2877;CIGAR=1X;DP=3894;DPB=3894;DPRA=7.5731;EPP=6163.78;EPPR=2185.42;GTI=2;LEN=1;MEANALT=1;MQM=60;MQMR=60;NS=116;NUMALT=1;ODDS=0.0271271;PAIRED=0.998262;PAIREDR=0.999017;PAO=0;PQA=0;PQR=0;PRO=0;QA=115199;QR=40047;RO=1017;RPL=10;RPP=6163.78;RPPR=2185.42;RPR=2867;RUN=1;SAF=2877;SAP=6250.34;SAR=0;SRF=1017;SRP=2211.4;SRR=0;TYPE=snp;technology.Illumina=1	GT:DP:RO:QR:AO:QA:GL	0/1:48:22:865:26:1024:-79.231,0,-64.9147	1/1:29:0:0:29:1160:-104.677,-7.8857,0	1/1:22:0:0:22:879:-79.4168,-5.98951,0	0/1:37:18:713:19:767:-59.0988,0,-54.2353	1/1:16:0:0:16:646:-58.4721,-4.36433,0	1/1:35:0:0:35:1395:-125.796,-9.50966,0	1/1:12:0:0:12:481:-43.6398,-3.28073,0	1/1:29:0:0:29:1154:-104.138,-7.8856,0	1/1:61:0:0:61:2435:-219.286,-16.5535,0	1/1:13:0:0:13:530:-48.045,-3.55171,0	1/1:60:0:0:60:2422:-218.116,-16.2834,0	0/1:27:19:746:8:322:-21.7254,0,-59.992	0/1:61:30:1172:31:1248:-95.8873,0,-88.9892	0/1:43:19:757:24:976:-76.2766,0,-56.549	1/1:11:0:0:11:451:-40.9448,-3.00995,0	1/1:29:0:0:29:1174:-105.933,-7.88592,0	0/1:44:20:755:24:961:-74.6585,0,-56.1051	1/1:46:0:0:46:1863:-167.865,-12.491,0	0/1:34:14:543:20:806:-63.4531,0,-39.7323	0/1:47:24:958:23:923:-70.4062,0,-73.5644	0/1:44:26:1011:18:733:-54.1035,0,-79.1733	0/1:19:12:460:7:281:-20.2323,0,-36.4225	0/1:48:26:1024:22:881:-66.3472,0,-79.2385	1/1:26:0:0:26:1041:-93.9754,-7.07288,0	1/1:51:0:0:51:2037:-183.506,-13.844,0	1/1:25:0:0:25:1003:-90.5654,-6.80227,0	0/1:41:19:757:22:897:-69.7081,0,-57.0941	0/1:24:13:530:11:435:-32.7548,0,-41.3274	1/1:30:0:0:30:1215:-109.619,-8.15683,0	./.:4:4:163:0:0:0,-1.11367,-15.0581	1/1:75:0:0:75:3009:-270.876,-20.3419,0	0/1:86:43:1697:43:1746:-133.819,0,-129.424	0/1:49:24:940:25:997:-76.5252,0,-71.3906	0/1:65:28:1109:37:1437:-111.773,0,-82.2326	1/1:57:0:0:57:2309:-207.956,-15.4709,0	1/1:25:0:0:25:992:-89.573,-6.80199,0	0/1:43:20:798:23:905:-69.8932,0,-60.2406	1/1:16:0:0:16:654:-59.1907,-4.36441,0	1/1:40:0:0:40:1618:-145.842,-10.8657,0	0/1:10:5:197:5:189:-14.443,0,-15.1675	0/1:53:27:1063:26:1016:-77.1318,0,-81.4283	0/1:19:14:553:5:201:-12.9972,0,-44.8272	1/1:49:0:0:49:1917:-172.666,-13.2492,0	1/1:50:1:40:49:1974:-174.226,-9.96913,0	0/1:29:13:512:16:643:-50.1361,0,-38.318	0/1:85:41:1588:44:1743:-133.828,0,-119.953	0/1:56:28:1103:28:1092:-83.1611,0,-84.2111	1/1:31:0:0:31:1256:-113.303,-8.4277,0	0/1:36:16:618:20:811:-63.3543,0,-45.9454	0/1:21:11:432:10:409:-31.2371,0,-33.3268	./.:4:2:81:2:81:-6.36965,0,-6.36965	0/1:34:17:654:17:674:-51.5457,0,-49.7505	1/1:29:0:0:29:1129:-101.887,-7.88387,0	0/1:34:23:905:11:446:-30.9817,0,-72.3844	1/1:38:0:0:38:1531:-138.026,-10.3239,0	0/1:38:23:931:15:592:-43.0528,0,-73.608	0/1:30:13:509:17:688:-53.9164,0,-37.7719	1/1:24:0:0:24:972:-87.7755,-6.53148,0	0/1:54:25:969:29:1172:-90.91,0,-72.6426	0/1:41:16:638:25:1007:-79.6266,0,-46.3709	0/1:18:9:360:9:366:-28.1947,0,-27.6572	./.:9:1:41:8:310:-25.7458,0,-1.2629	./.:3:2:71:1:41:-2.97903,0,-5.77923	./.:7:3:118:4:159:-12.5941,0,-8.85146	0/1:10:8:323:2:81:-4.62296,0,-26.6187	./.:1:0:0:1:36:-3.59815,-0.30092,0	1/1:19:0:0:19:761:-68.8097,-5.17691,0	0/1:24:10:401:14:557:-43.7742,0,-29.6837	1/1:19:0:0:19:735:-66.469,-5.17628,0	0/1:17:13:472:4:163:-10.1655,0,-38.0766	./.:9:4:149:5:201:-15.8238,0,-11.0931	0/1:16:14:563:2:82:-3.05691,0,-46.5978	0/1:14:8:321:6:245:-18.3734,0,-25.2629	./.:5:5:181:0:0:0,-1.38321,-16.6352	1/1:11:0:0:11:446:-40.4942,-3.0099,0	1/1:65:0:0:65:2595:-233.67,-17.6361,0	1/1:72:0:0:72:2841:-255.782,-19.5259,0	1/1:43:1:38:42:1684:-148.34,-8.25164,0	0/1:65:32:1263:33:1333:-102.389,0,-96.101	1/1:37:0:0:37:1484:-133.801,-10.0528,0	1/1:40:0:0:40:1621:-146.112,-10.8657,0	1/1:81:0:0:81:3214:-289.193,-21.8669,0	0/1:68:32:1269:36:1465:-113.448,0,-95.8144	1/1:132:0:0:132:5282:-475.193,-35.7784,0	1/1:116:0:0:116:4630:-416.542,-31.3999,0	1/1:51:0:0:51:2050:-184.677,-13.8451,0	0/1:50:21:837:29:1169:-91.7415,0,-61.8347	0/1:131:58:2320:73:2938:-228.797,0,-173.219	0/1:95:46:1793:49:1961:-150.776,0,-135.613	1/1:60:0:0:60:2412:-217.217,-16.2831,0	1/1:89:0:0:89:3564:-320.774,-24.1384,0	0/1:22:9:353:13:532:-42.0684,0,-25.9057
Contig_391	213	.	C	A	22129.5	.	AB=0.506587;ABP=3.63964;AC=52;AF=0.224138;AN=232;AO=846;CIGAR=1X;DP=3837;DPB=3837;DPRA=0.948493;EPP=1840.08;EPPR=6497.88;GTI=1;LEN=1;MEANALT=1;MQM=60;MQMR=60;NS=116;NUMALT=1;ODDS=2.69564;PAIRED=1;PAIREDR=0.999666;PAO=0;PQA=0;PQR=0;PRO=0;QA=30405;QR=108217;RO=2991;RPL=0;RPP=1840.08;RPPR=6497.88;RPR=846;RUN=1;SAF=0;SAP=1840.08;SAR=846;SRF=0;SRP=6497.88;SRR=2991;TYPE=snp;technology.Illumina=1	GT:DP:RO:QR:AO:QA:GL	0/1:48:22:779:26:926:-70.4596,0,-57.2053	0/0:29:29:1050:0:0:0,-7.88397,-94.8084	0/0:22:22:782:0:0:0,-5.98713,-70.6962	0/0:36:36:1315:0:0:0,-9.78002,-118.646	0/0:16:16:574:0:0:0,-4.36256,-51.9886	0/1:34:17:614:17:567:-41.931,0,-46.2434	0/1:13:9:321:4:148:-9.87538,0,-25.5694	0/1:27:11:387:16:557:-42.9668,0,-27.6373	0/0:57:57:2037:0:0:0,-15.4636,-183.582	0/1:13:7:250:6:222:-16.5875,0,-19.1295	0/1:59:32:1136:27:961:-70.6143,0,-86.3856	0/0:27:27:962:0:0:0,-7.34066,-86.8861	0/1:61:30:1052:31:1094:-82.0465,0,-78.2526	0/1:41:18:657:23:838:-64.4463,0,-48.1216	0/1:11:4:148:7:258:-20.431,0,-10.4368	0/0:29:29:1059:0:0:0,-7.88427,-95.6192	0/1:43:20:718:23:826:-62.8139,0,-53.0776	0/0:46:46:1689:0:0:0,-12.4887,-152.286	0/1:34:14:492:20:711:-54.9279,0,-35.1671	0/0:47:47:1692:0:0:0,-12.7574,-152.552	0/0:43:43:1530:0:0:0,-11.6738,-137.979	0/0:19:19:693:0:0:0,-5.17594,-62.6986	0/1:47:26:953:21:764:-56.1238,0,-73.1626	0/0:25:25:917:0:0:0,-6.80089,-82.8465	0/0:51:51:1835:0:0:0,-13.8394,-165.412	0/1:25:14:502:11:393:-28.7085,0,-38.5548	0/1:41:19:693:22:813:-62.1888,0,-51.3684	0/1:24:13:466:11:380:-27.8105,0,-35.5841	0/1:30:16:576:14:512:-38.0689,0,-43.8478	./.:4:4:146:0:0:0,-1.11344,-13.4973	0/0:74:74:2681:0:0:0,-20.0708,-241.513	0/1:85:42:1510:43:1552:-116.732,0,-112.968	0/1:47:23:838:24:882:-66.761,0,-62.7947	0/1:64:28:1000:36:1289:-98.7871,0,-72.7437	0/1:57:24:883:33:1210:-93.5802,0,-64.109	0/0:23:23:832:0:0:0,-6.25899,-75.1991	0/1:41:20:732:21:751:-56.6028,0,-54.8856	0/0:16:16:573:0:0:0,-4.36242,-51.8977	0/0:40:40:1457:0:0:0,-10.8634,-131.419	0/0:10:10:366:0:0:0,-2.73849,-33.2866	0/0:52:52:1898:0:0:0,-14.1135,-171.086	0/1:18:13:479:5:174:-10.8437,0,-38.4451	0/0:49:49:1770:0:0:0,-13.2999,-159.569	0/0:49:49:1780:0:0:0,-13.2995,-160.467	0/0:29:29:1037:0:0:0,-7.8835,-93.6369	0/0:82:82:2934:0:0:0,-22.2157,-264.246	0/0:56:56:2028:0:0:0,-15.195,-182.774	0/1:32:19:690:13:479:-34.537,0,-53.5809	0/1:36:16:579:20:722:-55.3639,0,-42.4617	0/0:21:21:772:0:0:0,-5.7178,-69.806	./.:4:4:152:0:0:0,-1.11354,-14.0486	0/0:32:32:1158:0:0:0,-8.69589,-104.521	0/0:28:28:1016:0:0:0,-7.61306,-91.7497	0/0:34:34:1212:0:0:0,-9.23445,-109.371	0/1:37:16:590:21:747:-57.3441,0,-43.1775	0/1:37:23:849:14:498:-34.8788,0,-66.5427	0/0:30:30:1089:0:0:0,-8.15482,-98.3164	0/1:24:9:310:15:545:-42.7198,0,-21.4859	0/0:54:54:1959:0:0:0,-14.6528,-176.568	0/0:41:41:1479:0:0:0,-11.1336,-133.396	0/1:18:9:331:9:329:-24.8701,0,-25.0508	./.:9:4:137:5:181:-14.0154,0,-10.0081	./.:3:2:71:1:37:-2.60865,0,-5.78079	./.:7:3:111:4:142:-11.05,0,-8.21652	0/0:10:10:362:0:0:0,-2.7383,-32.9232	./.:1:1:35:0:0:0,-0.300892,-3.49848	0/0:19:19:680:0:0:0,-5.17477,-61.5219	0/0:24:24:863:0:0:0,-6.52898,-77.9852	0/0:18:18:632:0:0:0,-4.90237,-57.1986	0/0:17:17:600:0:0:0,-4.63333,-54.3239	./.:9:4:140:5:153:-11.4662,0,-10.3024	0/0:15:15:555:0:0:0,-4.09282,-50.289	0/0:14:14:515:0:0:0,-3.82191,-46.69	./.:5:5:165:0:0:0,-1.3825,-15.1712	0/0:11:11:404:0:0:0,-3.00935,-36.7054	0/1:61:32:1147:29:1067:-79.5979,0,-86.8088	0/1:70:34:1239:36:1253:-93.9008,0,-92.7036	0/0:43:43:1559:0:0:0,-11.6756,-140.593	0/1:64:31:1131:33:1183:-89.2329,0,-84.5449	0/0:37:37:1348:0:0:0,-10.0508,-121.614	0/1:40:19:700:21:769:-58.4973,0,-52.2731	0/0:80:80:2921:0:0:0,-21.6968,-263.101	0/1:67:34:1245:33:1210:-90.8401,0,-93.9934	0/0:130:130:4724:0:0:0,-35.2373,-425.277	0/0:110:110:4010:0:0:0,-29.8209,-361.052	0/1:51:20:701:31:1130:-88.0874,0,-49.348	0/0:52:52:1852:0:0:0,-14.0451,-166.874	0/0:131:131:4762:0:0:0,-35.5073,-428.692	0/0:94:94:3370:0:0:0,-25.4823,-303.485	0/1:61:30:1091:31:1127:-85.0065,0,-81.7619	0/1:87:48:1752:39:1386:-101.238,0,-134.2	0/0:22:22:808:0:0:0,-5.98862,-73.0439
Contig_393	34	.	A	C	137465	.	AB=0.489015;ABP=5.58638;AC=172;AF=0.754386;AN=228;AO=4049;CIGAR=1X;DP=5311;DPB=5311;DPRA=0;EPP=8596.66;EPPR=2680.77;GTI=1;LEN=1;MEANALT=1.00885;MQM=60;MQMR=60;NS=114;NUMALT=1;ODDS=3.29026;PAIRED=0.999753;PAIREDR=1;PAO=0;PQA=0;PQR=0;PRO=0;QA=161046;QR=50475;RO=1261;RPL=23;RPP=8596.66;RPPR=2680.77;RPR=4026;RUN=1;SAF=4049;SAP=8795.3;SAR=0;SRF=1261;SRP=2741.24;SRR=0;TYPE=snp;technology.Illumina=1	GT:DP:RO:QR:AO:QA:GL	1/1:44:0:0:44:1750:-157.704,-11.947,0	0/1:26:17:673:9:354:-24.8887,0,-53.6877	0/1:33:17:688:16:631:-47.9525,0,-53.0827	1/1:65:0:0:65:2597:-233.847,-17.6367,0	0/1:12:9:349:3:120:-7.60696,0,-28.3873	0/1:32:16:646:16:637:-48.7636,0,-49.5714	1/1:14:0:0:14:564:-51.1009,-3.82253,0	0/1:16:9:353:7:286:-21.5206,0,-27.5902	1/1:47:0:0:47:1846:-166.341,-12.7594,0	1/1:21:0:0:21:818:-73.8661,-5.66595,0	1/1:61:0:0:61:2453:-220.903,-16.554,0	0/1:42:22:851:20:776:-58.5918,0,-65.2951	0/1:48:23:929:25:1006:-77.6068,0,-70.6668	1/1:35:0:0:35:1410:-127.149,-9.51117,0	0/1:18:11:445:7:284:-20.7797,0,-35.3419	0/1:43:23:936:20:805:-60.8718,0,-72.6711	1/1:40:0:0:40:1616:-145.658,-10.8651,0	0/1:48:22:880:26:1046:-81.2127,0,-66.2545	1/1:57:0:0:57:2272:-204.642,-15.4702,0	1/1:69:0:0:69:2737:-246.349,-18.656,0	1/1:56:0:0:56:2253:-202.927,-15.1997,0	1/1:83:0:0:83:3313:-298.217,-22.5126,0	0/1:67:44:1769:23:922:-64.8418,0,-141.102	1/1:53:0:0:53:2130:-191.867,-14.3865,0	0/1:52:24:964:28:1103:-85.2561,0,-72.7264	0/1:21:13:519:8:285:-20.0409,0,-41.2367	0/1:23:8:319:15:604:-48.2966,0,-22.5561	1/1:28:0:0:28:1123:-101.348,-7.61472,0	1/1:34:0:0:34:1334:-120.319,-9.2388,0	0/1:52:26:1044:26:1039:-79.4833,0,-79.9313	0/1:97:49:1967:48:1881:-142.982,0,-150.765	1/1:67:0:0:67:2644:-238.079,-18.1777,0	1/1:62:0:0:62:2456:-221.158,-16.8114,0	0/1:88:41:1642:47:1840:-141.753,0,-123.928	1/1:74:0:0:73:2903:-261.36,-19.8035,0	1/1:62:0:0:62:2434:-219.188,-16.8106,0	1/1:39:0:0:39:1564:-140.992,-10.5946,0	1/1:40:0:0:40:1598:-143.981,-10.8131,0	0/1:34:17:690:17:678:-51.9066,0,-52.9845	1/1:48:0:0:48:1904:-171.556,-13.0313,0	1/1:53:0:0:53:2130:-191.865,-14.3868,0	1/1:23:0:0:23:926:-83.6414,-6.2605,0	1/1:58:0:0:58:2256:-203.116,-15.6675,0	1/1:59:0:0:59:2359:-212.46,-16.012,0	1/1:36:0:0:36:1419:-127.957,-9.78082,0	0/1:76:40:1578:36:1454:-110.272,0,-121.448	1/1:37:0:0:37:1473:-132.816,-10.0526,0	1/1:24:0:0:24:946:-85.4407,-6.53107,0	0/1:36:24:961:12:481:-33.5908,0,-76.8711	0/1:24:10:403:14:520:-40.433,0,-29.9156	0/1:87:44:1768:43:1713:-130.585,0,-135.538	1/1:22:0:0:22:875:-79.0423,-5.98481,0	1/1:81:0:0:81:3220:-289.795,-21.919,0	1/1:32:0:0:32:1260:-113.604,-8.64582,0	0/1:111:52:2079:59:2336:-180.11,0,-156.974	0/1:61:33:1314:28:1126:-84.8468,0,-101.78	0/1:42:26:1047:16:641:-46.3659,0,-82.9576	1/1:38:0:0:38:1522:-137.221,-10.3237,0	1/1:46:0:0:46:1802:-162.383,-12.4877,0	1/1:48:0:0:48:1927:-173.617,-13.032,0	1/1:58:0:0:58:2284:-205.704,-15.7284,0	0/1:33:19:756:14:553:-40.9131,0,-59.2194	0/1:25:12:484:13:524:-40.5103,0,-36.8988	1/1:55:0:0:55:2223:-200.227,-14.929,0	0/1:27:19:768:8:315:-21.0912,0,-61.975	0/1:21:7:281:14:558:-44.7018,0,-19.676	0/1:27:13:512:14:565:-43.6539,0,-38.8719	1/1:53:0:0:53:2135:-192.315,-14.3869,0	1/1:48:0:0:48:1907:-171.814,-13.0274,0	1/1:82:0:0:82:3241:-291.749,-22.2402,0	1/1:20:0:0:20:809:-73.1243,-5.44791,0	0/1:10:2:82:8:310:-25.4377,0,-4.71413	0/1:57:23:910:34:1340:-105.222,0,-66.4997	0/1:19:10:404:9:365:-27.8235,0,-31.3511	0/1:20:13:530:7:284:-20.2221,0,-42.4551	0/1:47:19:765:28:1121:-88.2489,0,-56.1685	0/1:66:43:1724:23:918:-64.7532,0,-137.329	1/1:57:0:0:57:2254:-202.99,-15.4449,0	0/1:79:36:1436:43:1736:-134.836,0,-107.839	1/1:61:0:0:61:2431:-218.929,-16.5534,0	0/1:56:23:923:33:1323:-103.966,0,-67.9326	0/1:101:56:2216:45:1791:-133.791,0,-172.043	1/1:56:0:0:56:2238:-201.572,-15.1977,0	0/1:170:80:3219:90:3596:-277.383,0,-243.472	1/1:107:2:73:105:4213:-372.53,-22.4413,0	0/1:48:20:795:28:1141:-89.7629,0,-58.5972	1/1:49:1:40:48:1895:-167.133,-9.69423,0	1/1:170:0:0:170:6689:-601.638,-46.0131,0	1/1:191:0:0:191:7537:-677.864,-51.6999,0	0/1:177:100:3986:77:3091:-230.049,0,-310.569	1/1:88:1:40:87:3414:-303.582,-20.1617,0	0/1:54:29:1156:25:997:-75.1535,0,-89.4802
Contig_404	10	.	A	T	46718.1	.	AB=0.493881;ABP=4.04664;AC=63;AF=0.269231;AN=234;AO=1577;CIGAR=1X;DP=6398;DPB=6398;DPRA=0.919283;EPP=3427.42;EPPR=10458.6;GTI=0;LEN=1;MEANALT=1.04839;MQM=60;MQMR=60;NS=117;NUMALT=1;ODDS=0.527799;PAIRED=0.998732;PAIREDR=0.999792;PAO=0;PQA=0;PQR=0;PRO=0;QA=62654;QR=192703;RO=4815;RPL=0;RPP=3427.42;RPPR=10458.6;RPR=1577;RUN=1;SAF=1577;SAP=3427.42;SAR=0;SRF=4815;SRP=10458.6;SRR=0;TYPE=snp;technology.Illumina=1	GT:DP:RO:QR:AO:QA:GL	0/0:80:79:3179:0:0:0,-21.4301,-286.165	0/1:60:29:1149:31:1241:-95.4862,0,-87.1944	0/0:37:37:1478:0:0:0,-10.0526,-133.262	0/0:107:107:4249:0:0:0,-29.0116,-382.355	0/1:34:12:485:22:875:-69.6762,0,-34.4981	0/1:69:31:1238:38:1495:-115.888,0,-92.7442	0/1:27:12:487:15:608:-47.5326,0,-36.6108	0/1:44:19:768:25:979:-76.2921,0,-57.259	0/1:138:76:3049:62:2465:-184.365,0,-236.889	0/1:31:12:474:19:745:-58.7811,0,-34.3461	0/1:195:97:3877:98:3834:-292.03,0,-295.898	0/0:57:57:2261:0:0:0,-15.4687,-203.646	0/1:89:52:2050:37:1446:-106.017,0,-160.385	0/0:97:97:3877:0:0:0,-26.3056,-348.921	0/1:23:13:521:10:383:-28.337,0,-40.8006	0/0:95:95:3816:0:0:0,-25.764,-343.425	0/0:93:93:3733:0:0:0,-25.222,-335.968	0/0:142:142:5704:0:0:0,-38.4956,-513.143	0/0:134:133:5380:0:0:0,-36.0582,-484	0/1:173:78:3087:95:3832:-297.794,0,-230.79	0/1:120:80:3212:40:1593:-110.797,0,-256.463	0/1:200:116:4627:84:3337:-245.936,0,-361.957	0/1:127:70:2814:57:2274:-170.161,0,-218.74	0/1:132:69:2767:63:2512:-190.223,0,-213.154	0/0:74:74:2975:0:0:0,-20.0757,-267.83	0/1:66:31:1220:35:1399:-108.108,0,-91.9419	0/0:100:100:4014:0:0:0,-27.1183,-361.222	0/0:83:83:3358:0:0:0,-22.5138,-302.244	0/0:108:108:4348:0:0:0,-29.2852,-391.239	0/0:167:167:6687:0:0:0,-45.2659,-601.496	0/1:109:65:2585:43:1699:-123.647,0,-203.326	0/1:72:32:1285:40:1582:-122.906,0,-96.1509	0/0:43:43:1745:0:0:0,-11.6784,-157.257	0/0:99:99:3942:0:0:0,-26.846,-354.758	0/0:51:51:2048:0:0:0,-13.8453,-184.501	0/0:75:75:3008:0:0:0,-20.3418,-270.781	0/1:36:14:564:22:881:-69.657,0,-41.0724	0/1:26:11:435:15:575:-44.846,0,-32.2007	0/1:20:10:405:10:407:-31.3386,0,-31.1579	0/1:34:15:608:19:759:-59.2137,0,-45.5891	0/0:71:71:2841:0:0:0,-19.2619,-255.777	0/0:24:24:948:0:0:0,-6.52651,-85.6074	0/1:49:28:1128:21:847:-63.007,0,-88.3216	0/1:30:17:681:13:509:-37.7773,0,-53.2887	0/0:33:33:1314:0:0:0,-8.96906,-118.521	0/0:85:85:3425:0:0:0,-23.0553,-308.273	0/0:41:41:1639:0:0:0,-11.1361,-147.733	0/0:31:31:1251:0:0:0,-8.42765,-112.855	0/0:51:51:2054:0:0:0,-13.8441,-185.03	./.:7:4:155:3:120:-9.03263,0,-12.2293	0/0:105:105:4207:0:0:0,-28.4682,-378.565	0/1:20:17:680:3:117:-5.13016,0,-56.0188	0/0:64:63:2520:0:0:0,-17.0956,-226.93	0/0:55:55:2195:0:0:0,-14.9281,-197.711	0/0:105:105:4116:0:0:0,-28.4212,-370.34	0/1:56:25:1018:31:1220:-94.6887,0,-76.485	0/1:33:16:649:17:652:-49.8504,0,-49.5644	0/1:35:19:758:16:634:-47.6664,0,-58.846	0/0:46:46:1842:0:0:0,-12.4905,-165.98	0/1:61:31:1241:30:1204:-91.8748,0,-95.2053	0/0:56:56:2260:0:0:0,-15.1998,-203.551	0/1:33:11:430:22:874:-69.8589,0,-29.82	0/1:54:31:1243:23:901:-66.5128,0,-97.3071	0/1:45:21:846:24:971:-75.2784,0,-64.0143	0/1:48:22:882:26:1018:-78.6944,0,-66.4329	0/0:54:54:2162:0:0:0,-14.6503,-194.732	0/1:24:10:408:14:550:-43.1418,0,-30.311	0/0:67:66:2608:1:39:0,-14.6651,-231.326	0/1:59:29:1150:30:1209:-92.8728,0,-87.5609	0/0:105:105:4169:0:0:0,-28.4717,-375.174	0/0:28:28:1131:0:0:0,-7.61488,-102.065	0/1:12:10:396:2:80:-3.97794,0,-32.6474	0/1:35:14:568:20:799:-62.8213,0,-41.983	0/1:24:16:645:8:324:-22.7266,0,-51.7162	0/0:26:26:1039:0:0:0,-7.07287,-93.7984	0/1:22:14:569:8:327:-23.5499,0,-45.414	0/0:44:44:1764:0:0:0,-11.9487,-158.966	0/1:45:18:706:27:1081:-85.1906,0,-51.4067	0/1:48:23:921:25:985:-75.7257,0,-69.9493	0/0:51:51:2036:0:0:0,-13.844,-183.416	0/1:34:19:762:14:554:-41.0015,0,-59.76	0/1:43:21:851:22:888:-68.3499,0,-65.0116	0/1:39:21:842:18:724:-54.6708,0,-65.3114	0/1:166:69:2752:97:3845:-300.894,0,-202.55	0/0:79:79:3155:0:0:0,-21.4294,-284.012	0/1:15:7:279:8:327:-25.5155,0,-21.1737	0/0:22:22:869:0:0:0,-5.98183,-78.5001	0/1:40:22:885:18:723:-54.3052,0,-68.9095	0/1:53:18:727:35:1415:-113.072,0,-51.0997	0/0:80:80:3209:0:0:0,-21.7001,-288.858	0/0:31:31:1208:0:0:0,-8.42501,-108.985	0/1:108:42:1690:66:2587:-203.52,0,-122.827
Contig_404	33	.	A	G	166107	.	AB=0.507153;ABP=4.31496;AC=179;AF=0.764957;AN=234;AO=4937;CIGAR=1X;DP=6395;DPB=6395;DPRA=27.787;EPP=10567.8;EPPR=3108.43;GTI=0;LEN=1;MEANALT=1.03478;MQM=60;MQMR=60;NS=117;NUMALT=1;ODDS=4.03748;PAIRED=0.999392;PAIREDR=1;PAO=0;PQA=0;PQR=0;PRO=0;QA=194489;QR=56186;RO=1454;RPL=18;RPP=10567.8;RPPR=3108.43;RPR=4919;RUN=1;SAF=4937;SAP=10723.6;SAR=0;SRF=1454;SRP=3160.33;SRR=0;TYPE=snp;technology.Illumina=1	GT:DP:RO:QR:AO:QA:GL	1/1:80:0:0:80:3185:-286.718,-21.7002,0	0/1:60:29:1095:31:1218:-93.4711,0,-82.3568	0/1:37:21:806:16:625:-46.3089,0,-62.6303	1/1:107:0:0:107:4221:-379.846,-29.0074,0	1/1:34:0:0:34:1325:-119.502,-9.23489,0	1/1:69:0:0:69:2669:-240.255,-18.6424,0	0/1:27:12:466:15:601:-46.9053,0,-34.7234	1/1:44:0:0:44:1711:-154.204,-11.9457,0	0/1:138:76:2962:62:2420:-180.343,0,-229.105	0/1:31:12:462:19:732:-57.6151,0,-33.2662	1/1:195:0:0:195:7611:-684.457,-52.7052,0	0/1:57:32:1229:25:983:-73.0713,0,-95.2439	0/1:89:51:1983:38:1511:-111.866,0,-154.375	0/1:97:54:2072:43:1684:-125.268,0,-160.215	0/1:23:13:508:10:376:-27.7048,0,-39.6474	1/1:95:0:0:95:3777:-339.935,-25.7633,0	1/1:93:0:0:93:3633:-327,-25.2176,0	0/1:142:66:2522:75:2943:-226.612,0,-188.761	1/1:134:1:38:133:5289:-472.436,-32.9053,0	0/1:173:78:2986:95:3807:-295.565,0,-221.753	1/1:120:0:0:120:4735:-426.003,-32.4816,0	0/1:200:116:4499:83:3282:-241.287,0,-350.787	0/1:127:70:2723:57:2245:-167.567,0,-210.603	0/1:132:69:2682:63:2498:-188.965,0,-205.551	0/1:73:30:1154:43:1701:-133.349,0,-84.1145	1/1:66:0:0:66:2624:-236.281,-17.9071,0	0/1:99:50:1935:49:1950:-148.657,0,-147.322	1/1:83:0:0:83:3323:-299.109,-22.5126,0	1/1:108:0:0:108:4303:-387.219,-29.2849,0	1/1:167:0:0:167:6497:-584.265,-45.08,0	1/1:109:0:0:109:4275:-384.701,-29.544,0	0/1:72:32:1268:39:1541:-119.489,0,-94.9117	0/1:43:19:730:24:972:-75.9207,0,-54.1285	1/1:99:0:0:99:3851:-346.568,-26.8175,0	0/1:51:29:1126:22:885:-65.8845,0,-87.6127	0/1:75:35:1363:40:1574:-121.367,0,-102.382	1/1:36:0:0:36:1413:-127.411,-9.77674,0	0/1:26:11:412:15:561:-43.5858,0,-30.129	0/1:20:10:401:10:406:-31.2492,0,-30.8006	1/1:34:0:0:34:1351:-121.849,-9.24001,0	1/1:71:0:0:71:2748:-247.364,-19.2017,0	1/1:24:0:0:24:942:-85.0738,-6.52974,0	0/1:49:28:1078:21:829:-61.3958,0,-83.8434	1/1:30:0:0:30:1138:-102.638,-8.10275,0	0/1:33:14:509:19:747:-58.4644,0,-36.9498	0/1:85:38:1514:47:1838:-142.397,0,-113.233	0/1:41:20:769:21:826:-63.322,0,-58.1966	1/1:31:0:0:31:1239:-111.777,-8.42741,0	0/1:51:22:861:29:1156:-90.2996,0,-63.7382	./.:7:4:137:3:114:-8.49767,0,-10.5863	1/1:105:0:0:105:4154:-373.828,-28.4704,0	1/1:20:0:0:20:789:-71.3264,-5.44755,0	0/1:64:29:1113:35:1373:-106.28,0,-82.8891	1/1:55:0:0:55:2174:-195.838,-14.9281,0	1/1:105:0:0:105:4147:-373.203,-28.4708,0	1/1:56:0:0:56:2134:-192.097,-15.073,0	0/1:33:16:623:17:662:-50.7484,0,-47.2363	0/1:35:19:733:16:642:-48.3829,0,-56.6071	1/1:46:0:0:46:1825:-164.459,-12.4903,0	1/1:61:0:0:61:2430:-218.842,-16.5531,0	0/1:56:17:681:39:1548:-124.236,0,-46.1428	0/1:33:11:414:22:860:-68.6001,0,-28.3905	1/1:54:0:0:54:2119:-190.899,-14.6571,0	1/1:45:0:0:45:1806:-162.748,-12.22,0	1/1:48:0:0:48:1867:-168.238,-13.03,0	0/1:54:34:1339:20:811:-58.3914,0,-105.972	1/1:24:0:0:24:949:-85.7084,-6.53097,0	0/1:67:29:1126:38:1484:-115.473,0,-83.2191	1/1:59:0:0:59:2309:-207.97,-16.0066,0	0/1:105:50:1907:55:2138:-163.959,0,-143.175	0/1:28:18:711:10:390:-27.5825,0,-56.5608	1/1:12:0:0:12:453:-41.1033,-3.27887,0	0/1:35:14:559:21:842:-66.4208,0,-40.9031	1/1:24:0:0:24:952:-85.9763,-6.53088,0	1/1:26:0:0:26:1040:-93.8846,-7.07277,0	1/1:22:2:54:20:799:-67.3172,-1.10755,0	1/1:44:0:0:44:1719:-154.925,-11.9464,0	0/1:45:17:647:28:1089:-85.9325,0,-46.1008	1/1:48:0:0:48:1830:-164.842,-12.969,0	0/1:51:26:1001:25:985:-74.902,0,-76.3555	1/1:34:0:0:34:1340:-120.861,-9.23936,0	0/1:43:21:828:22:873:-67.0064,0,-62.956	1/1:39:1:34:37:1474:-129.83,-7.25571,0	1/1:165:0:0:165:6474:-582.345,-44.669,0	1/1:79:0:0:79:3141:-282.764,-21.4287,0	1/1:15:0:0:15:590:-53.4337,-4.09302,0	0/1:22:11:431:11:434:-33.2246,0,-32.9572	0/1:40:22:860:18:708:-52.9615,0,-66.6685	1/1:53:0:0:53:2097:-188.841,-14.3331,0	1/1:80:1:40:79:3152:-280.138,-18.0983,0	0/1:31:14:528:17:661:-51.2152,0,-39.2165	1/1:108:0:0:108:4265:-383.818,-29.284,0
Contig_404	274	.	G	A	34199.2	.	AB=0.492283;ABP=4.619;AC=63;AF=0.269231;AN=234;AO=1539;CIGAR=1X;DP=6277;DPB=6277;DPRA=0.914944;EPP=2973.65;EPPR=9132.78;GTI=2;LEN=1;MEANALT=1.08065;MQM=60;MQMR=60;NS=117;NUMALT=1;ODDS=0.338414;PAIRED=1;PAIREDR=1;PAO=0;PQA=0;PQR=0;PRO=0;QA=48467;QR=168615;RO=4729;RPL=1495;RPP=2973.65;RPPR=9132.78;RPR=44;RUN=1;SAF=0;SAP=3344.91;SAR=1539;SRF=0;SRP=10271.9;SRR=4729;TYPE=snp;technology.Illumina=1	GT:DP:RO:QR:AO:QA:GL	0/0:77:77:2767:0:0:0,-20.8776,-249.241	0/1:59:29:1037:30:952:-69.8039,0,-77.4588	0/0:37:37:1318:0:0:0,-10.0485,-118.908	0/0:106:106:3721:0:0:0,-28.7056,-335.029	0/1:34:12:422:22:695:-53.4944,0,-28.8849	0/1:67:30:1062:37:1182:-88.3714,0,-77.6384	0/1:26:11:403:15:473:-35.667,0,-29.337	0/1:44:19:686:25:764:-56.9652,0,-50.0398	0/1:135:75:2678:59:1836:-129.013,0,-204.901	0/1:30:12:418:18:587:-44.8687,0,-29.5857	0/1:185:92:3302:90:2815:-204.106,0,-247.952	0/0:56:56:1977:0:0:0,-15.1765,-178.164	0/1:86:51:1813:35:1097:-75.5023,0,-140.126	0/0:96:96:3368:0:0:0,-25.8935,-303.171	0/1:23:13:473:10:315:-22.2182,0,-36.4981	0/0:95:95:3313:0:0:0,-25.5099,-298.105	0/0:92:92:3298:0:0:0,-24.8318,-296.894	0/0:141:141:5047:0:0:0,-38.202,-454.315	0/0:131:131:4740:0:0:0,-35.5047,-426.713	0/1:170:76:2714:94:2986:-222.864,0,-198.328	0/1:117:78:2776:39:1291:-84.56,0,-218.228	0/1:198:115:4076:82:2629:-183.294,0,-313.494	0/1:126:70:2541:56:1821:-129.818,0,-194.737	0/1:131:68:2442:63:1954:-140.444,0,-184.524	0/0:74:74:2650:0:0:0,-20.0609,-238.711	0/1:66:31:1083:34:1133:-84.4856,0,-79.9815	0/0:98:98:3501:0:0:0,-26.5511,-315.249	0/0:83:83:3020:0:0:0,-22.5091,-272.008	0/0:107:107:3855:0:0:0,-29.0061,-347.114	0/0:165:165:5884:0:0:0,-44.5673,-529.469	0/1:102:62:2241:40:1200:-80.4198,0,-174.544	0/1:69:32:1159:37:1226:-91.7563,0,-85.7102	0/0:42:42:1516:0:0:0,-11.4003,-136.716	0/0:96:96:3429:0:0:0,-26.022,-308.79	0/0:50:50:1797:0:0:0,-13.5705,-161.999	0/0:74:74:2662:0:0:0,-20.0653,-239.797	0/1:35:14:489:21:676:-51.5027,0,-34.6274	0/1:25:11:374:14:381:-27.636,0,-27.1486	0/1:20:10:359:10:310:-22.5978,0,-27.0591	0/1:33:15:548:18:595:-44.7417,0,-40.494	0/0:70:70:2483:0:0:0,-18.8693,-223.58	0/0:23:22:786:0:0:0,-5.98694,-71.056	0/1:48:27:974:21:643:-44.9575,0,-74.7955	0/1:29:17:595:12:371:-25.6245,0,-45.8531	0/0:32:32:1138:0:0:0,-8.6945,-102.718	0/0:84:84:3004:0:0:0,-22.7586,-270.544	0/0:39:39:1390:0:0:0,-10.5907,-125.386	0/0:30:30:1089:0:0:0,-8.15457,-98.3158	0/0:49:49:1769:0:0:0,-13.2984,-159.476	./.:7:4:141:3:75:-4.9296,0,-10.9919	0/0:101:101:3615:0:0:0,-27.3601,-325.498	0/1:19:16:582:3:97:-3.60228,0,-47.4805	0/0:64:64:2304:0:0:0,-17.362,-207.604	0/0:55:55:1952:0:0:0,-14.9213,-175.934	0/0:104:103:3648:0:0:0,-27.9112,-328.479	0/1:56:25:869:31:955:-71.0145,0,-63.2525	0/1:32:16:584:16:474:-34.0989,0,-44.1336	0/1:35:19:646:16:516:-37.0718,0,-48.7926	0/0:46:46:1663:0:0:0,-12.4864,-149.943	0/1:61:31:1106:30:951:-69.1684,0,-83.1315	0/0:56:56:1994:0:0:0,-15.1847,-179.701	0/1:33:11:369:22:708:-54.9508,0,-24.3462	0/1:54:31:1072:23:672:-45.9389,0,-82.1049	0/1:44:20:736:24:763:-56.8734,0,-54.4281	0/1:46:21:761:25:735:-53.8042,0,-56.1745	0/0:54:54:1963:0:0:0,-14.6506,-176.925	0/1:23:9:333:14:457:-35.0552,0,-23.8398	0/0:59:58:2061:1:11:0,-14.9031,-184.662	0/1:59:29:981:30:937:-68.5995,0,-72.4185	0/0:103:103:3598:0:0:0,-27.7389,-323.804	0/0:28:28:1026:0:0:0,-7.61363,-92.6522	0/0:12:10:351:2:38:-0.171896,0,-28.6196	0/1:35:14:514:21:667:-50.6885,0,-36.988	0/1:24:16:567:8:246:-15.7073,0,-44.7148	0/0:26:26:935:0:0:0,-7.06801,-84.457	0/1:22:14:501:8:243:-15.9845,0,-39.3376	0/0:44:44:1523:0:0:0,-11.8264,-137.221	0/1:43:16:540:26:766:-57.7141,0,-37.3196	0/1:47:23:813:24:720:-52.1788,0,-60.5598	0/0:48:48:1724:0:0:0,-13.0139,-155.413	0/1:32:19:647:13:430:-30.1308,0,-49.7091	0/1:43:21:759:22:710:-52.3654,0,-56.78	0/1:39:21:747:18:557:-39.6647,0,-56.8316	0/1:164:69:2384:95:2943:-220.652,0,-170.451	0/0:73:73:2593:0:0:0,-19.6805,-233.471	0/1:15:7:247:8:277:-21.0117,0,-18.2916	0/0:21:21:771:0:0:0,-5.71778,-69.716	0/1:40:22:795:18:583:-41.7314,0,-60.8776	0/1:53:18:647:35:1163:-90.4679,0,-43.9413	0/0:79:79:2823:0:0:0,-21.3907,-254.249	0/0:31:31:1087:0:0:0,-8.42304,-98.1265	0/1:107:41:1492:66:2100:-160.117,0,-105.422
Contig_448	267	.	G	T	74914.9	.	AB=0.501547;ABP=3.1245;AC=66;AF=0.284483;AN=232;AO=2757;CIGAR=1X;DP=8449;DPB=8449;DPRA=1.46295;EPP=5981.08;EPPR=12317.4;GTI=1;LEN=1;MEANALT=1.0597;MQM=59.9993;MQMR=60;NS=116;NUMALT=1;ODDS=3.93977;PAIRED=0.999637;PAIREDR=1;PAO=0;PQA=0;PQR=0;PRO=0;QA=100752;QR=210621;RO=5683;RPL=1;RPP=5981.08;RPPR=12317.4;RPR=2756;RUN=1;SAF=0;SAP=5989.76;SAR=2757;SRF=0;SRP=12343.5;SRR=5683;TYPE=snp;technology.Illumina=1	GT:DP:RO:QR:AO:QA:GL	0/1:134:75:2798:59:2182:-160.161,0,-215.56	0/0:90:90:3419:0:0:0,-24.4048,-307.822	0/1:93:58:2131:35:1271:-89.2453,0,-166.663	0/1:172:82:3050:90:3266:-247.329,0,-227.889	0/1:52:22:796:30:1115:-86.3997,0,-57.622	0/1:102:52:1921:50:1828:-136.958,0,-145.283	0/1:70:37:1405:33:1230:-91.7974,0,-107.554	0/1:96:50:1865:46:1655:-123.007,0,-141.877	0/1:194:83:3076:111:4128:-318.898,0,-224.204	0/1:58:25:936:33:1217:-93.9178,0,-68.5947	0/1:224:113:4066:111:4126:-310.755,0,-305.145	0/1:93:43:1616:50:1819:-138.567,0,-120.308	0/0:199:199:7370:0:0:0,-53.8234,-663.044	0/1:138:73:2759:65:2296:-169.252,0,-211.034	0/1:62:32:1195:30:1100:-82.2861,0,-90.8351	0/1:131:88:3269:43:1598:-108.325,0,-258.725	0/1:144:59:2181:85:3176:-246.82,0,-157.325	0/1:193:106:3925:87:3188:-234.641,0,-300.942	0/0:201:200:7428:0:0:0,-54.0544,-668.209	0/1:247:125:4623:122:4430:-331.69,0,-349.109	0/1:198:106:3953:92:3397:-252.061,0,-302.023	0/0:74:74:2723:0:0:0,-20.0643,-245.244	0/1:202:104:3828:97:3543:-264.491,0,-289.98	0/0:104:104:3880:0:0:0,-28.1608,-349.245	0/0:131:130:4809:0:0:0,-35.1481,-432.743	0/1:97:49:1858:48:1783:-134.238,0,-140.965	0/0:107:107:4010:0:0:0,-29.0044,-360.973	0/0:92:92:3382:0:0:0,-24.9363,-304.498	0/0:85:85:3152:0:0:0,-23.0298,-283.81	0/0:40:40:1500:0:0:0,-10.8617,-135.261	0/0:120:119:4361:0:0:0,-32.2482,-392.537	0/1:86:29:1095:57:2058:-162.001,0,-75.3533	0/1:98:51:1799:47:1762:-132.153,0,-135.409	0/1:141:59:2208:82:2970:-229.11,0,-160.567	0/1:111:37:1402:74:2731:-215.755,0,-96.1153	0/0:35:35:1322:0:0:0,-9.50987,-119.262	0/0:66:66:2508:0:0:0,-17.9047,-225.907	0/1:41:22:832:19:685:-50.6389,0,-63.9004	0/1:44:29:1073:15:537:-36.4738,0,-84.7897	0/1:17:6:207:11:419:-33.2938,0,-14.1061	0/0:138:137:5145:1:8:0,-36.6674,-462.362	0/0:20:20:774:0:0:0,-5.44751,-69.9838	0/1:75:51:1856:24:845:-55.8381,0,-146.823	0/0:92:92:3372:0:0:0,-24.8891,-303.558	0/1:45:17:635:28:1030:-80.6398,0,-45.0452	0/1:194:105:3916:89:3181:-233.702,0,-299.924	0/0:89:89:3279:0:0:0,-24.1196,-295.237	0/1:62:36:1336:26:941:-67.9708,0,-103.54	0/0:95:95:3500:0:0:0,-25.6879,-315.054	0/0:45:45:1613:0:0:0,-12.1482,-145.358	./.:.:.:.:.:.:.	0/0:64:64:2371:0:0:0,-17.3566,-213.582	0/1:72:39:1446:33:1195:-88.1163,0,-110.704	0/0:33:33:1250:0:0:0,-8.95287,-112.763	0/0:79:79:2884:0:0:0,-21.4075,-259.718	0/1:61:27:1006:34:1220:-93.438,0,-74.1437	0/0:52:52:1828:0:0:0,-14.0364,-164.675	0/0:51:51:1904:0:0:0,-13.8408,-171.594	0/0:86:86:3126:0:0:0,-23.3124,-281.495	0/1:80:38:1371:41:1507:-114.297,0,-102.113	0/1:17:14:510:3:101:-4.51029,0,-41.5324	./.:4:4:156:0:0:0,-1.11359,-14.4161	./.:3:3:98:0:0:0,-0.837656,-9.13409	0/1:18:9:341:9:329:-24.8664,0,-25.9504	0/0:11:11:394:0:0:0,-3.00704,-35.7887	0/0:14:14:517:0:0:0,-3.82173,-46.8663	0/1:22:12:455:10:370:-27.4544,0,-35.1362	0/0:42:41:1491:0:0:0,-11.1126,-134.434	0/0:32:32:1208:0:0:0,-8.69506,-108.998	0/1:30:20:747:10:371:-25.3353,0,-59.2729	0/0:15:15:556:0:0:0,-4.09229,-50.3717	0/1:28:24:900:4:126:-3.76945,0,-73.6387	0/1:26:11:422:15:547:-42.337,0,-31.0397	0/1:14:5:181:9:340:-26.9984,0,-12.5826	0/1:18:8:305:10:346:-26.4051,0,-22.695	0/0:84:84:3136:0:0:0,-22.7577,-282.357	0/0:84:84:3139:0:0:0,-22.78,-282.665	0/1:64:31:1137:33:1183:-89.2264,0,-85.0717	0/1:116:48:1748:68:2444:-188.732,0,-125.9	0/1:68:39:1451:29:1037:-74.9698,0,-112.274	0/1:80:36:1311:43:1553:-118.512,0,-96.7064	0/1:162:77:2826:85:3140:-238.746,0,-210.419	0/1:133:72:2660:61:2185:-160.652,0,-203.505	0/0:221:221:8080:0:0:0,-59.7847,-726.934	0/1:189:91:3458:98:3603:-273.01,0,-259.93	0/1:37:19:704:18:641:-47.7706,0,-53.4661	0/0:31:31:1176:0:0:0,-8.42625,-106.131	0/1:112:44:1578:68:2496:-194.424,0,-111.695	0/1:60:30:1099:30:1096:-82.4695,0,-82.7926	0/1:45:22:814:23:840:-63.5132,0,-61.1684	0/0:91:90:3401:0:0:0,-24.4064,-306.221	0/1:51:23:889:28:1012:-77.3743,0,-66.2677
Contig_460	215	.	G	T	61590.7	.	AB=0.498439;ABP=3.11198;AC=59;AF=0.25431;AN=232;AO=2406;CIGAR=1X;DP=9812;DPB=9812;DPRA=1.01349;EPP=5227.57;EPPR=16069.7;GTI=0;LEN=1;MEANALT=1.03333;MQM=60;MQMR=60;NS=116;NUMALT=1;ODDS=1.31467;PAIRED=1;PAIREDR=1;PAO=0;PQA=0;PQR=0;PRO=0;QA=84062;QR=258013;RO=7399;RPL=0;RPP=5227.57;RPPR=16069.7;RPR=2406;RUN=1;SAF=0;SAP=5227.57;SAR=2406;SRF=0;SRP=16069.7;SRR=7399;TYPE=snp;technology.Illumina=1	GT:DP:RO:QR:AO:QA:GL	0/1:92:52:1806:40:1399:-101.062,0,-137.719	0/1:103:61:2150:42:1489:-106.168,0,-165.695	0/1:96:50:1755:46:1624:-120.233,0,-132.033	0/1:146:71:2458:75:2597:-194.319,0,-181.734	0/0:29:29:1024:0:0:0,-7.88325,-92.4682	0/1:96:46:1578:50:1736:-130.327,0,-116.102	0/0:55:55:1899:0:0:0,-14.8362,-171.088	0/0:55:55:1916:0:0:0,-14.9219,-172.707	0/1:176:84:2934:92:3216:-241.808,0,-216.412	0/0:70:70:2444:0:0:0,-18.9837,-220.204	0/1:200:120:4204:80:2807:-198.464,0,-324.206	0/0:49:49:1724:0:0:0,-13.2958,-155.432	0/0:143:143:4939:0:0:0,-38.7088,-444.6	0/0:140:140:4874:0:0:0,-37.9242,-438.783	0/0:44:44:1533:0:0:0,-11.9409,-138.249	0/0:168:168:5892:0:0:0,-45.5163,-530.371	0/0:109:109:3834:0:0:0,-29.5422,-345.239	0/0:163:163:5741:0:0:0,-44.1684,-516.793	0/0:189:186:6543:0:0:0,-50.3982,-588.944	0/1:203:92:3224:111:3860:-292.432,0,-235.187	0/1:175:74:2599:100:3514:-269.166,0,-186.801	0/0:238:238:8308:0:0:0,-64.4581,-747.695	0/0:161:161:5613:0:0:0,-43.6167,-505.272	0/1:138:67:2320:71:2413:-179.853,0,-171.566	0/1:104:55:1830:49:1725:-127.247,0,-136.613	0/0:81:81:2829:0:0:0,-21.8778,-254.75	0/1:116:68:2357:46:1603:-113.445,0,-181.343	0/1:96:55:1932:41:1433:-103.033,0,-147.972	0/0:110:110:3828:0:0:0,-29.8114,-344.701	0/0:198:198:6942:0:0:0,-53.559,-624.742	0/0:129:127:4420:2:71:0,-28.5674,-391.566	0/0:125:124:4316:0:0:0,-33.6021,-388.601	0/1:82:48:1696:34:1197:-85.589,0,-130.538	0/1:134:70:2403:64:2177:-159.778,0,-180.126	0/1:81:39:1372:42:1438:-107.575,0,-101.634	0/1:98:38:1334:60:2119:-164.265,0,-93.5716	0/0:64:64:2207:0:0:0,-17.3573,-198.883	0/1:30:14:460:16:541:-40.7038,0,-33.3828	0/1:51:24:833:27:937:-70.6345,0,-61.2607	0/0:71:71:2464:0:0:0,-19.2508,-221.998	0/0:86:86:3011:0:0:0,-23.3123,-271.206	0/0:26:26:923:0:0:0,-7.071,-83.3835	0/1:79:39:1339:40:1368:-101.901,0,-99.2114	0/1:111:54:1902:57:1993:-149.377,0,-141.186	0/1:56:30:1045:26:906:-66.4696,0,-79.0001	0/0:157:157:5497:0:0:0,-42.5359,-494.834	0/1:63:27:933:36:1260:-96.4579,0,-66.9917	0/0:54:54:1901:0:0:0,-14.6532,-171.361	0/0:62:62:2181:0:0:0,-16.819,-196.548	0/0:28:28:995:0:0:0,-7.6129,-89.8618	0/0:146:146:5072:0:0:0,-39.5596,-456.609	0/0:55:55:1929:0:0:0,-14.9233,-173.879	0/1:136:68:2360:68:2411:-180.205,0,-175.617	0/1:50:23:807:27:947:-71.8097,0,-59.1869	0/1:161:68:2353:93:3258:-249.663,0,-168.191	0/0:65:65:2276:0:0:0,-17.6314,-205.095	0/1:59:30:1053:29:1016:-75.5603,0,-78.9028	0/0:76:76:2616:0:0:0,-20.4907,-235.548	0/1:89:43:1496:46:1621:-121.957,0,-110.612	0/0:93:93:3221:0:0:0,-25.207,-290.096	0/0:113:113:3957:0:0:0,-30.6239,-356.307	0/0:91:91:3175:0:0:0,-24.6653,-285.958	0/0:83:83:2869:0:0:0,-22.4972,-258.428	0/1:103:54:1922:49:1701:-125.261,0,-145.162	0/0:70:70:2394:0:0:0,-18.9732,-215.693	0/1:71:33:1164:38:1330:-100.574,0,-85.6182	0/0:36:36:1245:0:0:0,-9.77691,-112.343	0/0:101:100:3445:1:34:0,-24.2225,-307.09	0/0:61:61:2099:0:0:0,-16.5213,-189.14	0/1:237:115:4011:122:4260:-319.214,0,-296.871	0/0:37:37:1293:0:0:0,-10.0248,-116.638	0/0:39:39:1332:0:0:0,-10.5824,-120.157	0/1:82:46:1580:36:1265:-91.7214,0,-120.093	0/1:66:32:1128:34:1205:-90.6771,0,-83.7389	0/0:47:47:1661:0:0:0,-12.7574,-149.77	0/1:42:17:605:25:897:-69.498,0,-43.163	0/0:70:70:2447:0:0:0,-18.9814,-220.47	0/0:66:65:2272:1:36:0,-14.6547,-201.48	0/0:85:85:3002:0:0:0,-23.0485,-270.404	0/1:64:37:1273:27:960:-69.1535,0,-97.3549	0/0:67:67:2334:0:0:0,-18.1663,-210.302	0/0:100:100:3525:0:0:0,-27.1101,-317.452	0/1:100:48:1652:52:1792:-134.28,0,-121.756	0/1:272:144:5021:128:4449:-326.707,0,-378.269	0/1:122:61:2115:61:2103:-156.296,0,-157.376	0/1:21:12:419:9:320:-23.2214,0,-32.1747	0/1:20:8:276:12:420:-32.5462,0,-19.5214	0/1:82:43:1463:39:1391:-103.153,0,-109.551	0/0:133:133:4624:0:0:0,-35.9535,-416.218	0/0:131:131:4531:0:0:0,-35.3047,-407.742	0/1:83:40:1399:43:1515:-113.964,0,-103.513	0/0:134:134:4696:0:0:0,-36.3119,-422.786
Contig_460	260	.	C	T	72764.9	.	AB=0.495021;ABP=4.06978;AC=59;AF=0.25431;AN=232;AO=2451;CIGAR=1X;DP=10078;DPB=10078;DPRA=1.07553;EPP=4858.29;EPPR=14544.8;GTI=0;LEN=1;MEANALT=1.09375;MQM=60;MQMR=60;NS=116;NUMALT=1;ODDS=1.6996;PAIRED=1;PAIREDR=1;PAO=0;PQA=0;PQR=0;PRO=0;QA=96954;QR=298321;RO=7619;RPL=2396;RPP=4858.29;RPPR=14544.8;RPR=55;RUN=1;SAF=0;SAP=5325.29;SAR=2451;SRF=0;SRP=16547.5;SRR=7619;TYPE=snp;technology.Illumina=1	GT:DP:RO:QR:AO:QA:GL	0/1:94:53:2027:41:1624:-120.686,0,-156.966	0/1:105:63:2480:42:1645:-119.572,0,-194.724	0/1:97:51:1985:46:1849:-140.164,0,-152.346	0/1:151:74:2882:76:3039:-232.791,0,-218.622	0/0:30:30:1186:0:0:0,-8.15543,-107.007	0/1:98:47:1812:51:2034:-156.48,0,-136.513	0/0:57:57:2254:0:0:0,-15.4696,-203.026	0/0:59:59:2257:0:0:0,-15.927,-203.2	0/1:180:87:3387:93:3708:-284.81,0,-255.891	0/0:71:71:2809:0:0:0,-19.2592,-252.908	0/1:204:122:4760:82:3260:-238.003,0,-372.864	0/0:50:50:1983:0:0:0,-13.5736,-178.663	0/0:149:149:5874:0:0:0,-40.3857,-528.443	0/0:141:141:5532:0:0:0,-38.1439,-497.621	0/0:45:45:1790:0:0:0,-12.2196,-161.313	0/0:174:174:6800:0:0:0,-47.1451,-611.695	0/0:109:109:4373:0:0:0,-29.5559,-393.498	0/0:169:169:6657:0:0:0,-45.7134,-598.719	0/0:196:196:7701:0:0:0,-53.1061,-692.677	0/1:212:97:3783:115:4538:-350.786,0,-282.82	0/1:178:76:2976:102:4047:-315.848,0,-219.456	0/0:243:243:9641:0:0:0,-65.8509,-867.08	0/0:163:163:6382:0:0:0,-44.1763,-574.128	0/1:143:71:2760:72:2824:-215.337,0,-209.54	0/1:107:55:2097:52:2078:-158.046,0,-159.715	0/0:82:82:3260:0:0:0,-22.2375,-293.441	0/1:118:71:2809:47:1857:-135.1,0,-220.765	0/1:98:56:2223:42:1659:-122.731,0,-173.491	0/0:112:112:4394:0:0:0,-30.2996,-395.335	0/0:202:202:7989:0:0:0,-54.7328,-718.557	0/0:135:133:5143:2:82:0,-29.2055,-455.364	0/0:136:135:5172:1:9:0,-35.9698,-464.504	0/1:84:49:1928:35:1396:-102.873,0,-150.774	0/1:135:70:2729:65:2547:-192.567,0,-208.954	0/1:85:42:1632:43:1629:-123.598,0,-123.856	0/1:99:39:1559:60:2410:-190.03,0,-113.457	0/0:67:67:2623:0:0:0,-18.1769,-236.198	0/1:30:14:548:16:617:-47.5229,0,-41.2897	0/1:53:24:927:29:1133:-87.6945,0,-69.1274	0/0:73:73:2833:0:0:0,-19.788,-255.06	0/0:87:87:3418:0:0:0,-23.5945,-307.669	0/0:29:29:1083:0:0:0,-7.80698,-97.6557	0/1:80:40:1568:40:1531:-116.189,0,-119.557	0/1:113:56:2204:57:2282:-174.711,0,-167.684	0/1:57:31:1224:26:1038:-78.019,0,-94.7819	0/0:162:161:6317:1:9:0,-43.0598,-567.45	0/1:66:29:1130:37:1464:-113.924,0,-83.8535	0/0:54:54:2167:0:0:0,-14.6579,-195.2	0/0:64:64:2522:0:0:0,-17.3654,-227.12	0/0:28:28:1096:0:0:0,-7.61226,-98.9174	0/0:149:149:5738:0:0:0,-40.3599,-516.215	0/0:57:56:2186:0:0:0,-15.1867,-196.892	0/1:141:70:2746:71:2825:-215.923,0,-208.846	0/1:50:23:914:27:1086:-84.2659,0,-68.7767	0/1:163:68:2646:95:3749:-293.083,0,-193.858	0/0:68:68:2653:0:0:0,-18.4477,-238.896	0/1:59:30:1191:29:1157:-88.1921,0,-91.2543	0/0:77:77:3063:0:0:0,-20.8872,-275.749	0/1:90:43:1714:47:1872:-144.079,0,-129.863	0/0:95:95:3680:0:0:0,-25.6838,-331.137	0/0:117:116:4491:1:18:0,-29.9617,-402.362	0/0:92:92:3619:0:0:0,-24.9498,-325.745	0/0:88:87:3387:1:18:0,-22.2184,-303.241	0/1:105:55:2193:50:1983:-149.976,0,-168.868	0/0:73:73:2814:0:0:0,-19.7911,-253.358	0/1:75:36:1344:39:1536:-118.089,0,-100.655	0/0:37:37:1447:0:0:0,-10.0512,-130.473	0/0:106:105:4090:1:38:0,-25.2907,-364.61	0/0:63:63:2449:0:0:0,-17.0883,-220.545	0/1:242:117:4573:125:4888:-374.179,0,-345.824	0/0:38:38:1492:0:0:0,-10.2561,-134.446	0/0:41:41:1531:0:0:0,-11.0625,-137.943	0/1:82:46:1766:36:1440:-107.394,0,-136.737	0/1:66:32:1281:34:1342:-102.933,0,-97.4418	0/0:49:49:1962:0:0:0,-13.303,-176.767	0/1:43:19:761:24:970:-75.7359,0,-56.9083	0/0:71:71:2777:0:0:0,-19.2581,-250.037	0/0:69:67:2653:1:40:0,-14.8474,-235.287	0/0:87:87:3439:0:0:0,-23.5931,-309.548	0/1:66:38:1486:27:1085:-80.0616,0,-116.187	0/0:70:70:2731:0:0:0,-18.9383,-245.851	0/0:101:101:3996:0:0:0,-27.3791,-359.617	0/1:101:50:1942:51:2016:-154.066,0,-147.388	0/1:280:149:5808:130:5127:-385.51,0,-446.755	0/1:124:62:2446:62:2419:-184.117,0,-186.463	0/1:22:13:502:9:366:-27.0747,0,-39.3716	0/1:21:10:389:10:399:-30.6207,0,-29.7226	0/1:83:44:1704:39:1582:-119.893,0,-130.885	0/0:137:137:5384:0:0:0,-37.0707,-484.325	0/0:136:136:5309:0:0:0,-36.8513,-477.642	0/1:85:43:1697:42:1659:-126.271,0,-129.712	0/0:138:138:5446:0:0:0,-37.387,-489.939
Contig_466	257	.	A	G	40392.8	.	AB=0.492654;ABP=4.57363;AC=57;AF=0.247826;AN=230;AO=1648;CIGAR=1X;DP=6723;DPB=6723;DPRA=1.07765;EPP=3581.6;EPPR=10992.8;GTI=2;LEN=1;MEANALT=1.14754;MQM=60;MQMR=60;NS=115;NUMALT=1;ODDS=2.01641;PAIRED=1;PAIREDR=1;PAO=0;PQA=0;PQR=0;PRO=0;QA=55827;QR=171255;RO=5061;RPL=0;RPP=3581.6;RPPR=10992.8;RPR=1648;RUN=1;SAF=0;SAP=3581.6;SAR=1648;SRF=0;SRP=10992.8;SRR=5061;TYPE=snp;technology.Illumina=1	GT:DP:RO:QR:AO:QA:GL	0/1:95:53:1767:42:1432:-103.317,0,-133.4	0/0:63:63:2111:0:0:0,-17.0784,-190.239	0/1:34:16:543:18:610:-45.8215,0,-39.7747	0/1:110:52:1766:58:1914:-142.551,0,-129.4	0/0:32:32:1062:0:0:0,-8.60626,-95.7845	0/1:92:42:1455:50:1609:-119.988,0,-106.292	0/0:41:41:1377:0:0:0,-11.0446,-124.129	0/1:34:17:579:17:578:-42.9326,0,-43.0239	0/0:154:154:5265:0:0:0,-41.7211,-473.988	0/0:35:35:1192:0:0:0,-9.50627,-107.577	0/1:155:84:2855:71:2430:-176.772,0,-215.033	0/0:59:59:1978:0:0:0,-15.9969,-178.277	0/1:98:47:1570:51:1753:-131.407,0,-114.837	0/1:94:51:1747:42:1415:-102.239,0,-132.228	0/1:32:17:584:15:520:-38.2477,0,-44.0258	0/0:84:84:2877:0:0:0,-22.7711,-259.161	0/0:102:102:3487:0:0:0,-27.6473,-314.043	0/0:163:163:5438:0:0:0,-43.9779,-489.373	0/0:168:167:5649:1:12:0,-44.4185,-507.465	0/0:170:170:5722:0:0:0,-45.9404,-514.989	0/1:151:82:2765:68:2308:-167.173,0,-208.375	0/1:196:85:2817:107:3614:-273.43,0,-201.566	0/1:124:54:1780:70:2383:-181.015,0,-126.68	0/0:138:138:4713:0:0:0,-37.3675,-424.307	0/1:79:42:1451:37:1246:-90.8314,0,-109.302	0/0:60:60:1988:0:0:0,-16.2363,-179.139	0/0:87:87:2912:0:0:0,-23.4907,-262.213	0/1:81:46:1566:34:1171:-83.8016,0,-119.387	0/1:73:37:1268:36:1234:-91.3904,0,-94.4491	0/0:164:164:5564:0:0:0,-44.3436,-500.803	0/0:108:107:3622:1:7:0,-28.6336,-325.63	0/1:64:32:1079:32:1114:-83.1177,0,-79.8774	0/1:72:34:1161:38:1285:-96.2576,0,-85.0848	0/0:105:105:3527:0:0:0,-28.4235,-317.601	0/1:71:38:1247:33:1121:-81.7586,0,-93.1208	0/1:59:41:1395:18:621:-39.9679,0,-109.73	0/0:31:31:1044:0:0:0,-8.42225,-94.2583	0/0:17:17:573:0:0:0,-4.63226,-51.8857	0/1:37:16:532:21:722:-55.1036,0,-37.9564	0/1:58:32:1082:26:860:-61.7838,0,-81.8804	0/0:37:37:1258:0:0:0,-10.0476,-113.513	0/0:20:20:680:0:0:0,-5.44526,-61.5158	0/1:59:23:776:36:1193:-91.5267,0,-54.0304	0/0:43:43:1461:0:0:0,-11.6692,-131.772	0/1:29:13:449:16:539:-40.7937,0,-32.6665	0/1:45:22:735:23:777:-57.8668,0,-54.0736	0/1:60:26:886:34:1143:-86.7459,0,-63.58	0/0:27:27:928:0:0:0,-7.34099,-83.8293	0/0:28:28:967:0:0:0,-7.612,-87.3388	0/0:10:10:336:0:0:0,-2.73745,-30.5643	0/1:107:56:1930:51:1730:-126.797,0,-144.809	0/0:27:27:884:0:0:0,-7.33212,-79.8486	0/0:72:72:2439:0:0:0,-19.4353,-219.667	0/0:23:23:798:0:0:0,-6.25827,-72.1365	0/0:131:131:4395:0:0:0,-35.4777,-395.705	0/1:42:16:547:26:869:-66.9819,0,-38.0242	0/1:41:19:642:22:759:-57.3385,0,-46.7806	0/0:35:35:1185:0:0:0,-9.50581,-106.945	0/0:44:44:1477:0:0:0,-11.9411,-133.211	0/1:54:19:650:35:1187:-92.3527,0,-43.9705	0/0:33:33:1131:0:0:0,-8.96535,-102.091	0/1:46:21:727:24:820:-61.737,0,-53.349	0/0:40:40:1358:0:0:0,-10.8572,-122.506	0/0:71:71:2428:0:0:0,-19.2544,-218.773	0/0:35:35:1204:0:0:0,-9.50728,-108.659	0/1:41:20:677:21:728:-54.5387,0,-49.9392	0/1:29:18:625:11:380:-26.4337,0,-48.5587	0/1:88:48:1652:40:1341:-96.9354,0,-124.957	0/0:63:63:2108:0:0:0,-16.9731,-189.861	0/0:141:141:4828:0:0:0,-38.2019,-434.676	0/0:14:13:446:0:0:0,-3.55018,-40.4668	0/0:11:11:380:0:0:0,-3.00876,-34.5314	0/0:41:41:1402:0:0:0,-11.131,-126.469	0/1:32:20:692:12:409:-28.228,0,-53.7754	0/1:27:16:551:11:376:-26.6246,0,-42.4327	0/1:27:15:495:11:362:-25.6405,0,-37.6578	0/0:47:47:1587:0:0:0,-12.7546,-143.11	0/0:23:20:679:2:69:-0.252145,0,-55.4073	0/0:71:71:2413:0:0:0,-19.1673,-217.332	0/1:40:16:539:24:808:-62.0336,0,-37.7663	0/1:50:33:1122:17:593:-39.8977,0,-87.5946	0/0:74:74:2506:0:0:0,-20.0632,-225.784	0/1:73:40:1341:33:1132:-82.2869,0,-101.028	0/1:172:89:2946:83:2821:-207.47,0,-218.612	0/0:97:96:3232:0:0:0,-26.009,-291.085	0/1:21:9:308:12:405:-30.9121,0,-22.1399	0/0:19:18:620:0:0:0,-4.90404,-56.1211	0/1:67:39:1332:28:963:-68.6099,0,-101.857	0/0:57:56:1937:1:7:0,-14.8334,-174.052	0/0:93:93:3115:0:0:0,-25.1177,-280.479	0/0:52:52:1798:0:0:0,-14.1108,-162.098	0/1:144:73:2482:71:2412:-178.165,0,-184.446
Contig_518	48	.	A	G	58860.6	.	AB=0.532757;ABP=38.5756;AC=54;AF=0.228814;AN=236;AO=2035;CIGAR=1X;DP=7085;DPB=7085;DPRA=1.60052;EPP=3932.53;EPPR=9733.14;GTI=1;LEN=1;MEANALT=1.03571;MQM=60;MQMR=60;NS=118;NUMALT=1;ODDS=3.29956;PAIRED=0.998526;PAIREDR=0.999406;PAO=0;PQA=0;PQR=0;PRO=0;QA=77812;QR=196816;RO=5048;RPL=58;RPP=3932.53;RPPR=9733.14;RPR=1977;RUN=1;SAF=2035;SAP=4421.96;SAR=0;SRF=5048;SRP=10964.6;SRR=0;TYPE=snp;technology.Illumina=1	GT:DP:RO:QR:AO:QA:GL	0/1:80:47:1855:33:1282:-93.7227,0,-145.299	0/0:76:76:2965:0:0:0,-20.6159,-266.97	0/0:59:59:2308:0:0:0,-16.0111,-207.894	0/0:116:116:4561:0:0:0,-31.4507,-410.441	0/1:25:9:358:16:628:-49.9048,0,-25.5272	0/1:93:36:1417:57:2200:-172.811,0,-102.338	0/0:16:16:623:0:0:0,-4.36406,-56.4057	0/1:49:21:809:28:1094:-85.2948,0,-59.5911	0/0:121:121:4743:0:0:0,-32.804,-426.811	0/0:39:39:1518:0:0:0,-10.594,-136.875	0/1:145:60:2333:85:3221:-250.529,0,-170.619	0/0:42:42:1644:0:0:0,-11.4065,-148.196	0/0:121:120:4669:1:39:0,-29.2811,-416.634	0/1:134:62:2395:72:2705:-207.097,0,-179.325	0/0:32:32:1240:0:0:0,-8.69649,-111.872	0/1:95:46:1831:49:1902:-145.441,0,-139.039	0/1:66:34:1313:32:1203:-90.4447,0,-100.432	0/1:120:62:2432:58:2227:-167.882,0,-186.322	0/1:135:68:2647:67:2564:-194.136,0,-201.579	0/1:172:87:3395:85:3245:-245.35,0,-258.857	0/1:189:99:3844:90:3396:-254.308,0,-294.661	0/1:140:74:2887:66:2566:-192.935,0,-221.858	0/0:115:115:4463:0:0:0,-31.1643,-401.618	0/1:110:56:2184:54:2082:-157.553,0,-166.775	0/1:74:36:1401:38:1465:-111.844,0,-106.076	0/0:54:54:2109:0:0:0,-14.6569,-190.006	0/1:70:23:885:46:1831:-146.15,0,-60.9815	0/0:71:71:2794:0:0:0,-19.2613,-251.579	0/1:101:42:1645:59:2271:-177.035,0,-120.676	0/0:67:67:2617:0:0:0,-18.1768,-235.672	0/1:165:85:3356:80:2985:-223.864,0,-257.299	0/0:97:97:3790:0:0:0,-26.3021,-341.13	0/0:95:95:3678:0:0:0,-25.7573,-331.071	0/0:121:121:4669:0:0:0,-32.7638,-420.113	0/0:102:102:4048:0:0:0,-27.6593,-364.307	0/0:61:61:2355:0:0:0,-16.5244,-212.079	0/0:46:46:1804:0:0:0,-12.4896,-162.579	0/1:25:10:404:15:575:-45.1283,0,-29.676	0/1:54:30:1169:24:933:-69.3998,0,-90.658	0/0:27:27:1034:0:0:0,-7.34122,-93.3433	0/1:77:32:1264:45:1731:-134.975,0,-92.9174	0/0:22:22:861:0:0:0,-5.98933,-77.8038	0/1:59:34:1336:25:980:-72.2635,0,-104.322	0/0:49:49:1899:0:0:0,-13.3016,-171.119	0/0:49:49:1925:0:0:0,-13.3026,-173.46	0/1:105:43:1670:62:2381:-185.836,0,-121.887	0/0:68:68:2652:0:0:0,-18.447,-238.812	0/1:39:15:591:24:898:-70.3831,0,-42.6931	0/0:41:41:1630:0:0:0,-11.136,-146.93	0/1:17:6:235:11:435:-34.73,0,-16.632	./.:5:5:200:0:0:0,-1.38453,-18.3791	0/0:34:34:1308:0:0:0,-9.236,-117.979	0/0:70:70:2710:0:0:0,-18.9886,-244.041	0/1:37:16:625:21:801:-62.1833,0,-46.3116	0/1:88:43:1621:45:1766:-135.122,0,-122.067	0/1:65:33:1311:32:1255:-95.3893,0,-100.422	0/1:53:19:724:34:1311:-103.793,0,-50.8378	0/1:43:17:659:26:912:-70.5383,0,-47.8882	0/0:71:71:2787:0:0:0,-19.2613,-250.955	0/0:90:90:3506:0:0:0,-24.3535,-315.531	0/1:66:24:916:42:1566:-123.151,0,-64.6594	./.:8:8:274:0:0:0,-2.18395,-24.97	./.:6:1:40:5:185:-15.2878,0,-2.00798	0/0:23:23:896:0:0:0,-6.26008,-80.9497	0/1:27:7:278:19:736:-59.3829,0,-18.0277	0/0:16:16:626:0:0:0,-4.36386,-56.6712	0/0:33:33:1309:0:0:0,-8.96908,-118.075	0/1:64:20:791:44:1673:-133.311,0,-53.9283	0/1:40:19:748:21:813:-62.4329,0,-56.5708	0/0:48:48:1867:0:0:0,-13.0315,-168.251	0/0:14:14:550:0:0:0,-3.8224,-49.8435	0/0:12:12:449:0:0:0,-3.26468,-40.7262	0/1:39:14:550:25:953:-75.3391,0,-38.9969	0/0:15:15:594:0:0:0,-4.09331,-53.7981	0/0:14:14:537:0:0:0,-3.82149,-48.6624	0/0:40:40:1567:0:0:0,-10.8647,-141.271	0/0:76:76:2969:0:0:0,-20.6145,-267.314	0/1:59:22:790:37:1406:-110.649,0,-55.1635	0/1:86:42:1652:44:1723:-131.772,0,-125.46	0/0:61:61:2400:0:0:0,-16.5531,-216.16	0/1:74:31:1187:43:1608:-124.725,0,-86.8658	0/0:112:112:4390:0:0:0,-30.3673,-395.079	0/1:125:72:2816:53:2026:-148.431,0,-219.577	0/0:251:250:9644:1:39:0,-64.3731,-863.781	0/0:204:204:7981:0:0:0,-55.2729,-717.901	0/1:39:14:553:25:891:-69.7611,0,-39.2874	0/1:65:33:1292:32:1203:-90.7168,0,-98.7312	0/1:142:85:3302:57:2174:-157.178,0,-258.669	0/1:133:56:2146:77:2973:-231.536,0,-157.045	0/0:105:105:4083:0:0:0,-28.4691,-367.481	0/1:102:46:1817:56:2126:-163.708,0,-135.925	0/0:67:67:2652:0:0:0,-18.1788,-238.817
Contig_538	27	.	A	T	34399.3	.	AB=0.518784;ABP=9.86267;AC=57;AF=0.24569;AN=232;AO=1161;CIGAR=1X;DP=4314;DPB=4314;DPRA=1.13459;EPP=2480.85;EPPR=6763.08;GTI=1;LEN=1;MEANALT=1;MQM=60;MQMR=60;NS=116;NUMALT=1;ODDS=2.887;PAIRED=1;PAIREDR=0.999683;PAO=0;PQA=0;PQR=0;PRO=0;QA=45851;QR=125722;RO=3153;RPL=5;RPP=2480.85;RPPR=6763.08;RPR=1156;RUN=1;SAF=1161;SAP=2524.09;SAR=0;SRF=3153;SRP=6849.66;SRR=0;TYPE=snp;technology.Illumina=1	GT:DP:RO:QR:AO:QA:GL	0/1:26:7:280:19:750:-60.643,0,-18.2049	0/1:33:17:676:16:642:-48.9342,0,-52.0069	0/1:27:8:320:19:736:-59.0954,0,-21.5478	0/0:49:49:1984:0:0:0,-13.3037,-178.742	0/1:10:4:162:6:215:-16.8141,0,-11.9856	0/1:33:14:559:19:761:-59.6714,0,-41.4518	0/1:13:3:118:10:386:-31.4463,0,-7.15011	0/1:27:14:566:13:520:-39.5904,0,-43.7433	0/1:56:32:1270:24:966:-71.8059,0,-99.1971	0/0:14:14:534:0:0:0,-3.82175,-48.3948	0/0:86:86:3415:0:0:0,-23.2847,-307.339	0/1:31:11:435:20:804:-64.1035,0,-30.8188	0/1:68:36:1442:32:1265:-95.4546,0,-111.386	0/0:33:33:1321:0:0:0,-8.96912,-119.147	0/1:18:5:201:13:518:-41.9495,0,-13.2741	0/1:51:29:1157:22:822:-60.2147,0,-90.4339	0/1:40:25:1009:15:594:-42.6837,0,-80.0859	0/0:57:56:2235:1:35:0,-12.3153,-198.152	0/0:56:56:2245:0:0:0,-15.1993,-202.205	0/1:62:20:770:42:1692:-135.538,0,-52.5267	0/0:58:58:2321:0:0:0,-15.7411,-209.039	0/1:57:30:1197:27:1075:-81.3578,0,-92.3433	0/1:69:44:1754:25:997:-71.0499,0,-139.204	0/1:34:14:567:20:772:-60.3843,0,-41.9006	0/1:36:21:819:15:579:-42.4444,0,-64.0706	0/1:33:23:932:10:404:-27.4674,0,-75.0876	0/0:29:29:1162:0:0:0,-7.88569,-104.855	0/1:25:15:596:10:402:-29.4951,0,-47.0146	0/0:27:27:1095:0:0:0,-7.34418,-98.8323	0/0:22:22:881:0:0:0,-5.98946,-79.5945	0/0:70:70:2782:0:0:0,-18.9825,-250.468	0/0:65:65:2572:0:0:0,-17.6288,-231.593	0/1:57:30:1222:27:1074:-81.2666,0,-94.5817	0/0:70:70:2814:0:0:0,-18.9919,-253.354	0/0:76:76:3018:0:0:0,-20.6168,-271.708	0/1:31:19:758:12:466:-33.6182,0,-59.959	0/1:38:14:562:24:962:-76.4086,0,-40.3445	0/0:38:38:1526:0:0:0,-10.3237,-137.577	0/0:33:33:1325:0:0:0,-8.9693,-119.508	0/0:20:20:804:0:0:0,-5.44767,-72.6717	0/0:66:66:2624:0:0:0,-17.9081,-236.288	0/0:25:25:1003:0:0:0,-6.80215,-90.562	0/1:73:34:1363:39:1549:-119.655,0,-102.902	0/1:80:36:1433:44:1730:-134.04,0,-107.301	0/1:33:14:566:19:758:-59.4002,0,-42.0788	0/1:101:48:1886:53:2117:-163.163,0,-142.338	0/1:48:29:1160:19:741:-53.7432,0,-91.4846	0/0:32:32:1278:0:0:0,-8.69828,-115.285	0/0:37:37:1458:0:0:0,-10.049,-131.452	0/1:26:10:406:16:645:-51.1527,0,-29.5765	./.:3:1:34:2:82:-6.80037,0,-2.32949	0/0:34:34:1376:0:0:0,-9.24037,-124.091	0/0:40:40:1586:0:0:0,-10.8642,-142.965	0/1:14:8:326:6:241:-18.014,0,-25.7122	0/0:58:58:2324:0:0:0,-15.7411,-209.311	0/0:42:42:1662:0:0:0,-11.4051,-149.798	0/1:40:24:956:16:638:-46.6469,0,-75.3136	0/0:43:43:1696:0:0:0,-11.6769,-152.861	0/0:66:66:2630:0:0:0,-17.908,-236.823	0/1:51:25:1013:26:1004:-76.6175,0,-77.4098	0/0:42:42:1679:0:0:0,-11.4072,-151.332	./.:4:4:161:0:0:0,-1.11365,-14.8746	./.:5:5:198:0:0:0,-1.38447,-18.1953	0/1:25:12:489:13:521:-40.2414,0,-37.3464	0/0:15:15:596:0:0:0,-4.09324,-53.9751	./.:8:8:323:0:0:0,-2.19722,-29.4385	0/0:19:19:762:0:0:0,-5.17693,-68.9001	0/1:37:15:600:22:857:-67.2191,0,-44.0532	0/0:21:21:828:0:0:0,-5.7176,-74.8249	0/1:27:11:430:16:630:-49.5255,0,-31.4756	0/1:10:6:232:4:153:-11.1703,0,-18.3522	0/0:15:15:583:0:0:0,-4.09232,-52.7994	0/0:19:19:737:0:0:0,-5.17524,-66.6449	0/0:10:10:406:0:0:0,-2.73902,-36.8992	0/1:17:10:406:7:273:-20.0677,0,-32.0973	0/1:43:21:841:22:832:-63.3228,0,-64.1192	0/0:38:38:1520:0:0:0,-10.3235,-137.035	0/1:44:14:566:30:1208:-96.9147,0,-39.0571	0/0:63:63:2497:0:0:0,-17.0891,-224.854	0/1:30:19:767:11:431:-30.7371,0,-61.0441	0/0:45:45:1805:0:0:0,-12.2199,-162.656	0/0:62:62:2480:0:0:0,-16.8248,-223.337	0/0:61:61:2423:0:0:0,-16.5532,-218.214	0/1:135:66:2650:69:2716:-207.768,0,-201.813	0/1:102:43:1740:59:2303:-179.597,0,-128.958	0/0:42:42:1670:0:0:0,-11.407,-150.528	0/0:50:50:1927:0:0:0,-13.4913,-173.535	0/0:143:143:5700:0:0:0,-38.765,-512.795	0/1:135:52:2017:83:3290:-259.413,0,-144.885	0/1:83:36:1428:47:1880:-146.718,0,-106.027	0/1:90:53:2112:37:1448:-105.93,0,-165.688	0/0:24:24:968:0:0:0,-6.53142,-87.4162
Contig_538	273	.	G	A	26816	.	AB=0.509899;ABP=4.77285;AC=55;AF=0.237069;AN=232;AO=1059;CIGAR=1X;DP=4311;DPB=4311;DPRA=1.09997;EPP=2293.92;EPPR=6990.94;GTI=2;LEN=1;MEANALT=1.07018;MQM=59.9943;MQMR=59.9988;NS=116;NUMALT=1;ODDS=1.38152;PAIRED=1;PAIREDR=1;PAO=0;PQA=0;PQR=0;PRO=0;QA=36931;QR=126795;RO=3246;RPL=1058;RPP=2293.92;RPPR=6990.94;RPR=1;RUN=1;SAF=0;SAP=2302.6;SAR=1059;SRF=0;SRP=7051.61;SRR=3246;TYPE=snp;technology.Illumina=1	GT:DP:RO:QR:AO:QA:GL	0/0:26:26:983:0:0:0,-7.06933,-88.7571	0/0:33:33:1293:0:0:0,-8.96818,-116.631	0/0:26:26:1008:0:0:0,-7.07021,-91.005	0/1:49:18:730:31:1119:-87.5739,0,-52.4655	0/0:10:10:387:0:0:0,-2.7387,-35.1831	0/0:33:33:1289:0:0:0,-8.96801,-116.275	0/0:13:13:516:0:0:0,-3.55145,-46.7834	0/0:27:27:1047:0:0:0,-7.33171,-94.4943	0/0:56:56:2204:0:0:0,-15.1988,-198.538	0/1:14:9:343:5:166:-11.2298,0,-27.2622	0/1:86:38:1394:48:1682:-128.303,0,-102.251	0/0:31:31:1212:0:0:0,-8.42682,-109.353	0/0:68:68:2675:0:0:0,-18.4477,-240.868	0/1:34:18:672:16:533:-38.9099,0,-51.3802	0/0:18:18:713:0:0:0,-4.90592,-64.4955	0/0:51:51:1945:0:0:0,-13.7899,-175.193	0/0:40:40:1578:0:0:0,-10.8644,-142.254	0/1:57:25:990:32:1125:-85.9234,0,-73.705	0/1:56:23:909:33:1133:-86.9197,0,-66.7232	0/0:62:62:2422:0:0:0,-16.7828,-218.082	0/1:58:29:1121:27:949:-70.3336,0,-85.7989	0/0:57:57:2193:0:0:0,-15.3806,-197.449	0/0:69:69:2734:0:0:0,-18.711,-246.159	0/0:34:34:1317:0:0:0,-9.22983,-118.774	0/0:37:37:1402:0:0:0,-10.0081,-126.383	0/0:33:33:1326:0:0:0,-8.96932,-119.598	0/1:28:6:243:21:764:-61.6569,0,-14.5899	0/0:25:25:954:0:0:0,-6.75986,-86.1031	0/1:27:18:712:9:324:-21.9191,0,-56.9303	0/1:22:7:284:15:521:-41.1101,0,-19.7096	0/1:70:33:1302:36:1224:-91.5586,0,-98.5708	0/1:65:29:1145:36:1220:-92.2887,0,-85.5665	0/0:56:56:2217:0:0:0,-15.1892,-199.679	0/1:70:34:1350:36:1280:-96.3252,0,-102.566	0/1:76:30:1173:46:1560:-119.915,0,-85.0274	0/0:31:31:1200:0:0:0,-8.42576,-108.273	0/0:37:37:1480:0:0:0,-10.0527,-133.443	0/1:39:21:802:18:641:-47.2374,0,-61.7178	0/1:33:13:523:20:697:-53.933,0,-38.2188	0/1:20:12:487:8:269:-18.8844,0,-38.5772	0/1:66:38:1440:28:1012:-73.356,0,-111.774	0/1:25:9:364:16:589:-46.4084,0,-26.0641	0/0:73:73:2826:0:0:0,-19.7208,-254.361	0/0:80:80:3102:0:0:0,-21.6577,-279.22	0/0:33:33:1284:0:0:0,-8.96708,-115.819	0/0:101:101:3979:0:0:0,-27.3862,-358.099	0/0:48:48:1840:0:0:0,-12.987,-165.752	0/1:32:12:472:20:671:-51.8729,0,-33.929	0/1:37:19:762:18:634:-47.1494,0,-58.6547	0/0:26:26:1041:0:0:0,-7.07303,-93.9798	./.:3:3:113:0:0:0,-0.842554,-10.5365	0/1:34:22:877:12:416:-28.3021,0,-69.863	0/1:40:18:660:22:782:-59.6818,0,-48.6414	0/0:14:14:544:0:0:0,-3.82141,-49.2925	0/1:58:30:1187:28:999:-74.2853,0,-91.2173	0/1:42:24:972:18:603:-42.9827,0,-76.1985	0/0:40:40:1585:0:0:0,-10.865,-142.884	0/1:43:22:843:21:751:-56.0893,0,-64.3074	0/1:66:35:1360:31:1116:-82.6421,0,-104.575	0/0:51:51:2036:0:0:0,-13.8449,-183.426	0/1:41:23:894:18:636:-46.2301,0,-69.4612	./.:4:1:41:3:95:-7.67148,0,-2.67474	./.:5:3:119:2:76:-5.60233,0,-9.55128	0/0:25:25:1003:0:0:0,-6.80225,-90.5641	0/1:15:9:352:6:205:-14.4854,0,-27.786	./.:8:5:205:3:104:-7.28849,0,-16.4842	0/1:19:10:387:9:271:-19.3473,0,-29.8338	0/0:37:37:1431:0:0:0,-10.0403,-129.02	0/1:21:11:446:10:345:-25.4751,0,-34.6252	0/0:27:27:1029:0:0:0,-7.33484,-92.8845	0/0:10:10:358:0:0:0,-2.6966,-32.5005	0/1:15:9:353:6:212:-15.1168,0,-27.8787	0/1:19:13:443:6:201:-13.1048,0,-34.8871	0/1:10:3:121:7:250:-19.9983,0,-8.2596	0/0:17:17:644:0:0:0,-4.59352,-58.2328	0/0:43:43:1682:0:0:0,-11.6768,-151.606	0/1:38:13:523:25:878:-68.8881,0,-36.8307	0/0:44:44:1712:0:0:0,-11.9396,-154.284	0/1:63:39:1539:23:848:-59.5844,0,-121.783	0/0:30:30:1185:0:0:0,-8.15523,-106.917	0/1:45:24:916:21:758:-56.1358,0,-70.3335	0/1:62:37:1458:25:879:-62.3847,0,-114.486	0/1:60:31:1213:29:983:-72.2996,0,-93.011	0/0:135:134:5231:0:0:0,-36.2823,-470.613	0/0:102:102:4013:0:0:0,-27.6531,-361.142	0/1:42:18:703:24:805:-61.1976,0,-51.9814	0/1:50:29:1130:21:730:-52.2393,0,-88.2492	0/1:143:60:2284:83:2896:-222.019,0,-166.761	0/0:135:134:5233:1:39:0,-33.0341,-467.261	0/0:83:83:3254:0:0:0,-22.5093,-292.921	0/1:90:37:1441:53:1808:-138.433,0,-105.36	0/0:24:24:938:0:0:0,-6.49011,-84.668
Contig_542	19	.	C	T	46430.1	.	AB=0.491409;ABP=5.24893;AC=53;AF=0.226496;AN=234;AO=1726;CIGAR=1X;DP=8365;DPB=8365;DPRA=1.03195;EPP=3742.29;EPPR=14326.1;GTI=2;LEN=1;MEANALT=1.11864;MQM=59.9913;MQMR=59.9911;NS=117;NUMALT=1;ODDS=2.07257;PAIRED=0.999421;PAIREDR=1;PAO=0;PQA=0;PQR=0;PRO=0;QA=63250;QR=262724;RO=6632;RPL=1;RPP=3742.29;RPPR=14326.1;RPR=1725;RUN=1;SAF=1726;SAP=3750.97;SAR=0;SRF=6632;SRP=14404.2;SRR=0;TYPE=snp;technology.Illumina=1	GT:DP:RO:QR:AO:QA:GL	0/0:57:57:2274:0:0:0,-15.4645,-204.809	0/1:57:23:921:34:1210:-93.5724,0,-67.4966	0/1:47:29:1167:18:643:-45.2076,0,-92.3952	0/0:138:138:5493:0:0:0,-37.4034,-494.171	0/0:41:41:1594:0:0:0,-11.1326,-143.685	0/0:116:116:4600:0:0:0,-31.4505,-413.916	0/1:30:17:682:13:469:-34.181,0,-53.3774	0/0:33:32:1288:1:27:0,-6.53144,-113.733	0/1:92:38:1481:54:1939:-149.693,0,-108.361	0/1:27:8:322:19:681:-54.1551,0,-21.7542	0/0:162:162:6436:0:0:0,-43.8708,-578.919	0/1:61:32:1237:29:1044:-77.5107,0,-94.8955	0/0:107:107:4274:0:0:0,-29.0138,-384.606	0/0:120:120:4804:0:0:0,-32.5351,-432.243	0/0:32:32:1261:0:0:0,-8.6971,-113.753	0/1:101:39:1561:62:2245:-174.752,0,-113.093	0/1:76:48:1907:28:1047:-73.6833,0,-151.012	0/1:130:69:2722:61:2249:-167.204,0,-209.674	0/0:127:127:5080:0:0:0,-34.4322,-457.065	0/1:145:78:3153:67:2467:-182.735,0,-244.342	0/1:131:58:2283:73:2666:-204.458,0,-169.91	0/1:139:73:2897:66:2452:-183.056,0,-222.946	0/1:120:46:1850:74:2743:-214.388,0,-133.922	0/0:109:109:4314:0:0:0,-29.5538,-388.206	0/0:95:95:3751:0:0:0,-25.7625,-337.605	0/0:65:65:2570:0:0:0,-17.6357,-231.428	0/0:113:113:4522:0:0:0,-30.6399,-406.905	0/1:95:59:2334:36:1291:-90.4848,0,-184.312	0/1:81:38:1532:43:1553:-117.9,0,-115.938	0/1:117:56:2257:61:2262:-171.903,0,-171.359	0/0:125:125:4940:0:0:0,-33.8817,-444.472	0/1:114:60:2339:53:1848:-135.746,0,-179.922	0/0:74:74:2936:0:0:0,-20.0739,-264.331	0/0:156:156:6111:0:0:0,-42.2403,-549.712	0/1:99:57:2284:42:1569:-114.418,0,-178.699	0/0:134:134:5234:0:0:0,-36.2796,-470.889	0/0:36:36:1406:0:0:0,-9.781,-126.794	0/1:35:18:719:17:636:-47.8692,0,-55.3315	0/0:30:30:1191:0:0:0,-8.15642,-107.465	0/1:62:36:1440:26:959:-69.575,0,-112.864	0/0:68:68:2685:0:0:0,-18.4428,-241.756	0/1:18:15:580:3:115:-5.50051,0,-47.56	0/1:69:37:1486:31:1128:-83.1683,0,-115.349	0/0:52:52:2094:0:0:0,-14.1162,-188.633	0/0:49:49:1933:0:0:0,-13.2932,-172.435	0/0:107:107:4273:0:0:0,-29.0138,-384.518	0/1:59:29:1131:30:1066:-80.0433,0,-85.9198	0/1:56:29:1159:27:987:-73.75,0,-89.1963	0/0:51:51:2048:0:0:0,-13.8453,-184.502	0/1:32:15:606:17:650:-49.9571,0,-45.9638	0/0:86:86:3424:0:0:0,-23.3197,-308.187	0/0:27:27:1031:0:0:0,-7.34108,-93.0738	0/0:105:105:4177:0:0:0,-28.4716,-375.891	0/1:54:17:690:37:1377:-109.436,0,-47.494	0/0:126:126:4979:0:0:0,-34.153,-447.984	0/0:82:82:3262:0:0:0,-22.241,-293.631	0/1:68:37:1471:31:1136:-83.8885,0,-114.009	0/0:79:79:3116:0:0:0,-21.4218,-280.499	0/0:81:81:3244:0:0:0,-21.9714,-292.014	0/1:70:38:1513:32:1178:-87.129,0,-117.229	0/1:62:33:1310:29:1054:-78.1378,0,-101.185	0/0:36:33:1289:3:111:-0.232858,0,-106.462	0/0:58:58:2269:0:0:0,-15.7379,-204.37	0/1:56:36:1423:19:721:-50.0422,0,-113.257	0/1:32:16:628:16:594:-44.909,0,-47.9566	0/1:45:32:1270:13:490:-31.958,0,-102.224	0/0:24:24:945:0:0:0,-6.53098,-85.3505	0/0:92:92:3601:0:0:0,-24.907,-324.07	0/0:74:74:2839:0:0:0,-20.0657,-255.621	0/1:106:73:2854:32:1202:-79.7817,0,-228.38	0/0:26:26:1034:0:0:0,-7.07299,-93.3519	0/0:27:27:1075:0:0:0,-7.34393,-97.0398	0/0:58:58:2264:0:0:0,-15.6993,-203.88	0/0:26:26:1023:0:0:0,-7.07213,-92.3604	0/0:52:52:2078:0:0:0,-14.116,-187.204	0/0:50:47:1829:3:86:0,-5.81726,-157.05	0/1:60:29:1170:31:1145:-86.8832,0,-89.0864	0/0:70:70:2755:0:0:0,-18.9899,-248.068	0/1:81:40:1582:40:1494:-112.843,0,-120.722	0/1:72:28:1113:44:1621:-126.476,0,-80.68	0/0:88:88:3441:0:0:0,-23.8637,-309.744	0/0:176:176:6938:0:0:0,-47.7027,-624.126	0/0:138:137:5417:1:39:0,-33.9003,-483.867	0/0:335:334:13191:1:37:0,-87.435,-1182.92	0/1:214:98:3911:116:4312:-329.971,0,-293.787	0/1:39:20:810:19:678:-50.5577,0,-62.4298	0/1:71:36:1381:35:1299:-97.7864,0,-105.09	0/1:156:63:2478:92:3318:-256.609,0,-180.971	0/0:163:163:6481:0:0:0,-44.1817,-583.01	0/0:200:199:7971:1:39:0,-50.6973,-713.419	0/1:117:64:2536:53:1941:-143.015,0,-196.482	0/0:134:134:5317:0:0:0,-36.3215,-478.368
Contig_542	44	.	T	C	51555.3	.	AB=0.488061;ABP=7.36559;AC=54;AF=0.230769;AN=234;AO=1722;CIGAR=1X;DP=8346;DPB=8346;DPRA=0.831001;EPP=3604.6;EPPR=13968.6;GTI=1;LEN=1;MEANALT=1.01754;MQM=60;MQMR=60;NS=117;NUMALT=1;ODDS=0.196056;PAIRED=0.999419;PAIREDR=1;PAO=0;PQA=0;PQR=0;PRO=0;QA=68921;QR=262588;RO=6622;RPL=16;RPP=3604.6;RPPR=13968.6;RPR=1706;RUN=1;SAF=1722;SAP=3742.29;SAR=0;SRF=6622;SRP=14382.5;SRR=0;TYPE=snp;technology.Illumina=1	GT:DP:RO:QR:AO:QA:GL	0/0:57:57:2239:0:0:0,-15.4018,-201.593	0/1:55:23:922:32:1274:-99.8231,0,-68.1193	0/1:47:29:1155:18:721:-52.2025,0,-91.3133	0/0:138:138:5477:0:0:0,-37.4063,-492.738	0/0:41:41:1612:0:0:0,-11.1358,-145.315	0/0:116:116:4631:0:0:0,-31.4521,-416.699	0/1:29:17:672:12:487:-36.0569,0,-52.7529	0/0:33:32:1264:1:27:0,-6.53053,-111.577	0/1:92:38:1494:53:2105:-164.77,0,-109.88	0/1:27:8:324:19:768:-61.9752,0,-21.8994	0/0:162:162:6422:0:0:0,-43.9081,-577.696	0/1:61:32:1221:29:1170:-88.8183,0,-93.4179	0/0:107:107:4306:0:0:0,-29.0104,-387.459	0/0:120:120:4799:0:0:0,-32.5309,-431.781	0/0:32:32:1273:0:0:0,-8.69827,-114.838	0/1:101:39:1553:62:2491:-196.78,0,-112.366	0/1:75:47:1876:28:1111:-79.6775,0,-148.548	0/1:129:69:2723:60:2434:-183.999,0,-210.03	0/0:126:126:5031:0:0:0,-34.1589,-452.655	0/1:145:78:3136:67:2702:-203.757,0,-242.807	0/1:131:58:2271:73:2945:-229.499,0,-168.81	0/1:139:72:2875:67:2711:-206.2,0,-220.969	0/1:120:46:1835:74:2983:-235.85,0,-132.573	0/0:109:109:4327:0:0:0,-29.5542,-389.375	0/0:95:95:3721:0:0:0,-25.7595,-334.905	0/0:65:65:2581:0:0:0,-17.6356,-232.418	0/0:113:113:4527:0:0:0,-30.6397,-407.347	0/1:94:59:2358:35:1368:-97.6319,0,-186.782	0/1:81:38:1505:43:1689:-130.068,0,-113.528	0/1:117:56:2246:61:2451:-188.809,0,-170.372	0/0:125:125:4952:0:0:0,-33.8837,-445.549	0/1:113:59:2347:54:2146:-162.463,0,-180.553	0/0:74:74:2940:0:0:0,-20.0729,-264.685	0/0:155:155:6160:0:0:0,-42.0135,-554.148	0/1:99:57:2271:42:1690:-125.23,0,-177.537	0/0:133:133:5198:0:0:0,-36.0435,-467.679	0/0:36:36:1412:0:0:0,-9.78071,-127.328	0/1:35:18:721:17:694:-53.0654,0,-55.5077	0/0:30:30:1167:0:0:0,-8.1543,-105.303	0/1:62:36:1444:26:997:-72.9623,0,-113.264	0/0:68:68:2704:0:0:0,-18.4495,-243.477	0/1:18:15:591:3:122:-6.12819,0,-48.551	0/1:69:37:1497:32:1290:-97.4244,0,-116.057	0/0:52:52:2080:0:0:0,-14.1155,-187.376	0/0:48:48:1913:0:0:0,-13.0319,-172.367	0/0:107:107:4222:0:0:0,-28.9569,-379.877	0/1:59:29:1153:30:1195:-91.6129,0,-87.833	0/1:56:29:1166:27:1091:-83.0633,0,-89.822	0/0:51:51:2023:0:0:0,-13.8401,-182.246	0/1:32:15:600:17:689:-53.4493,0,-45.4258	0/0:86:86:3462:0:0:0,-23.3263,-311.604	0/0:27:27:1056:0:0:0,-7.33881,-95.3143	0/0:105:105:4159:0:0:0,-28.466,-374.268	0/1:54:17:680:37:1487:-119.283,0,-46.597	0/0:126:126:4988:0:0:0,-34.1595,-448.808	0/0:82:82:3261:0:0:0,-22.237,-293.531	0/1:68:37:1451:31:1245:-93.6502,0,-112.205	0/0:79:79:3166:0:0:0,-21.4266,-284.987	0/0:81:80:3158:1:38:0,-18.5285,-280.837	0/1:69:39:1566:30:1198:-89.1457,0,-122.278	0/1:62:33:1317:29:1165:-88.0848,0,-101.78	0/1:36:33:1313:3:122:-1.21811,0,-108.619	0/0:58:58:2288:0:0:0,-15.7396,-206.075	0/1:56:36:1384:20:810:-57.8858,0,-109.455	0/1:32:16:642:16:641:-49.1205,0,-49.2144	0/1:45:31:1259:14:565:-38.6924,0,-101.225	0/0:24:24:963:0:0:0,-6.53137,-86.9689	0/0:91:91:3626:0:0:0,-24.68,-326.36	0/0:74:74:2863:0:0:0,-20.0705,-257.776	0/1:105:73:2903:32:1275:-86.2608,0,-232.772	0/0:26:26:1044:0:0:0,-7.07314,-94.2493	0/0:27:27:1068:0:0:0,-7.34342,-96.4068	0/0:58:58:2284:0:0:0,-15.7387,-205.718	0/0:26:26:1045:0:0:0,-7.07311,-94.3376	0/0:52:52:2082:0:0:0,-14.1154,-187.552	0/0:50:47:1859:3:115:0,-3.20949,-157.125	0/1:60:29:1172:31:1219:-93.5046,0,-89.266	0/0:70:70:2789:0:0:0,-18.9918,-251.122	0/1:81:40:1599:41:1636:-125.291,0,-121.969	0/1:71:28:1090:43:1727:-136.288,0,-78.8751	0/0:87:87:3403:0:0:0,-23.574,-306.292	0/0:175:175:6895:0:0:0,-47.2977,-620.097	0/0:138:137:5329:0:0:0,-36.9755,-479.283	0/0:335:335:13270:0:0:0,-90.7686,-1193.33	0/1:214:98:3831:116:4668:-361.848,0,-286.573	0/1:39:20:804:19:763:-58.1879,0,-61.8832	0/1:71:36:1401:35:1385:-105.435,0,-106.891	0/1:156:64:2534:92:3633:-284.537,0,-185.672	0/0:163:163:6486:0:0:0,-44.1807,-583.452	0/0:200:200:7963:0:0:0,-54.2055,-716.239	0/1:117:64:2546:53:2118:-158.853,0,-197.373	0/0:134:134:5304:0:0:0,-36.323,-477.203
Contig_542	70	.	C	T	116654	.	AB=0.497465;ABP=3.45076;AC=120;AF=0.512821;AN=234;AO=4176;CIGAR=1X;DP=8321;DPB=8321;DPRA=1.22496;EPP=9071.08;EPPR=8988.56;GTI=6;LEN=1;MEANALT=1.0614;MQM=60;MQMR=60;NS=117;NUMALT=1;ODDS=1.22254;PAIRED=1;PAIREDR=0.999758;PAO=0;PQA=0;PQR=0;PRO=0;QA=155620;QR=154943;RO=4138;RPL=4176;RPP=9071.08;RPPR=8988.56;RPR=0;RUN=1;SAF=4176;SAP=9071.08;SAR=0;SRF=4138;SRP=8988.56;SRR=0;TYPE=snp;technology.Illumina=1	GT:DP:RO:QR:AO:QA:GL	0/1:56:32:1222:24:909:-66.71,0,-94.9072	0/1:55:32:1219:23:841:-60.8723,0,-94.9126	0/1:46:17:649:29:1057:-82.8158,0,-46.0147	0/1:138:72:2585:66:2394:-178.171,0,-195.3	0/1:41:15:567:26:969:-76.2488,0,-39.9897	0/1:115:57:2166:58:2195:-166.399,0,-163.858	0/1:29:12:468:17:651:-50.8817,0,-34.346	0/1:33:15:521:18:658:-50.4846,0,-38.0525	0/1:91:52:2061:38:1436:-104.89,0,-161.102	0/1:27:20:766:7:251:-15.3278,0,-61.8218	0/1:161:88:3258:73:2800:-208.403,0,-249.552	0/1:61:29:1155:32:1160:-87.9575,0,-87.5347	0/1:107:59:2250:48:1799:-132.934,0,-173.597	0/1:119:63:2261:56:2061:-153.362,0,-171.298	0/1:32:23:876:9:346:-22.5247,0,-70.3515	0/1:101:62:2336:39:1428:-101.2,0,-182.917	0/1:75:28:1039:47:1727:-135.227,0,-73.2337	0/1:128:59:2322:69:2622:-201.296,0,-174.229	0/1:126:70:2546:56:2024:-148.06,0,-195.059	0/1:145:67:2638:78:2990:-229.776,0,-198.031	0/1:131:73:2803:58:2203:-162.761,0,-216.761	0/1:139:67:2553:72:2622:-198.355,0,-192.089	0/1:120:74:2945:46:1761:-125.97,0,-232.454	0/1:109:41:1524:68:2582:-202.882,0,-107.64	0/1:95:58:2035:37:1304:-91.7435,0,-157.575	0/1:65:35:1293:30:1151:-86.0513,0,-98.8402	0/1:112:58:2179:54:2062:-155.252,0,-165.777	0/1:93:36:1339:57:2065:-160.747,0,-95.3468	0/1:81:43:1597:38:1442:-107.886,0,-121.849	0/1:117:61:2408:56:2161:-162.787,0,-184.961	0/1:125:61:2229:64:2420:-184.07,0,-166.81	0/1:113:54:2025:59:2142:-162.292,0,-151.647	0/1:73:27:974:46:1676:-131.179,0,-67.9429	0/1:155:77:2747:78:2821:-211.988,0,-205.261	0/1:99:42:1636:57:2192:-170.556,0,-120.391	0/1:132:65:2314:67:2386:-179.028,0,-172.61	0/1:36:14:526:22:834:-65.4508,0,-37.6674	0/1:35:17:656:18:690:-52.7357,0,-49.6668	0/1:29:9:346:20:758:-60.5412,0,-23.3484	0/1:62:26:1025:36:1376:-107.136,0,-75.4927	0/1:67:38:1377:29:1069:-78.1355,0,-105.888	0/1:18:3:121:15:563:-46.0375,0,-6.03887	0/1:69:32:1204:37:1349:-102.815,0,-89.7318	0/1:52:29:1084:23:885:-65.7061,0,-83.5729	0/1:48:20:732:28:1078:-84.1337,0,-52.9512	0/1:106:67:2515:39:1487:-105.12,0,-197.669	0/1:59:29:1103:29:1104:-83.7284,0,-83.6389	0/1:55:26:973:29:1070:-81.5096,0,-72.7544	0/1:51:25:902:26:960:-72.7422,0,-67.5175	0/1:32:17:638:15:554:-41.3075,0,-48.875	0/1:86:52:1982:34:1317:-95.2554,0,-155.142	0/1:27:14:491:13:476:-35.6497,0,-37.0059	0/1:105:66:2432:39:1502:-106.743,0,-190.48	0/1:54:37:1418:17:645:-43.4676,0,-113.121	0/1:126:70:2481:56:2030:-148.672,0,-189.209	0/1:82:45:1679:37:1432:-106.771,0,-128.95	0/1:67:30:1161:37:1388:-106.852,0,-86.3766	0/1:79:51:1832:28:1015:-70.0023,0,-143.593	0/1:81:47:1772:34:1300:-95.0961,0,-137.603	0/1:69:31:1191:38:1457:-112.578,0,-88.5265	0/1:62:29:1147:33:1258:-96.5061,0,-86.472	0/1:36:4:153:32:1158:-94.7025,0,-4.02161	0/1:58:21:732:37:1330:-104.189,0,-50.2392	0/1:56:20:791:36:1362:-107.524,0,-56.0549	0/1:32:16:613:16:573:-43.0227,0,-46.6205	0/1:45:14:560:31:1184:-94.5154,0,-38.2477	0/1:24:9:344:15:576:-45.5061,0,-24.5474	0/1:90:45:1700:45:1707:-129.289,0,-128.657	0/1:73:36:1331:37:1387:-105.121,0,-100.083	0/1:105:32:1197:73:2663:-211.382,0,-79.2852	0/1:26:11:397:15:554:-42.9708,0,-28.7908	0/1:27:9:332:18:657:-51.9961,0,-22.6421	0/1:57:30:1118:27:1025:-76.9055,0,-85.2672	0/1:26:14:533:11:428:-31.855,0,-41.3432	0/1:52:29:1083:23:885:-65.6392,0,-83.492	0/1:50:21:772:29:1099:-85.4784,0,-56.008	0/1:60:30:1090:29:1113:-84.3328,0,-82.1989	0/1:70:29:1045:41:1491:-115.338,0,-75.1577	0/1:80:40:1557:40:1549:-117.787,0,-118.468	0/1:72:44:1659:28:1024:-72.7162,0,-129.892	0/1:88:38:1434:50:1833:-141.185,0,-105.331	0/1:175:81:3018:94:3589:-275.586,0,-224.154	0/1:138:75:2700:62:2220:-162.715,0,-205.949	0/1:333:170:6355:163:6196:-467.157,0,-481.477	0/1:214:116:4563:98:3698:-274.733,0,-352.444	0/1:39:19:732:20:764:-58.307,0,-55.4031	0/1:70:35:1330:35:1250:-93.6254,0,-100.808	0/1:156:92:3414:63:2280:-163.223,0,-265.234	0/1:163:81:2909:82:2963:-222.537,0,-217.682	0/1:199:101:3814:98:3715:-280.346,0,-289.311	0/0:117:117:4315:0:0:0,-31.7171,-388.46	1/1:134:0:0:134:4897:-440.836,-36.3215,0
Contig_542	239	.	T	C	50428.4	.	AB=0.490297;ABP=5.87585;AC=54;AF=0.230769;AN=234;AO=1728;CIGAR=1X;DP=8310;DPB=8310;DPRA=0.925932;EPP=3755.31;EPPR=14273.9;GTI=1;LEN=1;MEANALT=1.09677;MQM=60;MQMR=60;NS=117;NUMALT=1;ODDS=1.02835;PAIRED=0.999421;PAIREDR=0.999848;PAO=0;PQA=0;PQR=0;PRO=0;QA=67733;QR=260620;RO=6572;RPL=0;RPP=3755.31;RPPR=14273.9;RPR=1728;RUN=1;SAF=0;SAP=3755.31;SAR=1728;SRF=0;SRP=14273.9;SRR=6572;TYPE=snp;technology.Illumina=1	GT:DP:RO:QR:AO:QA:GL	0/0:57:57:2248:0:0:0,-15.4653,-202.472	0/1:57:23:916:34:1360:-107.021,0,-67.0341	0/1:47:30:1211:17:676:-48.1508,0,-96.3531	0/0:137:136:5408:1:20:0,-35.3165,-484.705	0/0:41:41:1606:0:0:0,-11.1354,-144.772	0/0:115:115:4552:0:0:0,-31.1746,-409.599	0/1:28:16:646:12:478:-35.526,0,-50.6812	0/0:33:32:1286:1:27:0,-6.53098,-113.548	0/1:92:38:1503:54:2117:-165.59,0,-110.328	0/1:27:8:315:19:760:-61.2578,0,-21.0914	0/0:161:160:6280:0:0:0,-43.2956,-564.867	0/1:61:32:1242:29:1124:-84.7418,0,-95.3045	0/0:107:107:4242:0:0:0,-28.9269,-381.628	0/0:119:119:4766:0:0:0,-32.2624,-428.813	0/0:32:32:1264:0:0:0,-8.6975,-114.021	0/1:101:39:1570:62:2420:-190.397,0,-114.011	0/1:76:48:1924:28:1112:-79.497,0,-152.586	0/1:129:68:2678:61:2399:-180.884,0,-205.98	0/0:127:126:5036:1:20:0,-32.6302,-451.303	0/1:144:77:3051:67:2629:-197.485,0,-235.462	0/1:129:56:2223:73:2836:-220.192,0,-165.158	0/1:137:71:2808:66:2633:-199.754,0,-215.486	0/1:120:46:1831:74:2909:-229.209,0,-132.334	0/0:109:109:4322:0:0:0,-29.5515,-388.916	0/0:95:95:3700:0:0:0,-25.6942,-332.95	0/0:65:65:2617:0:0:0,-17.6377,-235.645	0/0:113:113:4500:0:0:0,-30.5716,-404.839	0/1:94:58:2317:36:1398:-100.342,0,-183.035	0/1:81:38:1521:43:1685:-129.711,0,-114.949	0/1:117:55:2224:61:2438:-187.922,0,-168.653	0/0:126:126:5001:0:0:0,-34.1585,-449.958	0/1:114:59:2282:54:2050:-153.845,0,-174.827	0/0:74:74:2961:0:0:0,-20.0749,-266.568	0/0:155:154:6104:0:0:0,-41.7444,-549.129	0/1:99:57:2250:42:1688:-125.124,0,-175.643	0/0:131:131:5151:0:0:0,-35.5081,-463.446	0/0:36:36:1434:0:0:0,-9.7811,-129.305	0/1:35:18:701:17:661:-50.0954,0,-53.7367	0/0:29:29:1116:0:0:0,-7.87897,-100.711	0/1:60:36:1455:24:951:-69.3691,0,-114.746	0/0:68:68:2698:0:0:0,-18.4494,-242.934	0/1:18:15:601:3:121:-6.03821,0,-49.4534	0/1:69:36:1445:32:1268:-95.7292,0,-111.656	0/0:52:52:2094:0:0:0,-14.1161,-188.631	0/0:49:49:1914:0:0:0,-13.3017,-172.459	0/0:106:106:4196:0:0:0,-28.7343,-377.576	0/1:57:28:1104:29:1156:-88.6705,0,-83.9619	0/1:57:29:1173:28:1073:-81.1832,0,-90.2001	0/0:50:50:1992:0:0:0,-13.5736,-179.465	0/1:32:15:609:16:626:-48.0499,0,-46.5101	0/0:85:85:3379:0:0:0,-23.0531,-304.148	0/0:27:27:1051:0:0:0,-7.34231,-94.8708	0/0:104:103:4064:0:0:0,-27.8628,-365.669	0/1:54:17:684:37:1475:-118.209,0,-46.9557	0/0:125:125:4937:0:0:0,-33.8824,-444.203	0/0:81:81:3253:0:0:0,-21.9713,-292.814	0/1:66:35:1369:31:1225:-92.4106,0,-105.364	0/0:78:78:3050:0:0:0,-21.0686,-274.473	0/0:81:81:3255:0:0:0,-21.9717,-292.994	0/1:70:37:1467:33:1274:-95.7194,0,-113.175	0/1:62:33:1299:28:1105:-82.9514,0,-100.545	0/1:35:32:1278:3:123:-1.57957,0,-105.736	0/0:59:59:2341:0:0:0,-16.0111,-210.837	0/1:55:35:1363:20:800:-57.1308,0,-107.848	0/1:32:16:612:16:642:-49.2098,0,-46.5115	0/1:45:31:1258:14:562:-38.4243,0,-101.135	0/0:24:24:940:0:0:0,-6.52987,-84.8934	0/0:91:91:3637:0:0:0,-24.6793,-327.336	0/0:73:73:2867:0:0:0,-19.8026,-258.132	0/1:106:74:2902:32:1266:-85.1948,0,-232.406	0/0:25:25:1014:0:0:0,-6.80238,-91.5505	0/0:27:26:1035:1:40:0,-3.73288,-89.8121	0/0:57:57:2286:0:0:0,-15.4703,-205.892	0/0:26:26:1045:0:0:0,-7.0731,-94.3375	0/0:51:51:2054:0:0:0,-13.8454,-185.04	0/0:50:47:1803:3:110:0,-3.65195,-152.526	0/1:60:29:1166:31:1155:-87.7467,0,-88.814	0/0:70:70:2770:0:0:0,-18.9897,-249.41	0/1:81:40:1619:41:1620:-123.861,0,-123.76	0/1:71:27:1097:44:1741:-137.5,0,-79.4957	0/0:86:86:3381:0:0:0,-23.3043,-304.311	0/0:174:174:6951:0:0:0,-47.1604,-625.244	0/0:138:137:5391:1:40:0,-33.7816,-481.392	0/0:332:332:13187:0:0:0,-89.9585,-1185.85	0/1:213:96:3836:116:4548:-351.606,0,-287.642	0/1:38:20:808:18:693:-52.1608,0,-62.5203	0/1:70:36:1401:34:1323:-100.138,0,-107.166	0/1:155:62:2470:93:3576:-279.711,0,-180.267	0/0:160:160:6293:0:0:0,-43.3389,-566.069	0/0:200:199:7864:1:41:0,-50.4497,-703.579	0/1:117:64:2514:53:2060:-153.736,0,-194.511	0/0:134:133:5315:0:0:0,-36.056,-478.173
Contig_542	295	.	C	G	48635	.	AB=0.493272;ABP=4.38356;AC=53;AF=0.226496;AN=234;AO=1732;CIGAR=1X;DP=8367;DPB=8367;DPRA=0.909691;EPP=3764;EPPR=14389;GTI=2;LEN=1;MEANALT=1.03448;MQM=60;MQMR=59.9976;NS=117;NUMALT=1;ODDS=0.720581;PAIRED=0.999423;PAIREDR=0.999698;PAO=0;PQA=0;PQR=0;PRO=0;QA=65717;QR=250134;RO=6629;RPL=1732;RPP=3764;RPPR=14389;RPR=0;RUN=1;SAF=0;SAP=3764;SAR=1732;SRF=0;SRP=14397.7;SRR=6629;TYPE=snp;technology.Illumina=1	GT:DP:RO:QR:AO:QA:GL	0/0:57:57:2176:0:0:0,-15.4693,-196.064	0/1:57:23:880:34:1286:-100.397,0,-63.8521	0/1:48:30:1152:18:672:-47.5403,0,-90.8029	0/0:137:137:5228:0:0:0,-37.1279,-470.494	0/0:41:41:1551:0:0:0,-11.1349,-139.857	0/0:116:116:4375:0:0:0,-31.4374,-393.803	0/1:30:17:636:13:483:-35.4482,0,-49.2482	0/0:33:32:1229:1:30:0,-6.26006,-108.182	0/1:92:38:1455:54:2065:-160.973,0,-106.051	0/1:27:8:280:19:731:-58.6638,0,-17.9444	0/0:162:162:6123:0:0:0,-43.8071,-550.888	0/1:61:32:1210:29:1111:-83.5362,0,-92.4551	0/0:107:107:4086:0:0:0,-29.0061,-367.806	0/0:120:120:4541:0:0:0,-32.4891,-408.686	0/0:32:32:1223:0:0:0,-8.69761,-110.361	0/1:101:38:1470:62:2362:-185.525,0,-105.217	0/1:76:48:1845:28:1067:-75.4761,0,-145.538	0/1:130:69:2610:61:2345:-175.81,0,-199.662	0/0:127:127:4845:0:0:0,-34.4291,-436.075	0/1:145:78:2981:67:2550:-190.179,0,-228.997	0/1:130:58:2169:72:2760:-213.165,0,-159.99	0/1:137:71:2688:66:2534:-190.921,0,-204.777	0/1:120:46:1758:74:2810:-220.39,0,-125.709	0/0:109:109:4124:0:0:0,-29.5508,-371.238	0/0:95:95:3567:0:0:0,-25.7496,-321.137	0/0:65:65:2482:0:0:0,-17.6358,-223.578	0/0:113:113:4296:0:0:0,-30.6294,-386.69	0/1:95:59:2228:36:1353:-96.0633,0,-174.828	0/1:81:38:1435:43:1638:-125.54,0,-107.251	0/1:117:56:2141:61:2324:-177.469,0,-160.994	0/0:126:126:4690:0:0:0,-34.0989,-422.079	0/1:114:61:2249:53:1974:-146.796,0,-171.613	0/0:74:74:2821:0:0:0,-20.0663,-254.051	0/0:156:156:5874:0:0:0,-42.234,-528.554	0/1:100:58:2216:42:1617:-118.451,0,-172.382	0/0:134:134:4998:0:0:0,-36.2722,-449.786	0/0:36:36:1325:0:0:0,-9.73802,-119.48	0/1:35:18:669:17:663:-50.2958,0,-50.8456	0/0:30:29:1026:0:0:0,-7.82216,-92.5569	0/1:62:36:1371:26:951:-68.8565,0,-106.692	0/0:68:68:2548:0:0:0,-18.4402,-229.503	0/1:18:15:563:3:117:-5.68045,0,-46.0369	0/1:69:37:1411:32:1193:-88.7434,0,-108.398	0/0:52:52:1995:0:0:0,-14.1146,-179.781	0/0:49:49:1822:0:0:0,-13.2992,-164.222	0/0:107:107:3982:0:0:0,-28.8273,-358.275	0/1:59:29:1104:30:1130:-85.7965,0,-83.4638	0/1:57:29:1123:28:1032:-77.5179,0,-85.7179	0/0:51:51:1889:0:0:0,-13.8019,-170.208	0/1:32:15:581:17:653:-50.2256,0,-43.7284	0/0:86:86:3293:0:0:0,-23.3243,-296.508	0/0:27:27:1009:0:0:0,-7.33558,-91.1047	0/0:105:105:3974:0:0:0,-28.4682,-357.75	0/1:54:17:657:37:1401:-111.585,0,-44.5851	0/0:126:126:4751:0:0:0,-34.0697,-427.533	0/0:82:81:3090:0:0:0,-21.9691,-278.251	0/1:68:37:1403:31:1188:-88.5576,0,-107.927	0/0:79:79:3003:0:0:0,-21.4204,-270.421	0/0:81:81:3079:0:0:0,-21.9688,-277.264	0/1:70:37:1423:33:1263:-94.763,0,-109.174	0/1:62:33:1261:29:1116:-83.7097,0,-96.7761	0/0:36:33:1198:3:117:-0.82002,0,-98.2869	0/0:59:59:2191:0:0:0,-15.9662,-197.361	0/1:56:35:1308:20:773:-54.7247,0,-102.938	0/1:32:16:580:16:617:-46.9844,0,-43.6427	0/1:45:31:1195:14:545:-36.9079,0,-95.5045	0/0:24:23:869:0:0:0,-6.25944,-78.5248	0/0:92:92:3449:0:0:0,-24.9385,-310.529	0/0:74:74:2761:0:0:0,-20.0684,-248.667	0/1:107:74:2740:33:1238:-82.5306,0,-217.656	0/0:26:26:991:0:0:0,-7.07248,-89.4989	0/0:27:27:1009:0:0:0,-7.34262,-91.1137	0/0:58:58:2170:0:0:0,-15.6524,-195.431	0/0:26:26:977:0:0:0,-7.07127,-88.2339	0/0:52:52:1978:0:0:0,-14.1147,-178.258	0/0:50:47:1712:3:110:0,-3.56304,-144.294	0/1:60:29:1096:31:1153:-87.6224,0,-82.4643	0/0:70:70:2604:0:0:0,-18.9414,-234.495	0/1:81:40:1545:41:1565:-118.956,0,-117.151	0/1:72:28:1066:44:1628:-127.094,0,-76.5121	0/0:88:88:3293:0:0:0,-23.8529,-296.493	0/0:176:176:6553:0:0:0,-47.6342,-589.608	0/0:138:137:5139:1:39:0,-33.8889,-459.001	0/0:335:335:12599:0:0:0,-90.7242,-1133.34	0/1:214:98:3703:116:4415:-339.238,0,-275.194	0/1:39:20:770:19:725:-54.7875,0,-58.845	0/1:71:36:1355:35:1319:-99.5389,0,-102.787	0/1:156:64:2399:92:3432:-266.623,0,-173.612	0/0:163:163:6097:0:0:0,-44.112,-548.593	0/0:200:199:7535:1:39:0,-50.6836,-674.459	0/1:117:64:2431:53:2006:-148.848,0,-187.103	0/0:134:133:5090:0:0:0,-36.0466,-458.086
Contig_555	52	.	A	C	170926	.	AC=60;AF=0.25641;LEN=1;TYPE=snp	GT	0|1	0|0	0|0	0|0	0|0	0|0	0|1	0|0	0|1	0|0	0|1	0|0	0|1	0|1	0|0	0|1	0|1	0|1	0|1	0|0	0|0	0|1	0|0	0|0	0|1	0|1	0|0	0|1	0|1	0|1	0|0	0|1	0|0	0|0	0|1	0|1	0|0	0|1	0|0	0|1	0|0	0|0	0|1	0|0	0|0	0|0	0|0	0|1	0|1	0|1	0|1	0|1	0|1	0|1	0|1	0|0	0|0	0|1	0|0	0|0	0|1	0|0	0|0	0|0	0|1	0|1	0|1	0|1	0|1	0|0	0|0	0|0	0|0	0|1	0|1	0|0	0|0	0|1	0|0	0|1	0|1	0|0	0|1	0|0	0|0	0|0	0|1	0|0	0|0	0|0	0|0	0|1
Contig_555	53	.	C	A	170926	.	AC=60;AF=0.25641;LEN=1;TYPE=snp	GT	0|1	0|0	0|0	0|0	0|0	0|0	0|1	0|0	0|1	0|0	0|1	0|0	0|1	0|1	0|0	0|1	0|1	0|1	0|1	0|0	0|0	0|1	0|0	0|0	0|1	0|1	0|0	0|1	0|1	0|1	0|0	0|1	0|0	0|0	0|1	0|1	0|0	0|1	0|0	0|1	0|0	0|0	0|1	0|0	0|0	0|0	0|0	0|1	0|1	0|1	0|1	0|1	0|1	0|1	0|1	0|0	0|0	0|1	0|0	0|0	0|1	0|0	0|0	0|0	0|1	0|1	0|1	0|1	0|1	0|0	0|0	0|0	0|0	0|1	0|1	0|0	0|0	0|1	0|0	0|1	0|1	0|0	0|1	0|0	0|0	0|0	0|1	0|0	0|0	0|0	0|0	0|1
Contig_555	54	.	G	A	170926	.	AC=183;AF=0.782051;LEN=1;TYPE=snp	GT	0|1	0|1	0|1	1|1	1|1	0|1	0|1	0|1	1|1	0|1	0|1	1|1	1|1	0|1	0|1	1|1	1|1	1|1	1|1	0|1	1|1	1|1	0|1	0|1	1|1	0|1	1|1	0|1	1|1	0|1	1|1	1|1	0|1	1|1	0|1	1|1	1|1	1|1	1|1	1|1	1|1	1|1	0|1	1|1	1|1	0|1	1|1	1|1	1|1	0|1	1|1	0|1	0|1	1|1	1|1	0|1	0|1	0|1	0|1	1|1	0|1	0|1	1|1	0|1	1|1	0|1	1|1	0|1	1|1	0|1	1|1	0|1	1|1	1|1	1|1	0|1	1|1	0|1	1|1	0|1	1|1	1|1	0|1	0|1	1|1	1|1	1|1	0|1	0|1	1|1	0|1	1|1
Contig_584	22	.	T	C	29108.7	.	AB=0.490235;ABP=4.66419;AC=47;AF=0.200855;AN=234;AO=981;CIGAR=1X;DP=4973;DPB=4973;DPRA=1.00853;EPP=2115.89;EPPR=8608.66;GTI=1;LEN=1;MEANALT=1;MQM=59.9847;MQMR=59.998;NS=117;NUMALT=1;ODDS=0.679614;PAIRED=1;PAIREDR=0.999248;PAO=0;PQA=0;PQR=0;PRO=0;QA=39163;QR=159785;RO=3991;RPL=2;RPP=2115.89;RPPR=8608.66;RPR=979;RUN=1;SAF=981;SAP=2133.22;SAR=0;SRF=3991;SRP=8669.36;SRR=0;TYPE=snp;technology.Illumina=1	GT:DP:RO:QR:AO:QA:GL	0/0:64:64:2576:0:0:0,-17.3668,-231.961	0/0:48:48:1914:0:0:0,-13.0323,-172.456	0/0:60:60:2385:0:0:0,-16.2826,-214.797	0/1:85:48:1899:37:1480:-110.157,0,-147.891	0/0:29:29:1133:0:0:0,-7.88409,-102.243	0/0:56:56:2214:0:0:0,-15.1985,-199.423	0/1:25:6:236:19:752:-61.1017,0,-14.5109	0/0:36:36:1432:0:0:0,-9.78114,-129.123	0/0:112:112:4460:0:0:0,-30.3639,-401.322	0/1:30:14:561:16:644:-49.9461,0,-42.4592	0/0:137:137:5501:0:0:0,-37.1095,-494.852	0/0:43:43:1726:0:0:0,-11.6779,-155.55	0/0:111:111:4480:0:0:0,-30.0975,-403.096	0/1:101:51:2039:50:2000:-152.594,0,-156.107	0/0:25:25:997:0:0:0,-6.80142,-90.016	0/1:92:40:1603:52:2097:-163.775,0,-119.319	0/0:77:77:3090:0:0:0,-20.8879,-278.163	0/1:146:90:3620:56:2207:-158.974,0,-286.073	0/0:111:110:4405:0:0:0,-29.8268,-396.373	0/0:142:142:5725:0:0:0,-38.4957,-515.017	0/0:98:98:3896:0:0:0,-26.5754,-350.627	0/0:193:193:7675:0:0:0,-52.298,-690.31	0/1:141:63:2525:78:3095:-240.203,0,-188.974	0/0:117:117:4710:0:0:0,-31.7236,-423.782	0/0:67:67:2677:0:0:0,-18.1781,-241.039	0/1:58:28:1126:30:1190:-91.4408,0,-85.6724	0/1:109:66:2643:43:1732:-126.295,0,-208.27	0/1:94:46:1834:48:1940:-149.097,0,-139.564	0/0:100:100:4041:0:0:0,-27.119,-363.644	0/0:157:157:6306:0:0:0,-42.5586,-567.259	0/0:61:61:2456:0:0:0,-16.5542,-221.176	0/1:49:22:881:27:1078:-83.8132,0,-66.0749	0/1:33:12:477:21:841:-66.8837,0,-34.0582	0/1:61:26:1049:35:1391:-108.712,0,-77.913	0/1:33:15:595:18:724:-56.3315,0,-44.6975	0/0:37:37:1507:0:0:0,-10.0532,-135.863	0/0:15:15:599:0:0:0,-4.09332,-54.246	0/0:24:24:976:0:0:0,-6.53152,-88.1343	0/0:11:11:444:0:0:0,-3.00988,-40.3143	0/0:30:30:1204:0:0:0,-8.15665,-108.631	0/0:45:45:1789:0:0:0,-12.2197,-161.226	./.:7:1:41:6:233:-19.3527,0,-1.81754	0/0:25:25:1007:0:0:0,-6.80229,-90.9223	0/0:29:29:1155:0:0:0,-7.88545,-104.225	0/0:18:18:727:0:0:0,-4.90606,-65.7518	0/0:53:53:2117:0:0:0,-14.3863,-190.701	0/0:31:31:1257:0:0:0,-8.42774,-113.394	0/1:22:4:163:18:709:-58.0709,0,-8.73592	./.:8:8:324:0:0:0,-2.19722,-29.5282	0/0:11:11:425:0:0:0,-3.00905,-38.5945	0/1:42:19:771:23:918:-71.33,0,-58.0789	0/0:19:19:758:0:0:0,-5.17679,-68.5396	0/0:46:46:1845:0:0:0,-12.4862,-166.238	0/1:24:10:405:14:563:-44.3131,0,-30.0418	0/1:49:25:1010:24:951:-72.385,0,-77.6901	0/1:31:13:516:18:730:-57.4231,0,-38.1262	0/0:20:20:809:0:0:0,-5.44789,-73.1233	0/0:18:18:724:0:0:0,-4.90603,-65.4827	0/1:37:21:844:16:640:-47.6542,0,-66.0437	0/0:44:44:1750:0:0:0,-11.9482,-157.712	0/1:44:26:1044:18:711:-52.122,0,-82.1361	0/1:18:11:451:7:265:-19.067,0,-35.8802	0/1:21:12:488:9:364:-27.1742,0,-38.3776	0/1:32:23:925:9:341:-22.0702,0,-74.7402	0/1:20:14:559:6:240:-16.2481,0,-45.0774	0/0:24:24:959:0:0:0,-6.53101,-86.6058	0/0:10:10:407:0:0:0,-2.73902,-36.9892	0/1:40:26:1042:14:569:-40.4219,0,-83.0572	0/1:16:10:383:6:235:-16.9152,0,-30.3045	0/0:87:87:3494:0:0:0,-23.5964,-314.476	0/0:18:18:699:0:0:0,-4.90105,-63.2215	./.:8:8:318:0:0:0,-2.19698,-28.9814	0/0:30:30:1224:0:0:0,-8.15691,-110.424	0/0:13:13:524:0:0:0,-3.55164,-47.5051	0/0:19:19:777:0:0:0,-5.1771,-70.246	0/0:21:21:836:0:0:0,-5.71805,-75.547	0/0:23:23:926:0:0:0,-6.26044,-83.639	0/1:12:6:237:6:241:-18.5846,0,-18.2224	0/1:38:24:966:14:551:-39.352,0,-76.7665	0/0:16:16:635:0:0:0,-4.36401,-57.479	0/0:26:26:1051:0:0:0,-7.07322,-94.8765	0/0:53:52:2097:1:11:0,-13.3952,-187.936	0/1:42:26:1049:16:655:-47.6198,0,-83.1349	0/1:104:41:1647:63:2529:-199.378,0,-120.005	0/0:67:67:2704:0:0:0,-18.1791,-243.461	0/0:13:13:516:0:0:0,-3.55147,-46.7826	0/1:14:8:289:6:235:-17.5059,0,-22.3657	0/0:48:48:1907:0:0:0,-13.0317,-171.825	0/1:44:21:823:23:919:-70.8672,0,-62.2298	0/1:44:27:1069:17:687:-49.9656,0,-84.3836	0/0:46:46:1787:0:0:0,-12.449,-160.999	0/1:117:63:2537:54:2153:-161.997,0,-196.55
Contig_584	38	.	C	T	28532	.	AB=0.488722;ABP=5.21443;AC=47;AF=0.200855;AN=234;AO=976;CIGAR=1X;DP=4968;DPB=4968;DPRA=0.999872;EPP=2079.16;EPPR=8457.81;GTI=1;LEN=1;MEANALT=1.02083;MQM=60;MQMR=60;NS=117;NUMALT=1;ODDS=0.886785;PAIRED=1;PAIREDR=0.999248;PAO=0;PQA=0;PQR=0;PRO=0;QA=38498;QR=159166;RO=3989;RPL=5;RPP=2079.16;RPPR=8457.81;RPR=971;RUN=1;SAF=976;SAP=2122.37;SAR=0;SRF=3989;SRP=8665.01;SRR=0;TYPE=snp;technology.Illumina=1	GT:DP:RO:QR:AO:QA:GL	0/0:64:64:2558:0:0:0,-17.365,-230.336	0/0:48:48:1898:0:0:0,-13.0316,-171.017	0/0:60:60:2370:0:0:0,-16.2808,-213.445	0/1:85:48:1901:37:1472:-109.447,0,-148.07	0/0:29:29:1146:0:0:0,-7.88538,-103.421	0/0:55:55:2199:0:0:0,-14.9285,-198.076	0/1:25:6:206:19:730:-59.1761,0,-11.8028	0/0:36:36:1444:0:0:0,-9.78196,-130.206	0/0:112:112:4408:0:0:0,-30.306,-396.594	0/1:30:14:547:16:646:-50.1261,0,-41.2012	0/0:137:136:5445:0:0:0,-36.8698,-489.866	0/0:43:43:1707:0:0:0,-11.6764,-153.843	0/0:111:111:4453:0:0:0,-30.0923,-400.675	0/1:101:52:2022:49:1952:-148.337,0,-154.578	0/0:25:25:995:0:0:0,-6.8011,-89.8374	0/1:92:40:1568:52:2089:-163.066,0,-116.178	0/0:77:77:3061:0:0:0,-20.8872,-275.568	0/1:146:90:3607:56:2174:-156.019,0,-284.914	0/0:110:110:4373:0:0:0,-29.8264,-393.513	0/0:142:142:5719:0:0:0,-38.4958,-514.485	0/0:98:98:3900:0:0:0,-26.5762,-350.995	0/0:193:193:7714:0:0:0,-52.3081,-693.835	0/1:139:63:2507:76:2985:-230.875,0,-187.919	0/0:117:117:4699:0:0:0,-31.7216,-422.79	0/0:67:67:2674:0:0:0,-18.1776,-240.766	0/1:58:28:1124:30:1151:-87.9365,0,-85.4951	0/1:109:66:2639:43:1712:-124.506,0,-207.918	0/1:94:46:1832:48:1907:-146.136,0,-139.391	0/0:100:100:4011:0:0:0,-27.1184,-360.961	0/0:157:157:6299:0:0:0,-42.5586,-566.63	0/0:61:61:2427:0:0:0,-16.5532,-218.571	0/1:49:22:883:27:1073:-83.3689,0,-66.253	0/1:33:12:473:21:834:-66.2597,0,-33.6945	0/1:61:26:1024:35:1378:-107.55,0,-75.6777	0/1:33:15:599:18:719:-55.881,0,-45.0584	0/0:37:37:1496:0:0:0,-10.0527,-134.873	0/0:15:15:598:0:0:0,-4.09333,-54.1566	0/0:24:24:965:0:0:0,-6.53133,-87.1466	0/0:11:11:444:0:0:0,-3.00987,-40.3138	0/0:30:30:1206:0:0:0,-8.15665,-108.81	0/0:45:45:1728:0:0:0,-12.207,-155.722	./.:7:1:41:6:233:-19.3547,0,-1.81735	0/0:25:25:1003:0:0:0,-6.80226,-90.5648	0/0:29:29:1168:0:0:0,-7.88584,-105.395	0/0:18:18:725:0:0:0,-4.90608,-65.5734	0/0:53:53:2140:0:0:0,-14.3872,-192.767	0/0:31:31:1256:0:0:0,-8.42772,-113.304	0/1:22:4:163:18:688:-56.1807,0,-8.73677	./.:8:8:320:0:0:0,-2.19718,-29.1661	0/0:11:11:436:0:0:0,-3.00976,-39.5922	0/1:42:19:775:23:915:-71.0616,0,-58.4365	0/0:19:19:762:0:0:0,-5.17696,-68.9016	0/0:46:46:1850:0:0:0,-12.4896,-166.693	0/1:24:10:406:14:541:-42.3318,0,-30.1322	0/1:49:25:1005:24:947:-72.0232,0,-77.2436	0/1:31:13:517:18:730:-57.4257,0,-38.2166	0/0:20:20:805:0:0:0,-5.4478,-72.7628	0/0:18:18:714:0:0:0,-4.90538,-64.5801	0/1:37:21:845:16:624:-46.2175,0,-66.135	0/0:44:44:1750:0:0:0,-11.948,-157.71	0/1:44:26:1055:18:720:-52.9387,0,-83.1206	0/1:18:11:450:7:278:-20.2411,0,-35.7899	0/1:21:12:481:9:356:-26.4563,0,-37.7496	0/1:32:23:919:9:364:-24.1349,0,-74.2023	0/1:20:14:571:6:242:-16.4269,0,-46.1606	0/0:24:24:963:0:0:0,-6.53114,-86.9649	0/0:10:10:408:0:0:0,-2.73904,-37.0798	0/1:40:26:1037:14:546:-38.3572,0,-82.6147	0/1:16:10:375:6:236:-17.0505,0,-29.578	0/0:87:87:3487:0:0:0,-23.5969,-313.857	0/0:18:18:719:0:0:0,-4.906,-65.0345	./.:8:8:328:0:0:0,-2.19726,-29.8897	0/0:30:30:1214:0:0:0,-8.15681,-109.529	0/0:13:13:511:0:0:0,-3.55091,-46.3289	0/0:19:19:769:0:0:0,-5.17702,-69.5288	0/0:21:21:847:0:0:0,-5.71876,-76.5403	0/0:23:22:883:0:0:0,-5.98961,-79.7774	0/1:12:6:227:6:233:-17.8626,0,-17.3203	0/1:38:24:931:14:504:-35.1352,0,-73.6686	0/0:16:16:638:0:0:0,-4.36423,-57.7532	0/0:26:26:1047:0:0:0,-7.07319,-94.5188	0/0:53:53:2112:0:0:0,-14.3865,-190.254	0/1:42:25:1012:16:639:-46.4626,0,-80.0765	0/1:104:41:1652:63:2499:-196.697,0,-120.457	0/0:67:67:2676:0:0:0,-18.1697,-240.937	0/0:13:13:522:0:0:0,-3.55163,-47.3258	0/1:14:8:297:6:226:-16.6612,0,-23.0946	0/0:47:47:1879:0:0:0,-12.7614,-169.308	0/1:44:21:827:23:891:-68.3553,0,-62.5908	0/1:44:27:1072:17:680:-49.3348,0,-84.66	0/0:46:46:1804:0:0:0,-12.4882,-162.566	0/1:117:63:2522:54:2137:-160.574,0,-195.197
Contig_584	49	.	C	T	62907.6	.	AC=104;AF=0.444444;LEN=1;TYPE=snp	GT	0|0	0|0	0|0	0|1	0|0	0|0	0|1	0|1	0|1	0|1	0|1	0|0	0|1	0|1	0|0	0|1	0|0	0|1	0|0	0|1	0|1	0|0	1|1	0|0	0|0	1|1	0|1	1|1	0|1	0|1	0|1	1|1	0|1	1|1	1|1	0|1	0|1	0|1	0|1	0|0	0|0	.|.	0|0	0|0	0|0	0|1	0|0	1|1	.|.	0|0	0|1	0|1	0|0	1|1	1|1	0|1	0|0	0|0	1|1	0|1	0|1	1|1	0|1	0|1	1|1	0|0	0|0	0|1	0|1	0|0	0|1	.|.	0|1	0|0	0|0	0|1	0|1	1|1	1|1	0|1	0|1	0|0	0|1	0|1	0|1	0|0	0|1	0|1	0|1	0|1	0|1	0|1
Contig_584	52	.	T	C	62907.6	.	AC=104;AF=0.444444;LEN=1;TYPE=snp	GT	0|0	0|0	0|0	0|1	0|0	0|0	0|1	0|1	0|1	0|1	0|1	0|0	0|1	0|1	0|0	0|1	0|0	0|1	0|0	0|1	0|1	0|0	1|1	0|0	0|0	1|1	0|1	1|1	0|1	0|1	0|1	1|1	0|1	1|1	1|1	0|1	0|1	0|1	0|1	0|0	0|0	.|.	0|0	0|0	0|0	0|1	0|0	1|1	.|.	0|0	0|1	0|1	0|0	1|1	1|1	0|1	0|0	0|0	1|1	0|1	0|1	1|1	0|1	0|1	1|1	0|0	0|0	0|1	0|1	0|0	0|1	.|.	0|1	0|0	0|0	0|1	0|1	1|1	1|1	0|1	0|1	0|0	0|1	0|1	0|1	0|0	0|1	0|1	0|1	0|1	0|1	0|1
Contig_615	44	.	T	C	147333	.	AB=0.510659;ABP=7.96371;AC=114;AF=0.491379;AN=232;AO=4622;CIGAR=1X;DP=8855;DPB=8855;DPRA=1.31839;EPP=9652.5;EPPR=8897.56;GTI=0;LEN=1;MEANALT=1.02198;MQM=59.9996;MQMR=59.9995;NS=116;NUMALT=1;ODDS=2.33381;PAIRED=0.999567;PAIREDR=0.998582;PAO=0;PQA=0;PQR=0;PRO=0;QA=180208;QR=165083;RO=4231;RPL=45;RPP=9652.5;RPPR=8897.56;RPR=4577;RUN=1;SAF=4622;SAP=10039.6;SAR=0;SRF=4231;SRP=9190.51;SRR=0;TYPE=snp;technology.Illumina=1	GT:DP:RO:QR:AO:QA:GL	0/1:56:20:780:36:1401:-111.02,0,-55.0661	0/1:56:39:1513:17:668:-44.983,0,-121.097	1/1:38:0:0:38:1494:-134.706,-10.3213,0	1/1:113:0:0:113:4368:-393.118,-30.6357,0	0/1:26:12:457:14:554:-42.9457,0,-34.196	0/0:94:94:3644:0:0:0,-25.4858,-328.014	1/1:21:0:0:21:837:-75.6442,-5.71867,0	1/1:33:0:0:33:1293:-116.64,-8.9688,0	0/1:143:77:3036:66:2557:-191.314,0,-234.398	0/0:28:28:1089:0:0:0,-7.6141,-98.2977	0/1:178:93:3628:85:3323:-250.711,0,-278.136	1/1:37:0:0:37:1459:-131.562,-10.0524,0	0/1:106:49:1915:56:2180:-167.736,0,-143.878	0/0:106:106:4137:0:0:0,-28.7415,-372.336	1/1:34:1:39:33:1283:-112.214,-5.72121,0	0/1:73:37:1446:36:1393:-105.633,0,-110.404	0/0:78:78:3044:0:0:0,-21.1574,-274.072	0/1:150:72:2800:78:3041:-232.952,0,-211.261	0/1:138:71:2757:67:2615:-197.893,0,-210.663	0/1:161:95:3735:66:2565:-187.141,0,-292.386	0/0:107:107:4163:0:0:0,-28.944,-374.597	0/0:194:194:7538:0:0:0,-52.5638,-678.088	0/1:117:43:1685:74:2840:-223.862,0,-119.994	0/1:112:47:1855:65:2523:-196.693,0,-136.584	0/1:58:28:1089:30:1166:-89.2971,0,-82.3509	0/1:66:26:1003:40:1525:-119.438,0,-72.4417	1/1:72:0:0:72:2809:-252.941,-19.5321,0	0/1:83:42:1645:41:1614:-122.79,0,-125.578	0/0:78:77:3000:1:28:0,-18.6296,-267.572	0/0:126:126:4957:0:0:0,-34.1601,-446.052	1/1:177:0:0:177:6932:-623.612,-47.9703,0	1/1:127:0:0:127:4988:-448.836,-34.4283,0	0/1:81:40:1554:41:1634:-125.128,0,-117.938	1/1:145:0:0:145:5681:-511.057,-39.2367,0	0/1:103:46:1756:57:2177:-168.021,0,-130.144	1/1:79:0:0:79:3081:-277.292,-21.3416,0	0/0:42:42:1586:0:0:0,-11.4046,-142.988	0/1:19:5:201:14:544:-44.0207,0,-12.9977	0/0:37:37:1408:0:0:0,-9.98407,-126.9	0/1:89:46:1782:43:1680:-127.09,0,-136.279	0/1:72:33:1290:39:1510:-116.433,0,-96.7053	0/1:39:13:496:26:1024:-81.7292,0,-34.1318	0/1:49:22:868:27:1066:-82.7527,0,-64.9095	1/1:46:0:0:46:1778:-160.237,-12.4804,0	1/1:52:0:0:52:2064:-185.952,-14.1159,0	0/1:121:61:2413:60:2311:-175.169,0,-184.393	0/1:64:23:909:41:1616:-128.172,0,-64.4998	0/1:38:14:531:24:912:-71.9194,0,-37.5753	1/1:55:0:0:55:2145:-193.252,-14.928,0	0/1:22:4:152:18:718:-58.8849,0,-7.74508	0/1:102:51:1973:51:1996:-152.057,0,-149.92	0/0:42:42:1613:0:0:0,-11.3809,-145.38	0/1:106:58:2305:48:1885:-140.907,0,-178.694	0/0:50:49:1964:1:41:0,-9.8812,-173.254	0/1:149:73:2834:76:2954:-225.403,0,-214.596	0/1:87:46:1790:41:1581:-118.74,0,-137.536	0/1:100:52:2038:48:1885:-142.542,0,-156.317	1/1:54:0:0:53:2072:-186.685,-14.3864,0	1/1:74:0:0:74:2888:-260.044,-20.0728,0	1/1:84:0:0:84:3295:-296.626,-22.7816,0	0/0:91:91:3525:0:0:0,-24.659,-317.299	1/1:38:0:0:38:1494:-134.712,-10.3233,0	0/1:59:16:635:43:1694:-136.578,0,-41.1834	0/0:62:62:2414:0:0:0,-16.8182,-217.411	0/1:39:19:729:20:797:-61.2751,0,-55.132	0/0:63:63:2435:0:0:0,-17.0801,-219.293	0/1:33:14:552:19:759:-59.4941,0,-40.8259	0/0:102:102:3936:0:0:0,-27.6542,-354.268	0/1:76:34:1328:42:1668:-129.557,0,-98.9566	1/1:187:0:0:187:7286:-655.45,-50.6782,0	1/1:38:0:0:38:1466:-132.187,-10.3199,0	0/0:17:17:676:0:0:0,-4.63509,-61.1696	0/1:65:34:1327:31:1181:-88.7324,0,-101.88	0/1:36:15:597:21:799:-62.2741,0,-44.0659	0/1:43:24:941:19:709:-52.2371,0,-73.1494	0/1:53:25:968:28:1094:-84.1813,0,-72.8295	0/1:112:52:2062:60:2337:-179.946,0,-155.258	0/1:94:41:1626:53:2034:-157.595,0,-120.868	0/1:126:60:2362:66:2580:-198.01,0,-178.381	0/1:60:27:1071:33:1310:-101.706,0,-80.1823	0/0:103:103:4025:0:0:0,-27.929,-362.267	0/0:153:153:5925:0:0:0,-41.4607,-533.089	1/1:144:1:38:143:5570:-497.74,-35.6094,0	0/1:267:158:6160:109:4256:-310.462,0,-481.713	0/1:171:86:3388:85:3355:-255.476,0,-258.441	0/0:101:100:3915:1:41:0,-23.6989,-348.688	0/1:80:40:1548:40:1558:-118.58,0,-117.673	1/1:173:0:0:173:6686:-601.484,-46.8562,0	1/1:169:0:0:169:6536:-587.866,-45.659,0	0/1:254:129:5058:125:4914:-373.146,0,-386.108	0/1:117:62:2418:55:2178:-164.274,0,-185.879	0/1:193:95:3719:98:3785:-288.193,0,-282.26
Contig_615	245	.	T	C	214642	.	AB=0.495615;ABP=3.75301;AC=170;AF=0.732759;AN=232;AO=6463;CIGAR=1X;DP=8721;DPB=8721;DPRA=25.4825;EPP=14037.2;EPPR=4890.99;GTI=0;LEN=1;MEANALT=1.0614;MQM=60;MQMR=60;NS=116;NUMALT=1;ODDS=1.99181;PAIRED=0.999845;PAIREDR=1;PAO=0;PQA=0;PQR=0;PRO=0;QA=253176;QR=85993;RO=2251;RPL=0;RPP=14037.2;RPPR=4890.99;RPR=6463;RUN=1;SAF=0;SAP=14037.2;SAR=6463;SRF=0;SRP=4890.99;SRR=2251;TYPE=snp;technology.Illumina=1	GT:DP:RO:QR:AO:QA:GL	1/1:55:0:0:55:2111:-190.168,-14.9213,0	0/1:55:39:1504:16:623:-41.1902,0,-120.571	1/1:38:0:0:38:1492:-134.511,-10.3201,0	1/1:110:0:0:110:4323:-389.018,-29.8222,0	1/1:25:0:0:25:980:-88.484,-6.79723,0	0/1:90:46:1773:44:1736:-131.845,0,-135.198	1/1:21:0:0:21:832:-75.1879,-5.718,0	1/1:33:0:0:33:1297:-116.982,-8.96404,0	1/1:140:0:0:140:5592:-503.077,-37.9519,0	0/1:28:18:669:10:402:-28.7789,0,-52.774	1/1:175:1:6:174:6706:-602.333,-46.4207,0	1/1:33:0:0:33:1299:-117.169,-8.96808,0	0/1:104:51:1946:53:2023:-153.97,0,-147.07	0/1:105:55:2138:50:1938:-145.964,0,-164.064	1/1:33:0:0:33:1319:-118.965,-8.96902,0	0/1:73:37:1386:36:1415:-107.608,0,-105.006	0/1:78:46:1773:32:1267:-92.8999,0,-138.473	1/1:146:0:0:146:5714:-514.049,-39.5674,0	1/1:135:0:0:135:5237:-470.827,-36.2535,0	0/1:159:94:3582:65:2535:-184.971,0,-279.196	0/1:105:46:1810:59:2353:-183.276,0,-134.422	0/1:191:101:3844:89:3488:-262.394,0,-294.324	0/1:118:42:1628:76:2994:-237.408,0,-114.618	0/1:111:47:1795:64:2520:-196.672,0,-131.462	0/1:56:27:1015:29:1095:-83.4425,0,-76.359	0/1:66:26:1036:40:1517:-118.718,0,-75.3885	1/1:70:0:0:69:2690:-242.217,-18.7173,0	1/1:81:0:0:81:3208:-288.771,-21.966,0	0/1:77:34:1309:43:1725:-134.405,0,-96.9689	0/1:125:60:2311:65:2579:-198.157,0,-174.076	1/1:174:0:0:174:6816:-613.014,-47.0582,0	1/1:125:0:0:125:4878:-438.928,-33.8808,0	0/1:80:39:1461:41:1599:-122.247,0,-109.957	1/1:145:0:0:145:5713:-513.774,-39.1247,0	1/1:100:0:0:100:3872:-348.254,-26.8901,0	1/1:76:0:0:76:2957:-266.081,-20.4961,0	0/1:42:22:772:20:797:-60.449,0,-58.2021	0/1:19:5:200:14:549:-44.4689,0,-12.9081	0/1:35:28:1042:7:286:-16.3073,0,-84.4695	1/1:88:0:0:88:3463:-311.716,-23.8662,0	0/1:71:32:1215:39:1556:-120.849,0,-90.1476	0/1:40:13:475:27:1077:-86.2196,0,-31.9664	1/1:48:0:0:48:1903:-171.468,-13.0306,0	1/1:43:0:0:43:1699:-153.13,-11.6769,0	1/1:53:0:0:53:2079:-187.27,-14.3701,0	0/1:118:58:2249:60:2330:-177.666,0,-170.514	1/1:62:0:0:62:2492:-224.407,-16.8248,0	1/1:34:0:0:34:1298:-117.075,-9.23458,0	1/1:56:0:0:56:2240:-201.765,-15.1996,0	0/1:22:4:137:18:721:-59.1531,0,-6.39278	1/1:101:0:0:101:3977:-357.893,-27.3717,0	0/1:42:29:1063:13:527:-36.118,0,-84.43	1/1:104:0:0:104:4111:-369.875,-28.1146,0	0/1:51:24:959:27:1067:-82.2833,0,-72.5545	1/1:146:0:0:146:5708:-513.423,-39.4621,0	0/1:84:45:1714:39:1501:-112.334,0,-131.644	0/1:99:52:1969:47:1847:-139.51,0,-150.385	1/1:52:0:0:52:2042:-183.95,-14.1069,0	1/1:72:0:0:72:2830:-254.797,-19.5287,0	1/1:82:0:0:82:3259:-293.362,-22.2403,0	0/1:89:39:1442:49:1913:-148.442,0,-105.964	1/1:38:0:0:38:1501:-135.331,-10.3231,0	0/1:61:18:699:42:1642:-131.605,0,-46.6962	0/1:58:34:1313:24:950:-69.8258,0,-102.531	1/1:38:0:0:38:1477:-133.165,-10.3181,0	0/1:61:32:1198:29:1156:-87.5813,0,-91.3632	0/1:33:14:537:19:772:-60.6572,0,-39.4758	0/1:99:45:1698:54:2093:-161.544,0,-126.005	0/1:74:32:1197:42:1663:-129.764,0,-87.7052	1/1:186:0:0:186:7231:-650.43,-50.3822,0	1/1:38:0:0:38:1521:-137.128,-10.3236,0	0/1:16:9:364:7:286:-21.5204,0,-28.5829	1/1:64:0:0:64:2482:-223.486,-17.3366,0	0/1:35:15:572:19:752:-58.5845,0,-42.3543	0/1:44:24:931:20:775:-57.9182,0,-71.9586	1/1:53:1:41:52:2003:-176.673,-10.606,0	0/1:110:51:1981:59:2271:-174.654,0,-148.568	1/1:93:0:0:93:3664:-329.786,-25.2204,0	0/1:124:58:2232:66:2587:-199.166,0,-167.242	1/1:60:0:0:60:2383:-214.616,-16.2824,0	0/1:103:58:2222:44:1655:-121.293,0,-172.568	0/1:153:86:3230:67:2670:-198.726,0,-249.167	1/1:142:1:40:140:5463:-487.675,-34.3957,0	0/1:263:156:5998:107:4154:-302.372,0,-468.244	1/1:168:2:80:166:6548:-581.821,-38.3322,0	0/1:99:56:2149:43:1666:-123.106,0,-166.594	1/1:80:1:41:79:3005:-266.616,-17.7798,0	1/1:170:0:0:170:6664:-599.472,-46.0703,0	1/1:164:1:6:163:6347:-570.527,-43.8895,0	0/1:254:126:4851:128:5029:-383.588,0,-367.519	1/1:117:0:0:117:4580:-411.956,-31.5751,0	0/1:192:94:3649:98:3869:-295.976,0,-276.223
Contig_616	88	.	A	G	33645.3	.	AB=0.503566;ABP=3.32007;AC=51;AF=0.216102;AN=236;AO=1418;CIGAR=1X;DP=7236;DPB=7236;DPRA=0.986763;EPP=3082.16;EPPR=12630.1;GTI=0;LEN=1;MEANALT=1;MQM=60;MQMR=60;NS=118;NUMALT=1;ODDS=2.09315;PAIRED=1;PAIREDR=0.999312;PAO=0;PQA=0;PQR=0;PRO=0;QA=46761;QR=199366;RO=5815;RPL=1418;RPP=3082.16;RPPR=12630.1;RPR=0;RUN=1;SAF=1418;SAP=3082.16;SAR=0;SRF=5815;SRP=12630.1;SRR=0;TYPE=snp;technology.Illumina=1	GT:DP:RO:QR:AO:QA:GL	0/0:56:55:1845:0:0:0,-14.9119,-166.309	0/1:48:22:756:26:830:-61.8199,0,-55.1621	0/1:57:29:1006:28:915:-67.0151,0,-75.2316	0/0:92:92:3152:0:0:0,-24.9397,-283.904	0/1:28:20:688:8:280:-17.677,0,-54.528	0/0:60:60:2066:0:0:0,-16.2763,-186.206	0/1:15:7:236:8:269:-20.2893,0,-17.2971	0/0:35:35:1203:0:0:0,-9.50723,-108.569	0/0:92:91:3117:1:35:0,-21.7849,-277.596	0/1:30:17:588:13:433:-30.9459,0,-44.9422	0/1:136:77:2658:59:1949:-138.634,0,-202.47	0/1:30:10:343:20:671:-52.438,0,-22.819	0/1:98:47:1563:51:1681:-124.935,0,-114.213	0/1:63:32:1094:31:1046:-77.1818,0,-81.5059	0/0:39:38:1302:0:0:0,-10.295,-117.447	0/1:84:32:1115:52:1690:-129.471,0,-77.7865	0/0:81:81:2788:0:0:0,-21.9626,-251.159	0/0:92:92:3171:0:0:0,-24.9412,-285.615	0/1:99:45:1492:54:1759:-131.689,0,-107.557	0/1:115:57:1964:58:1911:-140.948,0,-145.697	0/1:80:42:1437:38:1218:-88.0462,0,-107.777	0/0:110:110:3754:0:0:0,-29.7856,-338.03	0/0:97:97:3323:0:0:0,-26.293,-299.287	0/1:83:37:1269:46:1559:-117.94,0,-91.8123	0/0:82:81:2792:1:30:0,-19.5274,-248.808	0/0:55:55:1871:0:0:0,-14.8362,-168.574	0/0:57:57:1933:0:0:0,-15.3768,-174.149	0/1:83:42:1441:41:1338:-98.0346,0,-107.326	0/0:52:52:1792:0:0:0,-14.1075,-161.553	0/0:91:91:3111:0:0:0,-24.6665,-280.214	0/1:114:49:1689:65:2193:-166.588,0,-121.199	0/0:93:93:3219:0:0:0,-25.2128,-289.934	0/0:77:77:2609:0:0:0,-20.8667,-235.04	0/0:117:117:4056:0:0:0,-31.712,-365.232	0/0:79:79:2712:0:0:0,-21.4176,-244.317	0/1:78:41:1411:37:1224:-89.1265,0,-105.972	0/0:36:36:1238:0:0:0,-9.77757,-111.717	0/1:38:26:892:12:406:-26.3138,0,-70.1624	0/0:51:51:1744:0:0:0,-13.836,-157.233	0/0:45:45:1534:0:0:0,-12.2138,-138.344	0/0:91:90:3056:0:0:0,-24.3905,-275.258	0/0:25:25:857:0:0:0,-6.79873,-77.4399	0/1:44:26:905:18:573:-39.7361,0,-69.6988	0/1:66:34:1165:32:1027:-74.6534,0,-87.0942	0/1:30:14:477:16:522:-38.9843,0,-34.9208	0/1:105:54:1861:51:1658:-120.864,0,-139.179	0/1:46:23:799:23:785:-58.3062,0,-59.5674	0/0:54:54:1852:0:0:0,-14.6512,-166.954	0/1:53:27:920:26:876:-64.5945,0,-68.5608	0/0:22:22:725:0:0:0,-5.89927,-65.4649	0/0:86:86:2939:0:0:0,-23.2298,-264.654	0/1:42:21:726:21:671:-49.1273,0,-54.0885	0/0:111:111:3825:0:0:0,-30.0829,-344.446	0/0:44:44:1488:0:0:0,-11.9387,-134.198	0/0:102:102:3477:0:0:0,-27.5582,-313.049	0/0:63:63:2149:0:0:0,-17.0872,-193.671	0/1:54:25:866:29:975:-73.2459,0,-63.4161	0/1:50:19:646:31:1056:-81.6478,0,-44.6765	0/0:60:60:2071:0:0:0,-16.2767,-186.657	0/0:71:71:2426:0:0:0,-19.2532,-218.591	0/0:61:61:2079:0:0:0,-16.4609,-187.286	0/0:51:49:1686:2:65:0,-7.97832,-146.146	0/0:56:56:1922:0:0:0,-15.1928,-173.251	0/0:64:64:2221:0:0:0,-17.3608,-200.153	0/1:38:15:520:23:732:-55.7307,0,-36.6164	0/1:47:26:896:21:707:-51.0005,0,-68.0406	0/1:41:17:593:24:792:-60.3131,0,-42.3677	0/0:84:84:2881:0:0:0,-22.7718,-259.522	0/0:60:60:2078:0:0:0,-16.2769,-187.287	0/1:162:67:2307:95:3117:-236.725,0,-163.813	0/0:38:38:1311:0:0:0,-10.3197,-118.286	0/0:27:27:935:0:0:0,-7.34127,-84.4606	0/0:46:46:1565:0:0:0,-12.484,-141.132	0/0:50:50:1703:0:0:0,-13.5648,-153.544	0/1:33:23:800:10:331:-20.9136,0,-63.2463	0/1:50:25:865:25:859:-63.8811,0,-64.4213	0/1:59:35:1200:24:788:-55.0234,0,-92.1562	0/0:64:64:2180:0:0:0,-17.2723,-196.37	0/0:88:88:3026:0:0:0,-23.857,-272.568	0/1:47:15:517:32:1059:-82.7454,0,-33.8667	0/0:57:57:1939:0:0:0,-15.4627,-174.779	0/0:100:100:3454:0:0:0,-27.1085,-311.076	0/1:79:38:1312:41:1387:-103.537,0,-96.7758	0/0:203:203:6925:0:0:0,-54.819,-623.153	0/0:124:124:4256:0:0:0,-33.6021,-383.22	0/1:53:32:1080:21:693:-48.1026,0,-82.9903	0/1:56:24:801:32:1017:-76.5737,0,-57.1285	0/0:171:170:5819:1:14:0,-44.9815,-522.497	0/0:210:209:7164:1:6:0,-56.3479,-644.405	0/0:210:210:7258:0:0:0,-56.8931,-653.289	0/0:98:98:3354:0:0:0,-26.5591,-302.07	0/1:108:57:1963:51:1622:-116.807,0,-147.601
Contig_616	209	.	A	T	51867.4	.	AB=0.488093;ABP=8.44021;AC=65;AF=0.275424;AN=236;AO=2155;CIGAR=1X;DP=7138;DPB=7138;DPRA=1.34804;EPP=4682.53;EPPR=10823.5;GTI=1;LEN=1;MEANALT=1;MQM=60;MQMR=60;NS=118;NUMALT=1;ODDS=0.579821;PAIRED=1;PAIREDR=1;PAO=0;PQA=0;PQR=0;PRO=0;QA=71949;QR=168622;RO=4983;RPL=0;RPP=4682.53;RPPR=10823.5;RPR=2155;RUN=1;SAF=0;SAP=4682.53;SAR=2155;SRF=0;SRP=10823.5;SRR=4983;TYPE=snp;technology.Illumina=1	GT:DP:RO:QR:AO:QA:GL	0/1:55:23:779:32:995:-74.777,0,-55.4089	0/0:48:48:1635:0:0:0,-13.0253,-147.429	0/0:58:58:1975:0:0:0,-15.7328,-178.016	0/1:86:43:1447:43:1429:-105.415,0,-107.047	0/0:28:28:949:0:0:0,-7.61059,-85.7138	0/1:60:37:1274:23:736:-50.0605,0,-98.5709	0/0:14:14:487:0:0:0,-3.82123,-44.1592	0/1:33:15:492:18:590:-44.3006,0,-35.4498	0/1:89:55:1873:34:1124:-77.1188,0,-144.673	0/0:31:31:1026:0:0:0,-8.33584,-92.5457	0/0:136:136:4677:0:0:0,-36.8552,-421.1	0/0:29:29:1002:0:0:0,-7.88253,-90.487	0/0:96:96:3254:0:0:0,-26.0192,-293.077	0/0:63:63:2133:0:0:0,-17.0818,-192.225	0/1:40:12:405:28:962:-75.9246,0,-25.6757	0/0:85:85:2901:0:0:0,-22.9584,-261.234	0/1:82:45:1514:37:1235:-89.0322,0,-114.162	0/1:91:46:1562:45:1487:-109.275,0,-116.04	0/0:100:100:3361:0:0:0,-27.0984,-302.697	0/0:113:113:3791:0:0:0,-30.4042,-341.16	0/0:81:81:2743:0:0:0,-21.9588,-247.106	0/1:107:40:1377:67:2244:-173.086,0,-95.0501	0/1:95:50:1732:45:1451:-104.939,0,-130.404	0/0:82:82:2760:0:0:0,-22.2213,-248.624	0/1:82:47:1588:35:1187:-84.7021,0,-120.825	0/1:54:33:1139:21:715:-49.8044,0,-88.0268	0/1:57:28:954:29:954:-70.5323,0,-70.5383	0/0:82:82:2754:0:0:0,-22.2182,-248.082	0/1:49:32:1082:17:578:-38.9055,0,-84.2618	0/1:87:38:1259:49:1616:-121.987,0,-89.8603	0/0:115:115:3911:0:0:0,-31.1635,-352.182	0/1:91:59:1999:32:1092:-73.6986,0,-155.386	0/1:77:31:1064:46:1519:-115.975,0,-74.9959	0/1:116:66:2227:50:1708:-122.37,0,-169.104	0/1:75:50:1724:25:837:-55.0746,0,-134.989	0/0:79:79:2649:0:0:0,-21.3259,-238.554	0/1:36:16:558:20:682:-51.7667,0,-40.5753	0/0:39:39:1292:0:0:0,-10.5762,-116.552	0/1:49:21:699:28:942:-71.6417,0,-49.8164	0/1:44:19:643:25:834:-63.2769,0,-46.0526	0/1:89:41:1398:48:1574:-117.653,0,-101.824	0/1:25:8:271:17:571:-44.8002,0,-17.6896	0/0:43:43:1460:0:0:0,-11.6707,-131.683	0/0:65:65:2183:0:0:0,-17.6214,-196.72	0/0:28:28:952:0:0:0,-7.61034,-85.9838	0/0:103:103:3493:0:0:0,-27.9045,-314.565	0/0:46:46:1573:0:0:0,-12.4844,-141.853	0/1:54:24:816:30:1020:-77.3016,0,-58.9102	0/0:53:53:1801:0:0:0,-14.3746,-162.358	0/1:21:15:501:6:200:-12.3736,0,-39.5953	0/1:86:50:1666:36:1187:-83.614,0,-126.855	0/0:42:42:1432:0:0:0,-11.4009,-129.166	0/1:108:60:2041:48:1618:-116.442,0,-154.54	0/1:42:31:1031:11:377:-22.6298,0,-81.5963	0/1:98:51:1748:47:1584:-116.101,0,-130.871	0/1:62:30:1019:32:1050:-77.8166,0,-75.0265	0/0:54:54:1824:0:0:0,-14.6387,-164.417	0/0:50:50:1693:0:0:0,-13.561,-152.638	0/1:60:30:1017:30:1009:-74.6671,0,-75.3892	0/1:69:34:1149:35:1158:-85.6357,0,-84.8317	0/1:60:34:1119:26:853:-60.6201,0,-84.5918	0/1:51:14:458:37:1216:-95.8393,0,-27.4604	0/1:56:31:1049:25:852:-61.609,0,-79.3677	0/1:62:29:997:33:1086:-81.061,0,-73.0421	0/0:35:35:1189:0:0:0,-9.50533,-107.304	0/0:49:49:1683:0:0:0,-13.2974,-151.75	0/0:38:38:1296:0:0:0,-10.3186,-116.933	0/1:84:50:1656:34:1119:-78.0454,0,-126.415	0/1:60:37:1273:23:758:-52.0451,0,-98.4611	0/0:160:160:5407:0:0:0,-43.3378,-486.757	0/1:38:9:308:29:986:-78.6442,0,-17.4725	0/1:26:15:501:11:381:-27.3533,0,-38.1947	0/1:45:26:844:19:647:-46.1498,0,-63.9039	0/1:48:20:665:28:944:-72.0966,0,-46.9426	0/0:33:33:1120:0:0:0,-8.96376,-101.097	0/0:52:52:1742:0:0:0,-14.102,-157.045	0/0:61:61:2077:0:0:0,-16.545,-187.192	0/1:62:30:986:32:1061:-78.8204,0,-72.0558	0/1:84:49:1632:35:1215:-86.6824,0,-124.242	0/0:48:48:1621:0:0:0,-13.0201,-146.162	0/1:54:28:953:26:884:-65.0417,0,-71.2599	0/1:100:50:1672:50:1674:-123.67,0,-123.491	0/0:78:78:2626:0:0:0,-21.1387,-236.57	0/1:197:103:3454:94:3124:-227.933,0,-257.675	0/1:123:59:2018:64:2136:-159.005,0,-148.383	0/0:53:53:1802:0:0:0,-14.3793,-162.453	0/0:55:55:1872:0:0:0,-14.9201,-168.749	0/1:167:82:2732:85:2803:-207.116,0,-200.803	0/1:203:112:3805:91:3057:-220.269,0,-287.513	0/1:211:106:3627:105:3495:-257.434,0,-269.329	0/0:96:93:3132:3:101:0,-16.9155,-272.985	0/1:109:51:1715:58:1957:-146.697,0,-124.991
Contig_629	9	.	A	T	30753.4	.	AB=0.514437;ABP=6.77223;AC=47;AF=0.200855;AN=234;AO=1072;CIGAR=1X;DP=5194;DPB=5194;DPRA=1.05481;EPP=2330.83;EPPR=8947.31;GTI=1;LEN=1;MEANALT=1.04082;MQM=60;MQMR=60;NS=117;NUMALT=1;ODDS=3.3407;PAIRED=1;PAIREDR=0.999514;PAO=0;PQA=0;PQR=0;PRO=0;QA=41281;QR=157798;RO=4119;RPL=0;RPP=2330.83;RPPR=8947.31;RPR=1072;RUN=1;SAF=1072;SAP=2330.83;SAR=0;SRF=4119;SRP=8947.31;SRR=0;TYPE=snp;technology.Illumina=1	GT:DP:RO:QR:AO:QA:GL	0/0:47:47:1791:0:0:0,-12.76,-161.438	0/1:31:24:913:7:273:-16.2096,0,-73.9676	0/0:34:34:1295:0:0:0,-9.23841,-116.832	0/0:66:66:2513:0:0:0,-17.9059,-226.365	0/0:24:24:925:0:0:0,-6.53095,-83.564	0/0:48:48:1819:0:0:0,-13.0294,-163.953	0/0:18:18:689:0:0:0,-4.90549,-62.34	0/0:24:24:928:0:0:0,-6.53103,-83.8345	0/0:58:58:2239:0:0:0,-15.7406,-201.724	0/1:19:9:348:10:385:-29.6465,0,-26.2996	0/0:86:86:3305:0:0:0,-23.3241,-297.582	0/0:20:20:761:0:0:0,-5.44713,-68.814	0/1:26:5:193:21:803:-65.4461,0,-10.357	0/0:36:36:1381:0:0:0,-9.78106,-124.569	0/0:23:23:881:0:0:0,-6.25949,-79.6043	0/1:39:21:814:18:696:-52.1705,0,-62.8106	0/1:47:28:1086:19:734:-53.3986,0,-85.1244	0/0:69:69:2647:0:0:0,-18.7196,-238.414	0/0:37:37:1420:0:0:0,-10.0522,-128.077	0/1:72:37:1428:35:1355:-102.499,0,-109.076	0/1:53:30:1147:23:881:-65.0049,0,-88.9754	0/0:74:74:2836:0:0:0,-20.0727,-255.405	0/1:52:26:1004:26:1009:-76.8089,0,-76.3602	0/0:54:53:2052:0:0:0,-14.3863,-184.906	0/0:29:29:1123:0:0:0,-7.88543,-101.37	0/0:48:48:1846:0:0:0,-13.0317,-166.384	0/0:37:37:1421:0:0:0,-10.052,-128.165	0/0:34:34:1311:0:0:0,-9.23949,-118.273	0/1:34:19:735:14:544:-40.1125,0,-57.3464	0/0:68:68:2623:0:0:0,-18.4492,-236.253	0/1:92:55:2116:37:1438:-104.512,0,-165.559	0/0:113:113:4319:0:0:0,-30.6329,-388.764	0/1:43:15:583:28:1078:-85.5111,0,-40.8814	0/0:113:113:4364:0:0:0,-30.6385,-392.81	0/0:68:68:2627:0:0:0,-18.4494,-236.613	0/0:78:78:2956:0:0:0,-21.149,-266.193	0/1:29:17:648:12:463:-33.9094,0,-50.6097	0/0:21:21:806:0:0:0,-5.71828,-72.863	0/0:28:28:1088:0:0:0,-7.61461,-98.2216	0/0:51:51:1956:0:0:0,-13.8443,-176.277	0/1:50:23:873:27:1035:-79.7064,0,-65.1054	0/0:29:29:1089:0:0:0,-7.88436,-98.3084	0/1:61:38:1442:23:882:-62.9081,0,-113.356	0/1:46:22:838:24:899:-68.5505,0,-63.0606	0/1:35:18:696:17:656:-49.6656,0,-53.2745	0/0:94:94:3593:0:0:0,-25.4901,-323.481	0/0:28:28:1061:0:0:0,-7.61391,-95.7926	0/0:53:53:2039:0:0:0,-14.3856,-183.737	0/0:48:48:1846:0:0:0,-13.0317,-166.384	0/1:23:10:382:13:499:-38.8297,0,-28.2577	0/1:84:45:1711:39:1485:-110.933,0,-131.286	0/0:17:17:639:0:0:0,-4.63442,-57.8416	0/1:69:28:1082:41:1575:-123.136,0,-78.7332	0/0:46:44:1691:2:78:0,-5.45928,-145.398	0/0:84:84:3231:0:0:0,-22.7828,-290.928	0/0:53:53:2031:0:0:0,-14.3859,-183.021	0/1:38:20:771:18:699:-52.7152,0,-59.2101	0/0:40:40:1525:0:0:0,-10.8645,-137.52	0/1:60:23:866:37:1431:-112.635,0,-61.7404	0/1:51:25:951:26:1011:-77.2635,0,-71.8613	0/0:77:77:2947:0:0:0,-20.8861,-265.391	0/0:40:40:1530:0:0:0,-10.8646,-137.97	0/0:44:44:1683:0:0:0,-11.948,-151.727	0/1:54:33:1277:21:810:-58.3303,0,-100.41	0/1:39:16:603:23:893:-69.9343,0,-43.7881	0/1:43:15:567:28:1090:-86.5884,0,-39.444	0/1:43:25:961:18:694:-50.8907,0,-74.9641	0/0:49:49:1898:0:0:0,-13.3029,-171.059	0/0:44:44:1692:0:0:0,-11.9482,-152.535	0/0:119:118:4494:1:39:0,-28.7512,-400.994	0/1:18:8:311:10:384:-29.8386,0,-23.2321	0/1:25:11:411:14:539:-41.8835,0,-30.3235	0/1:32:20:777:12:464:-33.1705,0,-61.4128	0/1:12:7:262:5:185:-13.5106,0,-20.5013	0/0:36:36:1366:0:0:0,-9.78054,-123.218	0/0:19:19:695:0:0:0,-5.1756,-62.8732	0/1:46:23:891:23:892:-67.9135,0,-67.8239	0/0:36:36:1365:0:0:0,-9.7797,-123.125	0/0:28:28:1073:0:0:0,-7.61426,-96.8722	0/0:23:23:880:0:0:0,-6.25994,-79.5169	0/0:40:40:1545:0:0:0,-10.8649,-139.316	0/1:73:32:1227:41:1583:-122.762,0,-90.7019	0/0:36:36:1399:0:0:0,-9.78162,-126.187	0/0:162:162:6212:0:0:0,-43.9088,-558.992	0/1:75:28:1088:47:1811:-142.746,0,-77.6332	0/1:27:11:408:16:607:-47.4679,0,-29.5026	0/1:48:15:578:33:1266:-101.077,0,-39.0646	0/1:101:48:1835:53:2042:-156.437,0,-137.808	0/1:191:93:3543:98:3786:-288.886,0,-267.022	0/0:169:169:6475:0:0:0,-45.8056,-582.646	0/1:57:27:1002:29:1110:-84.8191,0,-75.093	0/0:52:52:2011:0:0:0,-14.1155,-181.221
Contig_681	25	.	A	T	18307	.	AB=0.507317;ABP=3.5823;AC=49;AF=0.214912;AN=228;AO=627;CIGAR=1X;DP=2635;DPB=2635;DPRA=1.1349;EPP=1347.21;EPPR=4283.33;GTI=2;LEN=1;MEANALT=1;MQM=60;MQMR=60;NS=114;NUMALT=1;ODDS=0.350303;PAIRED=0.998405;PAIREDR=0.998505;PAO=0;PQA=0;PQR=0;PRO=0;QA=24922;QR=80553;RO=2007;RPL=2;RPP=1347.21;RPPR=4283.33;RPR=625;RUN=1;SAF=627;SAP=1364.52;SAR=0;SRF=2007;SRP=4361.16;SRR=0;TYPE=snp;technology.Illumina=1	GT:DP:RO:QR:AO:QA:GL	0/1:17:5:205:12:475:-38.3419,0,-13.911	./.:9:7:283:2:79:-4.72208,0,-23.2846	0/1:20:8:319:12:490:-38.8392,0,-23.3877	0/1:27:16:638:11:441:-32.463,0,-50.2448	./.:1:0:0:1:41:-4.09448,-0.300995,0	0/1:10:1:41:9:360:-29.9832,0,-0.987015	./.:6:6:235:0:0:0,-1.65527,-21.5178	0/0:17:17:691:0:0:0,-4.63527,-62.5169	0/1:27:13:527:14:556:-42.8471,0,-40.2211	./.:8:8:325:0:0:0,-2.19723,-29.6184	0/0:30:30:1170:0:0:0,-8.14862,-105.563	0/0:12:12:483:0:0:0,-3.28072,-43.8184	0/1:17:10:400:7:277:-20.4295,0,-31.5586	0/0:16:16:641:0:0:0,-4.36422,-58.0212	0/1:23:17:654:6:243:-15.6899,0,-52.8201	0/1:16:12:490:4:156:-9.75806,0,-39.9839	0/0:13:13:529:0:0:0,-3.55171,-47.9556	0/0:25:25:999:0:0:0,-6.80157,-90.1975	0/1:27:10:406:17:696:-55.4697,0,-29.2997	0/1:17:13:524:4:157:-9.57187,0,-42.7744	0/0:18:18:714:0:0:0,-4.9057,-64.5808	0/1:33:20:809:13:518:-37.7484,0,-63.9953	0/0:14:14:563:0:0:0,-3.8224,-51.0082	0/0:20:20:813:0:0:0,-5.44795,-73.483	0/1:19:12:479:7:272:-19.4189,0,-38.136	./.:8:8:323:0:0:0,-2.19722,-29.4379	./.:8:3:114:5:200:-16.0323,0,-8.1954	0/0:10:9:367:1:41:-0.986939,0,-30.6146	0/1:17:9:363:8:302:-22.6894,0,-28.2155	0/0:18:17:694:0:0:0,-4.6353,-62.7862	0/0:36:36:1435:0:0:0,-9.74088,-129.339	0/0:35:35:1389:0:0:0,-9.51032,-125.261	0/1:39:16:622:23:934:-73.6078,0,-45.4772	0/1:28:21:841:7:279:-17.564,0,-68.285	0/1:32:20:800:12:473:-33.9715,0,-63.4628	0/1:38:19:742:19:770:-59.0948,0,-56.5739	0/0:23:23:925:0:0:0,-6.26027,-83.5482	0/0:27:27:1087:0:0:0,-7.34401,-98.1119	0/1:24:7:287:17:688:-55.5988,0,-19.3831	0/1:23:11:435:12:483:-37.3671,0,-33.0337	0/0:32:32:1266:0:0:0,-8.6979,-114.205	0/0:10:10:401:0:0:0,-2.73884,-36.4449	0/1:30:15:596:15:603:-46.25,0,-45.618	0/0:31:31:1231:0:0:0,-8.42633,-111.053	0/0:19:19:761:0:0:0,-5.17692,-68.8101	0/1:57:17:684:40:1568:-125.76,0,-46.1758	0/0:30:30:1214:0:0:0,-8.1568,-109.529	0/0:17:16:652:1:40:0,-1.01574,-55.3674	0/1:25:12:477:13:530:-41.0477,0,-36.2686	0/1:19:5:203:14:550:-44.558,0,-13.1772	0/0:46:46:1860:0:0:0,-12.4909,-167.594	0/1:26:10:387:16:631:-49.8924,0,-27.8689	0/1:49:21:855:28:1120:-87.6055,0,-63.7222	0/0:29:29:1178:0:0:0,-7.88595,-106.29	0/0:63:63:2528:0:0:0,-17.0948,-227.641	0/0:17:17:666:0:0:0,-4.63416,-60.2627	0/1:24:7:278:17:686:-55.4179,0,-18.576	0/1:25:19:753:6:245:-15.3171,0,-61.1892	0/0:41:41:1658:0:0:0,-11.1366,-149.438	0/0:41:41:1661:0:0:0,-11.1366,-149.707	0/1:30:13:519:17:671:-52.387,0,-38.6706	0/0:13:13:526:0:0:0,-3.55166,-47.6848	0/0:22:22:889:0:0:0,-5.98967,-80.3153	0/0:17:17:680:0:0:0,-4.63507,-61.5269	./.:9:3:123:6:245:-19.8249,0,-8.72342	0/1:14:5:204:9:349:-27.8042,0,-14.6594	0/0:16:16:648:0:0:0,-4.36433,-58.6507	0/0:30:30:1204:0:0:0,-8.15493,-108.621	0/0:15:15:603:0:0:0,-4.09333,-54.6048	0/1:55:34:1383:21:843:-61.0005,0,-109.632	0/1:14:6:241:8:318:-24.9917,0,-18.0141	./.:8:5:205:3:119:-8.64988,0,-16.4838	0/0:10:10:409:0:0:0,-2.73905,-37.1698	0/0:30:30:1208:0:0:0,-8.15675,-108.992	0/0:20:20:786:0:0:0,-5.44166,-71.0415	0/0:25:25:1008:0:0:0,-6.80228,-91.0117	0/1:36:16:648:20:775:-60.0997,0,-48.6861	0/0:28:27:1078:1:41:0,-3.91473,-93.5867	0/0:18:18:729:0:0:0,-4.90612,-65.9324	0/0:19:19:745:0:0:0,-5.17655,-67.3693	0/1:39:8:323:31:1236:-100.828,0,-18.5241	0/0:42:42:1689:0:0:0,-11.4073,-152.228	0/0:27:27:1097:0:0:0,-7.34418,-99.0103	0/1:76:44:1786:32:1286:-95.1542,0,-140.154	0/0:40:40:1611:0:0:0,-10.8655,-145.213	0/1:20:8:323:12:473:-37.3108,0,-23.7472	0/0:12:12:460:0:0:0,-3.27996,-41.7391	0/1:61:23:924:38:1483:-117.012,0,-66.657	0/0:68:68:2734:0:0:0,-18.4483,-246.148	0/0:71:71:2871:0:0:0,-19.2633,-258.475	0/0:52:52:2104:0:0:0,-14.1162,-189.526	0/1:26:13:527:13:511:-39.0613,0,-40.5004
Contig_681	270	.	A	G	19731.5	.	AB=0.507765;ABP=3.78593;AC=58;AF=0.254386;AN=228;AO=755;CIGAR=1X;DP=2621;DPB=2621;DPRA=1.1883;EPP=1642.47;EPPR=4054.98;GTI=3;LEN=1;MEANALT=1;MQM=60;MQMR=60;NS=114;NUMALT=1;ODDS=0.52127;PAIRED=1;PAIREDR=0.998928;PAO=0;PQA=0;PQR=0;PRO=0;QA=27336;QR=67044;RO=1866;RPL=755;RPP=1642.47;RPPR=4054.98;RPR=0;RUN=1;SAF=0;SAP=1642.47;SAR=755;SRF=0;SRP=4054.98;SRR=1866;TYPE=snp;technology.Illumina=1	GT:DP:RO:QR:AO:QA:GL	0/1:16:11:394:5:185:-12.3923,0,-31.3231	./.:9:8:287:1:37:-0.901566,0,-23.6674	0/1:20:12:434:8:290:-20.7839,0,-33.8087	0/0:27:27:963:0:0:0,-7.34168,-86.9799	./.:1:1:37:0:0:0,-0.300943,-3.69772	0/0:10:9:317:1:37:-0.627194,0,-26.0938	./.:6:6:177:0:0:0,-1.60836,-16.1696	0/0:15:15:549:0:0:0,-4.09266,-49.7468	0/1:27:14:500:13:481:-36.0988,0,-37.8194	./.:8:0:0:8:292:-26.6297,-2.19679,0	0/1:30:14:508:16:549:-41.411,0,-37.7959	0/0:12:12:428:0:0:0,-3.2798,-38.8563	0/0:17:17:608:0:0:0,-4.63367,-55.0476	0/0:16:16:551:0:0:0,-4.32185,-49.8657	0/1:23:7:257:16:565:-44.8091,0,-16.9704	0/1:16:4:144:12:444:-35.8492,0,-8.67926	0/0:13:13:477:0:0:0,-3.55103,-43.2714	0/0:24:24:878:0:0:0,-6.5302,-79.3395	0/0:27:27:993:0:0:0,-7.34287,-89.6842	0/1:17:4:142:13:475:-38.3701,0,-8.22284	0/0:18:18:640:0:0:0,-4.90464,-57.926	0/0:30:30:1083:0:0:0,-8.15483,-97.7773	0/1:14:3:109:11:407:-33.076,0,-6.06041	0/1:19:13:468:6:220:-14.7283,0,-37.1676	0/0:21:21:738:0:0:0,-5.71603,-66.7361	./.:8:8:284:0:0:0,-2.19655,-25.9019	./.:8:8:292:0:0:0,-2.19679,-26.6297	0/0:10:10:362:0:0:0,-2.73837,-32.9237	0/1:17:8:284:9:333:-25.5132,0,-21.0795	0/0:18:18:662:0:0:0,-4.90528,-59.912	0/1:36:14:509:22:807:-63.0301,0,-36.1451	0/0:35:35:1246:0:0:0,-9.50725,-112.434	0/0:36:36:1256:0:0:0,-9.68999,-113.237	0/0:28:28:995:0:0:0,-7.60827,-89.851	0/0:32:32:1157:0:0:0,-8.69652,-104.434	0/1:38:20:732:18:649:-48.226,0,-55.7128	0/1:23:12:432:11:405:-30.3448,0,-32.7879	0/0:27:27:936:0:0:0,-7.27583,-84.4709	0/1:24:17:611:7:259:-16.8737,0,-48.6842	0/0:23:23:828:0:0:0,-6.25898,-74.8393	0/1:31:17:585:14:485:-35.3968,0,-44.4262	0/1:10:4:148:6:220:-17.2697,0,-10.7212	0/1:30:15:549:15:524:-39.1548,0,-41.4108	0/0:31:31:1114:0:0:0,-8.42509,-100.564	0/1:19:9:333:10:351:-26.5813,0,-24.953	0/0:57:57:2061:0:0:0,-15.4651,-185.743	0/1:30:16:569:14:511:-37.9794,0,-43.2164	0/1:17:9:319:8:296:-22.1635,0,-24.2487	0/1:25:13:473:12:424:-31.507,0,-35.9366	0/1:19:14:497:5:176:-10.7487,0,-39.7931	0/0:45:45:1614:0:0:0,-12.2166,-145.539	0/0:26:26:947:0:0:0,-7.07176,-85.5453	0/0:49:49:1783:0:0:0,-13.301,-160.743	0/1:29:11:403:18:662:-51.8881,0,-28.5032	0/1:61:23:823:38:1356:-105.643,0,-57.6541	0/1:17:6:214:11:396:-31.2195,0,-14.7419	0/0:24:24:869:0:0:0,-6.52997,-78.5286	0/1:25:6:222:19:672:-53.9156,0,-13.2565	0/1:41:15:543:26:956:-75.0873,0,-37.8412	0/1:41:16:566:25:892:-69.3164,0,-39.9586	0/0:30:30:1083:0:0:0,-8.15483,-97.7773	0/1:13:9:326:4:146:-9.69385,0,-26.0232	0/1:23:10:364:13:470:-36.2216,0,-26.6405	0/1:17:8:279:9:333:-25.5133,0,-20.6283	./.:9:6:218:3:109:-7.45798,0,-17.3835	0/1:14:9:329:5:180:-12.4977,0,-26.0061	0/1:16:9:324:7:257:-18.9135,0,-24.9831	0/0:30:30:1082:0:0:0,-8.15468,-97.6865	0/1:15:6:216:9:329:-25.7193,0,-15.4808	0/1:55:21:767:34:1256:-98.2727,0,-54.2032	0/0:14:14:501:0:0:0,-3.82147,-45.4236	./.:8:8:287:0:0:0,-2.19652,-26.1741	0/1:10:6:218:4:148:-10.7212,0,-17.0884	0/0:30:30:1087:0:0:0,-8.15494,-98.1376	0/0:20:20:693:0:0:0,-5.40518,-62.6419	0/1:25:18:639:7:259:-16.5989,0,-50.9347	0/1:36:20:703:16:590:-43.5384,0,-53.6476	0/1:28:13:444:15:533:-40.5624,0,-32.4843	0/1:18:13:473:5:185:-11.8373,0,-37.9032	0/1:19:11:397:8:287:-20.7914,0,-30.7439	0/1:39:31:1127:8:294:-15.9269,0,-91.0691	0/0:42:42:1491:0:0:0,-11.3635,-134.43	0/1:27:19:687:8:296:-19.3907,0,-54.7067	0/0:76:76:2754:0:0:0,-20.6132,-248.085	0/1:40:27:989:13:447:-29.4564,0,-78.3516	0/1:20:12:433:8:275:-19.4262,0,-33.7279	0/1:12:7:252:5:165:-11.6998,0,-19.6023	0/1:60:38:1362:22:806:-56.353,0,-106.46	0/1:68:26:942:42:1539:-120.206,0,-66.425	0/1:70:29:1053:41:1478:-114.164,0,-75.9196	0/1:53:21:758:32:1170:-91.0745,0,-53.9417	0/0:26:26:938:0:0:0,-7.0709,-84.732
Contig_695	96	.	T	C	171853	.	AB=0.494621;ABP=4.03817;AC=179;AF=0.778261;AN=230;AO=5959;CIGAR=1X;DP=8032;DPB=8032;DPRA=0;EPP=12580.6;EPPR=4504.47;GTI=0;LEN=1;MEANALT=1;MQM=59.6234;MQMR=60;NS=115;NUMALT=1;ODDS=3.30665;PAIRED=0.992616;PAIREDR=0.999035;PAO=0;PQA=0;PQR=0;PRO=0;QA=205386;QR=73265;RO=2073;RPL=5917;RPP=12580.6;RPPR=4504.47;RPR=42;RUN=1;SAF=5959;SAP=12942.8;SAR=0;SRF=2073;SRP=4504.47;SRR=0;TYPE=snp;technology.Illumina=1	GT:DP:RO:QR:AO:QA:GL	1/1:96:0:0:96:3282:-293.947,-25.9977,0	1/1:74:0:0:74:2540:-228.84,-20.061,0	1/1:109:0:0:109:3735:-336.344,-29.5366,0	0/1:139:59:2084:80:2754:-210.291,0,-149.948	1/1:42:0:0:42:1459:-131.602,-11.4034,0	0/1:83:38:1344:45:1538:-116.045,0,-98.5596	1/1:25:0:0:25:862:-77.8924,-6.79954,0	1/1:45:0:0:45:1568:-141.408,-12.216,0	0/1:128:62:2200:66:2293:-168.619,0,-163.494	1/1:45:0:0:45:1519:-136.984,-12.207,0	1/1:232:0:0:232:7950:-715.545,-62.8449,0	0/1:80:30:1057:50:1723:-133.528,0,-73.5233	0/1:135:68:2420:67:2311:-171.488,0,-181.28	0/1:114:55:1971:59:2024:-151.36,0,-146.575	1/1:38:0:0:38:1282:-115.663,-10.3122,0	0/1:161:76:2700:85:2921:-219.335,0,-199.423	1/1:98:0:0:98:3378:-304.238,-26.5662,0	1/1:186:0:0:186:6450:-577.339,-50.2832,0	0/1:179:90:3169:89:3093:-227.314,0,-236.771	0/1:194:95:3348:99:3419:-255.198,0,-248.783	0/1:160:81:2866:79:2716:-201.162,0,-214.634	1/1:255:1:32:254:8775:-784.518,-66.1733,0	1/1:131:0:0:131:4513:-406.337,-35.496,0	1/1:138:0:0:138:4755:-428.113,-37.3956,0	1/1:96:0:0:96:3312:-292.039,-25.7972,0	0/1:88:50:1750:38:1298:-93.0612,0,-133.766	1/1:113:0:0:113:3897:-347.749,-30.5113,0	1/1:116:0:0:116:3961:-353.501,-31.3179,0	0/1:119:53:1873:66:2287:-170.534,0,-136.5	0/1:225:109:3877:116:3980:-297.271,0,-287.974	0/1:96:50:1764:46:1584:-111.416,0,-133.064	1/1:103:0:0:103:3548:-319.526,-27.9151,0	1/1:64:0:0:64:2215:-199.611,-17.3598,0	1/1:143:0:0:143:4956:-437.268,-38.5535,0	0/1:82:56:1970:26:904:-59.2012,0,-155.219	0/1:84:47:1651:37:1245:-89.3782,0,-125.942	1/1:34:0:0:34:1180:-106.502,-9.23702,0	1/1:21:0:0:21:731:-66.1099,-5.7168,0	1/1:30:0:0:30:1018:-91.9219,-8.15218,0	1/1:63:0:0:63:2184:-196.824,-17.0898,0	0/1:58:28:991:30:1042:-78.1842,0,-73.5804	0/1:19:16:561:3:105:-4.32589,0,-45.5866	1/1:50:2:72:48:1669:-143.989,-7.07893,0	0/1:65:28:991:37:1269:-96.7276,0,-71.6668	1/1:61:0:0:61:2089:-188.273,-16.5457,0	0/1:98:65:2325:33:1133:-75.4743,0,-182.812	1/1:40:0:0:40:1347:-118.424,-10.7401,0	0/1:41:17:605:24:837:-64.3687,0,-43.4376	0/1:42:19:684:23:798:-60.5759,0,-50.2866	1/1:22:0:0:22:747:-67.5377,-5.9835,0	0/1:125:65:2311:60:2077:-153.138,0,-174.192	0/1:43:22:749:21:724:-53.6293,0,-55.8805	1/1:87:0:0:87:2995:-269.778,-23.5846,0	0/1:43:21:736:22:760:-56.8747,0,-54.7052	0/1:112:63:2229:49:1677:-120.646,0,-170.351	0/1:78:46:1592:32:1099:-77.8635,0,-122.265	1/1:52:0:0:52:1808:-158.258,-14.0599,0	1/1:41:0:0:41:1421:-123.261,-11.0811,0	0/1:48:17:607:31:1085:-79.4857,0,-41.7827	0/1:69:36:1264:33:1147:-84.6382,0,-95.1726	1/1:96:1:36:95:3272:-291.457,-22.7827,0	1/1:46:0:0:46:1589:-143.295,-12.4855,0	1/1:70:0:0:70:2419:-217.965,-18.985,0	1/1:92:1:37:91:3146:-280.031,-21.6103,0	1/1:48:0:0:48:1654:-149.143,-13.0275,0	0/1:47:27:958:20:699:-50.2736,0,-73.6227	1/1:31:0:0:31:1081:-94.8479,-8.38342,0	1/1:92:0:0:92:3158:-279.172,-24.8021,0	1/1:63:0:0:63:2178:-196.284,-17.0896,0	0/1:187:91:3223:96:3321:-248.273,0,-239.432	0/1:35:13:451:22:754:-58.5402,0,-31.1928	0/1:32:18:626:14:482:-34.8229,0,-47.8121	1/1:65:0:0:65:2247:-202.489,-17.6304,0	1/1:38:0:0:38:1312:-118.376,-10.3199,0	1/1:42:0:0:42:1441:-129.977,-11.4013,0	0/1:23:15:529:8:265:-15.5264,0,-41.6739	1/1:38:0:0:38:1306:-112.997,-10.0908,0	0/1:37:17:585:20:702:-50.1362,0,-42.8485	1/1:53:0:0:53:1839:-162.609,-14.2685,0	1/1:33:0:0:33:1144:-95.0153,-8.84098,0	0/1:34:19:653:15:522:-37.8803,0,-49.6971	0/1:62:24:841:38:1330:-93.586,0,-59.309	1/1:73:1:37:72:2498:-221.735,-16.465,0	0/1:218:101:3587:117:4031:-301.153,0,-263.796	0/1:85:42:1501:43:1477:-106.939,0,-112.265	./.:9:4:142:5:175:-13.4701,0,-10.4642	1/1:21:0:0:21:716:-64.7547,-5.71599,0	0/1:62:38:1348:24:822:-57.2636,0,-104.658	0/1:67:34:1218:33:1139:-83.0119,0,-91.6045	1/1:93:0:0:93:3251:-284.903,-25.1377,0	1/1:45:0:0:45:1541:-136.786,-12.1013,0	0/1:81:53:1854:28:947:-63.3496,0,-145.048
Contig_772	235	.	C	T	227107	.	AB=0.490427;ABP=6.79359;AC=180;AF=0.775862;AN=232;AO=7530;CIGAR=1X;DP=9968;DPB=9968;DPRA=0;EPP=16354.2;EPPR=5284.03;GTI=1;LEN=1;MEANALT=1.05217;MQM=60;MQMR=60;NS=116;NUMALT=1;ODDS=3.30409;PAIRED=0.999867;PAIREDR=1;PAO=0;PQA=0;PQR=0;PRO=0;QA=267526;QR=86451;RO=2432;RPL=0;RPP=16354.2;RPPR=5284.03;RPR=7530;RUN=1;SAF=0;SAP=16354.2;SAR=7530;SRF=0;SRP=5284.03;SRR=2432;TYPE=snp;technology.Illumina=1	GT:DP:RO:QR:AO:QA:GL	1/1:92:0:0:92:3263:-293.859,-24.9378,0	1/1:106:0:0:106:3761:-338.56,-28.6403,0	1/1:85:0:0:85:2977:-268.066,-22.9769,0	1/1:152:0:0:152:5392:-485.363,-41.1853,0	1/1:31:0:0:31:1121:-101.194,-8.42546,0	1/1:104:0:0:103:3680:-331.362,-27.9139,0	1/1:22:0:0:22:793:-71.6892,-5.98786,0	0/1:24:14:501:10:358:-25.8228,0,-38.7437	1/1:148:0:0:147:5251:-472.539,-39.7015,0	0/1:37:10:338:27:957:-76.3059,0,-20.4506	0/1:198:107:3852:91:3223:-236.423,0,-293.052	1/1:83:2:74:80:2842:-249.245,-15.4984,0	1/1:156:0:0:156:5560:-500.393,-42.1967,0	0/1:107:57:2032:50:1771:-130.479,0,-154.032	1/1:28:0:0:28:1012:-91.3886,-7.61283,0	0/1:142:84:2958:58:2043:-145.45,0,-227.8	0/1:102:56:1994:46:1684:-124.019,0,-151.897	1/1:206:0:0:206:7327:-659.324,-55.7191,0	0/1:189:93:3344:96:3410:-255.706,0,-249.756	1/1:214:0:0:214:7565:-680.548,-57.7088,0	0/1:159:75:2672:84:2996:-226.591,0,-197.513	0/1:228:109:3865:119:4154:-312.129,0,-286.267	1/1:134:0:0:134:4755:-428.005,-36.2494,0	1/1:137:0:0:137:4927:-443.534,-37.1272,0	1/1:108:0:0:108:3804:-342.52,-29.2678,0	1/1:82:0:0:82:2928:-263.661,-22.1688,0	1/1:109:0:0:109:3891:-350.347,-29.5439,0	0/1:93:37:1296:56:2019:-156.723,0,-91.4992	1/1:107:0:0:107:3752:-337.75,-28.9098,0	0/1:192:106:3775:86:3058:-223.211,0,-287.798	0/1:158:83:2963:74:2616:-193.047,0,-224.164	0/1:128:66:2400:62:2094:-153.828,0,-181.547	1/1:77:0:0:77:2787:-251.051,-20.8835,0	0/1:151:82:2900:69:2437:-178.566,0,-220.147	0/1:99:59:2087:40:1429:-101.88,0,-161.094	1/1:111:1:29:109:3886:-347.193,-27.1145,0	0/1:44:17:616:27:965:-75.0767,0,-43.6017	1/1:21:0:0:21:754:-68.183,-5.71733,0	1/1:69:0:0:69:2406:-216.739,-18.6826,0	0/1:99:61:2178:38:1346:-94.3761,0,-169.289	1/1:89:0:0:89:3145:-283.149,-24.036,0	1/1:40:0:0:40:1398:-126.1,-10.858,0	1/1:97:1:18:96:3477:-311.493,-24.6775,0	0/1:66:40:1424:26:952:-67.873,0,-110.4	0/1:67:24:848:43:1530:-119.694,0,-58.2499	0/1:97:38:1361:59:2080:-161.017,0,-96.2682	1/1:78:0:0:78:2717:-244.627,-21.0369,0	1/1:53:0:0:53:1869:-168.469,-14.3782,0	0/1:41:25:886:16:576:-40.8209,0,-68.7786	0/1:13:8:295:5:179:-12.6877,0,-23.2099	1/1:188:0:0:188:6720:-604.744,-50.8697,0	1/1:49:0:0:49:1707:-153.809,-13.2112,0	0/1:99:59:2102:40:1407:-99.8858,0,-162.447	1/1:55:0:0:55:1924:-173.409,-14.9156,0	0/1:193:100:3563:93:3321:-246.634,0,-268.397	0/1:94:48:1748:46:1580:-116.807,0,-132.02	1/1:76:0:0:76:2709:-243.96,-20.5428,0	1/1:71:0:0:71:2527:-227.633,-19.2345,0	1/1:71:0:0:71:2563:-230.897,-19.2558,0	0/1:95:54:1868:41:1472:-106.922,0,-142.471	0/1:94:43:1546:51:1823:-138.691,0,-113.739	1/1:69:0:0:69:2432:-219.019,-18.6272,0	0/1:107:49:1667:58:2066:-157.142,0,-121.122	1/1:142:0:0:142:4991:-449.203,-38.3872,0	1/1:78:0:0:78:2751:-247.74,-21.0843,0	1/1:104:0:0:104:3685:-331.801,-28.1718,0	0/1:64:35:1245:29:1020:-74.5528,0,-94.822	0/1:116:55:1928:61:2185:-165.291,0,-142.151	0/1:90:46:1655:44:1579:-117.803,0,-124.649	1/1:286:1:24:285:10178:-913.693,-75.3068,0	0/1:50:19:663:31:1128:-88.118,0,-46.2005	1/1:27:0:0:27:942:-85.0767,-7.33462,0	0/1:98:50:1769:48:1704:-126.887,0,-132.735	1/1:62:0:0:62:2203:-198.447,-16.753,0	0/1:57:30:1078:27:971:-72.0419,0,-81.7065	1/1:30:0:0:30:1051:-94.8203,-8.08689,0	0/1:75:41:1431:34:1216:-89.2696,0,-108.57	0/1:77:29:988:48:1678:-130.292,0,-68.1309	1/1:85:0:0:85:3067:-276.235,-23.0492,0	1/1:41:0:0:41:1493:-134.655,-11.134,0	1/1:40:0:0:40:1419:-127.997,-10.8616,0	0/1:98:48:1703:50:1806:-136.064,0,-126.791	0/1:85:48:1706:37:1294:-93.5026,0,-130.675	1/1:299:0:0:299:10655:-958.74,-80.9688,0	0/1:149:78:2781:71:2515:-186.027,0,-210.042	0/1:30:20:717:10:351:-23.5359,0,-56.5794	1/1:48:1:31:47:1645:-145.429,-10.145,0	1/1:94:0:0:94:3362:-302.764,-25.4815,0	1/1:171:0:0:171:6123:-551.098,-46.3132,0	0/1:176:91:3269:85:3062:-227.903,0,-246.54	1/1:87:0:0:87:3087:-277.873,-23.4365,0	0/1:128:60:2166:68:2394:-180.834,0,-160.379
Contig_772	270	.	G	A	71096.7	.	AB=0.509975;ABP=7.16913;AC=52;AF=0.224138;AN=232;AO=2456;CIGAR=1X;DP=10074;DPB=10074;DPRA=1.12484;EPP=5163.84;EPPR=15998.1;GTI=1;LEN=1;MEANALT=1.0566;MQM=60;MQMR=59.9979;NS=116;NUMALT=1;ODDS=3.30421;PAIRED=1;PAIREDR=0.999869;PAO=0;PQA=0;PQR=0;PRO=0;QA=94411;QR=298167;RO=7612;RPL=2436;RPP=5163.84;RPPR=15998.1;RPR=20;RUN=1;SAF=0;SAP=5336.15;SAR=2456;SRF=0;SRP=16532.3;SRR=7612;TYPE=snp;technology.Illumina=1	GT:DP:RO:QR:AO:QA:GL	0/0:92:92:3563:0:0:0,-24.9267,-320.686	0/0:107:107:4230:0:0:0,-29.0126,-380.663	0/0:86:86:3296:0:0:0,-23.2691,-296.659	0/0:153:152:5926:0:0:0,-41.1987,-533.163	0/0:31:31:1236:0:0:0,-8.42725,-111.508	0/0:105:105:4143:0:0:0,-28.4705,-372.841	0/0:22:22:874:0:0:0,-5.98947,-78.969	0/1:25:10:396:14:543:-42.5153,0,-29.2341	0/0:152:151:5987:0:0:0,-40.9314,-538.609	0/1:37:27:1085:10:374:-23.6765,0,-87.7736	0/1:203:92:3613:111:4268:-328.895,0,-270.129	0/0:86:84:3257:2:81:0,-16.0071,-285.861	0/0:157:157:6181:0:0:0,-42.4815,-555.964	0/1:107:50:1978:57:2179:-167.105,0,-149.002	0/0:28:28:1110:0:0:0,-7.61416,-100.177	0/1:143:60:2299:83:3209:-249.977,0,-168.143	0/1:102:46:1834:56:2173:-167.927,0,-137.386	0/0:206:206:8024:0:0:0,-55.8028,-721.727	0/1:191:97:3722:94:3657:-277.284,0,-283.049	0/0:215:215:8364:0:0:0,-58.1826,-752.241	0/1:160:85:3332:75:2892:-216.845,0,-256.385	0/1:232:119:4682:112:4254:-320.079,0,-358.525	0/0:135:135:5287:0:0:0,-36.5825,-475.682	0/0:139:139:5501:0:0:0,-37.6803,-494.926	0/0:108:108:4279:0:0:0,-29.2837,-385.074	0/0:85:85:3310:0:0:0,-23.04,-297.945	0/0:111:111:4376:0:0:0,-30.0851,-393.788	0/1:94:57:2240:37:1440:-104.123,0,-176.13	0/0:107:107:4184:0:0:0,-29.007,-376.522	0/1:194:86:3380:108:4165:-322.099,0,-251.502	0/1:160:76:2951:84:3229:-247.16,0,-222.135	0/1:130:63:2459:67:2599:-198.616,0,-186.064	0/0:77:77:3056:0:0:0,-20.8873,-275.122	0/1:152:70:2709:82:3236:-249.96,0,-202.518	0/1:100:40:1561:60:2289:-178.907,0,-113.394	0/0:117:117:4600:0:0:0,-31.7194,-413.929	0/1:45:27:1048:18:675:-48.6195,0,-82.291	0/0:21:21:835:0:0:0,-5.71857,-75.4625	0/0:71:70:2702:0:0:0,-18.9752,-243.285	0/1:99:38:1427:61:2300:-180.232,0,-101.717	0/0:89:89:3504:0:0:0,-24.1363,-315.399	0/0:40:40:1564:0:0:0,-10.8638,-140.999	0/0:98:98:3923:0:0:0,-26.5764,-353.052	0/1:67:27:1063:40:1535:-120.051,0,-77.5969	0/1:69:45:1776:24:911:-63.3127,0,-141.249	0/1:98:59:2293:39:1529:-111.041,0,-179.814	0/0:79:79:3077:0:0:0,-21.3593,-276.934	0/0:55:55:2114:0:0:0,-14.8739,-190.388	0/1:41:16:607:25:936:-73.2497,0,-43.5961	0/1:13:5:202:8:321:-25.5515,0,-14.7611	0/0:190:190:7429:0:0:0,-51.4581,-668.213	0/0:49:49:1928:0:0:0,-13.302,-173.72	0/1:99:40:1538:59:2331:-182.954,0,-111.589	0/0:55:55:2090:0:0:0,-14.8604,-188.21	0/1:194:93:3628:101:3831:-292.196,0,-273.821	0/1:96:46:1787:50:1945:-149.038,0,-134.809	0/0:76:76:3008:0:0:0,-20.6163,-270.808	0/0:71:71:2792:0:0:0,-19.2603,-251.39	0/0:73:73:2862:0:0:0,-19.7502,-257.623	0/1:96:41:1625:55:2097:-162.724,0,-120.283	0/1:95:52:2046:43:1670:-124.549,0,-158.392	0/0:69:69:2721:0:0:0,-18.7084,-244.997	0/1:109:60:2344:49:1824:-134.616,0,-181.464	0/0:144:144:5588:0:0:0,-38.9686,-502.704	0/0:78:78:3084:0:0:0,-21.1574,-277.637	0/0:108:108:4137:0:0:0,-29.2146,-372.249	0/1:65:30:1099:35:1397:-108.169,0,-81.3497	0/1:117:61:2384:56:2063:-153.941,0,-182.928	0/1:91:45:1758:46:1764:-134.12,0,-133.558	0/0:288:288:11314:0:0:0,-78.0287,-1017.51	0/1:50:31:1188:19:718:-51.1293,0,-93.4781	0/0:27:27:1046:0:0:0,-7.34238,-94.4273	0/1:98:48:1856:50:1932:-147.33,0,-140.48	0/0:62:62:2448:0:0:0,-16.8243,-220.474	0/1:58:28:1114:30:1182:-90.7284,0,-84.5925	0/0:30:30:1189:0:0:0,-8.15592,-107.283	0/1:75:34:1329:41:1583:-122.192,0,-99.3164	0/1:77:47:1860:29:1102:-78.6079,0,-146.844	0/0:85:85:3397:0:0:0,-23.0553,-305.779	0/0:41:41:1639:0:0:0,-11.1361,-147.736	0/0:41:41:1578:0:0:0,-11.128,-142.243	0/1:100:50:1974:50:1935:-147.055,0,-150.534	0/1:85:40:1569:45:1746:-134.126,0,-118.185	0/0:301:301:11840:0:0:0,-81.5499,-1064.79	0/1:150:72:2821:78:3030:-231.968,0,-213.144	0/1:33:11:402:22:807:-63.8338,0,-27.371	0/0:50:50:1925:0:0:0,-13.5705,-173.447	0/0:94:94:3660:0:0:0,-25.4373,-329.371	0/0:172:172:6680:0:0:0,-46.5576,-600.873	0/1:182:87:3446:95:3561:-271.088,0,-260.833	0/0:88:88:3432:0:0:0,-23.79,-308.836	0/1:128:68:2700:60:2378:-179.267,0,-208.226
Contig_775	73	.	C	T	31684.3	.	AB=0.501249;ABP=3.04284;AC=49;AF=0.211207;AN=232;AO=1207;CIGAR=1X;DP=6106;DPB=6106;DPRA=0.927495;EPP=2623.98;EPPR=10638.9;GTI=0;LEN=1;MEANALT=1.01923;MQM=60;MQMR=59.9998;NS=116;NUMALT=1;ODDS=3.09933;PAIRED=0.999171;PAIREDR=0.999592;PAO=0;PQA=0;PQR=0;PRO=0;QA=43276;QR=178798;RO=4898;RPL=1207;RPP=2623.98;RPPR=10638.9;RPR=0;RUN=1;SAF=1207;SAP=2623.98;SAR=0;SRF=4898;SRP=10638.9;SRR=0;TYPE=snp;technology.Illumina=1	GT:DP:RO:QR:AO:QA:GL	0/0:69:69:2496:0:0:0,-18.6463,-224.774	0/0:76:76:2750:0:0:0,-20.5442,-247.626	0/1:64:27:1016:37:1350:-104.267,0,-74.1637	0/0:97:97:3630:0:0:0,-26.3013,-326.829	0/1:12:8:306:4:150:-10.3348,0,-24.492	0/0:80:80:2904:0:0:0,-21.6935,-261.544	0/1:15:8:293:7:265:-19.9151,0,-22.4554	0/0:22:22:766:0:0:0,-5.9787,-69.2318	0/0:115:115:4178:0:0:0,-31.0984,-376.045	0/1:61:38:1343:23:799:-55.5171,0,-104.484	0/1:146:89:3231:57:2058:-145.725,0,-251.311	0/0:42:42:1511:0:0:0,-11.3844,-136.24	0/0:135:135:4901:0:0:0,-36.512,-441.064	0/0:111:111:4047:0:0:0,-30.0865,-364.344	0/0:26:26:971:0:0:0,-7.07204,-87.7	0/0:120:120:4402:0:0:0,-32.5236,-396.259	0/1:82:40:1374:42:1463:-109.557,0,-101.536	0/0:159:158:5799:1:32:0,-40.1871,-518.994	0/1:147:61:2129:86:2883:-219.721,0,-151.99	0/0:144:144:5286:0:0:0,-39.0015,-475.74	0/1:143:84:3092:59:2118:-151.884,0,-239.575	0/0:199:199:7306:0:0:0,-53.8449,-657.35	0/1:99:54:2004:45:1618:-118.852,0,-153.588	0/0:110:110:4079:0:0:0,-29.8189,-367.207	0/0:55:55:1995:0:0:0,-14.9236,-179.79	0/1:57:26:944:31:1134:-86.7224,0,-69.6035	0/1:98:35:1274:63:2287:-179.421,0,-88.1529	0/0:64:64:2340:0:0:0,-17.3595,-210.813	0/0:64:64:2355:0:0:0,-17.2966,-212.101	0/0:177:177:6576:0:0:0,-47.9662,-591.774	0/0:92:92:3411:0:0:0,-24.9452,-307.132	0/1:67:31:1119:36:1296:-98.5864,0,-82.6368	0/1:44:21:764:23:811:-61.1795,0,-57.0266	0/0:89:89:3220:0:0:0,-24.106,-289.931	0/0:43:43:1552:0:0:0,-11.6076,-139.876	0/1:60:21:733:39:1417:-111.424,0,-49.7701	0/1:28:10:384:18:658:-51.802,0,-27.0548	0/0:13:13:478:0:0:0,-3.55052,-43.3558	0/1:37:20:749:17:618:-45.6988,0,-57.5127	0/1:40:14:515:26:934:-73.3741,0,-35.605	0/1:58:29:1057:29:1085:-82.0266,0,-79.5108	0/0:16:16:596:0:0:0,-4.36357,-53.9741	0/0:49:49:1790:0:0:0,-13.2981,-161.352	0/1:38:25:909:13:449:-30.1858,0,-71.6724	0/0:33:33:1239:0:0:0,-8.96797,-111.801	0/0:56:56:2122:0:0:0,-15.1979,-191.208	0/0:43:43:1562:0:0:0,-11.608,-140.775	0/0:47:47:1739:0:0:0,-12.7579,-156.763	0/0:38:38:1399:0:0:0,-10.3196,-126.187	0/0:14:14:495:0:0:0,-3.82143,-44.8824	0/1:88:44:1602:44:1571:-117.612,0,-120.469	0/0:14:14:445:0:0:0,-3.75015,-40.2782	0/1:45:21:779:24:890:-68.0241,0,-58.0165	0/0:31:31:1167:0:0:0,-8.42617,-105.325	0/0:81:81:3009:0:0:0,-21.9653,-270.98	0/1:55:24:885:31:1099:-84.1196,0,-64.8489	0/1:48:18:662:30:1057:-82.2573,0,-46.6712	0/0:29:29:1066:0:0:0,-7.88347,-96.2386	0/0:30:30:1068:0:0:0,-8.08722,-96.3468	0/0:74:74:2716:0:0:0,-20.0694,-244.633	0/0:71:71:2568:0:0:0,-19.2538,-231.321	0/0:43:43:1528:0:0:0,-11.6508,-137.76	0/0:43:43:1587:0:0:0,-11.6758,-143.101	0/0:69:69:2553:0:0:0,-18.6963,-229.948	0/0:37:37:1357:0:0:0,-10.0309,-122.385	0/0:49:49:1849:0:0:0,-13.3017,-166.658	0/0:36:36:1271:0:0:0,-9.77562,-114.669	0/1:68:30:1073:38:1395:-107.239,0,-78.2159	0/1:41:18:657:23:857:-66.1485,0,-48.1159	0/0:164:164:5893:0:0:0,-44.363,-530.292	0/0:20:20:710:0:0:0,-5.44475,-64.2131	0/0:11:11:410:0:0:0,-3.00933,-37.2456	0/1:45:21:757:24:869:-66.1373,0,-56.0367	0/0:35:35:1283:0:0:0,-9.50849,-115.756	0/1:59:31:1143:28:1016:-75.5398,0,-87.047	./.:4:1:39:3:92:-7.39355,0,-2.49328	0/0:34:33:1232:1:8:0,-8.51603,-110.503	0/1:26:13:449:13:461:-34.5903,0,-33.4866	0/1:32:19:714:13:475:-34.17,0,-55.7396	0/0:13:13:460:0:0:0,-3.55007,-41.7289	0/1:19:8:288:10:354:-27.133,0,-21.1574	0/1:41:25:880:16:585:-41.6243,0,-68.2337	0/0:57:57:2109:0:0:0,-15.4675,-190.048	0/1:176:98:3590:78:2858:-209.512,0,-275.39	0/1:62:39:1435:23:839:-58.7704,0,-112.473	./.:8:8:294:0:0:0,-2.19654,-26.8084	0/0:10:10:368:0:0:0,-2.73814,-33.4633	0/0:32:32:1106:0:0:0,-8.62494,-99.7532	0/1:57:20:722:37:1350:-106.183,0,-49.6113	0/0:55:55:2100:0:0:0,-14.9276,-189.23	0/1:45:20:680:25:855:-64.9119,0,-49.1076	0/0:92:92:3343:0:0:0,-24.9434,-301.033
Contig_779	213	.	G	A	120570	.	AB=0.498222;ABP=3.07207;AC=176;AF=0.758621;AN=232;AO=4106;CIGAR=1X;DP=5249;DPB=5249;DPRA=26.7449;EPP=8919.08;EPPR=2480.66;GTI=1;LEN=1;MEANALT=1.01786;MQM=60;MQMR=60;NS=116;NUMALT=1;ODDS=1.63328;PAIRED=1;PAIREDR=1;PAO=0;PQA=0;PQR=0;PRO=0;QA=141711;QR=39279;RO=1141;RPL=0;RPP=8919.08;RPPR=2480.66;RPR=4106;RUN=1;SAF=0;SAP=8919.08;SAR=4106;SRF=0;SRP=2480.66;SRR=1141;TYPE=snp;technology.Illumina=1	GT:DP:RO:QR:AO:QA:GL	0/1:42:26:898:16:558:-38.9281,0,-69.5968	1/1:47:1:35:46:1569:-138.328,-9.59867,0	0/1:39:18:624:21:723:-54.6379,0,-45.7058	0/1:96:56:1920:40:1368:-97.1883,0,-146.906	./.:2:2:66:0:0:0,-0.571498,-6.2677	1/1:66:0:0:66:2259:-203.541,-17.8762,0	0/1:22:18:620:4:137:-6.40016,0,-50.0712	1/1:29:0:0:29:995:-89.8564,-7.88247,0	1/1:99:0:0:99:3421:-308.105,-26.837,0	1/1:21:0:0:21:732:-66.2001,-5.71683,0	0/1:105:53:1824:52:1797:-133.37,0,-135.807	0/1:33:19:638:14:487:-34.9946,0,-48.6248	1/1:82:0:0:82:2815:-253.558,-22.2062,0	0/1:67:32:1104:35:1219:-91.6723,0,-81.3103	1/1:24:0:0:24:836:-75.5562,-6.52923,0	1/1:62:0:0:62:2143:-193.129,-16.8147,0	0/1:58:28:964:30:1011:-75.3914,0,-71.2218	0/1:104:50:1699:54:1867:-139.95,0,-124.821	1/1:107:0:0:107:3688:-332.125,-29.0027,0	1/1:130:0:0:130:4495:-404.725,-35.2315,0	1/1:70:0:0:70:2424:-218.414,-18.9848,0	1/1:38:0:0:38:1300:-117.293,-10.3187,0	0/1:86:40:1374:46:1591:-119.998,0,-100.451	1/1:41:0:0:41:1422:-128.272,-11.1324,0	0/1:61:30:1040:31:1061:-79.0769,0,-77.1838	0/1:49:23:798:26:906:-68.3911,0,-58.6532	0/1:65:28:975:37:1280:-97.7173,0,-70.2312	0/1:34:12:416:22:768:-60.0789,0,-28.3094	0/1:33:14:490:18:629:-48.0863,0,-35.5381	0/1:23:9:310:14:485:-37.5844,0,-21.7652	1/1:110:0:0:110:3801:-342.286,-29.8126,0	1/1:65:0:0:65:2231:-201.046,-17.6272,0	0/1:67:36:1252:31:1077:-78.8765,0,-94.6456	0/1:82:40:1380:42:1439:-107.395,0,-102.168	1/1:79:0:0:79:2731:-246.032,-21.4216,0	0/1:41:21:718:20:698:-51.8311,0,-53.6365	0/1:38:19:649:19:661:-49.3195,0,-48.2365	0/1:15:11:379:4:133:-7.96258,0,-30.2567	1/1:28:0:0:28:966:-87.2491,-7.61204,0	./.:8:0:0:8:279:-25.4479,-2.19648,0	0/1:51:18:611:33:1129:-87.9501,0,-41.2495	1/1:14:0:0:14:486:-44.0687,-3.82119,0	1/1:44:0:0:44:1500:-135.278,-11.9377,0	0/1:43:22:745:21:730:-54.1692,0,-55.5229	1/1:26:0:0:26:899:-81.2212,-7.07031,0	0/1:83:34:1176:49:1685:-129.286,0,-83.4315	1/1:57:0:0:57:1974:-177.924,-15.4596,0	1/1:51:0:0:51:1772:-159.76,-13.8406,0	1/1:36:0:0:36:1253:-113.07,-9.77874,0	0/1:14:9:315:5:173:-11.8658,0,-24.7413	./.:3:2:66:1:35:-2.42291,0,-5.31557	1/1:19:0:0:19:663:-59.9932,-5.17528,0	0/1:49:25:861:24:813:-60.0085,0,-64.3364	1/1:21:0:0:21:726:-65.6583,-5.71658,0	1/1:39:0:0:39:1342:-121.073,-10.5901,0	0/1:62:29:1008:33:1136:-85.5616,0,-74.025	0/1:47:27:932:20:695:-49.9142,0,-71.2863	1/1:37:0:0:37:1248:-112.523,-9.96141,0	1/1:57:0:0:57:1966:-177.21,-15.4641,0	0/1:63:22:760:41:1431:-111.872,0,-51.402	0/1:21:10:337:11:378:-28.4702,0,-24.7625	./.:1:1:35:0:0:0,-0.300892,-3.49848	./.:2:1:29:1:34:-2.65752,0,-2.18288	1/1:25:0:0:25:863:-77.9824,-6.79954,0	0/1:12:8:280:4:140:-9.43141,0,-22.1425	0/1:16:5:171:11:353:-27.6148,0,-11.2156	./.:7:3:104:4:139:-10.7776,0,-7.57898	1/1:27:0:0:27:936:-84.5508,-7.3413,0	1/1:14:0:0:14:487:-44.159,-3.82121,0	1/1:23:0:0:23:796:-71.9559,-6.25815,0	0/1:11:7:243:4:139:-9.62224,0,-19.0728	1/1:11:1:35:10:345:-28.342,0,-0.171701	1/1:13:1:35:12:415:-34.4781,-0.374798,0	./.:5:0:0:5:174:-16.0012,-1.38407,0	./.:7:0:0:7:228:-20.8325,-1.92077,0	0/1:41:18:630:23:803:-61.3018,0,-45.696	0/1:85:39:1353:46:1569:-118.29,0,-98.8329	1/1:60:0:0:60:2094:-188.728,-16.2781,0	1/1:120:0:0:120:4164:-374.944,-32.5218,0	1/1:80:0:0:80:2760:-248.637,-21.6894,0	1/1:64:1:34:63:2171:-192.582,-14.295,0	1/1:121:0:0:121:4185:-376.838,-32.7951,0	1/1:76:1:35:75:2564:-227.844,-17.4498,0	0/1:203:117:4004:86:2974:-212.702,0,-305.409	1/1:123:0:0:123:4249:-382.594,-33.3357,0	1/1:72:0:0:72:2485:-223.902,-19.5264,0	1/1:82:1:35:81:2813:-250.253,-19.0822,0	1/1:165:1:32:164:5667:-507.274,-41.8246,0	1/1:139:0:0:139:4826:-434.503,-37.6701,0	0/1:119:64:2202:55:1894:-138.295,0,-166.03	0/1:87:45:1550:42:1443:-106.395,0,-116.032	1/1:67:0:0:67:2307:-207.887,-18.1717,0
Contig_780	42	.	G	A	6142.86	.	AB=0.293318;ABP=330.637;AC=35;AF=0.154867;AN=226;AO=269;CIGAR=1X;DP=2687;DPB=2687;DPRA=1.054;EPP=544.514;EPPR=4809.51;GTI=5;LEN=1;MEANALT=1;MQM=60;MQMR=60;NS=113;NUMALT=1;ODDS=1.15776;PAIRED=1;PAIREDR=0.999173;PAO=0;PQA=0;PQR=0;PRO=0;QA=10447;QR=94082;RO=2417;RPL=5;RPP=544.514;RPPR=4809.51;RPR=264;RUN=1;SAF=269;SAP=587.136;SAR=0;SRF=2417;SRP=5251.46;SRR=0;TYPE=snp;technology.Illumina=1	GT:DP:RO:QR:AO:QA:GL	0/1:21:17:636:4:160:-8.74648,0,-51.7639	0/0:11:11:441:0:0:0,-3.00985,-40.0447	0/1:25:14:535:11:444:-33.2888,0,-41.5115	0/1:51:32:1188:19:726:-51.6425,0,-93.2047	0/1:14:4:153:10:397:-32.1501,0,-10.0452	0/0:13:13:520:0:0:0,-3.5516,-47.1451	0/0:10:10:405:0:0:0,-2.73901,-36.809	0/0:24:24:913:0:0:0,-6.51792,-82.4529	0/1:44:34:1289:10:384:-22.683,0,-104.232	0/0:23:23:865:0:0:0,-6.2445,-78.1279	0/0:68:68:2683:0:0:0,-18.4492,-241.597	0/1:17:11:429:6:230:-16.1812,0,-34.184	0/1:37:21:817:16:610:-44.9578,0,-63.6186	0/0:44:44:1718:0:0:0,-11.9451,-154.841	0/1:20:10:399:10:394:-30.1723,0,-30.6211	0/1:28:20:800:8:314:-20.7279,0,-64.5855	0/0:63:62:2424:1:40:0,-13.4925,-214.719	0/0:69:69:2674:0:0:0,-18.6506,-240.717	0/1:57:48:1870:9:352:-16.2432,0,-152.972	0/1:41:30:1179:11:426:-27.2719,0,-95.1449	0/0:75:75:2934:0:0:0,-20.3426,-264.162	0/1:83:50:1944:33:1302:-94.7645,0,-152.481	0/0:60:60:2377:0:0:0,-16.2821,-214.077	0/0:63:63:2419:0:0:0,-17.0789,-217.85	0/1:13:10:385:3:120:-7.32853,0,-31.3598	0/0:35:35:1376:0:0:0,-9.51044,-124.098	0/1:13:10:357:3:115:-6.94424,0,-28.8213	0/1:27:20:777:7:279:-17.8426,0,-62.8029	0/1:38:29:1152:9:345:-20.7875,0,-93.5415	0/0:79:79:3072:0:0:0,-21.4131,-276.55	0/0:40:40:1540:0:0:0,-10.8519,-138.824	0/0:37:37:1430:0:0:0,-10.0395,-128.931	0/0:13:12:457:1:41:-0.165587,0,-37.89	0/0:25:23:915:2:82:-0.600688,0,-75.8205	0/1:23:17:679:6:241:-15.5092,0,-55.0726	0/1:21:18:710:3:122:-5.30578,0,-58.4474	0/0:22:22:847:0:0:0,-5.97689,-76.5207	./.:3:3:122:0:0:0,-0.842778,-11.3722	0/1:17:11:443:6:231:-16.2687,0,-35.448	0/1:23:18:691:5:204:-12.1658,0,-56.1657	0/0:24:24:916:0:0:0,-6.53027,-82.7439	./.:6:6:235:0:0:0,-1.65532,-21.519	0/1:16:9:361:7:277:-20.7126,0,-28.3127	0/0:12:12:468:0:0:0,-3.28057,-42.4685	0/0:23:23:883:0:0:0,-6.19267,-79.6985	0/0:18:18:692:0:0:0,-4.90379,-62.5959	0/0:27:27:1031:0:0:0,-7.34213,-93.0763	0/0:23:23:898:0:0:0,-6.26002,-81.1272	0/0:10:9:356:1:31:-0.0815662,0,-29.6219	./.:5:5:201:0:0:0,-1.38454,-18.4701	0/0:31:31:1218:0:0:0,-8.42728,-109.901	./.:6:6:238:0:0:0,-1.65539,-21.7931	0/1:30:25:982:5:179:-7.99642,0,-80.4642	0/0:12:12:448:0:0:0,-3.26793,-40.6379	0/0:35:35:1370:0:0:0,-9.51007,-123.555	0/1:14:10:385:4:162:-10.8558,0,-31.0652	0/0:14:13:517:1:36:0,-0.558287,-43.5809	0/0:11:10:383:1:36:-0.261583,0,-31.7759	0/0:23:23:885:0:0:0,-6.25821,-79.9509	0/0:23:23:895:0:0:0,-6.25952,-80.8548	0/0:17:15:578:2:59:-0.708724,0,-47.6733	0/0:28:28:1088:0:0:0,-7.61105,-98.1965	0/0:22:22:874:0:0:0,-5.98932,-78.9661	0/0:42:42:1661:0:0:0,-11.3948,-149.698	0/1:16:13:505:3:118:-6.31929,0,-41.3559	0/0:20:19:747:1:30:0,-2.7331,-64.821	0/0:19:19:722:0:0:0,-5.16398,-65.2778	0/0:40:40:1596:0:0:0,-10.8652,-143.87	0/0:30:30:1191:0:0:0,-8.15548,-107.459	0/1:29:19:752:10:372:-25.6888,0,-59.9881	./.:4:4:156:0:0:0,-1.11357,-14.4151	./.:3:2:70:1:41:-2.97892,0,-5.6879	0/0:23:23:902:0:0:0,-6.25985,-81.4809	0/0:14:14:548:0:0:0,-3.82133,-49.6542	0/0:12:12:468:0:0:0,-3.28051,-42.467	0/0:29:29:1144:0:0:0,-7.88519,-103.238	./.:3:3:105:0:0:0,-0.841968,-9.79223	./.:5:5:203:0:0:0,-1.38456,-18.6524	0/0:33:32:1219:0:0:0,-8.68072,-109.949	0/0:21:21:825:0:0:0,-5.71832,-74.5617	0/1:15:13:511:2:82:-3.33159,0,-42.1865	0/0:41:41:1569:0:0:0,-11.1308,-141.44	0/0:35:35:1334:0:0:0,-9.50601,-120.316	0/1:20:17:617:3:110:-4.56973,0,-50.3337	0/0:58:58:2269:0:0:0,-15.7282,-204.363	./.:5:4:158:1:39:-2.20026,0,-13.1361	0/0:16:16:618:0:0:0,-4.36366,-55.9493	0/1:18:15:564:3:115:-5.50205,0,-46.1176	0/0:15:15:550:0:0:0,-4.02501,-49.7493	./.:4:4:162:0:0:0,-1.11367,-14.9666	0/0:33:33:1290:0:0:0,-8.88208,-116.267	0/1:55:38:1525:17:657:-44.265,0,-122.436
Contig_808	29	.	A	T	131389	.	AB=0.501736;ABP=3.10078;AC=165;AF=0.717391;AN=230;AO=4001;CIGAR=1X;DP=5741;DPB=5741;DPRA=50.7876;EPP=8613.07;EPPR=3759.68;GTI=2;LEN=1;MEANALT=1.0177;MQM=60;MQMR=60;NS=115;NUMALT=1;ODDS=1.07986;PAIRED=1;PAIREDR=0.998274;PAO=0;PQA=0;PQR=0;PRO=0;QA=157554;QR=68461;RO=1738;RPL=9;RPP=8613.07;RPPR=3759.68;RPR=3992;RUN=1;SAF=4001;SAP=8691.07;SAR=0;SRF=1738;SRP=3777.03;SRR=0;TYPE=snp;technology.Illumina=1	GT:DP:RO:QR:AO:QA:GL	0/1:58:30:1193:28:1116:-84.7777,0,-91.7115	0/1:85:40:1554:45:1763:-135.647,0,-116.846	1/1:57:0:0:57:2271:-204.549,-15.4698,0	0/1:130:69:2712:61:2399:-180.607,0,-208.782	0/1:20:7:282:13:513:-40.9263,0,-20.0429	1/1:75:0:0:75:2914:-262.368,-20.3427,0	1/1:20:0:0:20:795:-71.8675,-5.44772,0	1/1:57:0:0:57:2245:-202.219,-15.4691,0	1/1:116:2:81:114:4462:-394.18,-24.1143,0	1/1:33:0:0:33:1256:-113.262,-8.92628,0	0/1:231:97:3800:134:5332:-416.957,0,-279.187	0/1:75:41:1593:34:1356:-101.775,0,-123.075	0/1:134:69:2675:65:2567:-194.685,0,-204.359	1/1:82:0:0:82:3212:-289.109,-22.2,0	0/0:12:11:431:1:40:-0.350058,0,-35.8211	0/1:83:51:1998:32:1280:-92.7068,0,-157.354	1/1:76:0:0:76:2993:-269.455,-20.6069,0	0/1:158:72:2844:86:3362:-259.632,0,-213.033	0/1:177:93:3610:84:3309:-249.69,0,-276.834	0/1:177:77:3077:100:3996:-311.461,0,-228.802	0/1:135:62:2466:73:2880:-222.53,0,-185.27	0/1:100:47:1850:53:2087:-160.717,0,-139.381	1/1:126:0:0:126:4999:-449.738,-34.1187,0	0/1:72:45:1789:27:1082:-77.8844,0,-141.536	1/1:81:0:0:81:3129:-281.633,-21.9163,0	1/1:59:0:0:58:2276:-205.007,-15.7391,0	0/1:70:35:1401:35:1392:-106.335,0,-107.156	0/1:66:30:1199:36:1418:-109.787,0,-90.0605	1/1:64:0:0:64:2526:-227.478,-17.3637,0	0/1:82:47:1828:35:1367:-100.826,0,-142.318	1/1:72:0:0:72:2829:-254.723,-19.5314,0	0/1:74:37:1451:37:1452:-110.658,0,-110.567	0/1:44:19:743:25:972:-75.6648,0,-55.0185	0/1:101:64:2515:37:1460:-104.048,0,-198.952	0/1:58:33:1281:25:975:-72.0854,0,-99.6437	0/1:39:14:555:25:981:-77.8523,0,-39.4425	1/1:31:0:0:31:1245:-112.32,-8.42761,0	0/1:17:9:341:8:322:-24.5002,0,-26.2267	1/1:22:0:0:22:828:-74.7791,-5.9477,0	1/1:36:0:0:36:1428:-128.764,-9.78107,0	1/1:37:0:0:37:1451:-130.837,-10.0516,0	0/1:20:14:528:6:229:-15.2992,0,-42.2829	0/1:49:20:804:29:1125:-88.0706,0,-59.1367	1/1:32:0:0:32:1254:-113.127,-8.69756,0	0/1:37:21:846:16:628:-46.571,0,-66.2235	0/1:90:54:2129:36:1443:-105.47,0,-167.23	0/1:51:35:1405:16:633:-43.188,0,-112.728	1/1:26:0:0:26:1017:-91.8192,-7.07201,0	1/1:24:0:0:24:971:-87.686,-6.53146,0	0/1:22:16:639:6:245:-16.1428,0,-51.7443	./.:9:0:0:9:341:-31.0391,-2.46725,0	1/1:17:0:0:17:681:-61.6192,-4.63516,0	0/1:66:40:1598:26:1014:-73.4063,0,-125.987	0/1:25:15:575:10:396:-28.9555,0,-45.1255	0/1:46:21:831:25:992:-76.9054,0,-62.3953	1/1:41:0:0:41:1625:-146.46,-11.128,0	1/1:41:0:0:41:1643:-148.095,-11.1363,0	1/1:11:0:0:11:438:-39.7734,-3.00981,0	0/1:54:25:991:29:1129:-87.0549,0,-74.6189	1/1:48:0:0:48:1906:-171.738,-13.031,0	1/1:13:0:0:13:526:-47.6857,-3.55168,0	./.:9:5:203:4:162:-12.2736,0,-16.0043	./.:7:2:75:5:202:-16.5202,0,-4.92471	1/1:23:0:0:23:904:-81.6638,-6.2597,0	0/1:15:8:317:7:285:-21.7134,0,-24.6152	0/1:11:2:82:9:356:-29.3177,0,-4.43473	0/1:12:7:282:5:203:-15.1353,0,-22.304	1/1:30:0:0:30:1150:-103.773,-8.15116,0	1/1:27:0:0:27:1048:-94.6094,-7.34276,0	0/1:30:11:435:19:747:-59.2512,0,-31.0958	0/1:19:12:472:7:276:-19.7817,0,-37.5038	0/1:17:10:376:7:265:-19.3472,0,-29.3899	1/1:30:0:0:30:1174:-105.939,-8.15611,0	./.:6:0:0:6:238:-21.7921,-1.65537,0	./.:9:0:0:9:353:-32.1268,-2.46782,0	0/1:38:17:681:21:843:-65.6777,0,-51.0742	1/1:53:0:0:53:2126:-191.516,-14.387,0	1/1:43:0:0:43:1654:-149.09,-11.675,0	1/1:59:0:0:59:2342:-210.93,-16.0074,0	0/1:40:21:827:19:761:-57.7362,0,-63.6924	1/1:37:0:0:37:1423:-128.319,-10.0495,0	1/1:97:0:0:97:3819:-343.709,-26.2967,0	0/1:87:39:1534:48:1892:-146.713,0,-114.489	1/1:199:0:0:199:7867:-707.604,-53.9225,0	0/1:112:47:1859:65:2584:-202.16,0,-136.916	0/1:31:14:558:17:683:-53.1898,0,-41.9167	0/1:25:8:318:17:611:-48.3821,0,-21.9569	0/1:67:35:1363:32:1262:-95.4671,0,-104.562	1/1:111:0:0:111:4375:-393.662,-30.0562,0	0/1:90:42:1667:48:1917:-148.135,0,-125.634	0/1:68:32:1267:36:1409:-108.423,0,-95.6508	1/1:62:0:0:62:2411:-217.154,-16.8221,0
Contig_808	65	.	T	A	130312	.	AB=0.501163;ABP=3.0507;AC=165;AF=0.717391;AN=230;AO=3984;CIGAR=1X;DP=5718;DPB=5718;DPRA=50.5841;EPP=8654.16;EPPR=3761.83;GTI=2;LEN=1;MEANALT=1.02655;MQM=59.9985;MQMR=59.9884;NS=115;NUMALT=1;ODDS=1.28791;PAIRED=1;PAIREDR=0.998267;PAO=0;PQA=0;PQR=0;PRO=0;QA=156308;QR=67835;RO=1731;RPL=3984;RPP=8654.16;RPPR=3761.83;RPR=0;RUN=1;SAF=3984;SAP=8654.16;SAR=0;SRF=1731;SRP=3761.83;SRR=0;TYPE=snp;technology.Illumina=1	GT:DP:RO:QR:AO:QA:GL	0/1:57:29:1172:28:1112:-84.6946,0,-90.0854	0/1:85:40:1578:45:1769:-136.187,0,-118.991	1/1:57:0:0:57:2255:-203.122,-15.4699,0	0/1:129:68:2695:60:2372:-178.726,0,-207.781	0/1:20:7:282:13:507:-40.3814,0,-20.0457	1/1:75:0:0:75:2946:-265.144,-20.2585,0	1/1:20:0:0:20:800:-72.3158,-5.44777,0	1/1:57:0:0:57:2203:-198.418,-15.4462,0	1/1:116:2:81:113:4440:-392.256,-23.8908,0	1/1:33:0:0:33:1226:-110.458,-8.83278,0	0/1:231:97:3783:134:5300:-414.105,0,-277.648	0/1:74:40:1599:34:1342:-100.754,0,-123.88	0/1:133:68:2661:65:2522:-190.874,0,-203.436	1/1:82:0:0:82:3229:-290.684,-22.2408,0	0/0:12:11:441:1:40:-0.348717,0,-36.7269	0/1:83:51:1995:32:1253:-90.2815,0,-157.085	1/1:76:0:0:76:2940:-264.544,-20.4739,0	0/1:155:71:2765:84:3254:-250.757,0,-206.744	0/1:175:90:3398:85:3294:-248.889,0,-258.436	0/1:177:77:3025:100:3933:-305.821,0,-224.154	0/1:135:62:2453:73:2879:-222.435,0,-184.106	0/1:100:47:1841:53:2074:-159.556,0,-138.574	1/1:126:0:0:126:4999:-449.8,-34.1601,0	0/1:72:45:1784:27:1084:-78.065,0,-141.085	1/1:80:0:0:80:3115:-280.369,-21.632,0	1/1:59:0:0:59:2310:-208.054,-16.0075,0	0/1:70:35:1383:35:1392:-106.347,0,-105.53	0/1:66:30:1220:36:1409:-108.975,0,-91.9563	1/1:63:0:0:63:2512:-226.224,-17.0958,0	0/1:82:47:1824:35:1395:-103.452,0,-141.95	1/1:72:0:0:72:2785:-250.766,-19.5289,0	0/1:74:37:1462:37:1458:-111.198,0,-111.554	0/1:44:19:747:25:987:-77.0111,0,-55.3779	0/1:102:65:2533:37:1455:-103.401,0,-200.197	0/1:57:32:1262:25:950:-70.1124,0,-98.2634	0/1:39:14:536:25:953:-75.3299,0,-37.8034	1/1:31:0:0:31:1200:-108.267,-8.42388,0	0/1:17:9:330:8:328:-25.0428,0,-25.2318	1/1:22:0:0:22:835:-75.4614,-5.9884,0	1/1:36:0:0:36:1440:-129.849,-9.7819,0	1/1:37:0:0:37:1455:-131.199,-10.0522,0	0/1:20:13:514:6:231:-15.7158,0,-41.3005	0/1:49:21:839:28:1104:-86.1743,0,-62.286	1/1:32:0:0:32:1255:-113.121,-8.61128,0	0/1:37:21:829:16:625:-46.3075,0,-64.6935	0/1:90:54:2126:36:1413:-102.788,0,-166.947	0/1:51:35:1400:16:634:-43.2762,0,-112.282	1/1:25:0:0:25:965:-87.1475,-6.80094,0	1/1:24:0:0:24:966:-87.2368,-6.53137,0	0/1:22:16:611:6:244:-16.0538,0,-49.2331	./.:9:0:0:9:343:-31.2191,-2.46736,0	1/1:17:0:0:17:686:-62.0677,-4.63521,0	0/1:66:40:1588:26:1014:-73.4092,0,-125.088	0/1:24:14:535:10:403:-29.8636,0,-41.7916	0/1:46:21:838:25:980:-75.8232,0,-63.0241	1/1:41:0:0:41:1642:-148.007,-11.1364,0	1/1:42:0:0:42:1664:-149.982,-11.4069,0	1/1:11:0:0:11:448:-40.6751,-3.00993,0	0/1:54:25:990:29:1127:-86.8756,0,-74.5272	1/1:48:0:0:48:1896:-170.844,-13.0316,0	1/1:13:0:0:13:527:-47.7757,-3.55169,0	./.:9:5:205:4:153:-11.4581,0,-16.1847	./.:7:2:72:5:193:-15.7033,0,-4.65105	1/1:23:0:0:23:911:-82.2921,-6.26014,0	0/1:15:8:308:7:283:-21.5359,0,-23.7987	0/1:11:2:82:9:357:-29.4088,0,-4.43469	0/1:12:7:278:5:202:-15.0456,0,-21.9409	1/1:30:0:0:30:1158:-104.494,-8.1545,0	1/1:27:0:0:27:1026:-92.5366,-7.25632,0	0/1:30:11:442:19:733:-57.9883,0,-31.7252	0/1:19:12:480:7:273:-19.5128,0,-38.2231	0/1:16:9:342:7:263:-19.4489,0,-26.5958	1/1:30:0:0:30:1164:-105.026,-8.14845,0	./.:6:0:0:6:237:-21.7008,-1.65535,0	./.:9:0:0:9:362:-32.9438,-2.4681,0	0/1:38:17:656:21:819:-63.5203,0,-48.8313	1/1:53:0:0:53:2058:-185.389,-14.3752,0	1/1:43:0:0:43:1636:-147.376,-11.5883,0	1/1:59:0:0:59:2336:-210.406,-16.0119,0	0/1:40:21:824:19:747:-56.4842,0,-63.4146	1/1:37:0:0:37:1452:-130.929,-10.0518,0	1/1:96:0:0:96:3777:-339.954,-26.0331,0	0/1:86:40:1561:46:1841:-142.388,0,-117.196	1/1:197:1:7:196:7700:-691.993,-52.6857,0	0/1:111:48:1899:63:2508:-195.659,0,-140.776	0/1:31:14:553:17:675:-52.4725,0,-41.4656	0/1:25:8:319:17:620:-49.1915,0,-22.0902	0/1:66:35:1357:31:1224:-92.3737,0,-104.287	1/1:111:0:0:111:4345:-390.918,-30.0089,0	0/1:90:42:1657:48:1872:-144.094,0,-124.739	0/1:68:32:1221:36:1437:-110.944,0,-91.5301	1/1:62:0:0:62:2413:-217.313,-16.8212,0
Contig_808	85	.	T	C	111087	.	AB=0.501908;ABP=3.11801;AC=165;AF=0.717391;AN=230;AO=3955;CIGAR=1X;DP=5671;DPB=5671;DPRA=50.1681;EPP=8591.18;EPPR=3716.23;GTI=1;LEN=1;MEANALT=1.04425;MQM=59.9985;MQMR=59.9883;NS=115;NUMALT=1;ODDS=1.65806;PAIRED=1;PAIREDR=0.99883;PAO=0;PQA=0;PQR=0;PRO=0;QA=134747;QR=58434;RO=1710;RPL=3955;RPP=8591.18;RPPR=3716.23;RPR=0;RUN=1;SAF=3955;SAP=8591.18;SAR=0;SRF=1710;SRP=3716.23;SRR=0;TYPE=snp;technology.Illumina=1	GT:DP:RO:QR:AO:QA:GL	0/1:57:29:1011:28:948:-69.9841,0,-75.7759	0/1:85:40:1349:45:1528:-114.602,0,-98.4763	1/1:56:0:0:56:1925:-173.521,-15.1927,0	0/1:127:66:2269:61:2056:-150.707,0,-170.004	0/1:20:7:244:13:445:-34.8102,0,-16.6271	1/1:74:0:0:74:2515:-226.507,-19.9795,0	1/1:20:0:0:20:698:-63.1419,-5.44608,0	1/1:57:0:0:57:1938:-174.681,-15.4562,0	1/1:115:2:70:113:3818:-337.275,-24.6358,0	1/1:33:0:0:33:1081:-97.4904,-8.87624,0	0/1:228:96:3279:132:4547:-347.579,0,-233.364	0/1:73:39:1321:34:1174:-85.9872,0,-99.2248	0/1:130:66:2279:64:2193:-162.227,0,-169.969	1/1:81:0:0:81:2793:-251.609,-21.9628,0	0/0:12:11:369:1:35:0,-0.0980687,-30.3221	0/1:83:51:1740:32:1110:-77.4933,0,-134.24	1/1:76:0:0:76:2577:-232.084,-20.5192,0	0/1:154:71:2395:83:2817:-211.887,0,-173.91	0/1:173:91:3075:82:2781:-203.487,0,-229.952	0/1:173:75:2567:97:3358:-255.688,0,-184.479	0/1:134:62:2119:72:2446:-183.919,0,-154.59	0/1:99:47:1593:52:1764:-132.043,0,-116.638	1/1:126:0:0:126:4278:-385.147,-34.0948,0	0/1:70:43:1486:27:925:-64.3632,0,-114.912	1/1:79:0:0:79:2707:-243.864,-21.4141,0	1/1:59:0:0:59:2035:-183.417,-16.0057,0	0/1:70:35:1214:35:1207:-89.7722,0,-90.4025	0/1:66:30:1016:36:1247:-94.4744,0,-73.6547	1/1:63:0:0:63:2144:-193.215,-17.0828,0	0/1:79:45:1536:34:1185:-85.3379,0,-116.956	1/1:71:0:0:71:2398:-216.049,-19.233,0	0/1:74:37:1289:37:1233:-91.0242,0,-96.1087	0/1:44:19:632:25:847:-64.4546,0,-45.0581	0/1:101:64:2151:37:1238:-84.1586,0,-166.353	0/1:57:32:1095:25:841:-60.3458,0,-83.2386	0/1:39:14:482:25:854:-66.4581,0,-32.8955	1/1:31:0:0:31:1054:-95.1549,-8.41825,0	0/1:17:9:298:8:277:-20.4496,0,-22.3525	1/1:22:0:0:22:747:-67.5392,-5.98442,0	1/1:36:0:0:36:1245:-112.348,-9.77813,0	1/1:36:0:0:36:1221:-110.184,-9.77646,0	0/1:20:14:485:6:202:-12.8284,0,-38.4283	0/1:47:20:694:27:912:-69.4844,0,-49.8266	1/1:32:0:0:32:1097:-99.0325,-8.69477,0	0/1:37:21:723:16:524:-37.2347,0,-55.1949	0/1:90:54:1851:36:1227:-86.1227,0,-142.328	0/1:51:35:1217:16:554:-36.1074,0,-95.8814	1/1:25:0:0:25:853:-77.0801,-6.79909,0	1/1:24:0:0:24:834:-75.3757,-6.52915,0	0/1:22:16:553:6:209:-12.9095,0,-44.0131	./.:9:0:0:9:301:-27.413,-2.46631,0	1/1:17:0:0:17:591:-53.515,-4.63359,0	0/1:65:40:1381:25:822:-56.4472,0,-106.907	0/1:23:14:482:9:302:-21.0426,0,-37.3147	0/1:46:21:719:25:840:-63.2672,0,-52.3575	1/1:41:0:0:41:1416:-127.733,-11.1323,0	1/1:42:0:0:40:1391:-125.481,-10.8619,0	1/1:11:0:0:11:384:-34.8941,-3.00889,0	0/1:53:24:830:29:965:-72.6152,0,-60.5575	1/1:48:0:0:48:1651:-148.873,-13.0274,0	1/1:13:0:0:13:452:-41.0102,-3.5504,0	./.:9:5:174:4:137:-10.01,0,-13.3795	./.:7:2:69:5:171:-13.7024,0,-4.38053	1/1:22:0:0:22:756:-68.3545,-5.9867,0	0/1:15:8:265:7:241:-17.7536,0,-19.9249	0/1:11:2:70:9:310:-25.1616,0,-3.35214	0/1:12:7:220:5:175:-12.6418,0,-16.6954	1/1:30:0:0:30:1010:-91.192,-8.14529,0	1/1:27:0:0:26:888:-80.2284,-7.06961,0	0/1:30:11:382:19:637:-49.3669,0,-26.3406	0/1:19:12:415:7:235:-16.0907,0,-32.3781	0/1:16:8:279:7:244:-18.0212,0,-21.1931	1/1:30:0:0:30:1015:-91.6504,-8.15174,0	./.:6:0:0:6:207:-18.9671,-1.65478,0	./.:9:0:0:9:307:-27.9598,-2.46694,0	0/1:38:17:576:21:717:-54.3734,0,-41.6525	1/1:53:0:0:53:1808:-162.992,-14.3791,0	1/1:43:0:0:43:1429:-128.887,-11.6674,0	1/1:59:0:0:59:2036:-183.508,-16.006,0	0/1:40:21:717:19:656:-48.3184,0,-53.8225	1/1:37:0:0:37:1260:-113.694,-10.0477,0	1/1:96:0:0:96:3290:-296.317,-26.0213,0	0/1:86:39:1326:47:1601:-120.899,0,-96.2166	1/1:194:0:0:194:6622:-595.988,-52.4712,0	0/1:109:47:1616:62:2120:-161.373,0,-115.99	0/1:31:14:487:17:589:-44.7529,0,-35.5439	0/1:25:8:278:17:565:-44.2572,0,-18.3227	0/1:64:32:1094:32:1103:-82.0419,0,-81.2308	1/1:109:0:0:109:3698:-333.008,-29.5298,0	0/1:90:41:1426:48:1635:-123.142,0,-104.336	0/1:68:32:1072:36:1229:-92.3074,0,-78.1591	1/1:62:0:0:62:2121:-191.155,-16.8178,0
Contig_808	94	.	T	C	115178	.	AB=0.500446;ABP=3.01611;AC=165;AF=0.717391;AN=230;AO=3912;CIGAR=1X;DP=5608;DPB=5608;DPRA=49.6106;EPP=8497.81;EPPR=3685.83;GTI=1;LEN=1;MEANALT=1;MQM=59.9985;MQMR=59.9882;NS=115;NUMALT=1;ODDS=2.08643;PAIRED=1;PAIREDR=0.998821;PAO=0;PQA=0;PQR=0;PRO=0;QA=139167;QR=59764;RO=1696;RPL=3912;RPP=8497.81;RPPR=3685.83;RPR=0;RUN=1;SAF=3912;SAP=8497.81;SAR=0;SRF=1696;SRP=3685.83;SRR=0;TYPE=snp;technology.Illumina=1	GT:DP:RO:QR:AO:QA:GL	0/1:57:29:1023:28:1003:-74.9343,0,-76.7382	0/1:81:39:1353:42:1495:-112.705,0,-99.9156	1/1:55:0:0:55:1968:-177.388,-14.9253,0	0/1:126:67:2368:59:2120:-156.717,0,-179.052	0/1:20:7:251:13:468:-36.8845,0,-17.2576	1/1:74:0:0:74:2612:-235.313,-20.066,0	1/1:19:0:0:19:675:-61.0732,-5.17494,0	1/1:56:0:0:56:1973:-177.83,-15.1911,0	1/1:115:2:72:113:4014:-354.939,-24.6882,0	1/1:32:0:0:32:1133:-102.274,-8.6958,0	0/1:224:94:3315:130:4637:-356.635,0,-237.663	0/1:73:39:1359:34:1206:-88.8519,0,-102.641	0/1:127:65:2280:62:2203:-163.958,0,-170.88	1/1:81:0:0:81:2875:-258.97,-21.9622,0	0/0:12:11:391:1:36:0,-0.0115006,-32.2299	0/1:82:50:1764:32:1153:-81.6198,0,-136.662	1/1:75:0:0:75:2677:-241.165,-20.3413,0	0/1:152:71:2503:81:2875:-217.615,0,-184.136	0/1:167:89:3113:78:2773:-204.361,0,-234.969	0/1:171:74:2644:97:3494:-268.155,0,-191.656	0/1:134:62:2176:72:2559:-194.07,0,-159.591	0/1:99:47:1665:52:1833:-138.232,0,-123.11	1/1:126:0:0:126:4495:-404.691,-34.1485,0	0/1:69:42:1498:27:960:-67.7793,0,-116.254	1/1:78:0:0:78:2758:-248.437,-21.143,0	1/1:59:0:0:59:2079:-187.36,-16.0005,0	0/1:69:35:1231:34:1226:-91.7433,0,-92.199	0/1:66:30:1064:36:1281:-97.5213,0,-77.9713	1/1:63:0:0:63:2266:-204.191,-17.0919,0	0/1:79:45:1587:34:1215:-88.0273,0,-121.537	1/1:69:0:0:69:2434:-219.299,-18.7118,0	0/1:74:37:1301:37:1320:-98.8472,0,-97.1401	0/1:44:19:659:25:871:-66.6035,0,-47.4916	0/1:99:63:2213:36:1272:-87.7139,0,-172.332	0/1:56:31:1087:25:890:-65.0237,0,-82.7829	0/1:39:14:484:25:898:-70.4171,0,-33.0732	1/1:31:0:0:31:1093:-98.6689,-8.4216,0	0/1:17:9:313:8:291:-21.7127,0,-23.7077	1/1:22:0:0:22:768:-69.435,-5.98685,0	1/1:36:0:0:36:1295:-116.848,-9.77963,0	1/1:36:0:0:36:1278:-115.318,-9.7792,0	0/1:20:14:489:6:207:-13.2798,0,-38.7875	0/1:44:20:716:24:858:-65.4295,0,-52.6242	1/1:32:0:0:32:1145:-103.354,-8.69619,0	0/1:37:21:746:16:559:-40.3867,0,-57.2595	0/1:90:54:1920:36:1269:-89.8916,0,-148.527	0/1:50:34:1212:16:569:-37.7271,0,-95.6978	1/1:25:0:0:25:885:-79.9654,-6.80028,0	1/1:24:0:0:24:849:-76.7174,-6.52384,0	0/1:22:16:573:6:217:-13.6299,0,-45.8163	./.:9:0:0:9:318:-28.957,-2.46673,0	1/1:17:0:0:17:609:-55.1403,-4.63408,0	0/1:64:40:1418:24:848:-59.053,0,-110.417	0/1:23:14:490:9:322:-22.8468,0,-38.034	0/1:46:21:722:25:889:-67.6786,0,-52.6203	1/1:41:0:0:41:1477:-133.218,-11.1338,0	1/1:42:0:0:42:1500:-135.284,-11.4044,0	1/1:11:0:0:11:395:-35.8903,-3.00914,0	0/1:53:24:841:29:1030:-78.4664,0,-61.4294	1/1:46:0:0:46:1634:-147.342,-12.4871,0	1/1:13:0:0:13:470:-42.6386,-3.55089,0	./.:9:5:180:4:145:-10.7363,0,-13.924	./.:7:2:71:5:161:-12.7876,0,-4.56875	1/1:22:0:0:22:791:-71.511,-5.98803,0	0/1:15:8:281:7:254:-18.9244,0,-21.3731	0/1:11:2:71:9:320:-26.0665,0,-3.44265	0/1:12:7:240:5:182:-13.2436,0,-18.5099	1/1:29:0:0:29:1043:-94.1807,-7.88404,0	1/1:27:0:0:27:939:-84.8154,-7.33994,0	0/1:30:11:383:19:658:-51.2555,0,-26.4327	0/1:19:12:423:7:250:-17.445,0,-33.0986	0/1:16:9:317:7:249:-18.1909,0,-24.3516	1/1:30:0:0:30:1059:-95.6135,-8.15339,0	./.:6:0:0:6:212:-19.4228,-1.65472,0	./.:9:0:0:9:320:-29.1413,-2.46742,0	0/1:38:17:590:21:744:-56.7996,0,-42.914	1/1:51:0:0:51:1817:-163.803,-13.8411,0	1/1:42:0:0:42:1464:-132.044,-11.4018,0	1/1:59:0:0:59:2104:-189.612,-16.0041,0	0/1:39:20:702:19:682:-50.9322,0,-52.7378	1/1:36:0:0:36:1281:-115.588,-9.77921,0	1/1:96:0:0:96:3399:-306.108,-26.0259,0	0/1:86:39:1381:47:1679:-127.909,0,-101.071	1/1:193:0:0:193:6849:-616.453,-52.2943,0	0/1:106:46:1633:60:2151:-164.956,0,-118.315	0/1:31:14:493:17:617:-47.2728,0,-36.0827	0/1:24:8:285:16:563:-44.3498,0,-19.2274	0/1:63:32:1125:31:1107:-82.6624,0,-84.2895	1/1:108:0:0:108:3854:-347.041,-29.2782,0	0/1:88:42:1480:46:1643:-124.12,0,-109.443	0/1:68:32:1130:36:1285:-97.3354,0,-83.3717	1/1:61:0:0:61:2190:-197.357,-16.5503,0
Contig_808	222	.	G	T	25260.1	.	AB=0.484478;ABP=7.45947;AC=50;AF=0.217391;AN=230;AO=1032;CIGAR=1X;DP=5531;DPB=5531;DPRA=0.817229;EPP=2243.97;EPPR=9770.29;GTI=0;LEN=1;MEANALT=1;MQM=60;MQMR=60;NS=115;NUMALT=1;ODDS=3.31218;PAIRED=1;PAIREDR=0.999778;PAO=0;PQA=0;PQR=0;PRO=0;QA=35309;QR=154492;RO=4498;RPL=0;RPP=2243.97;RPPR=9770.29;RPR=1032;RUN=1;SAF=0;SAP=2243.97;SAR=1032;SRF=0;SRP=9770.29;SRR=4498;TYPE=snp;technology.Illumina=1	GT:DP:RO:QR:AO:QA:GL	0/0:57:57:1961:0:0:0,-15.4637,-176.759	0/0:82:82:2821:0:0:0,-22.2334,-254.128	0/1:56:24:833:32:1109:-84.7717,0,-59.8929	0/0:127:127:4373:0:0:0,-34.4182,-393.75	0/0:19:19:659:0:0:0,-5.17504,-59.6315	0/1:72:34:1176:38:1283:-96.0758,0,-86.4354	0/1:20:8:278:12:413:-31.9155,0,-19.7026	0/1:55:28:951:27:933:-69.1819,0,-70.8062	0/1:108:50:1724:58:1983:-149.308,0,-125.983	0/1:32:22:758:10:350:-22.9003,0,-59.7334	0/0:226:226:7706:0:0:0,-61.1998,-693.567	0/0:73:73:2495:0:0:0,-19.7102,-224.711	0/0:127:127:4368:0:0:0,-34.4172,-393.298	0/1:78:36:1194:42:1454:-109.875,0,-86.4191	0/0:12:12:413:0:0:0,-3.27938,-37.4986	0/0:81:81:2775:0:0:0,-21.9587,-249.984	0/1:75:41:1390:34:1165:-84.6302,0,-104.895	0/0:152:152:5191:0:0:0,-41.1496,-467.298	0/0:166:166:5712:0:0:0,-44.971,-514.199	0/0:165:165:5707:0:0:0,-44.7024,-513.749	0/0:130:130:4451:0:0:0,-35.2217,-400.755	0/0:97:97:3327:0:0:0,-26.2925,-299.645	0/1:120:56:1939:64:2198:-165.398,0,-142.074	0/0:72:72:2485:0:0:0,-19.5258,-223.9	0/1:77:56:1938:21:718:-43.8059,0,-153.719	0/1:58:27:925:31:1049:-78.8195,0,-67.6412	0/0:68:68:2347:0:0:0,-18.4398,-211.482	0/0:65:64:2185:1:34:0,-14.5624,-193.837	0/1:64:34:1180:30:1014:-74.0208,0,-88.9835	0/0:80:80:2758:0:0:0,-21.6918,-248.46	0/1:66:26:890:40:1373:-105.827,0,-62.3009	0/0:71:71:2447:0:0:0,-19.2549,-220.482	0/0:42:42:1421:0:0:0,-11.4001,-128.175	0/0:98:98:3369:0:0:0,-26.5646,-303.426	0/0:54:54:1839:0:0:0,-14.6502,-165.782	0/0:39:39:1325:0:0:0,-10.5884,-119.54	0/1:29:18:610:11:379:-26.3451,0,-47.2055	0/0:17:17:575:0:0:0,-4.63248,-52.0668	0/1:20:15:513:5:170:-9.93389,0,-40.962	0/1:35:17:595:18:587:-43.4689,0,-44.2224	0/1:34:15:520:19:646:-49.069,0,-37.6997	0/0:19:19:650:0:0:0,-5.17377,-58.8165	0/0:45:45:1561:0:0:0,-12.2157,-140.778	0/1:31:22:739:9:313:-19.836,0,-58.2985	0/0:36:36:1232:0:0:0,-9.77244,-111.17	0/0:87:87:2999:0:0:0,-23.5876,-270.142	0/0:51:51:1755:0:0:0,-13.8395,-158.228	0/1:25:10:348:15:503:-38.6541,0,-24.6474	0/1:24:8:269:16:556:-43.7228,0,-17.783	0/0:21:21:729:0:0:0,-5.71665,-65.929	./.:7:3:97:4:140:-10.8694,0,-6.93975	0/1:17:9:314:8:279:-20.6296,0,-23.7988	0/0:63:63:2177:0:0:0,-17.0892,-196.193	0/0:24:24:811:0:0:0,-6.52691,-73.2971	0/0:45:45:1526:0:0:0,-12.2102,-137.618	0/1:40:22:762:18:628:-45.7909,0,-57.8797	0/1:42:18:627:24:822:-62.7426,0,-45.1524	0/1:11:7:244:4:140:-9.71285,0,-19.1635	0/0:52:52:1786:0:0:0,-14.1099,-161.016	0/1:48:16:543:32:1104:-86.5247,0,-35.9349	0/1:13:8:280:5:175:-12.3272,0,-21.8538	./.:9:9:310:0:0:0,-2.46705,-28.2326	./.:7:7:242:0:0:0,-1.92558,-22.1165	0/1:23:16:541:7:241:-15.5293,0,-42.6475	0/0:14:14:490:0:0:0,-3.82133,-44.4307	0/0:11:11:374:0:0:0,-3.00747,-33.9845	0/0:12:12:419:0:0:0,-3.27969,-38.0428	0/1:27:17:577:10:338:-23.1924,0,-44.7828	0/1:27:14:478:13:444:-32.7676,0,-35.8388	0/0:30:30:1030:0:0:0,-8.15312,-93.005	0/0:18:18:614:0:0:0,-4.90351,-55.5779	0/0:15:15:518:0:0:0,-4.0918,-46.9457	0/1:29:19:651:10:343:-23.0933,0,-50.9079	./.:6:3:94:3:105:-7.96737,0,-6.95874	./.:8:6:210:2:69:-4.09722,0,-16.9577	0/0:37:36:1220:1:35:0,-6.88745,-106.923	0/1:51:28:967:23:800:-58.286,0,-73.3428	0/1:37:23:787:14:470:-32.3609,0,-60.9709	0/1:57:22:754:35:1209:-93.5129,0,-52.4995	0/0:38:38:1319:0:0:0,-10.3201,-119.007	0/1:36:18:616:18:619:-46.0809,0,-45.811	0/1:91:52:1791:39:1338:-95.8475,0,-136.648	0/0:82:82:2830:0:0:0,-22.2331,-254.937	0/1:193:107:3710:86:2942:-212.531,0,-281.669	0/0:111:111:3829:0:0:0,-30.0845,-344.807	0/0:29:29:1013:0:0:0,-7.88331,-91.4799	0/0:23:23:780:0:0:0,-6.25642,-70.5091	0/0:64:64:2200:0:0:0,-17.3581,-198.259	0/1:108:56:1928:52:1748:-128.144,0,-144.467	0/0:87:87:2996:0:0:0,-23.5867,-269.87	0/1:67:31:1082:36:1233:-92.9351,0,-79.3279	0/0:62:62:2131:0:0:0,-16.8175,-192.053
Contig_854	31	.	G	C	233436	.	AB=0.506515;ABP=4.79284;AC=167;AF=0.719828;AN=232;AO=6935;CIGAR=1X;DP=9338;DPB=9338;DPRA=40.9386;EPP=14871.7;EPPR=5130.15;GTI=0;LEN=1;MEANALT=1.05263;MQM=60;MQMR=60;NS=116;NUMALT=1;ODDS=4.19306;PAIRED=0.999423;PAIREDR=0.998748;PAO=0;PQA=0;PQR=0;PRO=0;QA=275414;QR=94869;RO=2397;RPL=22;RPP=14871.7;RPPR=5130.15;RPR=6913;RUN=1;SAF=6935;SAP=15062.2;SAR=0;SRF=2397;SRP=5208.03;SRR=0;TYPE=snp;technology.Illumina=1	GT:DP:RO:QR:AO:QA:GL	1/1:92:0:0:92:3653:-328.784,-24.95,0	0/1:59:30:1171:29:1147:-87.2994,0,-89.4608	0/1:52:22:845:30:1203:-94.2578,0,-62.0142	1/1:116:0:0:116:4632:-416.768,-31.4455,0	1/1:41:0:0:41:1612:-145.313,-11.1356,0	1/1:86:0:0:86:3414:-307.238,-23.2726,0	0/1:28:17:654:11:445:-32.5967,0,-51.4086	0/1:57:27:1082:30:1166:-89.5465,0,-82.0402	1/1:152:0:0:152:5974:-537.431,-41.185,0	0/1:65:34:1310:31:1230:-93.1189,0,-100.35	0/1:186:83:3274:103:4080:-316.627,0,-244.136	0/1:61:30:1159:31:1223:-93.6436,0,-87.8292	1/1:105:0:0:105:4166:-374.839,-28.4189,0	0/1:107:56:2214:51:1988:-149.882,0,-170.281	1/1:27:0:0:27:1053:-94.9948,-7.29126,0	1/1:115:1:24:114:4530:-405.463,-29.0179,0	0/1:111:61:2422:50:1996:-149.516,0,-187.847	0/1:141:59:2351:82:3274:-256.315,0,-173.287	1/1:166:0:0:165:6500:-584.666,-44.6683,0	1/1:177:0:0:177:7006:-630.195,-47.9704,0	0/1:132:53:2122:78:3066:-240.343,0,-155.413	1/1:234:1:40:233:9264:-829.57,-59.8114,0	0/1:140:73:2869:67:2655:-200.899,0,-220.181	0/1:146:65:2588:81:3240:-251.897,0,-193.244	1/1:79:2:81:77:3098:-271.576,-14.1376,0	0/1:82:35:1392:47:1880:-146.985,0,-103.064	0/1:89:50:2007:39:1538:-114.298,0,-156.499	1/1:99:0:0:99:3911:-351.92,-26.7938,0	1/1:118:0:0:118:4649:-418.281,-31.9508,0	0/1:174:81:3219:93:3741:-289.333,0,-242.385	0/1:137:80:3181:57:2288:-168.7,0,-249.061	0/1:131:70:2753:61:2435:-183.566,0,-212.189	1/1:56:0:0:56:2203:-198.327,-15.1069,0	1/1:112:0:0:112:4468:-402.052,-30.3688,0	1/1:105:0:0:105:4158:-374.189,-28.4712,0	1/1:132:1:38:131:5237:-467.748,-32.3659,0	0/1:35:21:828:14:568:-41.7069,0,-65.1662	0/1:31:20:793:11:432:-30.5511,0,-63.1185	1/1:44:0:0:44:1737:-156.547,-11.9481,0	1/1:83:0:0:83:3328:-299.558,-22.5122,0	0/1:81:43:1711:38:1499:-112.971,0,-132.054	0/1:33:15:595:18:722:-56.1513,0,-44.7019	1/1:78:0:0:78:3103:-279.324,-21.1523,0	0/1:69:41:1609:28:1112:-81.4029,0,-126.167	0/1:65:33:1317:32:1263:-96.1003,0,-100.954	1/1:141:0:0:141:5609:-504.603,-38.2205,0	0/1:49:17:681:32:1275:-101.57,0,-48.053	0/1:39:18:713:21:838:-64.9536,0,-53.6867	1/1:66:0:0:66:2623:-236.201,-17.9081,0	1/1:25:1:41:24:939:-81.0894,-3.09969,0	0/1:94:45:1783:49:1966:-151.45,0,-134.978	1/1:48:0:0:48:1908:-171.923,-13.0323,0	1/1:130:0:0:130:5160:-464.221,-35.2243,0	0/1:54:28:1137:26:1023:-77.5016,0,-87.7539	0/1:145:70:2791:75:2993:-229.952,0,-211.781	0/1:67:37:1466:30:1200:-89.8731,0,-113.829	1/1:73:0:0:73:2891:-260.231,-19.752,0	1/1:51:0:0:51:2052:-184.859,-13.8453,0	1/1:94:0:0:94:3754:-337.862,-25.4927,0	0/1:85:43:1725:42:1650:-125.464,0,-132.256	1/1:106:1:9:105:4187:-376.029,-27.9326,0	0/1:46:21:830:25:989:-76.6363,0,-62.3053	0/1:66:32:1266:34:1368:-105.269,0,-96.1009	0/1:84:42:1634:42:1655:-126.19,0,-124.367	1/1:49:0:0:48:1892:-170.484,-13.0313,0	1/1:86:0:0:86:3455:-310.971,-23.3258,0	0/1:34:16:627:18:724:-56.0551,0,-47.3097	0/1:82:35:1365:47:1830:-142.499,0,-100.694	0/1:94:51:2040:43:1707:-128.142,0,-158.105	1/1:145:0:0:145:5722:-514.705,-39.2375,0	1/1:26:0:0:26:1056:-95.3252,-7.07329,0	1/1:25:0:0:25:1006:-90.8329,-6.80228,0	0/1:82:36:1420:46:1779:-137.909,0,-105.593	0/1:51:25:1008:26:1014:-77.5107,0,-76.9639	0/1:36:17:678:19:770:-59.6445,0,-51.3585	0/1:44:14:543:30:1203:-96.4614,0,-36.9914	1/1:64:0:0:64:2555:-230.082,-17.3665,0	0/1:70:32:1258:38:1507:-116.692,0,-94.2917	0/1:96:57:2245:39:1540:-112.621,0,-176.016	0/1:76:38:1507:38:1491:-113.618,0,-115.057	1/1:89:0:0:89:3515:-316.376,-24.1359,0	0/1:175:71:2795:103:4120:-323.432,0,-204.266	0/1:133:64:2503:69:2763:-212.58,0,-189.147	1/1:288:2:79:286:11329:-1011.69,-70.9205,0	1/1:201:0:0:201:8025:-721.787,-54.4756,0	1/1:55:0:0:55:2166:-195.1,-14.9213,0	0/1:51:22:865:29:1133:-88.2369,0,-64.09	1/1:153:0:0:153:6092:-548.039,-41.473,0	0/1:134:73:2915:61:2414:-180.855,0,-225.937	0/1:195:98:3901:97:3838:-292.357,0,-298.056	1/1:138:0:0:137:5392:-485.053,-37.084,0	0/1:181:98:3896:83:3354:-252.664,0,-301.379
Contig_854	71	.	A	G	111072	.	AC=114;AF=0.491379;LEN=1;TYPE=snp	GT	0|1	0|1	0|1	0|1	0|1	0|1	0|1	0|1	0|1	0|1	0|1	0|1	0|1	0|1	0|1	0|1	0|1	0|1	0|1	0|1	0|1	0|1	0|1	0|1	0|1	0|1	0|1	0|1	0|1	0|1	0|1	0|1	0|1	0|1	0|1	0|1	0|1	0|1	0|1	0|1	0|1	0|1	0|1	0|1	0|1	0|1	0|1	0|1	0|1	0|1	0|1	0|1	0|1	0|1	0|1	0|1	0|1	0|1	0|1	0|1	0|1	0|1	0|1	0|1	0|1	0|1	0|1	0|1	0|1	0|1	0|1	0|1	0|1	0|1	0|1	0|1	0|1	0|1	0|1	0|1	0|1	0|1	0|1	0|1	0|1	0|1	0|1	0|1	0|1	0|1	1|1	0|0
Contig_854	73	.	G	A	111072	.	AC=114;AF=0.491379;LEN=1;TYPE=snp	GT	0|1	0|1	0|1	0|1	0|1	0|1	0|1	0|1	0|1	0|1	0|1	0|1	0|1	0|1	0|1	0|1	0|1	0|1	0|1	0|1	0|1	0|1	0|1	0|1	0|1	0|1	0|1	0|1	0|1	0|1	0|1	0|1	0|1	0|1	0|1	0|1	0|1	0|1	0|1	0|1	0|1	0|1	0|1	0|1	0|1	0|1	0|1	0|1	0|1	0|1	0|1	0|1	0|1	0|1	0|1	0|1	0|1	0|1	0|1	0|1	0|1	0|1	0|1	0|1	0|1	0|1	0|1	0|1	0|1	0|1	0|1	0|1	0|1	0|1	0|1	0|1	0|1	0|1	0|1	0|1	0|1	0|1	0|1	0|1	0|1	0|1	0|1	0|1	0|1	0|1	1|1	0|0
Contig_868	52	.	G	T	71041.2	.	AB=0.493707;ABP=4.67732;AC=59;AF=0.256522;AN=230;AO=2399;CIGAR=1X;DP=9905;DPB=9905;DPRA=1.12585;EPP=5212.37;EPPR=16299.9;GTI=0;LEN=1;MEANALT=1;MQM=60;MQMR=60;NS=115;NUMALT=1;ODDS=2.09825;PAIRED=1;PAIREDR=0.999867;PAO=0;PQA=0;PQR=0;PRO=0;QA=94747;QR=293695;RO=7505;RPL=2399;RPP=5212.37;RPPR=16299.9;RPR=0;RUN=1;SAF=2399;SAP=5212.37;SAR=0;SRF=7505;SRP=16299.9;SRR=0;TYPE=snp;technology.Illumina=1	GT:DP:RO:QR:AO:QA:GL	0/0:113:113:4387:0:0:0,-30.6301,-394.786	0/1:101:53:2095:48:1894:-143.065,0,-161.158	0/1:56:30:1189:26:1006:-75.4225,0,-91.9058	0/0:143:143:5610:0:0:0,-38.7599,-504.721	0/1:20:7:275:13:521:-41.6469,0,-19.414	0/0:100:100:3876:0:0:0,-27.1088,-348.848	0/0:29:29:1146:0:0:0,-7.88532,-103.418	0/0:59:59:2281:0:0:0,-16.0093,-205.46	0/1:109:58:2220:51:2025:-152.681,0,-170.243	0/0:48:48:1857:0:0:0,-12.9641,-167.267	0/1:206:96:3748:110:4354:-335.918,0,-281.293	0/1:69:30:1178:39:1551:-120.933,0,-87.3492	0/0:171:171:6712:0:0:0,-46.2794,-603.727	0/1:121:62:2398:59:2317:-175.692,0,-182.988	0/0:22:22:878:0:0:0,-5.9895,-79.3274	0/1:86:42:1646:44:1704:-130.066,0,-124.847	0/0:101:101:3904:0:0:0,-27.3185,-351.304	0/0:172:172:6728:0:0:0,-46.6129,-605.246	0/1:180:75:2942:105:4131:-322.831,0,-215.879	0/0:211:211:8268:0:0:0,-57.1227,-743.622	0/0:170:170:6649:0:0:0,-45.985,-598.031	0/0:207:206:7964:0:0:0,-55.6512,-716.166	0/1:136:67:2584:69:2713:-207.29,0,-195.707	0/1:135:67:2665:68:2712:-207.395,0,-203.18	0/0:81:81:3213:0:0:0,-21.9704,-289.23	0/1:76:37:1463:39:1571:-120.808,0,-111.1	0/1:94:54:2145:40:1587:-117.339,0,-167.565	0/0:98:98:3832:0:0:0,-26.5713,-344.891	0/0:66:66:2614:0:0:0,-17.9072,-235.388	0/1:164:88:3470:76:3031:-228.205,0,-267.714	0/1:181:84:3293:97:3797:-292.496,0,-247.209	0/0:158:158:6033:0:0:0,-42.6182,-542.575	0/0:83:83:3257:0:0:0,-22.5076,-293.182	0/1:185:95:3730:90:3561:-270.181,0,-285.393	0/1:108:43:1653:65:2563:-201.367,0,-119.5	0/1:101:60:2338:41:1614:-117.863,0,-183.099	0/1:38:23:918:15:614:-45.024,0,-72.4425	0/1:33:15:594:18:701:-54.2593,0,-44.6178	0/0:47:47:1855:0:0:0,-12.7611,-167.162	0/1:70:36:1362:34:1366:-103.996,0,-103.663	0/1:99:47:1831:52:2010:-154.06,0,-138.077	0/1:28:18:722:10:386:-27.2271,0,-57.5456	0/1:65:34:1306:31:1233:-93.3988,0,-99.9803	0/0:47:47:1815:0:0:0,-12.7545,-163.554	0/0:52:52:1990:0:0:0,-14.0229,-179.199	0/1:126:60:2306:66:2609:-200.646,0,-173.342	0/1:69:44:1767:25:983:-69.7887,0,-140.382	0/0:40:40:1604:0:0:0,-10.8655,-144.591	0/0:40:40:1564:0:0:0,-10.7975,-140.919	0/0:19:19:743:0:0:0,-5.175,-67.185	0/1:124:71:2793:53:2066:-152.284,0,-217.712	0/0:42:42:1655:0:0:0,-11.4064,-149.179	0/0:100:100:3934:0:0:0,-27.0041,-353.939	0/0:55:55:2124:0:0:0,-14.921,-191.332	0/0:157:157:6060:0:0:0,-42.4171,-545.061	0/0:79:79:3104:0:0:0,-21.3609,-279.361	0/0:58:58:2255:0:0:0,-15.7354,-203.115	0/1:66:19:717:47:1849:-148.594,0,-46.696	0/0:83:83:3263:0:0:0,-22.5088,-293.727	0/1:91:50:1964:41:1665:-125.164,0,-152.104	0/0:95:94:3700:1:41:0,-22.0578,-329.312	0/1:43:23:905:20:785:-59.0794,0,-69.89	0/0:44:43:1699:1:41:0,-8.25349,-149.424	0/0:90:90:3523:0:0:0,-24.3412,-317.045	0/0:63:63:2460:0:0:0,-17.0936,-221.551	0/1:57:33:1313:24:934:-68.665,0,-102.793	0/1:50:31:1170:19:767:-55.594,0,-91.8451	0/0:145:145:5737:0:0:0,-39.3044,-516.126	0/1:61:28:1102:33:1317:-102.054,0,-82.6966	0/1:176:100:3963:76:2997:-221.952,0,-308.779	0/1:41:25:966:16:629:-45.5699,0,-75.9432	0/0:36:36:1384:0:0:0,-9.77524,-124.804	0/0:84:84:3241:0:0:0,-22.6475,-291.618	0/0:36:36:1436:0:0:0,-9.78129,-129.484	0/1:58:40:1556:18:713:-48.4849,0,-124.414	0/1:67:27:1018:40:1575:-123.721,0,-73.4882	0/1:88:51:1921:37:1465:-108.072,0,-149.07	0/0:88:88:3444:0:0:0,-23.8625,-310.006	0/1:131:56:2193:75:3027:-236.812,0,-161.803	0/0:96:96:3754:0:0:0,-26.0302,-337.875	0/0:114:114:4442:0:0:0,-30.8392,-399.654	0/1:120:61:2412:59:2317:-175.947,0,-184.568	0/1:125:57:2269:68:2715:-210.397,0,-170.26	0/0:412:411:16105:1:37:0,-108.224,-1444.84	0/0:235:235:9306:0:0:0,-63.6731,-836.973	0/0:57:57:2227:0:0:0,-15.4659,-200.595	0/1:52:31:1242:21:833:-60.931,0,-97.7722	0/1:126:70:2705:56:2161:-160.295,0,-209.322	0/1:202:88:3446:114:4486:-348.825,0,-255.21	0/0:208:208:8257:0:0:0,-56.3664,-742.672	0/0:145:144:5655:1:8:0,-38.5186,-508.059	0/1:178:96:3795:82:3225:-241.869,0,-293.14
Contig_873	25	.	A	C	63547.7	.	AC=54;AF=0.230769;LEN=1;TYPE=snp	GT	0|1	0|0	0|0	0|0	0|1	0|0	0|0	0|0	0|0	0|0	0|1	0|1	0|0	0|0	0|1	0|0	0|0	0|1	0|1	0|1	0|1	0|0	0|0	0|0	0|0	0|1	0|1	0|1	0|0	0|0	0|0	0|1	0|1	0|1	0|1	0|1	0|0	0|1	0|0	0|0	0|0	0|1	0|1	0|1	0|1	0|1	0|1	0|0	0|0	0|0	0|0	0|0	0|1	0|0	0|1	0|1	0|1	0|0	0|1	0|0	0|0	0|1	0|1	0|0	0|1	0|0	0|1	0|0	0|0	0|1	0|1	0|1	0|0	0|0	0|0	0|1	0|0	0|0	0|0	0|1	0|1	0|0	0|0	0|0	0|1	0|0	0|1	0|1	0|0	0|0	0|1	0|0
Contig_873	26	.	C	A	63547.7	.	AC=54;AF=0.230769;LEN=1;TYPE=snp	GT	0|1	0|0	0|0	0|0	0|1	0|0	0|0	0|0	0|0	0|0	0|1	0|1	0|0	0|0	0|1	0|0	0|0	0|1	0|1	0|1	0|1	0|0	0|0	0|0	0|0	0|1	0|1	0|1	0|0	0|0	0|0	0|1	0|1	0|1	0|1	0|1	0|0	0|1	0|0	0|0	0|0	0|1	0|1	0|1	0|1	0|1	0|1	0|0	0|0	0|0	0|0	0|0	0|1	0|0	0|1	0|1	0|1	0|0	0|1	0|0	0|0	0|1	0|1	0|0	0|1	0|0	0|1	0|0	0|0	0|1	0|1	0|1	0|0	0|0	0|0	0|1	0|0	0|0	0|0	0|1	0|1	0|0	0|0	0|0	0|1	0|0	0|1	0|1	0|0	0|0	0|1	0|0
Contig_873	27	.	G	A	63547.7	.	AC=54;AF=0.230769;LEN=1;TYPE=snp	GT	0|1	0|0	0|0	0|0	0|1	0|0	0|0	0|0	0|0	0|0	0|1	0|1	0|0	0|0	0|1	0|0	0|0	0|1	0|1	0|1	0|1	0|0	0|0	0|0	0|0	0|1	0|1	0|1	0|0	0|0	0|0	0|1	0|1	0|1	0|1	0|1	0|0	0|1	0|0	0|0	0|0	0|1	0|1	0|1	0|1	0|1	0|1	0|0	0|0	0|0	0|0	0|0	0|1	0|0	0|1	0|1	0|1	0|0	0|1	0|0	0|0	0|1	0|1	0|0	0|1	0|0	0|1	0|0	0|0	0|1	0|1	0|1	0|0	0|0	0|0	0|1	0|0	0|0	0|0	0|1	0|1	0|0	0|0	0|0	0|1	0|0	0|1	0|1	0|0	0|0	0|1	0|0
Contig_873	67	.	T	C	104244	.	AB=0.50079;ABP=3.0549;AC=115;AF=0.491453;AN=234;AO=4250;CIGAR=1X;DP=8597;DPB=8597;DPRA=3.10191;EPP=9231.77;EPPR=9440.23;GTI=4;LEN=1;MEANALT=1.00885;MQM=60;MQMR=60;NS=117;NUMALT=1;ODDS=1.72028;PAIRED=0.998353;PAIREDR=1;PAO=0;PQA=0;PQR=0;PRO=0;QA=142739;QR=146375;RO=4346;RPL=4250;RPP=9231.77;RPPR=9440.23;RPR=0;RUN=1;SAF=4250;SAP=9231.77;SAR=0;SRF=4346;SRP=9440.23;SRR=0;TYPE=snp;technology.Illumina=1	GT:DP:RO:QR:AO:QA:GL	0/1:56:22:762:34:1134:-87.0292,0,-53.4983	0/1:55:36:1208:19:645:-43.3094,0,-93.9723	0/1:77:36:1220:41:1361:-101.741,0,-89.0471	0/1:103:54:1814:49:1677:-123.2,0,-135.452	0/1:45:27:900:18:612:-42.9818,0,-68.9549	0/1:105:51:1689:54:1818:-135.354,0,-123.657	0/1:19:11:366:8:264:-18.7167,0,-27.946	0/1:27:16:535:11:369:-25.9931,0,-40.991	0/1:88:47:1622:41:1411:-103.24,0,-122.244	0/1:41:20:642:21:709:-52.8383,0,-46.7844	0/1:170:95:3118:75:2546:-183.373,0,-234.633	0/1:32:22:745:10:340:-21.9995,0,-58.562	0/1:92:51:1716:41:1378:-99.189,0,-129.632	0/1:84:47:1522:37:1251:-90.1806,0,-114.334	0/1:32:16:553:16:552:-41.1361,0,-41.2272	0/1:83:38:1297:45:1476:-110.462,0,-94.5102	0/1:73:42:1402:31:1029:-73.0059,0,-106.673	0/1:144:71:2361:73:2433:-180.082,0,-173.793	0/1:115:60:2019:55:1891:-139.121,0,-150.647	0/1:164:91:3045:73:2502:-180.856,0,-229.689	0/1:127:69:2341:58:1894:-136.13,0,-176.648	0/1:222:112:3783:110:3757:-278.04,0,-280.369	0/1:90:46:1556:44:1501:-110.805,0,-115.759	0/1:119:61:2101:58:1948:-143.159,0,-157.03	0/1:56:34:1162:22:754:-52.7732,0,-89.5524	0/1:69:35:1148:34:1133:-83.4715,0,-84.8823	0/1:88:38:1284:50:1696:-128.92,0,-91.8044	0/1:76:40:1366:36:1214:-88.7667,0,-102.486	0/1:67:37:1259:30:1001:-72.0382,0,-95.2823	0/1:126:71:2387:55:1863:-133.612,0,-180.791	0/1:139:63:2092:76:2555:-192.423,0,-150.719	0/1:115:57:1927:58:1902:-140.114,0,-142.528	0/1:78:35:1208:43:1422:-106.961,0,-87.6974	0/1:154:73:2458:80:2661:-198.114,0,-180.008	0/1:111:52:1726:59:2021:-151.924,0,-125.35	0/1:125:53:1765:72:2428:-184.793,0,-125.064	0/1:53:33:1112:20:692:-48.0089,0,-85.8679	0/1:23:6:203:17:544:-42.9192,0,-12.2441	0/1:57:29:983:28:960:-71.0699,0,-73.1434	0/1:84:50:1714:34:1140:-79.918,0,-131.775	0/1:57:36:1217:21:694:-47.0961,0,-94.2397	0/1:24:11:377:13:435:-32.786,0,-27.5522	0/1:78:37:1195:41:1420:-106.873,0,-86.5112	0/1:64:24:805:40:1384:-107.37,0,-55.1864	0/1:60:30:1003:30:950:-69.4365,0,-74.1848	0/1:119:58:1967:61:2085:-155.502,0,-144.874	0/1:65:24:821:41:1362:-105.109,0,-56.5136	0/1:60:33:1101:27:932:-67.7275,0,-82.9585	0/1:67:38:1252:29:982:-70.4092,0,-94.6528	0/1:50:18:602:32:1095:-85.1651,0,-40.7103	0/1:154:76:2557:78:2695:-200.906,0,-188.475	0/1:56:38:1302:18:599:-38.8069,0,-102.172	0/1:109:52:1759:57:1959:-146.88,0,-128.863	0/1:75:43:1427:32:1074:-76.4372,0,-108.236	0/1:162:70:2349:92:3014:-227.537,0,-167.881	0/1:74:24:828:50:1710:-134.001,0,-54.5341	0/1:81:36:1241:45:1446:-108.306,0,-90.0184	0/1:47:23:765:24:786:-58.1261,0,-56.3864	0/1:113:54:1842:59:2006:-150.02,0,-135.396	0/1:87:50:1624:37:1179:-82.7522,0,-122.908	0/1:81:47:1579:34:1154:-82.0832,0,-120.371	0/1:74:26:871:48:1567:-121.121,0,-58.7216	0/1:78:46:1585:32:1109:-78.7597,0,-121.642	0/1:77:50:1666:27:919:-62.0108,0,-129.217	0/1:53:32:1067:21:696:-48.3746,0,-81.8216	0/1:79:33:1094:46:1522:-115.791,0,-77.1491	0/1:29:10:338:19:641:-50.0052,0,-22.6491	0/1:113:56:1913:57:1870:-137.776,0,-141.74	0/1:83:45:1536:38:1288:-93.5255,0,-115.867	0/1:193:81:2744:112:3751:-285.367,0,-194.853	0/1:24:8:263:16:528:-41.1919,0,-17.3907	0/1:33:12:406:21:702:-54.4037,0,-27.6845	0/1:72:40:1333:32:1090:-78.7288,0,-100.583	0/1:54:28:932:26:843:-61.3476,0,-69.5209	0/1:30:18:623:12:404:-28.3264,0,-48.1023	0/1:41:23:776:18:593:-42.3676,0,-58.877	0/1:66:32:1084:34:1164:-86.995,0,-79.7838	0/1:72:26:887:46:1521:-117.521,0,-60.4779	0/1:119:72:2434:47:1610:-112.772,0,-186.922	0/1:57:26:882:31:1024:-76.8418,0,-64.0437	0/1:75:37:1230:38:1226:-90.2103,0,-90.5955	0/1:119:52:1766:67:2248:-170.18,0,-126.93	0/1:89:45:1540:44:1459:-107.295,0,-114.605	0/1:222:100:3382:122:4121:-310.801,0,-244.429	0/1:167:79:2728:88:2961:-221.309,0,-200.486	0/1:53:22:764:31:1042:-79.5584,0,-54.4964	0/1:62:28:958:34:1121:-84.2123,0,-69.6776	0/1:149:57:1898:92:3053:-234.501,0,-130.714	0/1:137:76:2564:61:2059:-148.306,0,-193.77	0/1:176:88:2934:88:2958:-218.62,0,-216.461	1/1:81:0:0:81:2716:-244.375,-21.6636,0	0/0:131:130:4441:1:7:0,-34.8686,-399.321
Contig_873	285	.	T	C	124511	.	AB=0.499342;ABP=3.04176;AC=116;AF=0.495726;AN=234;AO=4300;CIGAR=1X;DP=8714;DPB=8714;DPRA=3.11215;EPP=9047.36;EPPR=9218.03;GTI=3;LEN=1;MEANALT=1;MQM=59.9795;MQMR=59.986;NS=117;NUMALT=1;ODDS=0.563537;PAIRED=0.999767;PAIREDR=1;PAO=0;PQA=0;PQR=0;PRO=0;QA=165759;QR=169672;RO=4414;RPL=4266;RPP=9047.36;RPPR=9218.03;RPR=34;RUN=1;SAF=0;SAP=9340.34;SAR=4300;SRF=0;SRP=9587.89;SRR=4414;TYPE=snp;technology.Illumina=1	GT:DP:RO:QR:AO:QA:GL	0/1:57:22:866:35:1367:-107.672,0,-62.5398	0/1:56:37:1449:19:749:-52.2808,0,-115.321	0/1:79:38:1391:41:1544:-117.651,0,-103.817	0/1:104:55:2045:49:1924:-144.979,0,-155.882	0/1:46:28:1072:18:711:-51.5862,0,-84.1284	0/1:105:51:1935:54:2071:-157.942,0,-145.71	0/1:19:11:406:8:263:-18.6194,0,-31.5417	0/1:27:16:611:11:436:-32.0159,0,-47.8191	0/1:88:47:1802:41:1539:-114.694,0,-138.449	0/1:42:21:796:21:794:-60.1795,0,-60.3572	0/1:175:98:3762:77:2932:-216.357,0,-291.043	0/1:32:22:818:10:394:-26.8567,0,-65.108	0/1:92:51:1959:41:1603:-119.357,0,-151.38	0/1:83:47:1817:36:1408:-104.253,0,-141.066	0/1:32:16:626:16:642:-49.215,0,-47.7784	0/1:83:38:1489:45:1737:-133.868,0,-111.544	0/1:75:43:1690:32:1248:-92.0258,0,-131.815	0/1:147:73:2848:74:2844:-216.047,0,-216.403	0/1:117:62:2374:55:2138:-160.688,0,-181.941	0/1:166:92:3546:74:2862:-212.512,0,-274.031	0/1:129:70:2667:59:2305:-172.449,0,-205.01	0/1:222:112:4283:110:4237:-321.066,0,-325.188	0/1:91:47:1784:44:1701:-128.54,0,-135.893	0/1:121:62:2412:59:2293:-173.541,0,-184.28	0/1:56:34:1317:22:849:-61.2918,0,-103.44	0/1:69:35:1300:34:1309:-99.17,0,-98.3596	0/1:90:39:1473:51:1989:-154.679,0,-108.194	0/1:78:41:1598:37:1463:-110.559,0,-122.714	0/1:68:37:1448:31:1182:-88.0003,0,-111.954	0/1:127:73:2809:54:2090:-153.689,0,-218.33	0/1:139:63:2448:76:2977:-230.188,0,-182.581	0/1:118:59:2289:59:2220:-167.798,0,-174.045	0/1:81:36:1353:45:1685:-129.787,0,-99.8522	0/1:154:74:2895:80:3127:-239.6,0,-218.704	0/1:116:55:2102:61:2332:-178.465,0,-157.722	0/1:129:56:2138:73:2849:-221.392,0,-157.483	0/1:54:33:1251:21:815:-58.767,0,-98.0592	0/1:23:6:227:17:666:-53.9106,0,-14.247	0/1:59:31:1162:28:1094:-82.5757,0,-88.6643	0/1:87:52:1972:35:1322:-95.4381,0,-154.005	0/1:57:36:1418:21:813:-57.7703,0,-112.263	0/1:25:11:438:14:503:-38.6228,0,-32.82	0/1:81:38:1427:43:1659:-127.411,0,-106.515	0/1:64:24:932:40:1578:-124.747,0,-66.5746	0/1:60:31:1189:29:1088:-81.7661,0,-90.8192	0/1:121:60:2297:61:2351:-178.817,0,-173.897	0/1:65:24:936:41:1615:-127.813,0,-66.6515	0/1:62:33:1257:29:1121:-84.1818,0,-96.3973	0/1:68:38:1449:30:1166:-86.5538,0,-112.049	0/1:50:18:703:32:1260:-99.9581,0,-49.7706	0/1:157:78:2938:79:3105:-236.852,0,-221.78	0/1:57:38:1448:19:723:-49.6703,0,-114.972	0/1:109:52:2027:57:2235:-171.581,0,-152.874	0/1:76:43:1676:33:1254:-92.3011,0,-130.266	0/1:166:72:2796:94:3540:-273.539,0,-206.56	0/1:76:26:991:50:1959:-155.761,0,-68.6172	0/1:81:36:1405:45:1682:-129.464,0,-104.566	0/1:47:23:894:24:882:-66.7263,0,-67.9166	0/1:115:56:2153:59:2349:-180.231,0,-162.577	0/1:88:51:1951:37:1465:-108.014,0,-151.767	0/1:81:47:1819:34:1323:-97.1557,0,-141.786	0/1:74:26:1003:48:1844:-145.97,0,-70.306	0/1:78:46:1798:32:1281:-94.1624,0,-140.716	0/1:78:51:1969:27:1034:-71.9553,0,-156.122	0/1:56:34:1302:22:836:-60.1158,0,-102.158	0/1:79:33:1245:46:1781:-138.972,0,-90.6669	0/1:29:10:382:19:735:-58.4485,0,-26.59	0/1:115:57:2189:58:2204:-167.228,0,-165.84	0/1:84:45:1754:39:1430:-105.964,0,-135.286	0/1:195:82:3166:113:4427:-345.391,0,-231.962	0/1:24:8:312:16:633:-50.6326,0,-21.6526	0/1:35:12:461:23:852:-67.3474,0,-32.0751	0/1:72:40:1486:32:1224:-90.7333,0,-114.288	0/1:53:28:1095:25:916:-68.1486,0,-84.3315	0/1:31:19:730:12:475:-34.4316,0,-57.4428	0/1:41:23:884:18:667:-49.0048,0,-68.6402	0/1:67:32:1256:35:1335:-102.056,0,-94.9331	0/1:73:26:1019:47:1782:-140.66,0,-71.9631	0/1:119:72:2809:47:1837:-133.063,0,-220.507	0/1:57:25:979:32:1218:-94.2502,0,-72.7295	0/1:75:37:1391:38:1475:-112.465,0,-104.914	0/1:119:52:2004:67:2588:-200.646,0,-148.08	0/1:89:45:1709:44:1719:-130.714,0,-129.699	0/1:223:101:3909:122:4797:-371.1,0,-291.178	0/1:172:82:3228:90:3451:-263.849,0,-243.805	0/1:53:22:849:31:1188:-92.66,0,-62.1011	0/1:63:28:1060:35:1331:-102.798,0,-78.383	0/1:151:57:2156:94:3584:-281.535,0,-153.115	0/1:138:77:2993:61:2297:-169.291,0,-231.981	0/1:182:91:3422:91:3436:-259.847,0,-258.632	1/1:82:0:0:82:3174:-285.744,-22.2326,0	0/0:131:130:5067:1:36:0,-32.2286,-452.636
Contig_874	273	.	A	G	130120	.	AB=0.501259;ABP=3.04859;AC=167;AF=0.738938;AN=226;AO=3982;CIGAR=1X;DP=5377;DPB=5377;DPRA=0;EPP=8520.02;EPPR=2982.37;GTI=1;LEN=1;MEANALT=1.05357;MQM=59.9669;MQMR=59.9942;NS=113;NUMALT=1;ODDS=3.62225;PAIRED=0.999749;PAIREDR=0.998559;PAO=0;PQA=0;PQR=0;PRO=0;QA=153855;QR=54212;RO=1388;RPL=3967;RPP=8520.02;RPPR=2982.37;RPR=15;RUN=1;SAF=0;SAP=8649.81;SAR=3982;SRF=0;SRP=3017.01;SRR=1388;TYPE=snp;technology.Illumina=1	GT:DP:RO:QR:AO:QA:GL	1/1:26:0:0:26:1008:-90.9962,-7.06296,0	1/1:30:0:0:30:1146:-103.405,-8.14598,0	0/1:23:4:160:19:681:-55.2673,0,-8.28831	1/1:37:0:0:37:1422:-128.205,-10.0347,0	./.:4:0:0:4:155:-14.3222,-1.1135,0	0/1:26:9:355:17:683:-54.5856,0,-24.977	./.:7:5:186:2:82:-5.56101,0,-15.0655	0/1:25:4:151:21:839:-68.9492,0,-6.83811	0/1:53:33:1258:20:768:-54.8113,0,-98.9565	0/1:15:10:383:5:204:-14.3801,0,-30.5944	1/1:64:0:0:64:2469:-222.328,-17.3445,0	1/1:27:0:0:27:1067:-96.3099,-7.34206,0	0/1:61:34:1333:27:1029:-76.1272,0,-103.511	0/1:25:19:764:6:227:-13.6981,0,-62.1793	1/1:23:0:0:23:915:-82.6506,-6.26014,0	1/1:36:0:0:36:1399:-126.154,-9.77848,0	0/1:37:22:865:15:559:-40.359,0,-67.9724	1/1:52:0:0:52:1964:-176.908,-14.069,0	1/1:75:0:0:75:2881:-259.372,-20.3257,0	1/1:63:0:0:63:2461:-221.633,-17.0921,0	1/1:42:0:0:42:1629:-146.837,-11.4044,0	1/1:81:0:0:81:3169:-285.186,-21.8866,0	0/1:56:33:1299:23:865:-62.7261,0,-101.882	0/1:46:24:959:22:824:-61.7689,0,-73.9941	0/1:26:14:540:12:470:-35.3706,0,-41.6798	./.:7:2:81:5:194:-15.7931,0,-5.47044	1/1:39:0:0:39:1524:-137.387,-10.5863,0	1/1:35:0:0:35:1356:-122.2,-9.42311,0	0/1:40:21:836:19:760:-57.6441,0,-64.4998	0/1:55:21:850:34:1335:-105.328,0,-61.6329	0/1:104:64:2495:40:1564:-112.551,0,-196.409	1/1:75:1:41:74:2861:-253.866,-16.6191,0	1/1:45:0:0:45:1730:-155.912,-12.2102,0	1/1:103:0:0:103:4081:-367.264,-27.9294,0	1/1:44:0:0:44:1642:-147.975,-11.9251,0	1/1:86:0:0:86:3339:-300.547,-23.3101,0	0/1:37:20:810:17:642:-47.8365,0,-62.9855	1/1:27:0:0:27:1028:-92.728,-7.27433,0	0/1:38:11:445:27:1048:-84.1757,0,-29.7948	0/1:48:19:726:29:1130:-88.7919,0,-52.3989	0/1:66:28:1077:38:1463:-113.843,0,-79.0885	1/1:25:0:0:25:942:-85.0734,-6.80039,0	1/1:51:0:0:50:1876:-168.947,-13.4837,0	0/1:30:18:716:12:468:-34.0715,0,-56.4449	1/1:28:0:0:28:1105:-99.7337,-7.61444,0	1/1:67:0:0:67:2551:-229.664,-18.1076,0	1/1:48:0:0:48:1820:-163.863,-12.9539,0	0/1:25:11:389:14:543:-42.3156,0,-28.3295	0/1:28:11:430:17:661:-52.046,0,-31.1977	./.:8:0:0:8:322:-29.3466,-2.19719,0	0/1:95:52:2000:43:1702:-127.511,0,-154.242	0/1:24:10:357:14:537:-42.0154,0,-25.7185	1/1:78:0:0:78:3045:-274.063,-21.0892,0	1/1:36:0:0:36:1408:-126.974,-9.78078,0	1/1:92:0:0:92:3469:-312.16,-24.8515,0	0/1:41:19:737:22:882:-68.3663,0,-55.2991	0/1:49:23:884:26:934:-70.9027,0,-66.4858	0/1:27:12:472:15:589:-45.7542,0,-35.2644	1/1:53:0:0:53:2044:-184.115,-14.3666,0	0/1:53:21:795:32:1258:-98.9539,0,-57.2431	0/1:46:24:910:22:871:-66.0394,0,-69.5169	1/1:31:0:0:29:1128:-101.801,-7.88487,0	1/1:47:0:0:47:1789:-161.07,-12.6249,0	0/1:53:21:833:32:1229:-96.3467,0,-60.6567	1/1:29:0:0:29:1066:-96.1379,-7.81424,0	1/1:44:0:0:44:1707:-153.779,-11.8805,0	1/1:16:0:0:16:606:-54.7896,-4.29636,0	0/1:67:32:1265:35:1328:-101.413,0,-95.7748	0/1:43:22:866:20:766:-57.6472,0,-66.6585	1/1:103:0:0:103:3998:-359.803,-27.9156,0	1/1:31:0:0:31:1194:-107.658,-8.35948,0	1/1:15:0:0:15:591:-53.5236,-4.09308,0	0/1:38:20:771:18:720:-54.5911,0,-59.1984	0/1:25:11:443:14:486:-37.091,0,-33.268	0/1:31:14:547:17:667:-51.7533,0,-40.9249	1/1:49:1:41:48:1809:-159.313,-9.59669,0	0/1:69:39:1528:30:1132:-83.2138,0,-118.957	0/1:69:32:1237:37:1442:-111.173,0,-92.6628	0/1:98:44:1720:54:2045:-157.507,0,-128.24	1/1:37:0:0:37:1420:-128.045,-10.0457,0	0/1:66:44:1724:22:866:-60.0781,0,-137.334	0/1:105:55:2141:50:1959:-147.83,0,-164.217	0/1:74:31:1216:43:1679:-131.093,0,-89.4126	0/1:180:99:3863:80:3134:-233.473,0,-299.067	1/1:118:0:0:118:4602:-414.09,-31.972,0	1/1:68:0:0:68:2599:-233.953,-18.3667,0	1/1:59:1:41:58:2232:-197.27,-12.2484,0	1/1:178:0:0:178:6930:-623.324,-48.1644,0	0/1:172:94:3639:78:3042:-227.034,0,-280.79	0/1:230:113:4478:117:4602:-351.537,0,-340.422	0/1:63:33:1314:30:1148:-86.2909,0,-101.303	1/1:65:0:0:64:2501:-225.158,-17.2982,0
Contig_897	244	.	A	G	94762.2	.	AB=0.490542;ABP=4.85865;AC=162;AF=0.704348;AN=230;AO=3436;CIGAR=1X;DP=4664;DPB=4664;DPRA=16.2622;EPP=7464.19;EPPR=2660.89;GTI=1;LEN=1;MEANALT=1.03636;MQM=60;MQMR=60;NS=115;NUMALT=1;ODDS=1.44379;PAIRED=1;PAIREDR=1;PAO=0;PQA=0;PQR=0;PRO=0;QA=113417;QR=37867;RO=1224;RPL=0;RPP=7464.19;RPPR=2660.89;RPR=3436;RUN=1;SAF=0;SAP=7464.19;SAR=3436;SRF=0;SRP=2660.89;SRR=1224;TYPE=snp;technology.Illumina=1	GT:DP:RO:QR:AO:QA:GL	0/1:21:10:317:11:351:-26.0304,0,-22.9889	1/1:55:0:0:55:1870:-168.569,-14.9194,0	0/1:19:12:383:7:234:-16.0018,0,-29.4873	0/1:65:31:973:34:1113:-82.6918,0,-70.0785	0/1:10:8:256:2:57:-2.44846,0,-20.5538	1/1:39:0:0:39:1346:-121.434,-10.5901,0	./.:6:2:42:4:140:-11.2148,0,-2.1942	./.:5:0:0:5:162:-14.8958,-1.3817,0	0/1:68:23:721:45:1480:-114.937,0,-46.5464	./.:8:1:32:7:243:-19.9681,0,-0.722801	0/1:84:42:1311:42:1382:-101.733,0,-95.4586	0/1:12:10:292:2:70:-3.09708,0,-23.2364	0/1:31:16:502:15:489:-35.7309,0,-36.9107	1/1:45:0:0:45:1490:-134.225,-12.0625,0	1/1:12:0:0:12:371:-33.6799,-3.27167,0	0/1:39:26:821:13:398:-25.408,0,-63.5261	1/1:25:0:0:25:849:-76.717,-6.7981,0	0/1:83:40:1236:43:1441:-107.363,0,-88.859	0/1:71:29:895:42:1397:-106.674,0,-61.5483	0/1:104:36:1122:68:2171:-167.419,0,-73.1992	1/1:45:0:0:45:1411:-127.063,-12.0223,0	0/1:91:57:1820:34:1133:-77.4069,0,-139.293	0/1:54:29:904:25:812:-58.5636,0,-66.8694	0/1:50:21:647:29:967:-73.6268,0,-44.7814	1/1:24:0:0:24:772:-69.7607,-6.5143,0	0/1:42:17:527:25:805:-61.212,0,-36.1751	0/1:50:27:785:23:770:-55.9015,0,-57.2223	0/1:36:14:433:22:734:-56.4661,0,-29.3029	1/1:33:0:0:33:1097:-99.0189,-8.96062,0	0/1:73:43:1309:30:1045:-74.379,0,-98.1594	1/1:81:0:0:81:2629:-236.788,-21.9062,0	1/1:57:0:0:57:1863:-167.917,-15.4474,0	1/1:26:0:0:26:845:-76.3156,-7.04016,0	0/1:91:52:1584:39:1254:-88.4368,0,-118.188	1/1:57:0:0:57:1865:-167.943,-15.2954,0	1/1:65:0:0:65:2174:-195.904,-17.6183,0	1/1:11:0:0:11:359:-32.6224,-3.00606,0	1/1:10:0:0:10:337:-30.6542,-2.7371,0	./.:7:0:0:7:245:-22.3903,-1.92571,0	1/1:35:0:0:35:1129:-101.869,-9.48239,0	0/1:35:22:659:13:444:-30.578,0,-49.9763	./.:5:5:168:0:0:0,-1.38383,-15.4503	0/1:36:10:318:25:857:-67.8373,0,-19.1965	0/1:20:11:345:9:294:-21.1602,0,-25.7697	0/1:20:11:354:9:309:-22.5089,0,-26.5815	0/1:38:20:600:18:533:-37.7874,0,-44.1249	0/1:22:13:383:9:311:-22.2284,0,-28.6464	0/1:15:9:299:6:210:-14.9402,0,-23.0082	0/1:18:6:189:12:396:-30.945,0,-12.2069	./.:2:0:0:2:62:-5.88752,-0.571002,0	1/1:66:0:0:66:2193:-197.615,-17.8903,0	1/1:15:0:0:15:468:-42.3647,-4.04062,0	0/1:27:20:613:7:229:-13.3903,0,-48.0421	1/1:34:0:0:34:1103:-99.5429,-9.223,0	1/1:55:0:0:55:1790:-161.273,-14.8329,0	0/1:33:18:548:15:476:-34.0108,0,-40.5163	0/1:25:7:216:18:618:-49.0479,0,-12.7213	0/1:30:14:457:16:552:-41.6908,0,-33.1162	0/1:32:15:475:17:549:-40.8704,0,-34.202	1/1:28:0:0:28:905:-81.7145,-7.58318,0	1/1:49:0:0:49:1496:-134.64,-13.0433,0	1/1:27:0:0:27:860:-77.6591,-7.31081,0	1/1:20:1:23:19:628:-54.7262,-3.3583,0	0/1:50:27:840:23:740:-53.2511,0,-62.1851	1/1:47:0:0:47:1536:-138.425,-12.6694,0	0/1:36:19:575:17:570:-41.8355,0,-42.118	0/1:23:13:413:10:341:-24.5705,0,-31.0809	0/1:75:40:1149:35:1203:-88.2141,0,-83.1972	0/1:47:22:675:25:813:-60.5709,0,-48.2702	0/1:136:83:2544:52:1731:-119.533,0,-192.646	0/1:15:10:321:5:162:-10.5937,0,-25.0031	./.:8:0:0:8:244:-22.1058,-2.04578,0	1/1:32:0:0:32:1029:-92.8817,-8.67986,0	0/1:10:6:197:4:138:-9.81532,0,-15.1835	1/1:21:0:0:21:692:-62.5836,-5.71358,0	1/1:28:0:0:28:918:-82.9009,-7.59675,0	1/1:59:0:0:59:1924:-173.32,-15.9082,0	0/1:48:20:623:27:892:-67.7251,0,-43.4372	1/1:59:0:0:59:1974:-177.917,-15.9981,0	0/1:30:16:472:14:432:-30.9153,0,-34.4879	1/1:50:0:0:50:1664:-150.027,-13.5606,0	0/1:99:51:1564:48:1596:-116.982,0,-114.058	0/1:68:33:1005:35:1181:-88.0476,0,-72.1285	1/1:185:0:0:185:6072:-546.499,-50.0219,0	1/1:154:0:0:154:5133:-461.994,-41.6038,0	1/1:47:0:0:46:1473:-132.603,-12.2496,0	1/1:43:0:0:43:1467:-132.304,-11.6615,0	0/1:104:48:1495:56:1894:-142.436,0,-106.467	1/1:145:0:0:145:4875:-438.83,-39.2119,0	1/1:180:0:0:180:5971:-537.438,-48.6921,0	0/1:77:41:1341:36:1199:-87.1484,0,-99.9497	1/1:122:0:0:122:4093:-368.54,-33.0454,0
Contig_911	265	.	G	A	312871	.	AB=0.508392;ABP=7.67558;AC=170;AF=0.726496;AN=234;AO=9481;CIGAR=1X;DP=13241;DPB=13241;DPRA=0;EPP=19451.7;EPPR=7597.74;GTI=0;LEN=1;MEANALT=1.05983;MQM=60;MQMR=60;NS=117;NUMALT=1;ODDS=4.25392;PAIRED=0.999789;PAIREDR=0.999734;PAO=0;PQA=0;PQR=0;PRO=0;QA=371982;QR=145822;RO=3753;RPL=9348;RPP=19451.7;RPPR=7597.74;RPR=133;RUN=1;SAF=0;SAP=20590.7;SAR=9481;SRF=0;SRP=8152.55;SRR=3753;TYPE=snp;technology.Illumina=1	GT:DP:RO:QR:AO:QA:GL	0/1:133:77:2997:56:2135:-156.046,0,-233.678	1/1:93:0:0:93:3642:-327.801,-25.2169,0	0/1:106:51:1965:55:2173:-166.858,0,-148.103	0/1:137:57:2201:80:3096:-241.442,0,-160.961	0/1:47:21:794:26:1018:-78.9655,0,-58.8513	1/1:98:0:0:98:3894:-350.458,-26.5759,0	0/1:43:24:967:19:758:-56.6403,0,-75.4732	0/1:58:24:969:34:1347:-105.585,0,-71.5296	0/1:224:90:3517:134:5151:-402.672,0,-255.704	0/1:37:20:808:17:676:-50.8999,0,-62.7975	0/1:265:140:5405:125:4905:-369.377,0,-414.431	0/1:106:55:2147:51:1977:-149.24,0,-164.471	1/1:167:1:41:166:6508:-581.688,-41.5137,0	1/1:131:0:0:131:5195:-467.408,-35.5132,0	0/1:55:31:1214:24:894:-65.6087,0,-94.4865	0/1:163:74:2940:89:3512:-271.747,0,-220.313	1/1:125:2:76:123:4793:-424.371,-26.9905,0	0/1:172:84:3193:88:3416:-260.759,0,-240.644	1/1:185:0:0:185:7264:-653.395,-50.1202,0	1/1:219:0:0:219:8701:-782.579,-59.3504,0	0/1:213:117:4521:95:3708:-276.147,0,-349.305	0/1:299:151:5883:148:5787:-439.49,0,-448.085	0/1:195:86:3335:109:4344:-337.949,0,-247.136	0/1:209:105:4067:104:4106:-312.776,0,-309.185	1/1:113:0:0:113:4455:-400.864,-30.6237,0	1/1:80:0:0:80:3137:-282.388,-21.6863,0	1/1:124:0:0:124:4913:-442.059,-33.6166,0	0/1:132:73:2806:58:2263:-168.202,0,-217.018	1/1:157:0:0:157:6135:-551.899,-42.5334,0	1/1:210:0:0:210:8237:-740.658,-56.7123,0	1/1:163:0:0:163:6353:-571.521,-44.1731,0	0/1:137:84:3260:53:2068:-148.98,0,-256.252	0/1:98:55:2198:43:1639:-120.94,0,-171.305	1/1:174:0:0:174:6732:-605.522,-47.0827,0	0/1:157:76:2935:81:3207:-245.943,0,-221.504	0/1:128:54:2061:74:2923:-228.297,0,-150.803	1/1:46:0:0:46:1799:-162.125,-12.4888,0	0/1:53:24:942:29:1156:-89.751,0,-70.4805	0/1:69:41:1589:28:1118:-81.9997,0,-124.358	0/1:139:63:2428:76:3044:-236.189,0,-180.776	0/1:150:65:2539:85:3270:-253.539,0,-187.893	0/1:44:31:1217:13:483:-31.5818,0,-97.7946	1/1:106:0:0:106:4081:-367.2,-28.6602,0	0/1:118:43:1618:75:2927:-231.447,0,-113.671	0/1:90:38:1503:52:2010:-156.515,0,-110.882	1/1:209:0:0:209:8253:-742.329,-56.64,0	0/1:89:59:2322:30:1191:-83.0799,0,-184.868	1/1:61:0:0:61:2449:-220.547,-16.5539,0	1/1:102:0:0:102:4045:-364.032,-27.6586,0	0/1:55:29:1119:26:1027:-77.6405,0,-85.8695	1/1:225:0:0:225:8769:-788.661,-60.9136,0	1/1:53:0:0:53:2066:-186.115,-14.3738,0	0/1:178:69:2685:108:4260:-335.276,0,-193.631	0/1:73:31:1214:42:1680:-131.453,0,-89.501	1/1:230:0:0:230:8955:-805.287,-62.1661,0	1/1:105:0:0:105:4151:-373.546,-28.4588,0	0/1:62:32:1215:30:1194:-90.7074,0,-92.6089	1/1:71:0:0:71:2815:-253.459,-19.2622,0	0/1:139:62:2417:77:3045:-236.319,0,-179.844	1/1:97:0:0:97:3839:-345.516,-26.3048,0	0/1:123:66:2516:57:2236:-167.935,0,-193.055	0/1:82:41:1566:41:1644:-125.746,0,-118.745	1/1:118:0:0:118:4605:-414.314,-31.9234,0	0/1:138:64:2553:74:2870:-220.81,0,-192.296	0/1:90:45:1758:45:1781:-135.896,0,-133.838	1/1:110:0:0:110:4320:-388.756,-29.8237,0	0/1:61:42:1667:19:730:-49.1995,0,-133.58	0/1:184:77:3059:107:4202:-328.104,0,-225.306	0/1:102:46:1820:56:2174:-167.998,0,-136.142	1/1:328:0:0:328:12807:-1151.66,-88.7911,0	1/1:56:0:0:56:2196:-197.811,-15.1975,0	0/1:45:32:1262:13:515:-34.1942,0,-101.514	1/1:92:0:0:91:3560:-320.363,-24.6108,0	1/1:89:0:0:89:3497:-314.762,-24.1348,0	1/1:67:0:0:67:2626:-236.458,-18.1687,0	1/1:109:2:82:107:4245:-374.624,-22.1769,0	0/1:137:59:2306:78:3072:-239.314,0,-170.334	0/1:111:56:2184:55:2137:-162.216,0,-166.464	1/1:188:0:0:187:7391:-664.758,-50.629,0	0/1:101:46:1771:55:2139:-165.227,0,-131.996	1/1:125:0:0:125:4975:-447.622,-33.8853,0	0/1:202:101:3903:101:3957:-301.191,0,-296.349	1/1:150:1:41:149:5840:-521.639,-36.9077,0	0/1:414:200:7719:214:8369:-640.516,0,-582.085	0/1:248:122:4709:125:4859:-370.22,0,-356.662	0/1:46:25:951:21:806:-60.1442,0,-73.2741	1/1:70:0:0:70:2744:-247.065,-18.9852,0	0/1:184:85:3247:99:3855:-296.977,0,-242.28	1/1:246:0:0:246:9650:-867.814,-66.5651,0	0/1:301:144:5574:157:6189:-475.135,0,-419.806	1/1:130:2:82:128:5015:-443.788,-27.7987,0	0/1:223:114:4460:109:4336:-329.593,0,-340.713
Contig_913	251	.	C	A	15051.7	.	AB=0.517045;ABP=6.11945;AC=46;AF=0.207207;AN=222;AO=640;CIGAR=1X;DP=3393;DPB=3393;DPRA=0.872734;EPP=1392.75;EPPR=5981.07;GTI=1;LEN=1;MEANALT=1;MQM=60;MQMR=60;NS=111;NUMALT=1;ODDS=0.969766;PAIRED=1;PAIREDR=0.999637;PAO=0;PQA=0;PQR=0;PRO=0;QA=21240;QR=93464;RO=2753;RPL=0;RPP=1392.75;RPPR=5981.07;RPR=640;RUN=1;SAF=0;SAP=1392.75;SAR=640;SRF=0;SRP=5981.07;SRR=2753;TYPE=snp;technology.Illumina=1	GT:DP:RO:QR:AO:QA:GL	0/1:31:16:531:15:508:-37.443,0,-39.5205	0/0:42:42:1433:0:0:0,-11.4018,-129.258	0/0:40:40:1375:0:0:0,-10.8606,-124.041	0/1:76:38:1289:38:1222:-89.4957,0,-95.6153	0/0:25:25:863:0:0:0,-6.79956,-77.9824	0/0:49:49:1663:0:0:0,-13.296,-149.948	0/0:10:10:344:0:0:0,-2.73782,-31.291	0/0:30:30:1002:0:0:0,-8.14624,-90.4719	0/0:52:52:1755:0:0:0,-14.0723,-158.184	0/1:22:14:470:8:268:-18.2512,0,-36.5096	0/0:85:85:2837:0:0:0,-22.8384,-255.351	0/0:28:28:943:0:0:0,-7.61022,-85.172	0/0:69:69:2304:0:0:0,-18.6946,-207.592	0/1:61:31:1058:30:1022:-75.5647,0,-78.8075	./.:9:5:173:4:133:-9.64618,0,-13.2889	0/1:51:25:837:26:822:-60.2781,0,-61.6777	0/1:41:20:683:21:718:-53.6387,0,-50.4793	0/1:91:42:1442:49:1646:-123.594,0,-105.219	0/0:99:99:3384:0:0:0,-26.8342,-304.775	0/0:110:109:3730:1:35:0,-26.6587,-332.744	0/0:72:72:2472:0:0:0,-19.5226,-222.727	0/0:124:124:4171:0:0:0,-33.513,-375.484	0/0:75:75:2533:0:0:0,-20.3323,-228.212	0/1:56:30:1032:26:893:-65.304,0,-77.8317	0/1:42:25:854:17:578:-40.7352,0,-65.6296	0/0:29:29:1007:0:0:0,-7.883,-90.9385	0/0:52:52:1763:0:0:0,-14.1059,-158.941	0/0:31:31:1074:0:0:0,-8.42452,-96.9658	0/1:43:25:866:18:618:-44.0675,0,-66.4351	0/0:121:121:4151:0:0:0,-32.792,-373.777	0/0:46:46:1584:0:0:0,-12.4857,-142.845	0/0:63:63:2132:0:0:0,-17.0011,-192.052	0/1:26:15:516:11:372:-26.54,0,-39.5493	0/1:53:24:793:29:968:-72.9015,0,-57.1116	0/0:32:32:1076:0:0:0,-8.6906,-97.134	0/0:30:30:1027:0:0:0,-8.15276,-92.7339	./.:6:2:70:4:130:-10.2582,0,-4.75941	0/0:10:10:335:0:0:0,-2.73725,-30.4729	./.:9:9:300:0:0:0,-2.46661,-27.3232	0/0:27:27:915:0:0:0,-7.33921,-82.6538	0/0:30:30:1022:0:0:0,-8.15216,-92.2818	./.:8:1:35:7:240:-19.695,0,-0.996019	0/1:21:4:139:17:561:-45.0222,0,-6.85647	0/0:17:17:563:0:0:0,-4.63039,-50.9787	0/0:13:13:451:0:0:0,-3.55039,-40.9198	0/1:31:13:425:18:606:-46.2939,0,-29.9491	0/0:12:12:414:0:0:0,-3.27942,-37.5892	0/0:14:14:472:0:0:0,-3.81989,-42.7989	0/0:21:21:724:0:0:0,-5.71632,-65.4772	./.:5:5:147:0:0:0,-1.37918,-13.5153	0/0:44:44:1497:0:0:0,-11.9403,-135.012	./.:1:1:35:0:0:0,-0.300892,-3.49848	0/0:40:40:1384:0:0:0,-10.8616,-124.854	0/0:19:19:658:0:0:0,-5.17509,-59.5415	0/0:41:41:1356:0:0:0,-11.1248,-122.318	0/0:33:33:1113:0:0:0,-8.96396,-100.466	0/1:21:7:232:14:470:-36.7909,0,-15.27	./.:6:1:27:5:167:-13.6489,0,-0.820081	./.:9:9:301:0:0:0,-2.46648,-27.4135	0/1:22:10:345:12:402:-30.3616,0,-25.2078	0/0:21:21:691:0:0:0,-5.62802,-62.4049	0/0:13:13:432:0:0:0,-3.54912,-39.1968	0/1:16:8:280:8:270:-20.0971,0,-21.0014	0/1:29:17:581:12:398:-28.0613,0,-44.5881	0/1:16:5:167:11:364:-28.6132,0,-10.7676	0/0:12:12:414:0:0:0,-3.27942,-37.5892	0/1:11:3:104:8:244:-19.1677,0,-6.44409	0/1:33:15:513:18:604:-45.5566,0,-37.3424	0/1:19:10:338:9:279:-20.0732,0,-25.4369	0/0:66:66:2216:0:0:0,-17.7221,-199.513	0/1:14:3:104:11:365:-29.2776,0,-5.61041	0/0:10:10:346:0:0:0,-2.73799,-31.4731	0/1:20:11:382:9:311:-22.6881,0,-29.1106	./.:6:2:65:4:122:-9.52513,0,-4.30548	0/0:15:15:474:0:0:0,-3.99816,-42.8649	./.:6:2:70:4:134:-10.624,0,-4.75927	0/0:10:10:334:0:0:0,-2.73424,-30.3777	0/1:11:6:196:5:159:-11.4425,0,-14.8041	0/0:31:31:1054:0:0:0,-8.42113,-95.1582	./.:9:4:140:5:166:-12.6513,0,-10.2836	0/0:12:12:388:0:0:0,-3.27711,-35.229	0/0:44:44:1489:0:0:0,-11.9419,-134.292	0/0:33:32:1109:1:31:0,-6.16735,-97.3054	0/0:102:102:3475:0:0:0,-27.5588,-312.871	0/1:77:39:1327:38:1233:-90.2109,0,-98.7675	0/0:17:17:570:0:0:0,-4.63214,-51.6146	0/1:10:3:104:7:224:-17.6387,0,-6.72608	0/0:38:38:1294:0:0:0,-10.3186,-116.753	0/1:49:27:929:22:695:-49.3698,0,-70.5802	0/1:59:37:1259:22:700:-47.0947,0,-97.481	0/0:11:11:374:0:0:0,-3.00799,-33.9855	0/1:55:20:697:35:1169:-90.4593,0,-47.9119
Contig_913	274	.	C	T	29653.1	.	AB=0.48279;ABP=8.61587;AC=58;AF=0.261261;AN=222;AO=1054;CIGAR=1X;DP=3422;DPB=3422;DPRA=1.53418;EPP=2291.74;EPPR=5134.2;GTI=3;LEN=1;MEANALT=1.03333;MQM=60;MQMR=60;NS=111;NUMALT=1;ODDS=0.740519;PAIRED=0.999051;PAIREDR=1;PAO=0;PQA=0;PQR=0;PRO=0;QA=40441;QR=90252;RO=2363;RPL=0;RPP=2291.74;RPPR=5134.2;RPR=1054;RUN=1;SAF=0;SAP=2291.74;SAR=1054;SRF=0;SRP=5134.2;SRR=2363;TYPE=snp;technology.Illumina=1	GT:DP:RO:QR:AO:QA:GL	0/0:31:31:1174:0:0:0,-8.42563,-105.944	0/1:42:17:665:25:969:-75.9479,0,-48.5449	0/1:40:14:550:26:1007:-79.9257,0,-38.7236	0/0:77:77:2927:0:0:0,-20.8845,-263.577	0/1:26:14:542:12:462:-34.645,0,-41.8704	0/1:50:24:911:25:951:-72.4096,0,-68.7988	0/1:10:6:240:4:150:-10.8993,0,-19.0768	0/1:30:13:486:17:659:-51.3197,0,-35.7111	0/1:52:23:884:29:1130:-87.7039,0,-65.5427	0/0:22:22:847:0:0:0,-5.98891,-76.5427	0/1:86:51:1927:35:1340:-97.3463,0,-150.161	0/1:29:17:647:12:458:-33.4597,0,-50.5112	0/1:70:43:1616:27:1000:-71.08,0,-126.558	0/0:61:61:2354:0:0:0,-16.5521,-212.043	./.:9:9:344:0:0:0,-2.46744,-31.3113	0/0:51:51:1888:0:0:0,-13.8216,-170.124	0/0:41:41:1590:0:0:0,-11.135,-143.35	0/0:91:91:3515:0:0:0,-24.6783,-316.437	0/1:99:42:1641:57:2200:-171.187,0,-120.867	0/1:112:66:2528:46:1778:-129.66,0,-197.165	0/1:72:33:1267:39:1527:-117.974,0,-94.5707	0/1:125:67:2578:58:2166:-161.056,0,-198.131	0/1:76:42:1553:34:1305:-96.9086,0,-119.234	0/0:56:56:2188:0:0:0,-15.1986,-197.115	0/0:43:43:1648:0:0:0,-11.6757,-148.565	0/1:29:20:784:9:357:-24.3331,0,-62.8747	0/1:52:25:961:27:1039:-79.513,0,-72.4765	0/1:31:17:664:13:513:-38.1375,0,-51.7682	0/0:44:44:1706:0:0:0,-11.9482,-153.783	0/1:122:67:2599:55:2119:-157.693,0,-200.817	0/1:46:19:743:27:1064:-83.4048,0,-54.4763	0/1:63:32:1240:31:1177:-88.9246,0,-94.5963	0/0:26:26:977:0:0:0,-7.07082,-88.2279	0/0:54:52:1999:0:0:0,-14.1147,-180.129	0/1:32:15:584:17:661:-50.9418,0,-43.9942	0/1:30:8:314:22:838:-67.4745,0,-20.1819	./.:6:6:200:0:0:0,-1.58665,-18.2493	0/1:10:4:138:6:235:-18.6264,0,-9.81104	./.:9:5:189:4:151:-11.2772,0,-14.737	0/1:28:18:706:10:380:-26.6895,0,-56.1131	0/1:30:23:883:7:279:-17.0194,0,-71.537	./.:8:8:299:0:0:0,-2.19633,-27.2577	0/0:21:21:803:0:0:0,-5.71601,-72.5817	0/1:19:10:348:9:344:-25.9563,0,-26.3035	0/0:13:12:460:1:40:-0.0755793,0,-38.1643	0/0:31:31:1178:0:0:0,-8.42373,-106.301	0/1:12:6:237:6:233:-17.8632,0,-18.2251	0/1:14:5:186:9:342:-27.1725,0,-13.0362	0/1:21:7:275:14:553:-44.2638,0,-19.1376	./.:5:1:39:4:132:-10.7529,0,-2.20124	0/1:45:25:916:20:759:-56.2035,0,-70.3556	./.:1:0:0:1:40:-3.99559,-0.300986,0	0/1:40:18:702:22:867:-67.3008,0,-52.4291	0/1:19:5:201:14:501:-40.1343,0,-13.0678	0/1:41:18:659:23:858:-66.2957,0,-48.2833	0/1:34:18:688:16:608:-45.6102,0,-52.8282	0/0:21:21:768:0:0:0,-5.68568,-69.3892	./.:6:6:228:0:0:0,-1.65504,-20.8802	./.:9:6:233:3:119:-8.36211,0,-18.7414	0/0:22:22:845:0:0:0,-5.9887,-76.3633	0/1:21:14:539:7:271:-18.7777,0,-43.005	0/1:13:5:193:8:305:-24.1106,0,-13.9519	0/0:16:16:606:0:0:0,-4.3615,-54.8651	0/0:29:29:1087:0:0:0,-7.88144,-98.1136	0/0:16:16:599:0:0:0,-4.36303,-54.2389	0/1:12:6:234:6:241:-18.5849,0,-17.9544	0/0:12:12:447:0:0:0,-3.27878,-40.5653	0/0:35:35:1274:0:0:0,-9.46374,-114.876	0/0:19:19:725:0:0:0,-5.17415,-65.5664	0/1:68:33:1274:35:1350:-103.133,0,-96.2904	0/0:14:14:543:0:0:0,-3.82214,-49.21	0/0:10:9:341:1:39:-0.807262,0,-28.2656	0/0:20:20:773:0:0:0,-5.4471,-69.8879	./.:6:6:205:0:0:0,-1.65378,-18.777	0/1:16:10:394:6:181:-12.0281,0,-31.3177	./.:6:6:225:0:0:0,-1.65492,-20.6069	0/1:10:3:107:7:274:-22.1721,0,-6.99059	0/0:12:12:439:0:0:0,-3.27952,-39.8451	0/1:31:14:526:17:655:-50.6806,0,-39.0392	./.:9:9:355:0:0:0,-2.46803,-32.3122	0/1:12:9:349:3:118:-7.42732,0,-28.3923	0/1:45:22:837:23:888:-67.8241,0,-63.2264	0/1:33:21:808:12:475:-33.8808,0,-63.93	0/1:102:56:2119:46:1801:-134.444,0,-163.095	0/0:77:77:2962:0:0:0,-20.8798,-266.704	0/1:17:12:457:5:183:-11.9279,0,-36.7267	0/0:10:10:389:0:0:0,-2.7388,-35.3652	0/1:39:12:451:27:1009:-80.3921,0,-30.143	0/0:49:49:1857:0:0:0,-13.2992,-167.357	0/0:59:58:2159:0:0:0,-15.7146,-194.489	0/0:11:11:432:0:0:0,-3.00977,-39.2347	0/1:55:35:1371:20:790:-56.2425,0,-108.591
Contig_913	280	.	C	T	56213.4	.	AB=0.489183;ABP=4.70154;AC=113;AF=0.509009;AN=222;AO=1947;CIGAR=1X;DP=3425;DPB=3425;DPRA=1.42291;EPP=3898.9;EPPR=2996.8;GTI=0;LEN=1;MEANALT=1.01176;MQM=60;MQMR=60;NS=111;NUMALT=1;ODDS=1.53103;PAIRED=0.999486;PAIREDR=1;PAO=0;PQA=0;PQR=0;PRO=0;QA=68565;QR=51933;RO=1477;RPL=1908;RPP=3898.9;RPPR=2996.8;RPR=39;RUN=1;SAF=0;SAP=4230.87;SAR=1947;SRF=0;SRP=3210.28;SRR=1477;TYPE=snp;technology.Illumina=1	GT:DP:RO:QR:AO:QA:GL	0/1:31:15:529:16:565:-42.5985,0,-39.3252	0/1:42:17:624:25:874:-67.4132,0,-44.9557	0/1:40:14:481:26:920:-72.2004,0,-32.5463	0/1:78:38:1336:40:1412:-106.031,0,-99.2106	0/1:26:14:498:12:426:-31.4089,0,-37.9167	0/1:50:24:848:26:888:-66.4879,0,-62.9397	0/1:10:6:212:4:120:-8.17488,0,-16.6123	0/1:30:13:463:17:552:-41.6845,0,-33.7368	0/1:52:23:824:29:1033:-79.0163,0,-60.1619	0/1:22:8:277:14:519:-40.9322,0,-19.0516	1/1:86:0:0:86:3004:-270.428,-23.2067,0	0/1:29:16:578:13:462:-33.8307,0,-44.3033	0/1:70:43:1491:27:901:-62.2905,0,-115.509	0/0:61:61:2167:0:0:0,-16.5443,-195.264	./.:9:9:298:0:0:0,-2.44683,-27.1153	0/0:51:51:1693:0:0:0,-13.7715,-152.547	0/0:41:41:1484:0:0:0,-11.1328,-133.837	0/0:91:91:3239:0:0:0,-24.5828,-291.597	0/1:99:42:1535:57:1996:-152.889,0,-111.464	1/1:112:1:37:111:3931:-350.371,-26.8208,0	0/1:72:33:1166:39:1397:-106.34,0,-85.5086	0/1:125:67:2394:57:1871:-134.831,0,-182.157	1/1:76:0:0:76:2647:-238.405,-20.5792,0	0/1:56:26:950:30:1067:-80.9645,0,-70.4828	0/1:43:17:626:26:935:-72.6415,0,-44.7735	1/1:29:0:0:29:1048:-94.6187,-7.88192,0	0/1:52:25:891:27:966:-72.9605,0,-66.2055	0/1:31:18:657:13:481:-34.9908,0,-50.8796	0/0:44:44:1573:0:0:0,-11.9435,-141.84	1/1:122:0:0:122:4379:-394.1,-32.9581,0	1/1:47:0:0:47:1718:-154.882,-12.7581,0	1/1:63:0:0:63:2216:-199.571,-17.0013,0	0/1:26:11:409:15:527:-40.5309,0,-29.8726	0/1:54:30:1060:24:853:-62.2468,0,-80.8867	1/1:32:0:0:32:1153:-104.064,-8.69524,0	1/1:30:0:0:30:1085:-97.9198,-8.13404,0	./.:6:6:181:0:0:0,-1.56635,-16.4957	1/1:10:0:0:10:349:-31.7401,-2.73731,0	./.:9:5:166:4:137:-10.0096,0,-12.6503	1/1:28:0:0:28:989:-89.2362,-7.54393,0	0/1:30:23:806:7:258:-15.1563,0,-64.6111	./.:8:8:295:0:0:0,-2.19681,-26.9016	0/1:21:17:607:4:141:-7.03372,0,-49.1705	1/1:19:0:0:19:630:-56.9068,-5.08686,0	0/0:13:12:451:1:35:0,-0.375586,-37.7312	0/1:31:18:637:13:444:-31.7402,0,-49.0755	1/1:12:0:0:12:438:-39.7602,-3.28003,0	1/1:14:0:0:14:478:-43.3114,-3.79864,0	1/1:21:0:0:21:768:-69.4429,-5.71756,0	./.:5:1:37:4:136:-11.1229,0,-2.01794	0/1:45:25:862:20:711:-51.9106,0,-65.5326	./.:1:0:0:1:34:-3.39873,-0.300857,0	1/1:40:0:0:40:1425:-128.438,-10.7748,0	0/1:19:5:187:14:461:-36.5335,0,-11.8104	0/1:41:18:613:23:756:-57.0779,0,-44.2134	1/1:34:0:0:34:1184:-106.774,-9.1678,0	0/1:21:14:477:7:221:-14.3558,0,-37.4327	./.:6:6:199:0:0:0,-1.65361,-18.2318	./.:9:6:222:3:108:-7.3663,0,-17.7453	0/1:22:12:414:10:364:-26.9376,0,-31.436	1/1:21:0:0:21:748:-67.5428,-5.63035,0	1/1:13:0:0:13:459:-41.6124,-3.53054,0	0/1:16:8:258:8:294:-22.284,0,-19.0049	0/0:29:29:1011:0:0:0,-7.8811,-91.2897	0/0:16:16:580:0:0:0,-4.36299,-52.5304	1/1:12:0:0:12:410:-37.2007,-3.25976,0	0/1:12:9:266:3:110:-6.73332,0,-20.8739	0/0:35:35:1218:0:0:0,-9.49692,-109.892	0/1:19:10:320:9:307:-22.6429,0,-23.777	1/1:68:0:0:68:2437:-219.543,-18.4395,0	0/0:14:14:507:0:0:0,-3.82165,-45.9658	0/0:10:9:306:1:28:0,-0.188332,-25.2822	0/1:20:9:322:11:406:-31.2724,0,-23.6766	./.:6:4:104:2:66:-4.48171,0,-7.87441	1/1:15:0:0:15:500:-45.2143,-4.00147,0	./.:6:6:214:0:0:0,-1.65462,-19.6041	0/1:10:3:85:7:252:-20.2014,0,-4.99311	0/0:12:12:403:0:0:0,-3.25957,-36.5673	0/1:31:14:488:17:592:-45.0141,0,-35.6941	./.:9:9:319:0:0:0,-2.4673,-29.049	1/1:12:0:0:12:429:-38.9458,-3.27982,0	1/1:45:0:0:45:1635:-147.413,-12.2153,0	0/1:33:19:675:14:504:-36.5186,0,-51.9558	1/1:102:0:0:102:3606:-324.491,-27.4575,0	0/0:77:77:2671:0:0:0,-20.7883,-240.509	0/1:17:12:422:5:177:-11.3926,0,-33.5734	0/0:10:10:344:0:0:0,-2.73439,-31.2829	1/1:39:0:0:39:1339:-120.666,-10.4802,0	0/0:49:49:1686:0:0:0,-13.206,-151.904	0/1:59:22:758:37:1314:-102.405,0,-52.3106	0/1:11:8:293:3:103:-6.34931,0,-23.6115	0/1:57:36:1298:21:736:-50.865,0,-101.511
Contig_920	216	.	C	A	44589.9	.	AB=0.498983;ABP=3.04122;AC=54;AF=0.230769;AN=234;AO=1723;CIGAR=1X;DP=6505;DPB=6505;DPRA=1.40662;EPP=3744.46;EPPR=10378.3;GTI=1;LEN=1;MEANALT=1.05172;MQM=60;MQMR=60;NS=117;NUMALT=1;ODDS=0.111931;PAIRED=1;PAIREDR=1;PAO=0;PQA=0;PQR=0;PRO=0;QA=60924;QR=168125;RO=4778;RPL=0;RPP=3744.46;RPPR=10378.3;RPR=1723;RUN=1;SAF=0;SAP=3744.46;SAR=1723;SRF=0;SRP=10378.3;SRR=4778;TYPE=snp;technology.Illumina=1	GT:DP:RO:QR:AO:QA:GL	0/1:104:32:1115:71:2497:-196.943,0,-72.49	0/0:60:60:2112:0:0:0,-16.2776,-190.341	0/1:73:41:1457:32:1143:-83.1754,0,-111.466	0/1:127:71:2507:56:1998:-145.465,0,-191.296	0/1:36:18:638:18:644:-48.3305,0,-47.7899	0/0:60:60:2052:0:0:0,-16.1855,-184.843	0/1:29:14:493:15:538:-40.6973,0,-36.6353	0/1:51:19:670:32:1137:-88.6601,0,-46.5615	0/1:159:67:2344:92:3277:-251.902,0,-167.921	0/0:28:28:977:0:0:0,-7.60974,-88.2345	0/1:132:74:2602:58:2053:-149.064,0,-198.49	0/1:65:30:1068:35:1254:-95.3626,0,-78.6032	0/0:140:140:4961:0:0:0,-37.9432,-446.628	0/0:98:98:3458:0:0:0,-26.5679,-311.422	0/1:36:22:770:14:492:-34.6178,0,-59.7022	0/0:100:100:3513:0:0:0,-27.1084,-316.368	0/1:97:56:1984:41:1446:-103.928,0,-152.38	0/1:101:55:1918:46:1642:-120.49,0,-145.347	0/1:192:95:3330:97:3424:-256.189,0,-247.71	0/0:158:158:5543:0:0:0,-42.8016,-498.966	0/0:136:136:4772:0:0:0,-36.8534,-429.619	0/0:19:19:673:0:0:0,-5.17492,-60.8932	0/0:112:111:3923:1:36:0,-27.1178,-350.007	0/0:53:53:1855:0:0:0,-14.3629,-167.2	0/0:90:90:3177:0:0:0,-24.4015,-286.144	0/0:57:57:1975:0:0:0,-15.4574,-178.005	0/1:80:29:1024:51:1787:-139.282,0,-70.5515	0/1:71:26:913:45:1588:-123.817,0,-63.0031	0/0:49:49:1720:0:0:0,-13.298,-155.076	0/0:14:14:474:0:0:0,-3.8156,-42.972	0/1:111:67:2327:44:1577:-111.932,0,-179.451	0/1:81:35:1251:46:1602:-122.342,0,-90.7315	0/0:88:88:3104:0:0:0,-23.8597,-279.577	0/0:98:98:3447:0:0:0,-26.5653,-310.429	0/1:90:47:1625:43:1504:-111.065,0,-122.013	0/1:38:17:607:21:745:-56.8919,0,-44.4417	0/0:43:43:1500:0:0:0,-11.588,-135.196	0/0:31:31:1111:0:0:0,-8.42556,-100.297	0/0:56:56:1968:0:0:0,-15.194,-177.386	./.:8:4:144:4:144:-10.9365,0,-10.9365	0/0:83:82:2872:1:28:0,-19.8964,-256.09	0/1:18:8:286:10:358:-27.4978,0,-20.9812	0/1:70:38:1347:32:1068:-77.242,0,-102.47	0/1:74:40:1360:34:1204:-88.4276,0,-102.457	0/1:37:19:676:18:643:-47.9644,0,-50.9428	0/0:108:108:3795:0:0:0,-29.1875,-341.644	0/1:62:37:1308:25:887:-63.1134,0,-101.054	0/1:38:27:948:11:386:-24.5053,0,-75.2083	0/1:50:29:1035:21:747:-53.7755,0,-79.7396	0/0:37:37:1310:0:0:0,-10.0501,-118.198	./.:1:1:36:0:0:0,-0.30092,-3.59815	0/0:40:40:1387:0:0:0,-10.7752,-125.03	0/1:51:30:1039:21:747:-53.5052,0,-79.8292	0/0:33:32:1135:1:36:0,-5.71754,-99.1946	0/1:35:16:571:19:659:-49.9608,0,-42.025	0/0:46:46:1622:0:0:0,-12.4862,-146.261	0/0:47:46:1634:0:0:0,-12.4869,-147.342	0/1:39:19:651:20:713:-53.7544,0,-48.1368	0/1:77:47:1675:30:1062:-74.7884,0,-130.011	0/1:70:29:1025:41:1466:-113.096,0,-73.3652	0/0:16:16:563:0:0:0,-4.36237,-50.9964	./.:1:1:36:0:0:0,-0.30092,-3.59815	./.:3:3:108:0:0:0,-0.842577,-10.0748	0/0:11:11:374:0:0:0,-3.00774,-33.984	./.:6:4:131:2:72:-4.94215,0,-10.3494	./.:8:8:284:0:0:0,-2.1966,-25.9025	0/0:16:16:568:0:0:0,-4.36308,-51.45	0/0:28:28:987:0:0:0,-7.61266,-89.141	0/0:18:18:642:0:0:0,-4.90483,-58.1081	0/1:31:22:776:9:324:-20.8247,0,-61.631	./.:5:2:72:3:102:-7.99628,0,-5.23656	0/0:15:15:531:0:0:0,-4.09227,-48.1213	0/1:26:14:492:12:420:-30.8722,0,-37.3784	./.:9:9:324:0:0:0,-2.46755,-29.5048	./.:8:8:287:0:0:0,-2.19669,-26.1755	0/1:59:31:1097:28:997:-73.8461,0,-82.8609	0/0:78:78:2758:0:0:0,-21.1493,-248.448	0/1:74:32:1093:42:1483:-113.557,0,-78.404	0/0:97:97:3419:0:0:0,-26.2917,-307.906	0/1:51:23:817:28:997:-76.0395,0,-59.813	0/0:61:61:2134:0:0:0,-16.5417,-192.31	0/0:106:106:3739:0:0:0,-28.7315,-336.696	0/1:102:44:1567:58:2019:-154.166,0,-113.554	0/0:250:250:8834:0:0:0,-67.7268,-795.022	0/1:177:92:3257:85:3017:-223.605,0,-245.209	0/0:37:37:1284:0:0:0,-10.0459,-115.849	0/1:71:40:1401:31:1105:-80.2984,0,-106.971	0/1:172:82:2912:90:3145:-236.485,0,-215.603	0/1:162:82:2892:79:2808:-209.142,0,-216.705	0/0:143:143:5004:0:0:0,-38.6622,-450.399	0/0:106:103:3643:3:108:0,-19.0081,-318.327	0/1:56:26:928:30:1056:-79.9863,0,-68.4499
Contig_920	264	.	C	T	106478	.	AB=0.498841;ABP=3.04554;AC=123;AF=0.525641;AN=234;AO=3386;CIGAR=1X;DP=6585;DPB=6585;DPRA=0.967137;EPP=7174.34;EPPR=6761.83;GTI=0;LEN=1;MEANALT=1.03226;MQM=60;MQMR=60;NS=117;NUMALT=1;ODDS=1.84973;PAIRED=1;PAIREDR=1;PAO=0;PQA=0;PQR=0;PRO=0;QA=128696;QR=120620;RO=3196;RPL=3365;RPP=7174.34;RPPR=6761.83;RPR=21;RUN=1;SAF=0;SAP=7355.62;SAR=3386;SRF=0;SRP=6943.04;SRR=3196;TYPE=snp;technology.Illumina=1	GT:DP:RO:QR:AO:QA:GL	0/0:105:105:3856:0:0:0,-28.3145,-346.963	1/1:60:0:0:60:2289:-206.211,-16.2802,0	0/1:73:32:1242:41:1564:-121.042,0,-92.0556	0/1:129:55:2093:73:2766:-214.225,0,-153.729	0/0:36:36:1365:0:0:0,-9.77635,-123.119	0/1:60:27:970:33:1265:-97.6874,0,-71.1141	0/1:29:15:580:14:531:-40.047,0,-44.4669	0/1:52:33:1236:19:726:-51.3133,0,-97.2735	0/0:163:163:6133:0:0:0,-44.0899,-551.781	0/1:28:15:564:13:486:-36.2615,0,-43.3075	0/0:134:134:5080:0:0:0,-36.3127,-457.181	0/1:65:35:1365:30:1164:-87.2007,0,-105.31	1/1:142:0:0:142:5434:-488.92,-38.4321,0	0/1:99:46:1728:53:2055:-158.157,0,-128.718	0/1:36:14:505:22:842:-66.1623,0,-35.7789	1/1:102:0:0:102:3848:-346.308,-27.5843,0	0/0:97:97:3697:0:0:0,-26.3017,-332.825	0/0:102:102:3840:0:0:0,-27.6394,-345.665	0/0:193:193:7360:0:0:0,-52.2945,-662.202	1/1:162:0:0:162:6184:-556.314,-43.8027,0	0/1:138:68:2584:70:2674:-203.227,0,-195.155	0/1:21:13:488:8:300:-21.4021,0,-38.3973	1/1:113:2:49:111:4218:-375.23,-26.1717,0	1/1:53:0:0:53:2007:-180.839,-14.3754,0	1/1:93:0:0:93:3532:-317.968,-25.213,0	1/1:59:0:0:59:2181:-196.418,-15.9388,0	0/1:80:51:1924:29:1115:-78.6958,0,-151.563	0/0:71:71:2669:0:0:0,-19.2495,-240.374	0/1:51:26:965:25:961:-72.7646,0,-73.121	0/1:15:6:234:9:315:-24.4424,0,-17.1563	0/1:111:44:1695:67:2480:-193.138,0,-122.486	0/1:81:46:1763:35:1342:-98.862,0,-136.784	1/1:89:0:0:89:3285:-295.652,-24.0182,0	1/1:100:0:0:100:3794:-341.494,-27.0929,0	0/1:91:43:1658:48:1787:-136.206,0,-124.647	0/1:38:21:776:17:649:-48.2068,0,-59.6654	0/1:44:18:690:26:960:-74.5931,0,-50.2547	1/1:31:0:0:31:1202:-108.462,-8.42668,0	0/1:56:30:1126:26:1011:-75.8858,0,-86.2648	./.:8:8:313:0:0:0,-2.19712,-28.5345	1/1:84:0:0:84:3168:-285.229,-22.7657,0	0/1:19:10:379:9:319:-23.6752,0,-29.1937	0/0:72:72:2625:0:0:0,-19.4723,-236.372	0/1:74:34:1305:40:1470:-112.304,0,-97.4687	0/1:37:18:689:19:743:-56.95,0,-52.0915	1/1:108:0:0:108:4134:-372.039,-29.2288,0	0/0:63:63:2367:0:0:0,-17.0794,-213.213	0/0:38:37:1383:1:35:0,-7.16295,-121.575	0/1:51:21:802:30:1167:-91.3149,0,-58.4321	1/1:37:0:0:37:1409:-127.08,-10.0515,0	./.:1:1:40:0:0:0,-0.300986,-3.99559	0/1:40:11:427:29:1097:-88.0494,0,-27.6477	0/0:51:51:1897:0:0:0,-13.8211,-170.938	0/1:34:10:380:24:920:-73.7509,0,-25.0491	0/0:38:38:1406:0:0:0,-10.3104,-126.793	1/1:47:0:0:47:1767:-159.152,-12.6557,0	1/1:48:0:0:48:1882:-169.596,-13.0318,0	0/1:39:20:765:19:691:-51.7186,0,-58.4464	0/1:79:30:1147:49:1855:-145.599,0,-81.8789	0/0:70:70:2681:0:0:0,-18.9804,-241.445	0/1:16:8:307:8:314:-24.0636,0,-23.4332	./.:1:0:0:1:40:-3.99559,-0.300986,0	./.:3:0:0:3:117:-10.91,-0.842727,0	0/1:11:7:271:4:130:-8.80146,0,-21.6064	./.:7:7:257:0:0:0,-1.92573,-23.4797	./.:8:5:192:3:114:-8.1963,0,-15.3088	1/1:16:0:0:16:622:-56.316,-4.36405,0	0/1:29:23:863:6:238:-13.5959,0,-70.0192	0/1:18:10:393:8:307:-22.869,0,-30.6482	0/1:31:9:352:22:820:-65.5794,0,-23.3378	./.:5:3:107:2:80:-5.96775,0,-8.45291	0/1:15:8:309:7:258:-19.2816,0,-23.8994	0/0:26:26:987:0:0:0,-7.07217,-89.1353	./.:9:0:0:9:354:-32.2202,-2.46799,0	./.:8:0:0:8:307:-27.9889,-2.197,0	0/0:60:60:2252:0:0:0,-16.2704,-202.878	1/1:78:0:0:78:3015:-271.486,-21.1575,0	0/0:79:77:2798:1:40:0,-17.5146,-248.346	1/1:98:0:0:97:3724:-335.213,-26.2991,0	0/1:52:28:1068:24:861:-63.4784,0,-82.1849	0/1:61:31:1192:30:1142:-86.3146,0,-90.8403	0/1:106:64:2433:42:1592:-114.606,0,-190.329	0/1:102:59:2162:43:1670:-122.794,0,-166.966	1/1:254:0:0:254:9655:-868.282,-68.621,0	0/0:181:180:6777:1:41:0,-45.3352,-606.069	0/1:38:18:670:20:761:-58.3052,0,-50.1075	0/0:72:72:2743:0:0:0,-19.53,-247.034	0/1:175:90:3351:85:3211:-241.49,0,-254.177	0/1:166:81:3064:85:3189:-241.953,0,-230.79	0/1:142:82:3094:60:2290:-167.586,0,-240.007	0/1:107:52:1996:55:2087:-158.847,0,-150.664	0/1:56:30:1138:26:1004:-75.2592,0,-87.3379
Contig_928	59	.	C	T	162636	.	AB=0.475944;ABP=20.4578;AC=178;AF=0.767241;AN=232;AO=4867;CIGAR=1X;DP=6689;DPB=6689;DPRA=0;EPP=10571.6;EPPR=3959.43;GTI=1;LEN=1;MEANALT=1;MQM=60;MQMR=60;NS=116;NUMALT=1;ODDS=3.92012;PAIRED=0.999795;PAIREDR=1;PAO=0;PQA=0;PQR=0;PRO=0;QA=191916;QR=72650;RO=1822;RPL=4867;RPP=10571.6;RPPR=3959.43;RPR=0;RUN=1;SAF=4867;SAP=10571.6;SAR=0;SRF=1822;SRP=3959.43;SRR=0;TYPE=snp;technology.Illumina=1	GT:DP:RO:QR:AO:QA:GL	0/1:67:40:1564:27:1075:-78.6383,0,-122.648	0/1:90:40:1564:50:1966:-152.557,0,-116.376	0/1:72:41:1627:31:1220:-90.3086,0,-126.955	0/1:127:83:3346:44:1757:-123.648,0,-266.6	0/1:33:12:483:21:826:-65.5395,0,-34.5949	1/1:70:0:0:70:2728:-245.578,-18.937,0	1/1:33:0:0:33:1261:-113.635,-8.86389,0	1/1:63:0:0:63:2480:-223.35,-17.0945,0	1/1:114:0:0:114:4530:-407.626,-30.9094,0	0/1:49:21:843:28:1102:-85.9899,0,-62.6494	1/1:179:0:0:179:6968:-626.691,-48.3921,0	1/1:52:0:0:52:2043:-183.998,-14.0633,0	0/1:126:84:3346:42:1656:-114.843,0,-266.882	0/1:132:61:2415:71:2783:-214.61,0,-181.572	1/1:28:0:0:28:1113:-100.45,-7.61436,0	1/1:100:0:0:100:3940:-354.586,-27.1141,0	1/1:94:0:0:94:3709:-333.753,-25.4251,0	1/1:160:0:0:160:6324:-568.914,-43.3671,0	0/1:177:94:3769:83:3235:-243.059,0,-291.096	0/1:211:105:4202:106:4162:-317.16,0,-320.822	1/1:151:0:0:151:5972:-537.272,-40.9314,0	0/1:208:101:4031:107:4221:-323.289,0,-306.246	1/1:159:0:0:159:6212:-558.825,-43.0805,0	1/1:136:0:0:136:5336:-480.027,-36.8103,0	0/1:85:40:1592:45:1758:-135.198,0,-120.241	1/1:51:0:0:51:2038:-183.599,-13.8435,0	1/1:94:0:0:94:3682:-331.391,-25.4862,0	1/1:86:0:0:86:3380:-304.176,-23.2573,0	0/1:107:52:2091:55:2181:-167.254,0,-159.15	0/1:169:91:3620:78:3127:-235.469,0,-279.827	0/1:97:55:2223:42:1658:-122.913,0,-173.75	1/1:71:0:0:71:2830:-254.795,-19.2609,0	1/1:51:1:8:50:1983:-178,-13.123,0	1/1:107:0:0:107:4167:-375,-29.006,0	0/1:52:17:676:35:1362:-108.586,0,-46.8002	0/1:55:27:1087:28:1093:-83.5314,0,-82.9827	1/1:27:0:0:27:1092:-98.5628,-7.34414,0	0/1:22:7:265:15:601:-48.3101,0,-17.9595	1/1:21:0:0:21:842:-76.0889,-5.71855,0	1/1:38:0:0:38:1513:-136.404,-10.3219,0	0/1:60:31:1242:29:1125:-85.0431,0,-95.5684	1/1:27:0:0:27:1047:-94.5174,-7.34303,0	0/1:44:18:721:26:1026:-80.5148,0,-53.0292	1/1:47:0:0:47:1822:-164.186,-12.7583,0	0/1:41:26:1044:15:579:-41.0633,0,-82.9647	1/1:101:0:0:101:3982:-358.308,-27.3357,0	0/1:47:23:910:24:932:-71.2254,0,-69.2405	1/1:42:0:0:42:1688:-152.143,-11.4074,0	1/1:30:0:0:30:1202:-108.454,-8.15666,0	1/1:15:0:0:15:590:-53.4323,-4.09267,0	1/1:23:0:0:23:904:-81.6538,-6.25658,0	1/1:15:0:0:15:587:-53.1615,-4.09274,0	0/1:65:26:1053:39:1556:-122.479,0,-77.1774	1/1:25:0:0:25:995:-89.8459,-6.80209,0	0/1:83:56:2200:27:1050:-72.0755,0,-175.523	1/1:58:0:0:58:2326:-209.491,-15.7414,0	0/1:34:18:705:16:605:-45.3356,0,-54.3505	1/1:35:0:0:35:1396:-125.895,-9.51099,0	1/1:34:0:0:34:1361:-122.745,-9.24013,0	0/1:67:36:1422:31:1246:-94.0633,0,-109.855	1/1:52:0:0:52:2042:-183.969,-14.1144,0	1/1:17:0:0:17:684:-61.8885,-4.6352,0	0/1:36:25:1001:11:433:-29.2645,0,-80.4795	1/1:39:0:0:39:1513:-136.415,-10.5933,0	0/1:40:27:1088:13:517:-35.7407,0,-87.2079	0/1:29:22:891:7:283:-17.6505,0,-72.5116	1/1:31:0:0:31:1207:-108.824,-8.35976,0	1/1:67:0:0:67:2611:-235.059,-18.1241,0	1/1:18:0:0:18:706:-63.8652,-4.90581,0	0/1:79:52:2090:27:1076:-75.4305,0,-166.704	1/1:20:0:0:20:794:-71.7716,-5.44714,0	1/1:24:0:0:24:953:-86.0623,-6.52954,0	1/1:37:0:0:37:1440:-129.846,-10.0502,0	1/1:25:0:0:25:995:-89.8455,-6.80209,0	1/1:26:0:0:26:1032:-93.167,-7.07251,0	1/1:34:0:0:34:1347:-121.489,-9.23946,0	0/1:36:17:679:19:736:-56.5934,0,-51.446	1/1:40:0:0:40:1538:-138.587,-10.797,0	1/1:53:0:0:53:2076:-187.021,-14.384,0	0/1:32:12:482:20:780:-61.6664,0,-34.7819	0/1:45:22:889:23:905:-69.3365,0,-67.8901	1/1:100:0:0:100:3961:-356.482,-27.1171,0	0/1:70:37:1485:33:1312:-99.1383,0,-114.707	0/1:209:122:4835:87:3475:-255.913,0,-378.232	0/1:125:46:1847:79:3197:-253.738,0,-132.288	0/1:24:12:486:12:464:-35.3762,0,-37.3563	0/1:25:10:390:15:602:-47.5553,0,-28.4148	1/1:69:0:0:69:2728:-245.635,-18.7197,0	0/1:83:44:1751:39:1564:-118.267,0,-135.107	0/1:95:56:2223:39:1503:-109.516,0,-174.377	0/1:57:28:1123:29:1158:-88.8311,0,-85.6745	1/1:81:0:0:81:3208:-288.786,-21.9703,0
Contig_928	252	.	G	A	44231.4	.	AB=0.522441;ABP=17.9214;AC=54;AF=0.232759;AN=232;AO=1783;CIGAR=1X;DP=6567;DPB=6567;DPRA=1.33489;EPP=3874.75;EPPR=10380.5;GTI=1;LEN=1;MEANALT=1.05357;MQM=60;MQMR=60;NS=116;NUMALT=1;ODDS=2.97161;PAIRED=1;PAIREDR=1;PAO=0;PQA=0;PQR=0;PRO=0;QA=60250;QR=165996;RO=4779;RPL=0;RPP=3874.75;RPPR=10380.5;RPR=1783;RUN=1;SAF=0;SAP=3874.75;SAR=1783;SRF=0;SRP=10380.5;SRR=4779;TYPE=snp;technology.Illumina=1	GT:DP:RO:QR:AO:QA:GL	0/1:69:28:959:41:1374:-105.107,0,-67.6984	0/1:87:49:1684:38:1218:-86.1354,0,-128.131	0/1:70:32:1049:38:1310:-99.1476,0,-75.5336	0/1:125:43:1520:81:2761:-215.001,0,-103.279	0/1:34:22:771:12:410:-27.7683,0,-60.3482	0/0:67:67:2303:0:0:0,-18.1648,-207.51	0/0:33:33:1136:0:0:0,-8.96253,-102.534	0/0:63:63:2176:0:0:0,-17.0862,-196.093	0/0:113:113:3920:0:0:0,-30.4524,-352.797	0/1:49:27:929:22:737:-53.175,0,-70.4661	0/0:175:175:6009:0:0:0,-47.1142,-540.592	0/0:52:52:1785:0:0:0,-14.0209,-160.827	0/1:125:43:1493:82:2780:-216.463,0,-100.556	0/1:129:70:2443:59:1976:-143.049,0,-185.002	0/0:28:28:985:0:0:0,-7.61183,-88.9577	0/0:98:98:3375:0:0:0,-26.3069,-303.685	0/0:94:94:3283:0:0:0,-25.3984,-295.593	0/0:155:155:5341:0:0:0,-41.8908,-480.696	0/1:174:81:2804:92:3147:-236.513,0,-205.528	0/1:210:106:3595:104:3517:-259.863,0,-266.768	0/0:150:150:5104:0:0:0,-40.4999,-459.34	0/1:202:106:3731:96:3277:-240.246,0,-281.09	0/0:156:156:5417:0:0:0,-42.2633,-487.639	0/0:132:131:4549:1:7:0,-35.1124,-408.984	0/1:82:43:1498:39:1331:-97.6721,0,-112.705	0/0:51:51:1798:0:0:0,-13.8405,-162.094	0/0:93:93:3236:0:0:0,-25.1239,-291.358	0/0:82:82:2864:0:0:0,-22.2268,-257.978	0/1:105:54:1906:51:1740:-128.24,0,-143.176	0/1:167:76:2669:91:3096:-233.487,0,-195.008	0/1:95:40:1347:55:1811:-137.452,0,-95.738	0/0:70:70:2442:0:0:0,-18.8986,-219.935	0/0:50:50:1704:0:0:0,-13.5474,-153.61	0/0:102:101:3529:1:36:0,-24.4049,-314.559	0/1:51:34:1183:17:575:-38.0049,0,-92.8122	0/1:55:28:961:27:928:-68.7356,0,-71.702	0/0:27:27:944:0:0:0,-7.34107,-85.2689	0/1:20:15:532:5:174:-10.2941,0,-42.6767	0/0:21:21:732:0:0:0,-5.71593,-66.1962	0/0:38:38:1310:0:0:0,-10.3178,-118.188	0/1:59:28:974:31:1073:-80.7054,0,-71.7778	0/0:26:26:919:0:0:0,-7.07096,-83.0231	0/1:43:24:853:18:626:-45.0613,0,-65.5313	0/0:43:43:1503:0:0:0,-11.6733,-135.555	0/1:41:15:483:26:886:-68.8258,0,-32.4377	0/0:100:100:3492:0:0:0,-27.0873,-314.457	0/1:46:24:799:22:745:-54.7874,0,-59.5671	0/0:43:43:1533:0:0:0,-11.6751,-138.258	0/0:29:29:1029:0:0:0,-7.88309,-92.9182	0/0:15:15:513:0:0:0,-4.08831,-46.4872	0/0:23:23:807:0:0:0,-6.25828,-72.9463	0/0:14:14:484:0:0:0,-3.81991,-43.8833	0/1:65:39:1337:26:898:-63.2979,0,-102.85	0/0:25:25:884:0:0:0,-6.80008,-79.8745	0/1:80:27:920:53:1753:-136.32,0,-61.359	0/0:58:58:2029:0:0:0,-15.731,-182.866	0/1:30:13:462:17:529:-39.6143,0,-33.6543	0/0:35:35:1215:0:0:0,-9.50667,-109.645	0/0:34:34:1183:0:0:0,-9.23426,-106.765	0/1:67:31:1095:36:1226:-92.3051,0,-80.4959	0/0:50:49:1689:0:0:0,-13.1804,-152.163	0/0:17:17:608:0:0:0,-4.63403,-55.0499	0/1:35:11:394:24:827:-65.1274,0,-26.0469	0/0:38:38:1337:0:0:0,-10.3205,-120.625	0/1:40:13:464:27:881:-68.6159,0,-31.1007	0/1:29:8:284:21:717:-56.8683,0,-17.7631	0/0:29:29:1027:0:0:0,-7.88337,-92.7387	0/0:62:62:2192:0:0:0,-16.8194,-197.537	0/0:18:18:618:0:0:0,-4.90367,-55.9383	0/1:77:26:934:51:1747:-136.511,0,-63.258	0/0:20:20:695:0:0:0,-5.44564,-62.8689	0/0:24:24:845:0:0:0,-6.52904,-76.365	0/0:36:35:1220:0:0:0,-9.5072,-110.098	0/0:24:24:832:0:0:0,-6.52814,-75.1912	0/0:26:26:910:0:0:0,-7.07006,-82.21	0/0:33:33:1146:0:0:0,-8.96295,-103.435	0/1:37:20:708:17:579:-42.1961,0,-53.8315	0/0:37:37:1277:0:0:0,-10.0456,-115.218	0/0:52:52:1802:0:0:0,-14.1067,-162.447	0/1:31:19:663:12:414:-28.9562,0,-51.4299	0/1:44:22:740:22:715:-52.5678,0,-54.8811	0/0:98:98:3428:0:0:0,-26.545,-308.698	0/1:68:31:1081:37:1270:-95.9985,0,-78.9597	0/1:204:87:3055:117:3972:-302.258,0,-219.792	0/1:127:80:2799:47:1578:-107.756,0,-217.599	0/1:23:11:374:12:405:-30.3538,0,-27.5531	0/1:24:13:460:11:360:-26.008,0,-35.0469	0/0:68:68:2365:0:0:0,-18.3572,-213.009	0/1:81:39:1336:42:1398:-104.067,0,-98.473	0/1:94:39:1359:55:1794:-136.104,0,-97.0401	0/1:56:29:1019:27:902:-66.1156,0,-76.6564	0/0:81:81:2843:0:0:0,-21.9635,-256.098
Contig_928	264	.	G	A	148650	.	AB=0.47854;ABP=16.7105;AC=178;AF=0.767241;AN=232;AO=4809;CIGAR=1X;DP=6603;DPB=6603;DPRA=0;EPP=10445.6;EPPR=3889.95;GTI=1;LEN=1;MEANALT=1.03478;MQM=60;MQMR=60;NS=116;NUMALT=1;ODDS=3.82676;PAIRED=1;PAIREDR=1;PAO=0;PQA=0;PQR=0;PRO=0;QA=176246;QR=66760;RO=1790;RPL=0;RPP=10445.6;RPPR=3889.95;RPR=4809;RUN=1;SAF=0;SAP=10445.6;SAR=4809;SRF=0;SRP=3889.95;SRR=1790;TYPE=snp;technology.Illumina=1	GT:DP:RO:QR:AO:QA:GL	0/1:69:41:1513:28:1060:-76.874,0,-117.554	0/1:88:39:1343:49:1754:-134.11,0,-97.1662	0/1:71:39:1435:32:1141:-83.5289,0,-109.99	0/1:126:82:3118:44:1616:-111.306,0,-246.471	0/1:34:12:453:22:782:-61.3206,0,-31.6565	1/1:67:0:0:67:2376:-214.003,-18.1346,0	1/1:33:0:0:33:1182:-106.571,-8.87666,0	1/1:63:0:0:63:2321:-209.102,-17.0881,0	1/1:113:1:39:112:4147:-369.707,-27.0311,0	0/1:49:21:802:28:1017:-78.3669,0,-59.0631	1/1:176:0:0:176:6417:-577.37,-47.5917,0	1/1:52:0:0:52:1892:-170.517,-14.1072,0	0/1:126:83:3083:43:1593:-109.244,0,-243.322	0/1:129:59:2193:70:2605:-199.497,0,-162.499	1/1:28:0:0:28:1034:-93.3625,-7.61304,0	1/1:98:0:0:97:3564:-320.751,-26.1675,0	1/1:95:0:0:95:3545:-319.177,-25.7574,0	1/1:156:1:39:155:5653:-505.134,-38.6483,0	0/1:174:93:3485:81:3008:-223.64,0,-266.41	0/1:211:105:3888:106:3831:-287.678,0,-292.647	1/1:150:0:0:150:5441:-489.512,-40.4678,0	0/1:203:97:3583:106:3875:-293.701,0,-267.386	1/1:157:0:0:157:5733:-515.855,-42.4491,0	1/1:134:0:0:134:4879:-438.788,-35.9571,0	0/1:83:39:1418:44:1571:-119.149,0,-105.281	1/1:51:0:0:51:1877:-169.172,-13.8386,0	1/1:93:0:0:93:3414:-307.399,-25.2112,0	1/1:83:0:0:83:3039:-273.645,-22.4785,0	0/1:105:51:1909:54:2024:-153.753,0,-143.374	0/1:167:91:3449:76:2866:-212.642,0,-265.093	0/1:95:55:2085:40:1402:-100.566,0,-162.135	1/1:70:0:0:70:2598:-233.917,-18.8985,0	1/1:50:0:0:50:1820:-163.95,-13.4805,0	1/1:102:0:0:102:3753:-337.852,-27.6244,0	0/1:51:17:632:34:1238:-97.7377,0,-43.2022	0/1:55:27:974:28:1001:-75.2887,0,-72.8513	1/1:27:0:0:27:1010:-91.2006,-7.34162,0	0/1:20:5:198:15:544:-43.7505,0,-12.4571	1/1:21:0:0:21:780:-70.52,-5.71733,0	1/1:38:0:0:38:1397:-126.007,-10.3208,0	0/1:60:31:1161:29:1051:-78.4994,0,-88.4172	1/1:27:0:0:27:978:-88.2915,-7.31655,0	0/1:44:18:701:26:977:-76.1354,0,-51.2409	1/1:43:0:0:42:1551:-139.823,-11.3734,0	0/1:41:26:974:15:541:-37.7386,0,-76.6813	1/1:100:0:0:100:3637:-327.336,-26.9909,0	0/1:46:22:820:24:850:-64.141,0,-61.5192	1/1:43:0:0:43:1619:-145.972,-11.676,0	1/1:29:0:0:29:1086:-98.0263,-7.87524,0	1/1:15:0:0:15:525:-47.4771,-4.0048,0	1/1:23:0:0:23:817:-73.8276,-6.25346,0	1/1:14:0:0:14:528:-47.8616,-3.82209,0	0/1:65:26:985:39:1416:-109.937,0,-71.0943	1/1:25:0:0:25:915:-82.6262,-6.77523,0	0/1:80:53:1944:27:970:-65.6683,0,-153.449	1/1:59:0:0:59:2184:-196.775,-16.0045,0	0/1:32:17:598:15:562:-42.0273,0,-45.2695	1/1:35:0:0:35:1289:-116.297,-9.50849,0	1/1:34:0:0:34:1266:-114.226,-9.23792,0	0/1:67:36:1370:31:1165:-86.7674,0,-105.219	1/1:51:0:0:50:1842:-166.03,-13.5708,0	1/1:17:0:0:17:649:-58.7447,-4.63479,0	0/1:35:24:913:11:417:-28.1088,0,-72.8474	1/1:39:0:0:39:1415:-127.622,-10.5899,0	0/1:40:27:966:13:495:-33.8034,0,-76.2407	0/1:29:22:842:7:270:-16.4872,0,-68.1199	1/1:30:0:0:30:1081:-97.5799,-8.15137,0	1/1:64:0:0:64:2340:-210.794,-17.3485,0	1/1:18:0:0:18:656:-59.362,-4.90424,0	0/1:77:51:1914:26:992:-68.5656,0,-151.467	1/1:20:0:0:20:736:-66.5614,-5.44649,0	1/1:24:0:0:24:878:-79.3235,-6.52588,0	1/1:36:0:0:36:1265:-114.094,-9.74501,0	1/1:24:0:0:24:831:-74.9424,-6.39048,0	1/1:26:0:0:26:983:-88.7766,-7.07168,0	1/1:33:0:0:33:1219:-109.993,-8.96376,0	0/1:38:17:629:21:735:-55.9808,0,-46.4137	1/1:39:0:0:39:1403:-126.536,-10.5861,0	1/1:53:0:0:53:1908:-171.956,-14.377,0	0/1:31:12:459:19:696:-54.3928,0,-33.0002	0/1:45:22:815:23:823:-61.9832,0,-61.2621	1/1:99:0:0:98:3637:-327.333,-26.4575,0	0/1:68:37:1396:31:1130:-83.3476,0,-107.294	0/1:204:116:4365:88:3262:-238.251,0,-337.465	0/1:127:47:1760:80:2968:-232.734,0,-124	0/1:23:12:457:11:391:-29.0796,0,-35.0287	0/1:24:10:365:14:529:-41.265,0,-26.4432	1/1:68:0:0:68:2476:-223,-18.4124,0	0/1:82:43:1600:39:1469:-110.049,0,-121.839	0/1:94:55:2009:39:1420:-102.554,0,-155.382	0/1:56:27:1006:29:1060:-80.3495,0,-75.4421	1/1:81:0:0:81:3048:-274.482,-21.9677,0
Contig_928	298	.	C	T	54348.1	.	AB=0.523183;ABP=19.3206;AC=54;AF=0.232759;AN=232;AO=1831;CIGAR=1X;DP=6722;DPB=6722;DPRA=1.29898;EPP=3824.17;EPPR=10326.1;GTI=1;LEN=1;MEANALT=1.01754;MQM=59.959;MQMR=59.9861;NS=116;NUMALT=1;ODDS=3.92014;PAIRED=1;PAIREDR=1;PAO=0;PQA=0;PQR=0;PRO=0;QA=71873;QR=192090;RO=4889;RPL=1813;RPP=3824.17;RPPR=10326.1;RPR=18;RUN=1;SAF=0;SAP=3978.98;SAR=1831;SRF=0;SRP=10619.3;SRR=4889;TYPE=snp;technology.Illumina=1	GT:DP:RO:QR:AO:QA:GL	0/1:69:28:1118:41:1617:-126.877,0,-81.9418	0/1:90:50:1961:40:1534:-113.608,0,-152.104	0/1:73:32:1247:41:1607:-124.88,0,-92.4741	0/1:127:44:1711:83:3328:-264.99,0,-119.517	0/1:34:22:872:12:475:-33.5994,0,-69.4081	0/0:70:70:2698:0:0:0,-18.9761,-242.923	0/0:33:33:1291:0:0:0,-8.95927,-116.44	0/0:64:64:2512:0:0:0,-17.3636,-226.211	0/0:114:114:4545:0:0:0,-30.9082,-408.959	0/1:50:29:1131:21:818:-60.1252,0,-88.3275	0/0:180:180:6996:0:0:0,-48.7668,-629.318	0/0:53:53:2091:0:0:0,-14.3736,-188.349	0/1:128:43:1713:85:3314:-263.477,0,-119.431	0/1:132:71:2843:61:2352:-175.84,0,-220.039	0/0:28:28:1136:0:0:0,-7.61507,-102.517	0/0:101:101:3972:0:0:0,-27.3829,-357.46	0/0:95:95:3758:0:0:0,-25.7606,-338.222	0/0:160:160:6290:0:0:0,-43.363,-565.842	0/1:177:83:3272:94:3736:-288.088,0,-246.349	0/1:212:107:4161:105:4103:-311.594,0,-316.868	0/0:151:151:5882:0:0:0,-40.9228,-529.176	0/1:209:108:4268:101:3913:-295.316,0,-327.404	0/0:159:159:6231:0:0:0,-43.074,-560.528	0/0:135:135:5279:0:0:0,-36.5941,-474.99	0/1:85:45:1758:39:1563:-117.9,0,-135.464	0/0:51:51:2046:0:0:0,-13.8451,-184.318	0/0:94:93:3649:0:0:0,-25.1442,-328.344	0/0:86:86:3391:0:0:0,-23.3243,-305.242	0/1:107:55:2178:52:2029:-153.584,0,-166.975	0/1:170:77:3095:93:3688:-285.671,0,-232.346	0/1:97:42:1642:55:2175:-169.448,0,-121.484	0/0:71:71:2836:0:0:0,-19.262,-255.327	0/0:51:51:1962:0:0:0,-13.8368,-176.759	0/0:107:106:4156:1:38:0,-25.522,-370.5	0/1:52:35:1377:17:667:-45.9747,0,-109.938	0/1:55:28:1078:27:1045:-79.2098,0,-82.183	0/0:27:27:1066:0:0:0,-7.3416,-96.2205	0/1:22:15:601:7:248:-16.4179,0,-48.3178	0/0:21:21:827:0:0:0,-5.7183,-74.7392	0/0:38:38:1504:0:0:0,-10.3227,-135.597	0/1:60:29:1148:31:1237:-95.1192,0,-87.1124	0/0:27:27:1044:0:0:0,-7.3413,-94.239	0/1:44:26:1031:18:725:-53.3875,0,-80.9667	0/0:47:47:1826:0:0:0,-12.7476,-164.527	0/1:41:15:554:26:1037:-82.4011,0,-38.8066	0/0:101:101:3978:0:0:0,-27.3865,-358.015	0/1:47:24:927:23:869:-65.5536,0,-70.7889	0/0:43:43:1747:0:0:0,-11.6785,-157.436	0/0:30:30:1176:0:0:0,-8.15493,-106.11	0/0:15:15:581:0:0:0,-4.09024,-52.614	0/0:23:23:882:0:0:0,-6.19248,-79.6049	0/0:15:15:602:0:0:0,-4.0934,-54.5171	0/1:65:39:1526:26:1047:-76.6481,0,-119.777	0/0:25:25:1005:0:0:0,-6.80217,-90.7414	0/1:83:27:1062:56:2163:-172.195,0,-73.1399	0/0:59:59:2301:0:0:0,-15.9419,-207.166	0/1:34:16:582:18:683:-52.4404,0,-43.2607	0/0:35:35:1405:0:0:0,-9.5111,-126.701	0/0:34:34:1343:0:0:0,-9.23803,-121.121	0/1:67:31:1250:36:1452:-112.555,0,-94.3696	0/0:52:52:1995:0:0:0,-14.0445,-179.66	0/0:18:18:699:0:0:0,-4.83833,-63.1509	0/1:36:11:437:25:974:-78.0457,0,-29.6329	0/0:39:39:1515:0:0:0,-10.5806,-136.568	0/1:41:14:564:27:1065:-84.8596,0,-39.7009	0/1:29:7:285:22:877:-71.2532,0,-17.8297	0/0:31:31:1184:0:0:0,-8.35787,-106.749	0/0:68:68:2651:0:0:0,-18.3784,-238.63	0/0:18:18:704:0:0:0,-4.90549,-63.6822	0/1:81:27:1070:54:2105:-167.532,0,-74.3504	0/0:20:20:786:0:0:0,-5.44737,-71.0546	0/0:24:24:950:0:0:0,-6.53099,-85.7975	0/0:37:37:1426:0:0:0,-10.0427,-128.575	0/0:25:25:1006:0:0:0,-6.80229,-90.8336	0/0:26:26:1034:0:0:0,-7.07294,-93.3519	0/0:34:34:1329:0:0:0,-9.23776,-119.863	0/1:38:21:804:17:677:-50.7226,0,-62.1682	0/0:40:39:1498:1:41:0,-7.16571,-131.354	0/0:53:53:2054:0:0:0,-14.382,-185.046	0/1:32:20:774:12:478:-34.4215,0,-61.13	0/1:45:23:900:22:875:-66.636,0,-68.891	0/0:100:99:3941:1:28:0,-24.5919,-352.096	0/1:70:33:1297:37:1474:-113.726,0,-97.7926	0/1:210:89:3543:121:4727:-368.182,0,-261.797	0/1:127:80:3203:47:1872:-134.004,0,-253.743	0/1:24:12:437:12:488:-37.6035,0,-32.938	0/1:25:15:566:10:392:-28.6652,0,-44.3062	0/0:69:69:2737:0:0:0,-18.7168,-246.43	0/1:83:39:1563:44:1715:-131.868,0,-118.257	0/1:96:39:1498:57:2200:-171.983,0,-108.806	0/1:57:29:1140:28:1099:-83.5245,0,-87.2201	0/0:81:81:3181:0:0:0,-21.891,-286.259
Contig_931	222	.	C	T	22607.1	.	AB=0.496473;ABP=3.20942;AC=51;AF=0.225664;AN=226;AO=920;CIGAR=1X;DP=3908;DPB=3908;DPRA=1.32901;EPP=2000.76;EPPR=6484.86;GTI=1;LEN=1;MEANALT=1.01818;MQM=60;MQMR=60;NS=113;NUMALT=1;ODDS=0.749238;PAIRED=0.998913;PAIREDR=0.999665;PAO=0;PQA=0;PQR=0;PRO=0;QA=31547;QR=101302;RO=2985;RPL=0;RPP=2000.76;RPPR=6484.86;RPR=920;RUN=1;SAF=0;SAP=2000.76;SAR=920;SRF=0;SRP=6484.86;SRR=2985;TYPE=snp;technology.Illumina=1	GT:DP:RO:QR:AO:QA:GL	0/0:44:44:1475:0:0:0,-11.9379,-133.026	0/0:56:56:1907:0:0:0,-15.1893,-171.896	0/0:40:40:1331:0:0:0,-10.8573,-120.073	0/0:81:81:2772:0:0:0,-21.9603,-249.717	0/0:17:17:591:0:0:0,-4.63359,-53.515	0/0:44:44:1480:0:0:0,-11.9325,-133.47	0/0:18:18:593:0:0:0,-4.89368,-53.6683	./.:9:1:35:8:280:-23.0327,0,-0.720186	0/0:57:57:1966:0:0:0,-15.4646,-177.211	0/1:20:13:445:7:244:-16.627,0,-34.8102	0/1:64:30:1033:34:1146:-85.9189,0,-75.8183	0/0:32:30:1014:2:42:0,-4.90231,-87.8359	0/0:57:57:1873:0:0:0,-15.3634,-168.731	0/1:74:39:1352:35:1188:-86.9664,0,-101.83	0/0:29:29:987:0:0:0,-7.87855,-89.1289	0/1:66:33:1131:33:1146:-85.3682,0,-84.0179	0/1:46:21:714:25:858:-64.8881,0,-51.9069	0/0:67:67:2221:0:0:0,-17.984,-199.95	0/1:51:29:982:22:748:-53.5995,0,-74.7039	0/0:85:85:2910:0:0:0,-23.0448,-262.134	0/1:74:32:1107:42:1454:-110.934,0,-79.6689	0/1:52:25:847:27:927:-69.467,0,-62.2516	0/0:58:58:1991:0:0:0,-15.7343,-179.458	0/0:35:35:1193:0:0:0,-9.50637,-107.667	0/0:37:37:1283:0:0:0,-10.0491,-115.767	0/0:26:26:893:0:0:0,-7.07026,-80.6806	0/0:58:58:1987:0:0:0,-15.7344,-179.099	0/1:31:20:674:11:383:-26.1557,0,-52.4291	0/0:40:39:1313:1:7:0,-10.2247,-117.902	0/1:47:37:1273:10:316:-15.7411,0,-102.062	0/1:95:51:1764:44:1517:-110.878,0,-133.125	0/1:54:31:1038:23:795:-57.0183,0,-78.9242	0/0:43:43:1447:0:0:0,-11.6404,-130.481	0/1:96:40:1340:56:1935:-148.286,0,-94.6674	0/1:46:21:689:25:864:-65.4653,0,-49.6481	0/0:43:43:1461:0:0:0,-11.672,-131.776	0/1:10:5:169:5:175:-13.1802,0,-12.6352	0/0:19:19:648:0:0:0,-5.17427,-58.6366	0/0:29:29:955:0:0:0,-7.87072,-86.2345	0/1:26:8:264:18:609:-47.9523,0,-16.786	0/0:41:41:1357:0:0:0,-11.1128,-122.394	0/0:24:24:810:0:0:0,-6.5276,-73.2082	0/0:56:56:1893:0:0:0,-15.1062,-170.551	0/1:29:11:374:18:608:-47.0249,0,-25.8968	0/1:40:24:830:16:554:-39.1162,0,-64.0143	0/1:52:32:1084:20:698:-48.9028,0,-83.6158	0/0:40:40:1366:0:0:0,-10.8604,-123.231	0/0:27:26:883:0:0:0,-7.06957,-79.7775	0/1:33:15:521:18:622:-47.1787,0,-38.062	./.:5:1:35:4:139:-11.3986,0,-1.83453	0/0:20:20:671:0:0:0,-5.44148,-60.6968	0/0:13:13:437:0:0:0,-3.54934,-39.6498	0/1:41:18:597:22:742:-56.1653,0,-42.9964	0/0:27:27:920:0:0:0,-7.34036,-83.1065	0/1:51:25:855:26:893:-66.6725,0,-63.2467	0/1:33:15:517:18:628:-47.7198,0,-37.7012	0/0:34:34:1147:0:0:0,-9.23475,-103.525	0/0:52:52:1759:0:0:0,-14.0775,-158.551	0/0:33:33:1093:0:0:0,-8.87679,-98.5723	0/1:74:28:957:46:1602:-124.267,0,-66.1558	0/1:27:15:520:12:412:-29.8763,0,-39.6317	./.:6:6:208:0:0:0,-1.65483,-19.0587	0/1:11:3:105:8:275:-21.981,0,-6.5326	0/0:18:17:580:0:0:0,-4.63293,-52.5195	0/0:10:10:342:0:0:0,-2.73778,-31.1095	./.:8:8:278:0:0:0,-2.19644,-25.3568	./.:6:1:35:5:175:-14.3798,0,-1.55203	0/1:22:16:549:6:209:-12.9099,0,-43.6517	0/1:14:4:138:10:350:-27.9149,0,-8.69218	0/0:27:27:921:0:0:0,-7.34057,-83.1974	0/1:18:8:276:10:347:-26.5054,0,-20.0788	./.:2:2:63:0:0:0,-0.571337,-5.98313	0/1:22:13:381:9:287:-20.1373,0,-28.5503	0/0:15:15:500:0:0:0,-4.09076,-45.3157	0/1:13:6:201:7:239:-18.1353,0,-14.6877	./.:7:7:236:0:0:0,-1.92484,-21.5676	0/1:44:23:789:21:731:-53.9841,0,-59.2148	0/1:38:22:752:16:543:-38.674,0,-57.5312	0/0:35:35:1194:0:0:0,-9.50605,-107.756	0/0:22:22:759:0:0:0,-5.98732,-68.6267	0/0:19:19:619:0:0:0,-5.0871,-55.926	0/1:43:19:649:24:824:-62.648,0,-46.8638	0/1:27:13:449:14:488:-36.7404,0,-33.2181	0/0:136:135:4568:1:35:0,-33.6669,-408.102	0/1:61:43:1447:18:610:-38.4405,0,-113.871	0/1:11:3:105:8:260:-20.6186,0,-6.53645	0/0:28:28:959:0:0:0,-7.61164,-86.6173	0/0:64:64:2204:0:0:0,-17.3594,-198.621	0/0:128:127:4340:1:34:0,-31.6199,-387.709	0/1:110:56:1931:54:1846:-136.421,0,-144.164	0/0:60:60:2016:0:0:0,-16.2382,-181.663	0/1:55:28:944:27:926:-68.5526,0,-70.1759
Contig_1015	235	.	G	A	182396	.	AB=0.504879;ABP=3.81554;AC=179;AF=0.771552;AN=232;AO=6548;CIGAR=1X;DP=8490;DPB=8490;DPRA=0;EPP=14221.8;EPPR=4209.15;GTI=0;LEN=1;MEANALT=1.0431;MQM=60;MQMR=60;NS=116;NUMALT=1;ODDS=3.29949;PAIRED=1;PAIREDR=1;PAO=0;PQA=0;PQR=0;PRO=0;QA=215325;QR=64696;RO=1937;RPL=0;RPP=14221.8;RPPR=4209.15;RPR=6548;RUN=1;SAF=0;SAP=14221.8;SAR=6548;SRF=0;SRP=4209.15;SRR=1937;TYPE=snp;technology.Illumina=1	GT:DP:RO:QR:AO:QA:GL	1/1:90:0:0:90:2998:-269.949,-24.3014,0	0/1:64:27:911:37:1229:-93.4034,0,-64.7445	0/1:54:31:1042:23:733:-51.4342,0,-79.2923	0/1:140:68:2273:72:2334:-172.331,0,-166.841	0/1:27:6:198:21:716:-57.3389,0,-10.5463	1/1:89:0:0:89:2938:-264.546,-24.0254,0	0/1:21:11:369:10:307:-22.0522,0,-27.6609	1/1:34:1:30:33:1084:-95.1207,-6.51497,0	1/1:147:1:14:146:4859:-436.195,-38.5409,0	0/1:34:17:577:17:542:-39.6854,0,-42.9307	0/1:169:91:3000:78:2492:-178.681,0,-224.489	1/1:49:0:0:49:1627:-146.699,-13.2903,0	0/1:135:54:1843:81:2625:-199.774,0,-129.386	0/1:129:63:2134:66:2133:-157.108,0,-157.29	1/1:30:0:0:30:981:-88.4916,-8.0621,0	0/1:104:54:1764:50:1649:-120.446,0,-130.692	1/1:75:0:0:75:2491:-224.343,-20.2459,0	1/1:192:0:0:192:6271:-564.194,-51.7108,0	0/1:183:79:2555:103:3270:-245.205,0,-180.858	0/1:182:94:3094:88:2878:-209.797,0,-229.4	0/1:117:58:1917:59:1941:-143.089,0,-140.933	1/1:233:0:0:232:7527:-677.222,-62.5642,0	1/1:137:0:0:136:4430:-398.832,-36.8104,0	0/1:132:66:2207:66:2200:-162.329,0,-162.96	1/1:58:0:0:58:1953:-176.03,-15.7285,0	1/1:72:0:0:72:2388:-215.154,-19.5094,0	1/1:100:0:0:100:3345:-301.254,-27.0933,0	0/1:86:48:1610:37:1212:-86.1407,0,-122.076	1/1:91:0:0:91:2990:-269.233,-24.573,0	1/1:175:0:0:175:5840:-525.679,-47.3631,0	0/1:153:75:2545:78:2582:-191.006,0,-187.759	1/1:107:0:0:106:3473:-312.59,-28.5418,0	1/1:56:0:0:56:1794:-161.627,-15.0962,0	1/1:139:1:6:138:4512:-405.716,-37.0147,0	1/1:69:0:0:69:2289:-206.259,-18.7067,0	0/1:79:38:1301:41:1343:-99.5759,0,-95.7914	1/1:24:0:0:24:772:-69.7697,-6.52132,0	0/1:20:9:317:11:347:-25.9455,0,-23.3171	1/1:42:0:0:42:1386:-125.015,-11.3944,0	1/1:61:0:0:61:2034:-183.315,-16.5393,0	1/1:59:0:0:59:1935:-174.4,-15.9916,0	1/1:31:0:0:31:1042:-94.0786,-8.42222,0	0/1:52:30:970:22:708:-49.7409,0,-73.3967	0/1:42:24:813:18:582:-41.099,0,-62.0184	0/1:29:14:456:15:471:-34.6871,0,-33.3095	0/1:68:41:1395:27:870:-59.956,0,-107.283	0/1:40:20:637:20:664:-49.1595,0,-46.6077	1/1:42:0:0:42:1353:-121.956,-11.3098,0	0/1:39:22:737:17:566:-40.482,0,-55.9033	1/1:10:0:0:10:333:-30.2909,-2.73704,0	1/1:113:0:0:113:3747:-337.411,-30.6049,0	0/1:34:20:668:14:455:-31.8392,0,-51.061	1/1:84:0:0:84:2775:-249.973,-22.7602,0	1/1:44:3:94:41:1343:-112.562,-3.37538,0	1/1:128:0:0:128:4164:-374.715,-34.4593,0	1/1:69:0:0:69:2312:-208.324,-18.7035,0	0/1:63:24:822:39:1312:-101.154,0,-56.9936	0/1:52:20:660:32:1061:-81.5522,0,-45.3969	1/1:71:0:0:71:2310:-208.091,-19.1986,0	1/1:71:0:0:71:2401:-216.343,-19.2531,0	1/1:87:0:0:87:2864:-257.897,-23.4916,0	1/1:48:0:0:48:1619:-145.982,-13.019,0	1/1:66:0:0:66:2200:-198.257,-17.897,0	0/1:80:41:1348:39:1301:-95.6338,0,-99.752	0/1:43:26:867:17:562:-39.0362,0,-66.5278	0/1:68:30:968:38:1270:-96.019,0,-68.7892	0/1:36:13:423:23:721:-55.2941,0,-28.4095	1/1:90:0:0:90:2930:-263.738,-24.2103,0	1/1:59:0:0:59:1929:-173.778,-15.9104,0	0/1:215:103:3451:112:3733:-277.892,0,-252.392	1/1:39:0:0:39:1296:-116.925,-10.5862,0	1/1:17:0:0:17:537:-48.6225,-4.62607,0	1/1:75:0:0:75:2482:-223.621,-20.33,0	1/1:33:0:0:33:1120:-101.095,-8.96194,0	0/1:56:27:893:29:948:-70.275,0,-65.3093	0/1:45:26:864:19:610:-42.8048,0,-65.7172	0/1:87:51:1710:36:1181:-82.8044,0,-130.456	1/1:61:1:33:60:1965:-174.093,-13.5336,0	1/1:151:0:0:151:5040:-453.665,-40.8194,0	0/1:45:13:441:32:1052:-82.6642,0,-27.5681	1/1:87:1:28:86:2840:-253.208,-20.9653,0	1/1:134:0:0:134:4282:-385.208,-35.9612,0	0/1:102:50:1673:52:1732:-128.347,0,-123.032	0/1:279:148:4993:131:4331:-314.236,0,-373.926	1/1:195:0:0:195:6452:-580.676,-52.7128,0	0/1:41:24:805:17:528:-36.5005,0,-61.5826	0/1:42:28:949:14:468:-30.8138,0,-74.2007	1/1:100:1:35:99:3224:-287.085,-23.8183,0	1/1:130:1:30:129:4280:-382.664,-32.5097,0	1/1:133:0:0:133:4359:-392.27,-35.8227,0	1/1:78:0:0:78:2617:-235.761,-21.1369,0	0/1:205:90:3076:115:3768:-283.643,0,-221.558
Contig_1015	267	.	C	T	55109.1	.	AB=0.496893;ABP=3.34765;AC=53;AF=0.228448;AN=232;AO=2007;CIGAR=1X;DP=8747;DPB=8747;DPRA=1.00463;EPP=4361.16;EPPR=14627.9;GTI=0;LEN=1;MEANALT=1.05085;MQM=60;MQMR=60;NS=116;NUMALT=1;ODDS=3.29968;PAIRED=1;PAIREDR=1;PAO=0;PQA=0;PQR=0;PRO=0;QA=74441;QR=250075;RO=6735;RPL=0;RPP=4361.16;RPPR=14627.9;RPR=2007;RUN=1;SAF=0;SAP=4361.16;SAR=2007;SRF=0;SRP=14627.9;SRR=6735;TYPE=snp;technology.Illumina=1	GT:DP:RO:QR:AO:QA:GL	0/0:93:93:3533:0:0:0,-25.2109,-318.054	0/1:64:37:1417:27:989:-71.7238,0,-110.338	0/1:58:24:813:34:1257:-97.6067,0,-57.534	0/1:142:73:2720:69:2625:-197.828,0,-206.3	0/1:27:21:826:6:225:-12.9747,0,-67.2268	0/0:91:91:3397:0:0:0,-24.6693,-305.838	0/1:22:10:365:12:444:-34.1395,0,-27.0033	0/0:34:33:1219:1:33:0,-6.25861,-107.004	0/0:151:151:5634:0:0:0,-40.9097,-506.983	0/1:37:18:630:19:707:-53.7554,0,-46.7755	0/1:177:83:2975:94:3527:-269.53,0,-219.732	0/0:51:51:1884:0:0:0,-13.8123,-169.752	0/1:136:82:3053:54:2073:-149.721,0,-237.893	0/1:131:67:2408:64:2306:-172.152,0,-181.318	0/0:31:31:1182:0:0:0,-8.42435,-106.66	0/1:107:52:1995:55:2044:-154.979,0,-150.63	0/0:77:77:2870:0:0:0,-20.8568,-258.429	0/0:200:200:7375:0:0:0,-53.9645,-663.302	0/1:185:105:3837:80:2965:-216.84,0,-295.184	0/1:192:92:3507:100:3592:-271.264,0,-263.663	0/1:120:60:2222:60:2196:-165.146,0,-167.47	0/0:237:237:8856:0:0:0,-64.0968,-796.626	0/0:140:140:5207:0:0:0,-37.8419,-468.492	0/1:137:66:2504:70:2586:-195.887,0,-188.486	0/0:60:59:2231:1:39:0,-12.7639,-197.467	0/0:76:76:2781:0:0:0,-20.5206,-250.36	0/0:102:101:3783:1:27:0,-25.1313,-338.014	0/1:87:39:1419:48:1807:-139.192,0,-104.237	0/0:92:92:3436:0:0:0,-24.9412,-309.344	0/0:177:177:6669:0:0:0,-47.9356,-600.026	0/1:158:80:2981:78:2982:-225.54,0,-225.417	0/0:109:109:4020:0:0:0,-29.4821,-361.794	0/0:60:60:2136:0:0:0,-16.2604,-192.428	0/0:140:140:5135:0:0:0,-37.8846,-462.073	0/0:69:69:2587:0:0:0,-18.6892,-232.968	0/1:80:41:1491:39:1490:-112.562,0,-112.567	0/0:24:24:915:0:0:0,-6.52994,-82.6565	0/1:20:11:418:9:350:-26.199,0,-32.3438	0/0:42:42:1558:0:0:0,-11.3774,-140.441	0/0:62:62:2346:0:0:0,-16.8004,-211.301	0/0:61:61:2271:0:0:0,-16.5243,-204.56	0/0:31:31:1204:0:0:0,-8.42705,-108.646	0/1:54:22:824:32:1165:-90.3332,0,-59.5987	0/1:45:19:692:26:957:-74.067,0,-50.1634	0/1:30:15:550:15:554:-41.8497,0,-41.4901	0/1:72:28:1046:44:1587:-123.404,0,-74.7176	0/1:41:20:755:21:762:-57.5732,0,-57.0044	0/0:43:43:1618:0:0:0,-11.6743,-145.872	0/1:41:18:685:23:845:-65.0546,0,-50.6968	0/0:11:11:430:0:0:0,-3.00975,-39.0544	0/0:116:116:4328:0:0:0,-31.3317,-389.437	0/1:36:15:559:21:763:-59.0452,0,-40.6471	0/0:85:85:3100:0:0:0,-22.8692,-278.946	0/0:45:42:1537:3:113:0,-2.00464,-128.347	0/0:129:129:4795:0:0:0,-34.8667,-431.449	0/0:73:73:2724:0:0:0,-19.7957,-245.317	0/1:64:39:1475:25:937:-67.0399,0,-115.503	0/1:52:32:1183:20:745:-53.0243,0,-92.497	0/0:74:74:2779:0:0:0,-20.0639,-250.251	0/0:73:73:2796:0:0:0,-19.7867,-251.771	0/0:93:93:3453:0:0:0,-25.1218,-310.776	0/0:50:50:1912:0:0:0,-13.572,-172.305	0/0:67:67:2512:0:0:0,-18.1234,-226.197	0/1:82:40:1478:42:1611:-122.818,0,-110.854	0/1:47:18:644:29:1073:-83.9609,0,-45.3136	0/1:71:40:1488:31:1078:-77.8615,0,-114.892	0/1:36:23:823:13:472:-32.8023,0,-64.4654	0/0:94:94:3490:0:0:0,-25.4568,-314.173	0/0:61:61:2281:0:0:0,-16.5458,-205.477	0/1:226:118:4362:108:4036:-301.896,0,-331.214	0/0:40:40:1485:0:0:0,-10.7764,-133.82	0/0:18:18:637:0:0:0,-4.89434,-57.6334	0/0:77:77:2874:0:0:0,-20.7951,-258.716	0/0:35:35:1300:0:0:0,-9.48303,-117.241	0/1:56:29:1109:27:1008:-75.634,0,-84.7185	0/1:46:19:687:27:990:-76.757,0,-49.4546	0/1:89:36:1371:53:1976:-153.771,0,-99.3112	0/0:64:63:2328:1:35:0,-14.2045,-206.553	0/0:154:154:5697:0:0:0,-41.47,-512.382	0/1:45:32:1214:13:489:-31.8634,0,-97.2161	0/0:92:92:3423:0:0:0,-24.9382,-308.17	0/0:138:138:5020:0:0:0,-37.19,-451.569	0/1:108:55:1958:53:1900:-141.854,0,-147.086	0/1:292:137:5062:155:5719:-435.533,0,-376.451	0/0:200:200:7463:0:0:0,-54.1566,-671.441	0/1:43:17:637:26:953:-74.2441,0,-45.7581	0/1:43:16:590:27:1032:-81.3659,0,-41.5138	0/0:104:104:3801:0:0:0,-28.0755,-342.049	0/0:131:130:4822:1:37:0,-32.1216,-430.59	0/0:138:138:5083:0:0:0,-37.255,-457.286	0/0:83:83:3126:0:0:0,-22.505,-281.475	0/1:212:118:4326:93:3485:-256.578,0,-332.165
Contig_1062	255	.	G	A	98675.5	.	AB=0.495832;ABP=3.39046;AC=169;AF=0.741228;AN=228;AO=3513;CIGAR=1X;DP=4791;DPB=4791;DPRA=0;EPP=7631.39;EPPR=2756.44;GTI=0;LEN=1;MEANALT=1.08772;MQM=60;MQMR=60;NS=114;NUMALT=1;ODDS=2.04997;PAIRED=1;PAIREDR=1;PAO=0;PQA=0;PQR=0;PRO=0;QA=118014;QR=45354;RO=1268;RPL=0;RPP=7631.39;RPPR=2756.44;RPR=3513;RUN=1;SAF=0;SAP=7631.39;SAR=3513;SRF=0;SRP=2756.44;SRR=1268;TYPE=snp;technology.Illumina=1	GT:DP:RO:QR:AO:QA:GL	0/1:48:21:726:25:808:-60.3831,0,-52.9927	1/1:68:1:28:67:2259:-201.015,-15.9062,0	0/1:37:21:759:16:494:-34.5268,0,-58.4652	1/1:98:1:6:97:3364:-302.454,-25.9588,0	1/1:23:0:0:23:783:-70.7781,-6.25661,0	0/1:78:54:1969:24:797:-50.647,0,-156.238	0/1:10:4:141:6:180:-13.6348,0,-10.2003	0/1:14:4:125:9:307:-24.3185,0,-7.79015	1/1:124:0:0:124:4052:-364.495,-33.2561,0	0/1:20:11:398:9:291:-20.8768,0,-30.5679	0/1:140:67:2391:72:2475:-185.16,0,-177.575	1/1:32:0:0:32:1106:-99.8301,-8.68974,0	1/1:100:0:0:100:3411:-307.063,-26.9853,0	0/1:71:23:797:48:1641:-128.611,0,-52.5555	1/1:19:0:0:19:675:-61.0711,-5.17434,0	1/1:55:0:0:55:1894:-170.703,-14.9089,0	1/1:77:0:0:77:2642:-238.005,-20.8714,0	0/1:130:74:2573:56:1808:-127.701,0,-196.576	1/1:103:0:0:103:3423:-308.135,-27.8007,0	0/1:137:74:2693:63:2123:-154.01,0,-205.307	1/1:72:0:0:72:2445:-220.134,-19.376,0	1/1:159:0:0:158:5264:-473.735,-42.6727,0	1/1:99:0:0:99:3321:-298.993,-26.7423,0	1/1:98:0:0:98:3251:-292.638,-26.4084,0	0/1:51:28:998:23:781:-56.6021,0,-76.1252	0/1:60:32:1172:28:936:-68.0731,0,-89.4814	1/1:76:0:0:76:2536:-228.2,-20.3438,0	0/1:65:29:982:36:1242:-94.4025,0,-70.8841	1/1:54:0:0:54:1814:-163.491,-14.6256,0	1/1:122:0:0:122:4142:-372.796,-32.922,0	0/1:85:42:1488:43:1455:-108.022,0,-111.087	0/1:52:22:792:30:1023:-78.1156,0,-57.2806	1/1:25:0:0:25:847:-76.5312,-6.79739,0	1/1:74:0:0:74:2544:-229.111,-19.9969,0	1/1:37:0:0:37:1239:-111.755,-10.0119,0	0/1:51:25:895:26:885:-65.9476,0,-66.842	1/1:15:0:0:15:473:-42.7526,-3.9766,0	./.:8:5:175:3:106:-7.4717,0,-13.7634	1/1:17:0:0:17:545:-49.334,-4.61843,0	0/1:37:15:547:22:746:-57.261,0,-39.3013	0/1:27:9:323:18:634:-49.9252,0,-21.8312	./.:7:4:148:3:107:-7.85213,0,-11.5971	0/1:27:13:461:14:478:-35.8337,0,-34.3276	1/1:23:0:0:23:780:-70.5074,-6.2565,0	0/1:31:18:641:12:420:-29.7675,0,-49.7187	1/1:32:0:0:32:1064:-96.0096,-8.65678,0	0/1:35:16:573:19:555:-40.5808,0,-42.3777	1/1:26:0:0:26:864:-77.9317,-6.95073,0	0/1:26:18:626:8:283:-18.527,0,-49.4776	./.:9:8:281:1:33:-0.539605,0,-23.1206	1/1:70:0:0:70:2433:-219.173,-18.9516,0	./.:5:0:0:5:160:-14.7144,-1.38309,0	0/1:36:22:812:14:449:-30.7374,0,-63.5156	0/1:27:15:545:12:413:-29.9633,0,-41.8826	1/1:59:0:0:58:1950:-175.743,-15.7227,0	0/1:26:13:480:13:451:-33.6725,0,-36.2874	1/1:22:0:0:22:723:-65.3652,-5.98041,0	0/1:31:21:760:10:346:-22.8118,0,-60.181	0/1:25:11:377:14:451:-33.9878,0,-27.2662	0/1:42:17:604:25:812:-61.8416,0,-43.1059	1/1:63:0:0:63:2076:-187.032,-17.0367,0	0/1:20:9:324:11:357:-26.8501,0,-23.8614	0/1:33:12:439:21:700:-54.2154,0,-30.6614	0/1:50:29:1062:21:738:-52.9648,0,-82.1644	0/1:28:15:539:13:408:-29.2391,0,-41.0699	1/1:21:0:0:21:697:-63.0316,-5.71276,0	1/1:24:0:0:24:803:-72.5375,-6.49559,0	0/1:65:33:1176:32:1089:-80.5044,0,-88.3308	0/1:40:16:562:24:785:-59.9523,0,-39.8716	0/1:95:42:1490:53:1776:-134.308,0,-108.452	./.:9:0:0:8:275:-25.0811,-2.19588,0	./.:7:0:0:7:238:-21.7494,-1.92503,0	0/1:40:17:629:22:757:-57.6996,0,-46.1482	0/1:11:4:121:7:247:-19.4492,0,-7.98622	1/1:29:0:0:29:980:-88.4872,-7.87381,0	1/1:19:0:0:19:609:-55.0671,-5.13562,0	0/1:41:21:758:20:703:-52.2779,0,-57.2319	0/1:25:17:617:8:282:-18.6779,0,-48.9449	1/1:46:0:0:46:1501:-135.352,-12.4738,0	0/1:28:13:481:15:472:-35.0204,0,-35.8399	0/1:27:17:609:10:329:-22.379,0,-47.6639	0/1:43:21:747:22:714:-52.7251,0,-55.7045	1/1:63:0:0:63:2106:-189.632,-16.9345,0	0/1:145:75:2701:70:2360:-173.172,0,-203.885	0/1:59:34:1239:25:828:-58.6198,0,-95.6538	1/1:14:0:0:14:495:-44.8808,-3.82124,0	1/1:14:1:37:13:437:-36.2689,-0.465255,0	0/1:50:17:624:33:1116:-87.048,0,-42.6977	0/1:51:26:925:25:862:-63.8703,0,-69.5518	0/1:52:30:1069:22:689:-48.0083,0,-82.4778	1/1:48:0:0:47:1555:-140.172,-12.711,0	0/1:60:24:881:36:1162:-88.4463,0,-63.2658
Contig_1096	31	.	C	T	43831.8	.	AB=0.48365;ABP=10.8209;AC=53;AF=0.228448;AN=232;AO=1633;CIGAR=1X;DP=7221;DPB=7221;DPRA=1.08936;EPP=3479.88;EPPR=11893;GTI=0;LEN=1;MEANALT=1.01695;MQM=60;MQMR=60;NS=116;NUMALT=1;ODDS=3.12399;PAIRED=0.999388;PAIREDR=0.999104;PAO=0;PQA=0;PQR=0;PRO=0;QA=59874;QR=221867;RO=5583;RPL=8;RPP=3479.88;RPPR=11893;RPR=1625;RUN=1;SAF=1633;SAP=3549.02;SAR=0;SRF=5583;SRP=12126.3;SRR=0;TYPE=snp;technology.Illumina=1	GT:DP:RO:QR:AO:QA:GL	0/0:59:59:2357:0:0:0,-16.0122,-212.283	0/1:54:28:1103:26:965:-72.3589,0,-84.6949	0/0:57:57:2241:0:0:0,-15.465,-201.849	0/0:127:127:5033:0:0:0,-34.378,-452.789	0/1:40:21:821:19:703:-52.5371,0,-63.1501	0/0:87:87:3475:0:0:0,-23.5965,-312.781	0/0:19:19:736:0:0:0,-5.17594,-66.5557	0/0:33:33:1260:0:0:0,-8.91475,-113.598	0/0:135:134:5345:1:36:0,-33.3564,-477.631	0/1:37:14:562:23:856:-67.164,0,-40.6214	0/1:159:80:3164:79:2976:-224.711,0,-241.583	0/0:73:73:2915:0:0:0,-19.8041,-262.438	0/1:84:38:1469:46:1691:-129.533,0,-109.493	0/1:102:61:2439:41:1480:-105.589,0,-191.846	0/0:27:27:1076:0:0:0,-7.3439,-97.1275	0/0:82:82:3249:0:0:0,-22.1899,-292.413	0/0:87:86:3447:0:0:0,-23.3262,-310.266	0/0:150:149:5900:0:0:0,-40.3487,-530.733	0/1:180:87:3440:93:3310:-249.08,0,-260.745	0/1:188:92:3651:96:3541:-267.692,0,-277.49	0/0:121:121:4858:0:0:0,-32.8071,-437.097	0/1:178:92:3609:86:3133:-233.75,0,-276.456	0/0:100:100:3936:0:0:0,-27.0764,-354.19	0/1:127:67:2669:60:2240:-167.187,0,-205.72	0/1:83:45:1817:37:1377:-101.758,0,-141.318	0/0:61:61:2433:0:0:0,-16.5537,-219.115	0/1:90:30:1188:60:2238:-177.105,0,-82.5281	0/0:96:95:3743:1:30:0,-23.3265,-334.174	0/1:65:29:1149:36:1304:-99.8358,0,-85.8503	0/1:126:73:2908:53:2006:-146.397,0,-227.481	0/0:91:90:3586:1:38:0,-21.2586,-319.343	0/0:113:113:4516:0:0:0,-30.6386,-406.361	0/0:63:63:2505:0:0:0,-17.0939,-225.578	0/1:143:52:2060:91:3347:-262.491,0,-146.615	0/1:80:53:2112:27:970:-65.6594,0,-168.432	0/1:71:34:1347:37:1281:-96.1329,0,-102.128	0/0:32:32:1258:0:0:0,-8.69054,-113.475	0/1:22:11:444:11:397:-29.8975,0,-34.1248	0/1:43:20:790:23:837:-63.7916,0,-59.5295	0/0:64:63:2522:1:34:0,-14.3025,-224.048	0/1:71:38:1533:33:1182:-87.2068,0,-118.771	./.:6:6:242:0:0:0,-1.65543,-22.1565	0/1:55:32:1251:23:799:-57.0921,0,-97.825	0/1:51:22:858:29:1095:-84.8408,0,-63.4565	0/0:28:28:1122:0:0:0,-7.61481,-101.261	0/0:64:64:2577:0:0:0,-17.3623,-232.037	0/1:46:22:893:24:904:-69.0006,0,-67.9732	0/1:46:24:966:22:831:-62.4217,0,-74.555	0/1:35:19:755:16:582:-43.0003,0,-58.5809	./.:9:3:122:6:218:-17.3813,0,-8.6339	0/1:45:28:1088:17:626:-44.2527,0,-85.8341	0/1:23:12:461:11:414:-31.1554,0,-35.3826	0/1:68:38:1508:30:1063:-77.3164,0,-117.342	0/1:48:21:849:27:996:-76.7454,0,-63.4683	0/0:115:115:4539:0:0:0,-31.1236,-408.37	0/0:65:65:2604:0:0:0,-17.6374,-234.482	0/0:39:39:1530:0:0:0,-10.5916,-137.934	0/0:40:40:1607:0:0:0,-10.8655,-144.857	0/0:42:42:1700:0:0:0,-11.4075,-153.215	0/1:81:46:1845:35:1333:-98.0677,0,-144.105	0/0:81:81:3213:0:0:0,-21.9301,-289.187	0/1:28:22:879:6:228:-12.9706,0,-71.7163	0/0:49:49:1920:0:0:0,-13.2501,-172.936	0/0:79:79:3112:0:0:0,-21.4207,-280.144	0/1:32:19:761:13:469:-33.629,0,-59.9496	0/0:54:53:2133:1:39:0,-11.144,-188.623	0/0:28:28:1110:0:0:0,-7.61358,-100.174	0/0:100:100:3991:0:0:0,-27.1107,-359.153	0/1:41:25:1000:16:580:-41.1685,0,-79.0056	0/0:153:151:5980:0:0:0,-40.9266,-537.966	0/1:19:6:244:13:477:-37.9762,0,-16.8843	0/1:19:8:321:11:409:-31.8199,0,-23.8493	0/1:45:25:1000:20:758:-56.1138,0,-77.8971	0/0:23:23:919:0:0:0,-6.26042,-83.0142	0/0:50:50:2013:0:0:0,-13.5744,-181.35	0/0:26:26:1040:0:0:0,-7.07295,-93.8875	0/1:56:26:1033:30:1113:-85.0975,0,-77.848	0/0:58:58:2304:0:0:0,-15.7401,-207.515	0/1:59:37:1473:22:822:-58.0517,0,-116.653	0/1:36:21:837:15:565:-41.1848,0,-65.6961	0/1:42:21:835:21:775:-58.4738,0,-63.8567	0/1:110:61:2463:49:1730:-125.923,0,-191.816	0/0:83:83:3316:0:0:0,-22.5132,-298.491	0/0:365:365:14560:0:0:0,-98.8516,-1309.19	0/0:160:160:6357:0:0:0,-43.3676,-571.853	0/0:30:30:1192:0:0:0,-8.15651,-107.557	0/0:28:28:1131:0:0:0,-7.61502,-102.069	0/1:86:42:1648:44:1520:-113.562,0,-125.135	0/1:115:51:2013:64:2340:-179.482,0,-149.965	0/0:155:155:6155:0:0:0,-42.004,-553.688	0/0:72:72:2904:0:0:0,-19.534,-261.443	0/1:81:46:1807:35:1310:-96.0052,0,-140.703
Contig_1096	47	.	T	A	165101	.	AC=176;AF=0.758621;LEN=1;TYPE=snp	GT	1|1	0|1	1|1	0|1	1|1	0|1	0|1	1|1	1|1	1|1	1|1	1|1	1|1	1|1	0|1	0|1	1|1	0|1	1|1	0|1	1|1	0|1	0|1	0|1	1|1	1|1	1|1	1|1	0|1	1|1	0|1	1|1	0|1	0|1	1|1	0|1	1|1	0|1	1|1	1|1	1|1	.|.	0|1	1|1	1|1	0|1	1|1	0|1	1|1	.|.	0|1	0|1	1|1	0|1	1|1	0|1	0|1	1|1	0|1	1|1	1|1	1|1	1|1	1|1	1|1	0|1	0|1	1|1	1|1	1|1	0|1	0|1	1|1	1|1	1|1	0|1	1|1	1|1	0|1	0|1	0|1	1|1	1|1	0|1	0|1	1|1	0|1	0|1	1|1	0|1	0|1	1|1
Contig_1096	48	.	C	G	165101	.	AC=176;AF=0.758621;LEN=1;TYPE=snp	GT	1|1	0|1	1|1	0|1	1|1	0|1	0|1	1|1	1|1	1|1	1|1	1|1	1|1	1|1	0|1	0|1	1|1	0|1	1|1	0|1	1|1	0|1	0|1	0|1	1|1	1|1	1|1	1|1	0|1	1|1	0|1	1|1	0|1	0|1	1|1	0|1	1|1	0|1	1|1	1|1	1|1	.|.	0|1	1|1	1|1	0|1	1|1	0|1	1|1	.|.	0|1	0|1	1|1	0|1	1|1	0|1	0|1	1|1	0|1	1|1	1|1	1|1	1|1	1|1	1|1	0|1	0|1	1|1	1|1	1|1	0|1	0|1	1|1	1|1	1|1	0|1	1|1	1|1	0|1	0|1	0|1	1|1	1|1	0|1	0|1	1|1	0|1	0|1	1|1	0|1	0|1	1|1
Contig_1096	228	.	G	C	45582	.	AB=0.502796;ABP=3.26533;AC=58;AF=0.252174;AN=230;AO=1888;CIGAR=1X;DP=6996;DPB=6996;DPRA=1.13862;EPP=4102.75;EPPR=11088.4;GTI=1;LEN=1;MEANALT=1.03448;MQM=60;MQMR=60;NS=115;NUMALT=1;ODDS=3.28979;PAIRED=0.99947;PAIREDR=1;PAO=0;PQA=0;PQR=0;PRO=0;QA=62802;QR=171797;RO=5105;RPL=0;RPP=4102.75;RPPR=11088.4;RPR=1888;RUN=1;SAF=0;SAP=4102.75;SAR=1888;SRF=0;SRP=11088.4;SRR=5105;TYPE=snp;technology.Illumina=1	GT:DP:RO:QR:AO:QA:GL	0/1:56:20:667:36:1177:-90.9099,0,-44.9524	0/0:54:54:1826:0:0:0,-14.643,-164.602	0/1:53:30:1013:23:741:-52.4261,0,-76.953	0/1:121:67:2249:54:1809:-130.107,0,-169.73	0/0:40:40:1332:0:0:0,-10.8274,-120.133	0/1:85:45:1552:40:1298:-93.8846,0,-116.776	0/1:16:5:164:11:355:-27.7997,0,-10.4963	0/1:32:14:473:18:588:-44.3928,0,-34.1181	0/1:130:68:2331:62:2078:-151.875,0,-174.768	0/0:35:35:1187:0:0:0,-9.50099,-107.119	0/0:156:156:5212:0:0:0,-42.2332,-469.193	0/1:72:35:1177:37:1234:-91.6652,0,-86.5534	0/0:83:83:2777:0:0:0,-22.4932,-250.157	0/0:100:100:3333:0:0:0,-26.9811,-300.058	0/1:27:13:455:14:447:-33.041,0,-33.7621	0/1:80:34:1174:46:1516:-114.887,0,-84.0773	0/1:84:46:1566:38:1245:-89.3825,0,-118.331	0/1:147:68:2284:79:2643:-198.126,0,-165.83	0/0:174:174:5856:0:0:0,-47.1295,-527.153	0/0:184:184:6166:0:0:0,-49.7967,-554.998	0/1:116:61:2066:55:1842:-134.436,0,-154.617	0/0:173:173:5756:0:0:0,-46.599,-517.894	0/1:95:47:1584:48:1565:-115.213,0,-117.035	0/0:124:124:4209:0:0:0,-33.5813,-378.969	0/0:82:82:2783:0:0:0,-22.2248,-250.699	0/1:60:37:1235:23:772:-53.3115,0,-95.0373	0/0:90:90:3005:0:0:0,-24.361,-270.639	0/1:93:44:1457:49:1647:-123.161,0,-106.028	0/0:63:63:2145:0:0:0,-17.0876,-193.312	0/0:123:123:4139:0:0:0,-33.186,-372.547	0/1:85:36:1223:49:1637:-124.421,0,-87.1304	0/1:107:56:1874:51:1737:-127.542,0,-139.766	0/1:62:30:1031:32:1060:-78.717,0,-76.1047	0/0:142:142:4836:0:0:0,-38.4671,-435.389	0/0:76:76:2558:0:0:0,-20.492,-230.347	0/0:69:69:2313:0:0:0,-18.7072,-208.418	0/1:30:17:536:13:445:-32.0389,0,-40.2484	0/0:21:21:696:0:0:0,-5.7126,-62.9438	0/0:41:41:1401:0:0:0,-11.1306,-126.378	0/1:60:35:1170:25:827:-58.2694,0,-89.1858	0/0:69:69:2355:0:0:0,-18.7116,-212.203	./.:6:1:35:5:173:-14.1969,0,-1.5521	0/0:53:53:1704:0:0:0,-14.3079,-153.551	0/0:51:51:1694:0:0:0,-13.8028,-152.695	0/1:28:12:415:16:514:-38.8174,0,-29.8726	0/1:63:26:897:37:1258:-96.2846,0,-63.752	0/0:44:44:1511:0:0:0,-11.9442,-136.278	0/0:46:46:1535:0:0:0,-12.4501,-138.392	0/0:34:34:1136:0:0:0,-9.23294,-102.531	./.:9:9:303:0:0:0,-2.46654,-27.5953	0/0:44:44:1480:0:0:0,-11.941,-133.482	0/0:22:22:751:0:0:0,-5.98682,-67.9038	0/0:65:65:2187:0:0:0,-17.6265,-197.087	0/0:48:48:1615:0:0:0,-13.0227,-145.624	0/1:110:50:1675:60:1971:-147.691,0,-121.041	0/1:62:28:957:34:1134:-85.3868,0,-69.4338	0/1:36:21:700:15:498:-35.1704,0,-53.3935	0/1:39:17:556:22:744:-56.647,0,-39.5732	0/1:42:22:759:20:676:-49.5747,0,-57.06	0/0:80:79:2648:0:0:0,-21.3042,-238.443	0/1:78:37:1249:41:1337:-99.3105,0,-91.527	0/0:27:27:915:0:0:0,-7.33946,-82.6539	0/1:48:26:864:22:733:-53.0784,0,-64.8844	0/1:76:32:1018:44:1478:-112.717,0,-71.1111	0/0:30:30:1017:0:0:0,-8.15212,-91.8313	0/1:54:25:831:29:977:-73.4243,0,-60.3762	0/1:24:8:278:16:556:-43.7213,0,-18.5961	0/1:99:48:1595:51:1667:-123.318,0,-116.916	0/0:39:39:1264:0:0:0,-10.4716,-113.922	0/1:149:81:2714:67:2208:-158.699,0,-204.283	0/0:19:19:658:0:0:0,-5.175,-59.5411	0/0:16:16:551:0:0:0,-4.36252,-49.9137	0/0:45:45:1516:0:0:0,-12.2127,-136.722	0/1:22:14:461:8:252:-16.8018,0,-35.7124	0/1:50:20:681:30:990:-75.6962,0,-47.8384	0/1:26:15:503:11:374:-26.7213,0,-38.3759	0/0:54:54:1841:0:0:0,-14.6458,-165.957	0/1:56:26:882:30:996:-74.5926,0,-64.316	0/0:57:57:1900:0:0:0,-15.4542,-171.257	0/0:36:36:1225:0:0:0,-9.77704,-110.545	0/0:40:40:1345:0:0:0,-10.8578,-121.336	0/0:106:106:3559:0:0:0,-28.6939,-320.481	0/1:82:40:1329:42:1417:-105.454,0,-97.4945	0/1:353:172:5857:181:6038:-447.778,0,-431.595	0/1:153:88:3017:65:2188:-155.532,0,-230.159	0/1:28:9:307:19:631:-49.3816,0,-20.1198	0/1:28:18:614:10:335:-22.6465,0,-47.8463	0/0:83:83:2752:0:0:0,-22.4897,-247.903	0/0:111:111:3741:0:0:0,-30.0777,-336.886	0/1:146:76:2569:70:2322:-169.498,0,-191.959	0/0:73:73:2473:0:0:0,-19.7885,-222.811	0/1:79:34:1170:44:1493:-113.358,0,-84.2573
Contig_1096	240	.	C	T	93484.3	.	AB=0.488488;ABP=7.41006;AC=109;AF=0.469828;AN=232;AO=3234;CIGAR=1X;DP=7077;DPB=7077;DPRA=1.16888;EPP=7025.55;EPPR=8337.12;GTI=0;LEN=1;MEANALT=1.02353;MQM=60;MQMR=60;NS=116;NUMALT=1;ODDS=1.67043;PAIRED=1;PAIREDR=0.999739;PAO=0;PQA=0;PQR=0;PRO=0;QA=116537;QR=133723;RO=3838;RPL=0;RPP=7025.55;RPPR=8337.12;RPR=3234;RUN=1;SAF=0;SAP=7025.55;SAR=3234;SRF=0;SRP=8337.12;SRR=3838;TYPE=snp;technology.Illumina=1	GT:DP:RO:QR:AO:QA:GL	0/0:57:57:1965:0:0:0,-15.4626,-177.112	1/1:54:0:0:54:1966:-177.197,-14.6537,0	0/0:53:52:1810:1:37:0,-11.0447,-159.824	0/1:122:55:1878:67:2426:-185.347,0,-136.038	0/1:40:21:745:19:690:-51.3744,0,-56.3371	0/1:86:40:1356:46:1678:-127.811,0,-98.8298	0/1:18:13:432:5:179:-11.2971,0,-34.2015	0/0:32:32:1127:0:0:0,-8.69546,-101.733	0/0:132:131:4588:1:37:0,-32.3533,-409.637	0/1:36:13:461:23:813:-63.5748,0,-31.8222	0/1:156:78:2743:78:2815:-211.129,0,-204.703	0/0:72:72:2527:0:0:0,-19.5238,-227.665	0/1:84:38:1348:46:1661:-126.825,0,-98.637	0/1:100:59:2114:41:1457:-104.091,0,-163.274	0/1:27:14:468:13:480:-36.0104,0,-34.9356	0/1:80:46:1561:34:1240:-89.9985,0,-118.935	0/0:85:85:3013:0:0:0,-23.0478,-271.386	0/1:150:81:2758:69:2471:-181.869,0,-207.654	0/1:177:85:2997:92:3286:-247.905,0,-221.853	1/1:187:0:0:187:6735:-606.154,-50.6645,0	0/0:120:120:4155:0:0:0,-32.4289,-374.017	1/1:177:0:0:177:6289:-565.907,-47.8236,0	0/1:96:48:1626:48:1720:-128.865,0,-120.43	1/1:125:0:0:125:4562:-410.704,-33.8841,0	0/1:82:44:1605:38:1380:-102.058,0,-122.324	0/0:61:59:2037:0:0:0,-15.9715,-183.551	0/1:90:30:1047:60:2165:-170.579,0,-69.8964	0/0:94:94:3296:0:0:0,-25.4816,-296.843	1/1:64:0:0:64:2297:-206.971,-17.3609,0	0/1:123:72:2581:51:1864:-134.473,0,-199.029	0/1:86:49:1669:37:1312:-94.8515,0,-127.028	0/0:109:109:3818:0:0:0,-29.5419,-343.797	0/1:63:33:1108:30:1077:-80.0424,0,-82.7663	1/1:142:0:0:142:5133:-462.059,-38.4826,0	0/1:77:51:1822:26:929:-62.8019,0,-143.246	1/1:69:0:0:69:2487:-224.06,-18.7143,0	0/0:30:30:1030:0:0:0,-8.13382,-92.9798	1/1:22:0:0:22:772:-69.7884,-5.9844,0	0/1:42:19:667:23:846:-64.9107,0,-48.7493	0/0:61:61:2142:0:0:0,-16.5471,-193.033	0/1:71:37:1340:33:1185:-87.7722,0,-101.735	./.:6:5:176:0:0:0,-1.38412,-16.1845	1/1:53:0:0:53:1885:-169.913,-14.3817,0	0/1:51:22:787:29:1035:-79.458,0,-57.1092	0/0:28:28:976:0:0:0,-7.61192,-88.1466	0/1:63:37:1284:26:957:-69.1391,0,-98.6233	0/1:44:21:769:23:846:-64.3395,0,-57.397	1/1:46:0:0:46:1673:-150.845,-12.4876,0	0/1:34:18:645:16:577:-42.8339,0,-48.9689	./.:9:0:0:9:327:-29.7759,-2.4675,0	1/1:44:0:0:44:1592:-143.56,-11.9461,0	1/1:22:0:0:22:797:-72.0511,-5.98812,0	0/1:67:37:1293:30:1085:-79.67,0,-98.3249	1/1:48:0:0:48:1746:-157.41,-13.0291,0	0/0:111:111:3822:0:0:0,-30.0638,-344.141	0/1:63:35:1170:28:1022:-75.0856,0,-88.3523	0/1:37:15:517:22:780:-60.3207,0,-36.6036	0/0:40:40:1378:0:0:0,-10.853,-124.297	0/1:42:20:667:22:807:-61.3785,0,-48.7612	0/1:81:46:1636:35:1236:-89.3657,0,-125.466	0/0:78:78:2729:0:0:0,-21.1489,-245.838	0/1:27:21:759:6:222:-12.7073,0,-61.2109	0/0:48:48:1651:0:0:0,-13.0001,-148.832	0/0:78:78:2686:0:0:0,-21.0636,-241.885	0/1:30:18:650:12:440:-31.569,0,-50.5278	0/1:54:29:1004:25:903:-66.7379,0,-75.8543	0/1:24:16:558:8:296:-20.2172,0,-43.9012	0/0:99:99:3485:0:0:0,-26.8386,-313.85	0/1:39:23:817:16:582:-41.9144,0,-63.1059	0/0:150:150:5251:0:0:0,-40.6434,-472.702	1/1:19:0:0:19:701:-63.4205,-5.17618,0	1/1:17:0:0:17:619:-56.0413,-4.63417,0	0/1:45:25:889:20:739:-54.4165,0,-67.9479	0/0:22:22:782:0:0:0,-5.98784,-70.6996	0/0:50:50:1753:0:0:0,-13.5693,-158.044	0/1:26:11:380:15:522:-40.0831,0,-27.2674	0/1:55:24:862:30:1090:-83.589,0,-63.0431	0/0:57:57:1989:0:0:0,-15.4637,-179.271	1/1:58:0:0:58:2091:-188.443,-15.7369,0	1/1:36:0:0:36:1303:-117.564,-9.77926,0	1/1:41:0:0:41:1473:-132.85,-11.1312,0	0/1:108:60:2174:48:1682:-122.178,0,-166.492	0/0:82:82:2851:0:0:0,-22.2302,-256.811	0/1:356:182:6196:174:6258:-466.745,0,-461.157	0/1:155:66:2263:89:3199:-245.941,0,-161.881	0/0:29:29:992:0:0:0,-7.87832,-89.5769	0/1:28:10:345:18:663:-52.2565,0,-23.5473	1/1:84:0:0:84:2994:-269.594,-22.7085,0	0/1:112:50:1788:62:2229:-170.338,0,-130.629	0/1:150:71:2432:79:2863:-217.062,0,-178.305	0/1:73:36:1291:37:1339:-100.827,0,-96.5013	0/1:80:45:1511:35:1277:-93.3351,0,-114.43
Contig_1096	246	.	T	C	50900.3	.	AB=0.501833;ABP=3.12177;AC=58;AF=0.25;AN=232;AO=1916;CIGAR=1X;DP=7108;DPB=7108;DPRA=1.16049;EPP=4163.55;EPPR=11275.1;GTI=1;LEN=1;MEANALT=1.01724;MQM=60;MQMR=60;NS=116;NUMALT=1;ODDS=3.92261;PAIRED=0.999478;PAIREDR=1;PAO=0;PQA=0;PQR=0;PRO=0;QA=68912;QR=196168;RO=5191;RPL=0;RPP=4163.55;RPPR=11275.1;RPR=1916;RUN=1;SAF=0;SAP=4163.55;SAR=1916;SRF=0;SRP=11275.1;SRR=5191;TYPE=snp;technology.Illumina=1	GT:DP:RO:QR:AO:QA:GL	0/1:57:20:767:37:1333:-104.67,0,-53.6386	0/0:55:55:2108:0:0:0,-14.9255,-189.938	0/1:55:32:1203:23:826:-59.5236,0,-93.4763	0/1:125:68:2544:57:2055:-151.134,0,-195.097	0/0:40:40:1510:0:0:0,-10.864,-136.171	0/1:86:46:1751:40:1439:-106.288,0,-134.336	0/1:18:5:182:13:466:-37.2718,0,-11.5647	0/1:32:14:536:18:644:-49.4315,0,-39.6722	0/1:133:71:2719:62:2251:-166.59,0,-208.654	0/0:36:36:1366:0:0:0,-9.78038,-123.217	0/0:156:156:5870:0:0:0,-42.1927,-528.151	0/1:73:36:1352:37:1325:-99.5798,0,-102.048	0/0:84:84:3171:0:0:0,-22.7805,-285.537	0/0:100:100:3782:0:0:0,-27.1099,-340.471	0/1:26:13:507:13:450:-33.5794,0,-38.7145	0/1:81:35:1335:46:1651:-126.743,0,-98.251	0/1:85:46:1769:39:1404:-103.401,0,-136.233	0/1:150:69:2595:81:2934:-223.517,0,-192.873	0/0:179:179:6768:0:0:0,-48.5059,-608.99	0/0:188:188:7114:0:0:0,-50.9461,-640.111	0/1:121:65:2459:56:2046:-151.4,0,-188.529	0/0:177:177:6663:0:0:0,-47.8998,-599.494	0/1:96:48:1807:48:1697:-126.792,0,-136.729	0/0:125:125:4770:0:0:0,-33.8871,-429.327	0/0:82:82:3128:0:0:0,-22.2346,-281.658	0/1:61:38:1423:23:780:-53.7396,0,-111.805	0/0:90:90:3347:0:0:0,-24.337,-301.296	0/1:95:45:1700:50:1804:-136.698,0,-127.294	0/0:64:64:2440:0:0:0,-17.3643,-219.799	0/0:124:124:4709:0:0:0,-33.5962,-423.819	0/1:86:38:1431:48:1740:-133.392,0,-105.53	0/1:109:56:2136:53:1902:-141.703,0,-162.812	0/1:63:30:1158:33:1161:-87.5228,0,-87.2884	0/0:142:142:5410:0:0:0,-38.4244,-486.802	0/0:77:77:2882:0:0:0,-20.8157,-259.475	0/0:70:70:2631:0:0:0,-18.9876,-236.972	0/1:31:17:620:14:504:-37.0727,0,-47.5348	0/0:22:22:826:0:0:0,-5.98832,-74.6557	0/0:42:42:1605:0:0:0,-11.4062,-144.713	0/1:61:35:1321:26:946:-68.6945,0,-102.462	0/0:71:71:2687:0:0:0,-19.2593,-242.009	./.:6:1:39:5:184:-15.2014,0,-1.91657	0/0:54:54:2000:0:0:0,-14.6523,-180.23	0/0:51:51:1929:0:0:0,-13.8433,-173.849	0/1:28:12:460:16:574:-44.2234,0,-33.9156	0/1:63:26:1005:37:1354:-104.908,0,-73.4387	0/0:44:44:1702:0:0:0,-11.9485,-153.434	0/0:46:46:1760:0:0:0,-12.4896,-158.651	0/0:34:34:1256:0:0:0,-9.1711,-113.251	./.:9:9:341:0:0:0,-2.46774,-31.0438	0/0:44:44:1661:0:0:0,-11.9475,-149.75	0/0:22:22:849:0:0:0,-5.98927,-76.7308	0/0:68:68:2542:0:0:0,-18.44,-228.964	0/0:48:48:1809:0:0:0,-13.0109,-163.031	0/1:112:51:1932:61:2164:-164.479,0,-143.645	0/1:63:28:1059:35:1251:-95.634,0,-78.3114	0/1:37:22:796:15:544:-39.0977,0,-61.7437	0/1:40:18:643:22:812:-62.4443,0,-47.1199	0/1:42:22:841:20:680:-49.9208,0,-64.5271	0/0:81:81:3076:0:0:0,-21.9665,-276.988	0/1:78:37:1410:41:1475:-111.707,0,-105.828	0/0:28:28:1049:0:0:0,-7.61319,-94.71	0/1:48:26:986:22:786:-57.8346,0,-75.8413	0/1:78:32:1192:46:1618:-124.655,0,-86.3431	0/0:31:31:1170:0:0:0,-8.40694,-105.568	0/1:54:25:942:29:1066:-81.4249,0,-70.2306	0/1:25:8:312:17:618:-49.0335,0,-21.3782	0/1:99:48:1822:51:1850:-139.747,0,-137.188	0/0:39:39:1464:0:0:0,-10.5908,-132.028	0/1:150:83:3099:67:2427:-177.882,0,-238.234	0/0:19:19:739:0:0:0,-5.17674,-66.8394	0/0:17:17:652:0:0:0,-4.63475,-59.0137	0/0:45:45:1690:0:0:0,-12.217,-152.354	0/1:22:14:528:8:293:-20.4988,0,-41.7361	0/1:50:20:766:30:1057:-81.7157,0,-55.55	0/1:26:15:561:11:403:-29.3323,0,-43.5935	0/0:55:55:2094:0:0:0,-14.9262,-188.683	0/1:57:26:994:31:1115:-85.0225,0,-74.0911	0/0:58:58:2203:0:0:0,-15.7391,-198.486	0/0:36:36:1371:0:0:0,-9.78075,-123.668	0/0:41:41:1552:0:0:0,-11.1341,-139.943	0/0:108:108:4086:0:0:0,-29.2808,-367.821	0/1:82:40:1497:42:1525:-115.12,0,-112.568	0/1:359:176:6560:183:6623:-498.796,0,-492.935	0/1:158:91:3454:66:2365:-170.329,0,-268.277	0/1:29:10:378:19:672:-52.7922,0,-26.2426	0/1:28:18:682:10:339:-22.9996,0,-54.0439	0/0:84:84:3164:0:0:0,-22.7807,-284.913	0/0:113:113:4271:0:0:0,-30.6336,-384.456	0/1:150:79:2976:71:2575:-191.137,0,-227.165	0/0:73:73:2793:0:0:0,-19.8028,-251.543	0/1:81:35:1350:46:1656:-127.192,0,-99.5952
Contig_1096	251	.	A	G	98810.9	.	AC=58;AF=0.25;LEN=1;TYPE=snp	GT	0|1	0|0	0|1	0|1	0|0	0|1	0|1	0|1	0|1	0|0	0|0	0|1	0|0	0|0	0|1	0|1	0|1	0|1	0|0	0|0	0|1	0|0	0|1	0|0	0|0	0|1	0|0	0|1	0|0	0|0	0|1	0|1	0|1	0|0	0|0	0|0	0|1	0|0	0|0	0|1	0|0	.|.	0|0	0|0	0|1	0|1	0|0	0|0	0|0	.|.	0|0	0|0	0|0	0|0	0|1	0|1	0|1	0|1	0|1	0|0	0|1	0|0	0|1	0|1	0|0	0|1	0|1	0|1	0|0	0|1	0|0	0|0	0|0	0|1	0|1	0|1	0|0	0|1	0|0	0|0	0|0	0|0	0|1	0|1	0|1	0|1	0|1	0|0	0|0	0|1	0|0	1|0
Contig_1096	255	.	T	G	98810.9	.	AC=111;AF=0.478448;LEN=1;TYPE=snp	GT	0|1	0|1	0|1	0|1	0|1	0|1	0|1	0|1	0|1	0|1	0|1	0|1	0|1	0|1	0|1	0|1	0|1	0|1	0|1	0|1	0|1	0|1	0|1	0|1	0|1	0|1	0|1	0|1	0|1	0|1	0|1	0|1	0|1	0|1	0|1	0|1	0|1	0|1	0|1	0|1	0|1	.|.	0|1	0|1	0|1	0|1	0|1	0|1	0|1	.|.	0|1	0|1	0|1	0|1	0|1	0|1	0|1	0|1	0|1	0|1	0|1	0|1	0|1	0|1	0|1	0|1	0|1	0|1	0|1	0|1	0|1	0|1	0|1	0|1	0|1	0|1	0|1	0|1	0|1	0|1	0|1	0|1	0|1	0|1	0|1	0|1	0|1	0|1	0|1	0|1	0|0	1|1
Contig_1096	301	.	T	C	58356.6	.	AB=0.507986;ABP=5.16052;AC=63;AF=0.271552;AN=232;AO=1973;CIGAR=1X;DP=7225;DPB=7225;DPRA=0.989868;EPP=4261.31;EPPR=11333.9;GTI=1;LEN=1;MEANALT=1.01562;MQM=59.9792;MQMR=59.9935;NS=116;NUMALT=1;ODDS=2.02048;PAIRED=1;PAIREDR=0.999619;PAO=0;PQA=0;PQR=0;PRO=0;QA=77500;QR=205281;RO=5250;RPL=1970;RPP=4261.31;RPPR=11333.9;RPR=3;RUN=1;SAF=0;SAP=4287.33;SAR=1973;SRF=0;SRP=11403.2;SRR=5250;TYPE=snp;technology.Illumina=1	GT:DP:RO:QR:AO:QA:GL	0/1:59:38:1440:21:806:-56.5807,0,-113.773	0/0:55:55:2167:0:0:0,-14.8863,-195.148	0/1:56:25:957:31:1180:-91.1457,0,-71.0082	0/0:127:126:4830:0:0:0,-34.0075,-434.456	0/1:40:19:762:21:839:-64.7673,0,-57.8231	0/0:87:87:3395:0:0:0,-23.5494,-305.545	0/0:19:19:700:0:0:0,-5.17294,-63.3051	0/1:33:19:730:14:561:-41.6322,0,-56.8773	0/1:135:64:2485:71:2765:-212.232,0,-187.064	0/1:37:23:909:14:563:-40.7131,0,-71.9027	0/1:158:78:3115:80:3130:-238.75,0,-237.386	0/1:73:37:1480:36:1439:-109.745,0,-113.44	0/1:84:46:1808:38:1429:-105.898,0,-139.971	0/1:102:41:1633:61:2394:-187.789,0,-119.303	0/0:27:27:1036:0:0:0,-7.33341,-93.5129	0/0:82:82:3199:0:0:0,-22.1984,-287.93	0/1:87:39:1504:48:1891:-146.671,0,-111.868	0/0:151:151:5893:0:0:0,-40.9007,-530.139	0/1:181:94:3693:87:3465:-262.619,0,-283.143	0/0:188:188:7410:0:0:0,-50.9452,-666.524	0/1:122:57:2273:65:2557:-196.99,0,-171.485	0/0:178:178:6955:0:0:0,-48.2326,-625.626	0/0:99:99:3781:0:0:0,-26.8274,-340.298	0/0:127:127:5068:0:0:0,-34.4245,-455.968	0/1:83:38:1514:45:1787:-138.335,0,-113.774	0/1:61:23:919:38:1504:-118.896,0,-66.2135	0/1:90:60:2389:30:1167:-80.6308,0,-190.659	0/1:96:51:1942:45:1781:-134.397,0,-148.755	0/0:66:66:2609:0:0:0,-17.9076,-234.752	0/1:126:53:2102:73:2884:-225.338,0,-154.965	0/0:91:91:3510:0:0:0,-24.6204,-315.88	0/1:113:56:2204:57:2263:-172.998,0,-167.694	0/0:63:63:2490:0:0:0,-17.0935,-224.237	0/0:143:143:5701:0:0:0,-38.7578,-512.867	0/1:80:27:1059:53:2069:-164.499,0,-73.6996	0/0:71:71:2800:0:0:0,-19.2617,-252.114	0/1:32:15:555:17:648:-49.8348,0,-41.3725	0/0:22:22:863:0:0:0,-5.9891,-77.9751	0/1:43:23:929:20:772:-57.9036,0,-72.0483	0/1:64:27:1045:37:1459:-114.023,0,-76.7475	0/1:71:33:1301:38:1507:-116.422,0,-97.8786	./.:6:5:181:1:40:-2.00806,0,-14.923	0/0:55:55:2074:0:0:0,-14.8693,-186.78	0/1:52:29:1148:23:910:-67.8683,0,-89.3005	0/1:28:16:616:12:487:-36.3339,0,-47.9864	0/0:64:64:2553:0:0:0,-17.3647,-229.893	0/1:46:24:968:22:888:-67.5241,0,-74.7332	0/0:46:46:1797:0:0:0,-12.4818,-161.924	0/1:35:16:635:19:737:-56.9559,0,-47.7562	./.:9:9:352:0:0:0,-2.46764,-32.0345	0/0:45:45:1778:0:0:0,-12.2186,-160.233	0/0:23:23:884:0:0:0,-6.2522,-79.8498	0/1:69:30:1154:39:1511:-117.331,0,-85.214	0/0:48:48:1918:0:0:0,-13.0324,-172.816	0/1:115:63:2389:52:2033:-151.847,0,-183.803	0/0:65:65:2483:0:0:0,-17.5815,-223.549	0/0:39:39:1488:0:0:0,-10.5838,-134.146	0/1:40:22:883:18:699:-52.1498,0,-68.7321	0/0:42:42:1666:0:0:0,-11.4068,-150.164	0/1:81:35:1391:46:1816:-141.51,0,-103.244	0/1:80:43:1671:37:1468:-110.466,0,-128.738	0/1:28:6:243:22:857:-69.7305,0,-14.3227	0/1:49:23:877:26:1025:-79.0501,0,-65.7244	0/1:80:48:1787:32:1269:-92.6945,0,-139.179	0/1:32:13:496:19:768:-60.578,0,-36.0444	0/0:54:54:2120:0:0:0,-14.6164,-190.933	0/0:28:28:1074:0:0:0,-7.60297,-96.9193	0/1:100:52:2005:48:1919:-145.585,0,-153.339	0/1:41:16:643:25:983:-77.4751,0,-46.8215	0/1:153:70:2695:83:3242:-250.348,0,-201.018	0/0:19:19:771:0:0:0,-5.17704,-69.7079	0/0:19:19:731:0:0:0,-5.17515,-66.0993	0/1:45:20:799:25:985:-76.5531,0,-59.7841	0/1:22:8:311:14:553:-43.9758,0,-22.1163	0/1:50:30:1173:20:793:-57.8717,0,-92.1155	0/0:26:26:1041:0:0:0,-7.07307,-93.9783	0/1:56:30:1193:26:1017:-76.4096,0,-92.2644	0/1:58:32:1190:26:1043:-78.2739,0,-91.4552	0/0:59:59:2335:0:0:0,-16.0114,-210.309	0/0:36:36:1420:0:0:0,-9.78128,-128.051	0/0:42:42:1626:0:0:0,-11.4035,-146.566	0/1:110:49:1908:61:2422:-188.114,0,-141.882	0/1:84:45:1764:39:1516:-113.679,0,-136.022	0/0:365:365:14352:0:0:0,-98.777,-1290.49	0/0:160:160:6280:0:0:0,-43.3598,-564.935	0/1:30:20:763:10:382:-26.3205,0,-60.6947	0/0:28:28:1110:0:0:0,-7.61467,-100.185	0/0:86:85:3262:1:18:0,-21.6571,-291.985	0/1:114:62:2404:51:2010:-150.235,0,-185.732	0/0:155:155:6053:0:0:0,-41.9449,-544.483	0/1:73:37:1477:36:1430:-108.939,0,-113.166	0/0:81:81:3155:0:0:0,-21.8264,-283.855
Contig_1096	302	.	A	C	57840.4	.	AB=0.505656;ABP=4.09101;AC=58;AF=0.25;AN=232;AO=1968;CIGAR=1X;DP=7225;DPB=7225;DPRA=1.17832;EPP=4276.47;EPPR=11338.2;GTI=1;LEN=1;MEANALT=1.05085;MQM=60;MQMR=59.9857;NS=116;NUMALT=1;ODDS=3.92274;PAIRED=0.999492;PAIREDR=0.99981;PAO=0;PQA=0;PQR=0;PRO=0;QA=76881;QR=206749;RO=5252;RPL=1968;RPP=4276.47;RPPR=11338.2;RPR=0;RUN=1;SAF=0;SAP=4276.47;SAR=1968;SRF=0;SRP=11407.6;SRR=5252;TYPE=snp;technology.Illumina=1	GT:DP:RO:QR:AO:QA:GL	0/1:59:21:821:38:1487:-117.928,0,-57.9349	0/0:55:55:2193:0:0:0,-14.9284,-197.537	0/1:56:32:1243:24:920:-67.677,0,-96.811	0/1:127:68:2696:59:2254:-168.39,0,-208.224	0/0:40:40:1568:0:0:0,-10.864,-141.354	0/1:87:46:1835:41:1598:-120.294,0,-141.559	0/1:19:5:198:14:517:-41.5856,0,-12.7291	0/1:33:14:548:19:717:-55.7045,0,-40.4716	0/1:135:72:2818:63:2479:-186.447,0,-216.943	0/0:37:37:1470:0:0:0,-10.0513,-132.538	0/0:158:158:6262:0:0:0,-42.8192,-563.303	0/1:73:36:1438:37:1488:-114.159,0,-109.657	0/0:84:83:3221:0:0:0,-22.4687,-289.908	0/0:102:102:4005:0:0:0,-27.616,-360.378	0/1:27:13:529:14:540:-41.405,0,-40.402	0/1:82:35:1401:47:1800:-139.801,0,-103.91	0/1:87:47:1883:40:1541:-115.119,0,-145.967	0/1:151:70:2757:81:3209:-247.753,0,-207.107	0/0:181:181:7134:0:0:0,-49.0125,-641.667	0/0:188:188:7452:0:0:0,-50.9529,-670.301	0/1:122:65:2545:57:2253:-169.683,0,-195.916	0/0:178:178:6971:0:0:0,-48.2334,-627.057	0/1:99:50:1950:49:1891:-143.36,0,-148.661	0/0:127:126:5021:0:0:0,-34.1597,-451.753	0/0:83:83:3298:0:0:0,-22.5046,-296.856	0/1:61:38:1502:23:873:-62.0816,0,-118.729	0/0:90:90:3566:0:0:0,-24.4067,-320.963	0/1:96:45:1761:51:2000:-153.977,0,-132.461	0/0:66:66:2603:0:0:0,-17.9068,-234.328	0/0:126:126:5000:0:0:0,-34.1557,-449.859	0/1:91:40:1549:51:1987:-154.216,0,-114.744	0/1:113:57:2233:56:2243:-171.192,0,-170.299	0/1:63:30:1169:33:1300:-99.9882,0,-88.1778	0/0:143:143:5696:0:0:0,-38.7245,-512.377	0/0:80:79:3093:1:8:0,-20.9297,-277.672	0/0:71:71:2775:0:0:0,-19.2412,-249.839	0/1:32:17:653:15:569:-42.6404,0,-50.2138	0/0:22:22:864:0:0:0,-5.98918,-78.0667	0/0:43:43:1687:0:0:0,-11.6358,-151.998	0/1:64:36:1399:27:1069:-79.1874,0,-108.89	0/0:71:71:2805:0:0:0,-19.2154,-252.49	./.:6:1:40:5:194:-16.1081,0,-2.00745	0/0:55:55:2082:0:0:0,-14.8777,-187.508	0/0:52:52:2036:0:0:0,-14.1061,-183.405	0/1:28:12:485:16:604:-46.9055,0,-36.1639	0/1:64:26:1031:38:1530:-120.403,0,-75.4764	0/0:46:46:1837:0:0:0,-12.49,-165.529	0/0:46:46:1802:0:0:0,-12.4486,-162.336	0/0:35:35:1359:0:0:0,-9.50897,-122.562	./.:9:9:359:0:0:0,-2.46793,-32.6688	0/0:45:45:1786:0:0:0,-12.2194,-160.952	0/0:23:23:890:0:0:0,-6.25239,-80.3902	0/0:69:69:2688:0:0:0,-18.6782,-241.997	0/0:48:48:1918:0:0:0,-13.0323,-172.815	0/1:115:52:1992:63:2427:-187.234,0,-148.154	0/1:65:29:1147:36:1394:-107.907,0,-85.6519	0/1:39:22:849:17:663:-49.187,0,-65.948	0/1:40:18:702:22:875:-68.0155,0,-52.4206	0/1:42:22:882:20:780:-58.9002,0,-68.0917	0/0:81:81:3178:0:0:0,-21.9631,-286.078	0/1:80:37:1445:43:1695:-130.89,0,-108.394	0/0:28:28:1091:0:0:0,-7.57348,-98.4212	0/1:49:26:1027:23:884:-66.3535,0,-79.2313	0/1:80:32:1275:48:1814:-141.616,0,-93.0885	0/0:32:32:1279:0:0:0,-8.69828,-115.369	0/1:54:25:962:29:1176:-91.2709,0,-72.0005	0/1:28:9:358:19:749:-59.986,0,-24.6929	0/1:100:48:1900:52:2021:-154.771,0,-143.941	0/0:41:41:1609:0:0:0,-11.1351,-145.04	0/1:153:83:3252:70:2696:-201.071,0,-251.179	0/0:19:19:773:0:0:0,-5.17706,-69.8873	0/0:19:19:730:0:0:0,-5.16858,-65.9998	0/0:45:45:1773:0:0:0,-12.2133,-159.771	0/1:22:14:560:8:305:-21.5738,0,-44.6071	0/1:50:20:785:30:1186:-93.2856,0,-57.1515	0/1:26:15:586:11:444:-33.0085,0,-45.8356	0/0:56:56:2225:0:0:0,-15.199,-200.416	0/1:58:26:1036:32:1221:-94.2484,0,-77.5685	0/0:59:59:2339:0:0:0,-16.0113,-210.665	0/0:36:36:1417:0:0:0,-9.78146,-127.783	0/0:42:42:1641:0:0:0,-11.4053,-147.919	0/0:110:110:4320:0:0:0,-29.8232,-388.751	0/1:84:42:1614:42:1671:-127.655,0,-122.507	0/1:365:176:6924:189:7484:-574.13,0,-523.745	0/1:160:92:3628:68:2690:-198.672,0,-282.989	0/1:30:10:386:20:780:-62.2231,0,-26.679	0/1:28:18:713:10:400:-28.4867,0,-56.7355	0/0:86:86:3349:0:0:0,-23.317,-301.459	0/0:114:114:4479:0:0:0,-30.8606,-402.988	0/1:155:82:3226:73:2849:-214.291,0,-248.22	0/0:73:73:2898:0:0:0,-19.8014,-260.901	0/1:81:35:1416:45:1761:-136.828,0,-105.762
Contig_1112	253	.	T	G	152039	.	AC=120;AF=0.517241;LEN=1;TYPE=snp	GT	0|1	1|0	0|1	0|1	0|1	0|1	0|1	1|0	1|0	0|1	0|1	1|0	1|0	1|0	0|1	0|1	1|0	0|1	1|0	0|1	1|0	1|0	1|0	1|0	0|1	0|1	1|0	1|0	0|1	1|0	1|0	0|1	0|1	0|1	0|1	0|1	1|0	1|0	0|1	0|1	1|0	0|1	0|1	0|1	1|0	0|1	1|0	0|1	1|0	0|1	1|0	0|1	0|1	1|0	0|1	1|0	1|0	0|1	1|0	0|1	0|1	1|0	1|0	0|1	1|0	1|0	1|0	0|1	1|0	0|1	0|1	1|0	0|1	0|1	0|1	1|0	0|1	0|1	0|1	0|1	0|1	0|1	0|1	0|1	0|1	1|0	1|0	0|1	0|1	1|0	1|1	0|0
Contig_1112	254	.	T	G	152039	.	AC=169;AF=0.728448;LEN=1;TYPE=snp	GT	0|1	1|1	0|1	0|1	0|1	0|1	0|1	1|1	1|1	0|1	0|1	1|1	1|1	1|1	0|1	0|1	1|1	0|1	1|1	0|1	1|1	1|1	1|1	1|1	0|1	0|1	1|1	1|1	0|1	1|1	1|1	0|1	0|1	0|1	0|1	0|1	1|1	1|1	0|1	0|1	1|1	0|1	0|1	0|1	1|1	0|1	1|1	0|1	1|1	0|1	1|1	0|1	0|1	1|1	0|1	1|1	1|1	0|1	1|1	0|1	0|1	1|1	1|1	0|1	1|1	1|1	1|1	0|1	1|1	0|1	0|1	1|1	0|1	0|1	0|1	1|1	0|1	0|1	0|1	0|1	0|1	0|1	0|1	0|1	0|1	1|1	1|1	0|1	0|1	1|1	1|1	0|1
Contig_1117	29	.	G	C	21996.4	.	AB=0.25182;ABP=1840.72;AC=56;AF=0.25;AN=224;AO=910;CIGAR=1X;DP=5903;DPB=5903;DPRA=1.71929;EPP=1884.66;EPPR=10319.6;GTI=0;LEN=1;MEANALT=1.01754;MQM=60;MQMR=59.4219;NS=112;NUMALT=1;ODDS=2.96165;PAIRED=0.993407;PAIREDR=0.998397;PAO=0;PQA=0;PQR=0;PRO=0;QA=35870;QR=194598;RO=4992;RPL=11;RPP=1884.66;RPPR=10319.6;RPR=899;RUN=1;SAF=910;SAP=1979.05;SAR=0;SRF=4992;SRP=10843;SRR=0;TYPE=snp;technology.Illumina=1	GT:DP:RO:QR:AO:QA:GL	0/1:46:33:1293:13:510:-33.4736,0,-104.029	0/1:29:19:732:10:394:-27.6738,0,-58.1841	./.:7:7:271:0:0:0,-1.92612,-24.7526	0/0:59:59:2309:0:0:0,-16.0017,-207.962	0/1:23:17:650:6:223:-13.8924,0,-52.4614	0/0:24:23:857:1:41:0,-2.69385,-73.562	0/1:19:10:353:9:360:-27.4442,0,-26.7431	0/1:38:31:1184:7:286:-15.4717,0,-96.4354	0/0:88:88:3394:0:0:0,-23.8481,-305.492	0/0:16:16:616:0:0:0,-4.36272,-55.7641	0/1:26:14:540:12:450:-33.5553,0,-41.7496	0/0:32:32:1253:0:0:0,-8.69498,-113.03	0/1:66:47:1790:19:766:-51.0726,0,-143.295	0/0:23:23:890:0:0:0,-6.25963,-80.4052	0/1:36:27:1049:9:343:-21.1508,0,-84.8231	0/1:42:28:1104:14:544:-37.6367,0,-84.8535	0/0:50:50:1963:0:0:0,-13.5732,-176.872	0/1:103:85:3337:18:699:-34.9752,0,-272.399	./.:.:.:.:.:.:.	0/0:42:42:1660:0:0:0,-11.405,-149.619	0/0:64:64:2476:0:0:0,-17.351,-222.967	0/0:89:89:3461:0:0:0,-24.1342,-311.543	0/1:74:56:2189:17:676:-41.0602,0,-177.289	0/0:43:42:1674:1:15:0,-10.3234,-149.527	0/1:27:21:764:6:242:-14.5701,0,-61.6333	0/0:29:29:1138:0:0:0,-7.88532,-102.703	0/0:42:42:1612:0:0:0,-11.271,-145.158	0/1:28:20:772:8:325:-21.7161,0,-62.0633	0/0:17:17:671:0:0:0,-4.63495,-60.718	0/0:43:43:1713:0:0:0,-11.678,-154.391	0/1:83:46:1805:37:1447:-107.743,0,-139.98	0/1:146:126:4970:20:809:-33.2011,0,-407.566	0/0:69:69:2649:0:0:0,-18.7174,-238.55	0/0:122:121:4682:1:8:0,-32.2618,-420.55	0/1:67:41:1580:26:1019:-73.5791,0,-124.112	0/0:73:73:2827:0:0:0,-19.7992,-254.542	0/1:12:4:162:8:315:-25.3118,0,-9.14836	0/1:27:19:764:8:320:-21.5402,0,-61.6178	0/0:43:43:1664:0:0:0,-11.6756,-149.99	0/0:70:70:2721:0:0:0,-18.9847,-245.003	./.:1:1:37:0:0:0,-0.286988,-1.48331	0/0:10:10:391:0:0:0,-2.73885,-35.5459	0/0:93:93:3637:0:0:0,-25.2059,-327.345	0/0:47:47:1824:0:0:0,-12.7484,-164.356	0/0:39:39:1550:0:0:0,-10.5945,-139.743	./.:1:1:41:0:0:0,-0.300995,-4.09448	0/1:31:15:578:16:647:-49.94,0,-43.724	0/0:60:60:2349:0:0:0,-16.2808,-211.567	0/0:25:25:980:0:0:0,-6.79783,-86.5852	./.:1:1:33:0:0:0,-0.300812,-3.29891	0/1:260:227:8872:33:1279:-44.7319,0,-727.515	./.:3:3:119:0:0:0,-0.842714,-10.8618	0/1:100:62:2449:38:1531:-110.657,0,-193.295	0/1:87:64:2521:23:880:-55.6291,0,-201.243	0/1:43:7:274:36:1451:-119.113,0,-8.78234	0/1:126:107:4124:19:726:-31.2742,0,-333.454	0/0:87:87:3454:0:0:0,-23.5954,-310.899	0/0:39:39:1522:0:0:0,-10.5913,-137.213	0/0:120:120:4627:0:0:0,-32.4508,-411.064	0/1:105:85:3368:20:798:-43.3411,0,-274.625	0/0:75:75:2930:0:0:0,-20.3413,-263.793	0/1:25:10:393:15:585:-46.0222,0,-28.6878	0/1:53:34:1267:19:724:-50.975,0,-99.7729	1/1:26:0:0:26:1009:-91.1002,-7.07193,0	1/1:15:1:41:14:549:-46.0091,-0.380727,0	0/0:39:39:1549:0:0:0,-10.5943,-139.649	0/1:34:28:1121:6:239:-12.3161,0,-91.8622	0/0:49:49:1926:0:0:0,-13.3028,-173.548	0/0:85:85:3339:0:0:0,-23.0299,-300.538	0/0:115:114:4452:1:8:0,-30.434,-397.62	./.:9:9:351:0:0:0,-2.46797,-31.9493	0/1:21:16:631:5:204:-12.7147,0,-51.3096	0/0:41:41:1623:0:0:0,-11.1343,-146.296	0/1:53:42:1585:11:436:-24.9749,0,-128.403	0/1:44:36:1421:8:320:-16.891,0,-116.122	0/1:73:57:2209:16:651:-38.8245,0,-176.841	0/1:86:64:2526:22:892:-56.996,0,-197.568	0/0:35:35:1405:0:0:0,-9.51113,-126.702	0/1:132:109:4234:23:923:-47.351,0,-333.485	0/0:74:74:2856:0:0:0,-20.0067,-254.466	0/0:45:45:1758:0:0:0,-12.1931,-154.09	0/0:39:39:1542:0:0:0,-10.5815,-136.752	0/1:60:47:1825:13:516:-30.2279,0,-144.567	./.:1:1:39:0:0:0,-0.300975,-3.89648	0/1:213:183:7209:30:1191:-49.463,0,-579.275	0/0:58:58:2251:0:0:0,-15.6749,-191.709	0/0:55:55:2110:0:0:0,-14.7983,-169.133	0/1:149:106:4186:43:1670:-109.896,0,-327.821	0/1:96:40:1541:56:2219:-173.672,0,-112.737	0/1:250:195:7553:55:2187:-128.955,0,-611.59	0/0:79:79:3033:0:0:0,-21.3466,-272.98	0/1:94:76:3001:18:717:-39.0643,0,-240.114
Contig_1122	43	.	A	G	108233	.	AB=0.528673;ABP=25.1755;AC=164;AF=0.706897;AN=232;AO=3481;CIGAR=1X;DP=4954;DPB=4954;DPRA=0;EPP=7201.5;EPPR=3030.23;GTI=1;LEN=1;MEANALT=1;MQM=60;MQMR=60;NS=116;NUMALT=1;ODDS=4.22857;PAIRED=0.998851;PAIREDR=0.999321;PAO=0;PQA=0;PQR=0;PRO=0;QA=130683;QR=58264;RO=1473;RPL=42;RPP=7201.5;RPPR=3030.23;RPR=3439;RUN=1;SAF=3481;SAP=7561.91;SAR=0;SRF=1473;SRP=3201.59;SRR=0;TYPE=snp;technology.Illumina=1	GT:DP:RO:QR:AO:QA:GL	1/1:41:0:0:41:1581:-142.539,-11.1352,0	0/1:43:15:584:28:1042:-82.2692,0,-40.964	1/1:27:0:0:27:1049:-94.7078,-7.34355,0	1/1:39:0:0:39:1442:-130.021,-10.5772,0	1/1:21:0:0:21:773:-69.862,-5.70447,0	0/1:38:13:512:25:937:-74.1745,0,-35.8413	0/1:20:4:147:16:589:-47.8135,0,-7.84761	1/1:42:1:6:41:1570:-141.115,-10.8641,0	1/1:64:2:80:62:2344:-203.926,-10.1582,0	1/1:11:0:0:11:429:-38.9619,-3.00969,0	1/1:70:0:0:70:2667:-240.193,-18.9892,0	0/1:44:26:1022:18:671:-48.5482,0,-80.1584	0/1:51:28:1121:23:866:-64.1937,0,-87.1479	0/1:31:10:405:21:756:-59.7972,0,-28.1254	1/1:13:0:0:13:506:-45.8838,-3.5514,0	0/1:48:19:749:29:1083:-84.5737,0,-54.4729	0/1:35:15:602:20:707:-54.2719,0,-44.8648	0/1:67:35:1390:32:1222:-91.8841,0,-106.989	1/1:45:0:0:45:1691:-152.429,-12.2167,0	0/1:74:31:1211:43:1651:-128.594,0,-88.9723	1/1:61:0:0:61:2305:-207.628,-16.5479,0	0/1:53:23:904:30:1117:-86.2676,0,-67.0573	1/1:47:0:0:47:1771:-159.625,-12.7569,0	0/1:56:28:1105:28:1097:-83.6265,0,-84.3362	0/1:37:11:438:26:1006:-80.6718,0,-29.4423	0/1:26:13:523:13:479:-36.1906,0,-40.1422	0/1:51:23:927:28:1072:-82.7594,0,-69.6671	0/1:26:13:497:13:494:-37.5424,0,-37.7996	0/1:31:12:488:19:722:-56.7243,0,-35.595	0/1:54:19:762:35:1324:-104.641,0,-53.9844	0/1:94:44:1745:50:1907:-146.182,0,-131.629	0/1:68:35:1379:33:1269:-95.8379,0,-105.73	1/1:43:0:0:43:1569:-141.364,-11.5847,0	1/1:90:1:41:89:3287:-292.195,-20.6715,0	0/1:83:46:1820:37:1299:-94.4496,0,-141.542	1/1:59:0:0:59:2203:-198.443,-15.9987,0	1/1:39:0:0:39:1472:-132.736,-10.5915,0	0/1:19:9:359:10:365:-27.8364,0,-27.2882	0/1:28:15:603:13:461:-34.0068,0,-46.8084	0/1:38:19:767:19:697:-52.5328,0,-58.8282	0/1:63:35:1404:28:1024:-75.1533,0,-109.404	1/1:13:0:0:13:495:-44.8916,-3.55113,0	0/1:49:23:912:26:914:-69.0715,0,-68.9556	1/1:66:0:0:66:2442:-219.771,-17.7241,0	1/1:35:1:34:34:1277:-112.126,-6.44009,0	0/1:140:70:2802:70:2677:-202.947,0,-214.133	0/1:46:21:827:25:946:-72.7743,0,-62.0505	0/1:45:21:835:24:866:-65.841,0,-63.0729	0/1:56:28:1113:28:1083:-82.3704,0,-85.0546	0/1:27:11:434:16:600:-46.8323,0,-31.8362	0/1:38:22:864:16:572:-41.2681,0,-67.6439	0/1:49:19:754:30:1154:-90.6953,0,-54.636	0/1:87:44:1731:43:1640:-124.065,0,-132.218	0/1:49:15:592:34:1221:-96.7464,0,-40.1957	0/1:51:31:1212:20:737:-52.5726,0,-95.366	0/1:50:27:1093:23:852:-63.2077,0,-84.8955	1/1:48:0:0:48:1816:-163.659,-13.0248,0	1/1:27:0:0:27:993:-89.5956,-7.27532,0	1/1:40:0:0:40:1510:-136.153,-10.861,0	1/1:46:0:0:46:1760:-158.633,-12.4878,0	1/1:44:0:0:44:1630:-146.941,-11.9409,0	1/1:17:0:0:17:603:-54.5695,-4.62713,0	1/1:31:0:0:31:1174:-105.943,-8.42578,0	1/1:28:0:0:28:1076:-97.1327,-7.61389,0	0/1:35:17:671:18:664:-50.3883,0,-51.0098	0/1:26:19:751:7:270:-17.3096,0,-60.7322	0/1:21:11:435:10:394:-29.8931,0,-33.5956	0/1:41:22:877:19:744:-55.94,0,-67.9178	1/1:43:0:0:43:1596:-143.882,-11.6705,0	0/1:50:30:1187:20:711:-50.5009,0,-93.4768	1/1:24:0:0:24:918:-82.9223,-6.52996,0	1/1:20:0:0:20:728:-65.8387,-5.44607,0	1/1:34:0:0:34:1228:-110.786,-9.2321,0	0/1:31:17:675:14:517:-38.2223,0,-52.5394	0/1:13:8:322:5:197:-14.3116,0,-25.6404	1/1:66:0:0:66:2400:-216.007,-17.7352,0	1/1:33:0:0:33:1247:-112.431,-8.90021,0	0/1:37:19:757:18:669:-50.2861,0,-58.2062	0/1:49:21:836:28:1059:-82.142,0,-62.0234	0/1:39:20:778:19:699:-52.4451,0,-59.5679	0/1:48:28:1102:20:750:-54.5578,0,-86.2822	1/1:113:0:0:113:4302:-387.125,-30.5663,0	0/1:73:33:1324:40:1557:-120.4,0,-99.3923	0/1:139:59:2293:80:2948:-227.719,0,-168.692	0/1:105:38:1510:67:2510:-197.468,0,-107.432	1/1:66:0:0:66:2472:-222.567,-17.8254,0	0/1:42:20:779:22:813:-61.8957,0,-58.8186	1/1:160:0:0:160:6031:-542.584,-43.281,0	0/1:128:54:2129:74:2789:-216.306,0,-156.875	0/1:144:71:2811:73:2804:-213.265,0,-213.933	1/1:49:0:0:49:1833:-165.206,-13.2992,0	0/1:37:18:703:19:731:-55.8754,0,-53.3379
[truncated: 9,594,886 more chars]
