# Supplementary material for: Linkage Mapping and Comparative Genomics of Red Drum (Sciaenops ocellatus) Using Next-Generation Sequencing
Source: G3 (Bethesda). 2017 Jan 24;7(3):843–50. doi: 10.1534/g3.116.036350 (PMC5345714; doi:10.1534/g3.116.036350)
Supplement: Supplementary file 4 [file 843FileS1.zip › README]

Supplemental Data Files:

FamA_comb.loc: final filtered Joinmap input file containing RAD loci and microsatellite data for Family A
FamB_comb.loc: final filtered Joinmap input file containing RAD loci and microsatellite data for Family B
fama_snps.vcf: final filtered SNP genotypes (not haplotyped) for Family A
famb_snps.vcf: final filtered SNP genotypes (not haplotyped) for Family B
