# Supplementary material for: Linkage Mapping and Comparative Genomics of Red Drum (Sciaenops ocellatus) Using Next-Generation Sequencing
Source: G3 (Bethesda). 2017 Jan 24;7(3):843–50. doi: 10.1534/g3.116.036350 (PMC5345714; doi:10.1534/g3.116.036350)
Supplement: Supplementary file 5 [file 843FileS2.zip › reference.fasta]

>Contig_1
NAATTCACCAGGCCTTCTGTCACGCCTCTCACACCTCTTTCCCCGTTTTGTCCCTAAATGGCATCGTATGAAGCAGAAAAGCCGTAAAAATCGTCTTAAAAACAGAAAGAGCAGTATTCCCTGGGACTCTTTTCAAGGGCTGAGTGAAACGTCACCCAAATGAAGAATGGCAGCGATATCCAGCCAGAGGACAGCTTCCTCACTCTCCCTGTTTTTCTGAGCCAGATAAATCAGCTCAAGGTTCCTCAGCGATCCTCTGTGTGGCAGTGGAGGGGGGATTTATCATTCTCAGATAAAGGCTCGGTCCTCGTCAACGTTCGCTTTCACCCTCGGCCGN
>Contig_2
NAATTCGGGGCACCATGTCTTCCAAATGCAGTCCACTTTGAGACGGGAACACGGCGGGAACCGGCTCAAACGGCTGCCCGGCAAACGAGAGGCTTGGCTCGACGGCGTCCCTGCACAGATTGGATGACCACAGCTGTCCCTCGCCGTCCTCGATCACAAACGTGTGGTCTGAATCCAGAGGAGCTGCGTTCTCGTCCGGCTCTTCCTCTCTCTCGTGTTTCACTACGAGTTCAACCTCAATTTGGTTTCTGTTCAACTGCTGGTCTGGGAAAGTGTTGTACTCGTCTGCTTGGGAAACCAGAGATCCGN
>Contig_5
NAATTCGAAGCAATCAGGAACAACTTCCCTTACCTCAGCAAGTTTGGAGAACTGGACAAGAACCAGTGAGCATTTGCAGATTTATTCACTGCTGTAAAATCTGTGCAGTTTACAGACTGAACCAGCTTACAAACAGACCCATCCTGTTTTGTATGGAGCTCACCTCTCTTTGCTTCTTCTCACAGAGACGGAAAGATCAGCAGAGAAGAGATGATAGACTACTTTATGAAAGCCAGCTCTCTGCTTAACTGCAAGATGGGTTTCATTCATACTTTTACTGAGACCACTTACGTTAAGCCCACTTTTTGCGAGCACTGCGCCGN
>Contig_6
NAATTCAAAAACAAAAGAAACTGTTTCTCCATCATAGAAAAGGTTGTGATTGGATGCATTGTATCCGAGGAAGGACATATTGGTGAATAATTTATTGATGAATTGAATGACACTGAGAAAGGCTGACTGTGCTGATGAAGAGTGAACACAGCCTTCAGGTTACAGTTAAAGATGGTCTCTCTTGCCAGACTACGGCCACATGTGTATTACACGTCATGTGGCGTATAGCAGGTGCAAGGTCAACGAGAAGGCTAATGGCCATATATCCAGGGGCCTCCTGGACCCTCCTACTCTCCCCCCTCATCTAACTGCTCTCAGCAGGCCGN
>Contig_8
NAATTCTGGACTTGATTGGAAGCCAGTGCAGATCATATAGGAGTGATGTGAGTTGTTTTTCTTGACCTGGTCAATAGTCTTGCTGCAACACAGTCAGTTGGAGATGTCCCAGAGGCAGGTGAAAATCCACCTGGTAGTCATGAAGTGTACCAGTGAGTTTTTAACAAAAATGCGAGAGCAAATCAACTTTCTGTAATTACAAACATCCTGCTGATTTGACTTATTTTAATATTTTAACACTGTTGGTCAAAATCTAGTTATATCCAGTATAAAAGATATTGTACTTGATTTAAAGGCTCCATGTGAAGACAAAGAACTTGGATGAGCTTGATGTGCCCTGCAATGAACTGGTGACTTGTCCGN
>Contig_10
NAATTCAGGATACTATATCCAACACAATCCTGCATGCTATTAAATGACTTCATGCTGAAAACTCAGACGTGACAGAGATTTTGCAGAGTTAGATGAATATTTACTTACATACTGATATTACGTAATCCAAACACTCACAGGTCTGTAACAGTCTGTGCAAATAATGAGCATTGAGTGTTCCTCAAAGGTACGAGAGAGTCGTGCTGCTGCATGAAAACCGAGGCAGGACAGGAAGGACGGAGGATTGAAAGAGGTTCGTACAGCTGCAGAGTTTAGAGGAGCGGACACAGCTGCCGCGTTTGAAAGTGTGAATGAAGTCAAACTTGGACTCTGCGGTCAGTAATCTGCCGN
>Contig_11
NAATTCAGCAAAACTGGGTTTAACTTTCATTTAATGGGTTTAACTAGGTGAAATTATCCTTTAAAGTCTCCTCTGTTGATGAGCATCCACCCTGAAGACATGTCCTTGAGCCAGACGGTGAACCCCCGACCAGCTCCAGGGGTCCTGTTGTGCATCTGACCCTGACCTTTGACCTCTCTCCTTCAGGAATCAATAACCAGACATTATGAAATTAGGTGAGGAGTAAAGTTGAGTGTCGAGAGCCTCTGTGGGGGCCACGGCCAGGGAAAACATTACATTAGACACACTAAAATATTTACAAGCTTCTGTCGACTCCTGAGCCTCCAGTCTTCATCAAGTGCCAGTAGGGCTGTGCCATCCGN
>Contig_12
NAATTCCACAACAGAGACGCGTGACTAACATGAAATTTGTGTTTCGTACACCCAGAACCGCGCTTTGACACGGCTCCCAAATCCTGCTCGCGCTCTGGCGTACACACGAAAAAAATCCCCCCCGCTGAAAATCAATGACACGGTTAGTGCGAGAGAGAGAGAGAGAGAGAGAGAGAGAGAGAGAGAGGAGGCGGTGTCTGGTGACCGAGGAGGAGGGGGAGGAGGAGGAGAAAGCTCCCGN
>Contig_13
NAATTCATTATTAGAAATTAAAAAGGGTTTAACAAGCAAATACACTTGGATTTATAGGTAATAAACATAAAGCCACAGGAGGCAGCAAGTACTCAAGGTGTTTTCTAGCCTACATATTTAAAATTAATTTGATGGATGCATGTACACCATCTTGAGATAATGTAAGCATGTGCAGGGGAGAAAGATAAACCATGCAGACATCCCAAACAGCAGGACGCAGGTTCTACGAAGGAAGATATATGCTAATATACCGN
>Contig_14
NAATTCATGAATATTAATACCTTACCTTTAAGATGAGTCACTGTTTGAAGATTTCTAGCTGCACGTATCTGCTGAAAATCAATATATTTTTAATTTTTGCTCTCCGAGTGTAAGAGCAGACTTTTTGACAGAGCTTATAATTAGGGCTGGCTCAGGTCATCCCTTAGTTACGCTGCTACAGGACTAGACTGCCTAGTCTGCCACGGTATCGGTTGAAGCTGTGGTCCTGCACGACGTCCACTACATATGTTATTACTGTCATTATTGTTACCATATCTCCATTATAGTTTACAGTTAGTTAATGTTTTGCTGCTGCTGTGCATCTGTGTCTCTCTTTAACTCAACCGN
>Contig_18
NAATTCTACGTGTGCTTCCACGATTCGGTGGCAGAGGTTCCTGTAGAAATGGCCTTCAGGCTCTCGTTCGGCCTGGCCTTGTAACGCATCATCTCCTACGATTAGATCACTGACAGCGAAGGACGCACAAACACAAGATTTCAGGAGTTGCACTCTCAGGAAAAACAGCTCAGCTGCGGGAAGAGTTTCTCTGGGGATAATGGCAGAGCGTGACCGCGGCCTTGCAGCAGCGATAAGCAAACAACAGGCTGAGTCTGCTGGACTCTAGTTCAGACCGN
>Contig_19
NAATTCTTTATCAAGGCTTATTTATGAAGCCCGTCTGGGCCGCAGAGTTTTTAGGTTCTTGTTCCCGGCTCACTGTAATGGAGGTCATATTGTGCTATTGGCTTGGTGGAAGAAGCCTGTTCTGTAACTCATTAGGGGCTTCAGACACAAACTGTAGTTCAGACAAATGAGGCCAGTGTGTCATTTTTCTGAGTTCATCCAGCTTTCCAGGATAACTTGGATGTCCTCGGAGGTGTGCATGTGACATTGATTGAGAGGCGTTTTGGGGAATGTGTTAAACTCATGTTCAGACCGGCAACAGCACTGCATCACTAACCGCTGTGCGCTCATTAATTTCAATGAGACCAATGCGCCGN
>Contig_21
NAATTCTCTGGATGATGGTCTGCTCTATTCACACACATGGGCTCAGTTGGATATTACAAAGACTTTGTACTTGGGAGTTGGCACAGTAGAGTAAAGCCCATTTAATGTCCAGTTCAACTGATTTGGACATATACGTTCTCACATACAGCTCCTCCGN
>Contig_24
NAATTCATCAGGTTCTTAAATTGCTGGCTTTCAAAATGAATTTTCCAGCTTGTAATCCACCAACAGCAACACCAACCTCCTACTGGTCAGCAGAGAAGGTCAAATGTGACGTCATGCCCCTTTAAAAGCAATGAAGGGTGTTAGTGTGTTGTTGTTAACTATATGAGTTATGTTCATGTGTTTCAGAGTATTGAGAGAGAGGAGCCAATAGAGGTGGACCCCGCCCCAACACATGCTGGCCTGGAGAATGGACACACAGCAGCCACAGGTAATGATGCCACTGATGGCGTCAAGGTTGTTTGCAGTCACCGTAGCTTTGAGGGGGATTCCACTGATTTTACACATGGAGATCACTTTACCGN
>Contig_25
NAATTCTTAACAAGATGAAAGCGCCATAGAGACTTGTCTTCCTAGTTTTGAAAAGGAATTTCTCAAGACAAATGTTTATTTTAGTGAATGCTTAGAAGATAGTCATACACAGTAAAAAAAAAACAAAAAAAACACTGGGTTAAAAATGTATTCATGTGTAGGGTCAAAATAGCACAGATACAACACCGN
>Contig_26
NAATTCTTTTTGATTCGTGTTCCATTGTCTTTAAAGAGAGACTGGACCCTGGGCAGCAGGTTTTGCCAGGGTCACATCTGGCAGTCACCACTTTAACTCCAGTCAGAACCAGTTCCACCTGTTGTACCTGCACACCAAATCCATGACAAAGCTGGCACAGTGCAGCGGGGCTCAACAATAAGGATTGCCTTATAACCCGN
>Contig_27
NAATTCATACTTTGTCTGTCCGCAAACAACTTTGGAAATACTTGTTTTTGGATCAATGAGGGCTATCTTAGGCAATAATAAAGTAAAGCTGGAAGTAACAGACATATTTTCAGCATTTACCAGGTAGTCCAACTTCCTTGCTTACTTTTCTCCAGACAATTGCCTTTCTTGTTCAGTTTCTGTACAAATATGAAGTAGTATCATAGAGCTTTGGGTGTCCACAGACAGCTACAATGACAATGTGGATGTCTGCTTCAGAAATGTTGAGAAGCGAGAGTGAAGATAAATCTACTTTTTAATCCCAAAAGTTAAAAAAAGTAAAGTCTGAGCTCTCCTCCCACCTGCCGN
>Contig_28
NAATTCTGGCACCGTAACGGCGTTAGTTCTGTCAATTCTGGTTATTCATCAATGCATAGTGATGAGCTCGCACAGAATTAGCCTCGCCTGACGGCTTTAAAAACCAAAAAAAAAAAAAAAAAAATGCTGCCGCGTGGCTGTTTTAGCCTCGGACAGAATCATCAGATTTTATGTCGCCGTAAAGCAAAGGCTGCTCATATCTTTTTTTTTATTTTTTTATGGCATTTAGAGCGTCATGATTTACAGTAACCGN
>Contig_30
NAATTCAATGATGCATGAAGCCCAAGACAGAGGTGTATTCTGCCTGTATACACTCAGACTATGACAATAAGATCTAATGAATGAGTACAAAAATTAAGAAAACAAAATACATGTAACAAATGAAGCCCAGCTGTGAGAGGAACAATGGTTGTGTATTTCTGAAATGAGCTATTTTTCTATTCTGTGCCACCCACCACTAACTCATCTACACTTCAACAGGATTAGCTAATATATTAGACACTGAAGCAGAGGAATAGCATGTTCTAATACATAGAGGTTTTATCACCTTGTCCATCAAAACCTCTTTCTCTCCCTAATAGGAATGACAGAAACAACATTGTTCAAAATGCTACCTGTCCTTGCATATTACTGATGGGGATTAAAAGAGATCTGACTGTGCAGTCCGN
>Contig_32
NAATTCTGGAGCTGGATTTTATGTCGTGAGTGGACAAGAAGAAGGCTGCGGGCCAGGTGTAACGACCCAGTTCAAAGATTCAGAATCTCTTCAGTGGTTTAACCCTGCTCTGTGGCAGGCAGCTGCAACTAAGGATGACCTGCAGCGTGGACACTTCTTATTCTCAGTCCATGAGGAGAGTGTCCCTTGCAAATATGATGATGTAGTTTTTAAAGCCAGCTCCTCTTTCAGGGTGGACACCAGCTCCAGTCAGTCTAGCATTTCTGTCAAATCTGTGTCTGTGCTGGGAAAGACGTTTGATAGCAAATCTGAGTTCTCCGAGTATCTCAGCTCGCACTCAGGACGACTGCAGTTTCACGGATCCTCCGCTGTCACTGTTGGAGACCCGN
>Contig_34
NAATTCTCTAAACATTAAGGGAAGGAGCTTCAGTGCTCCCTTTATTATCTCCTTTAGCATAGGATACATGGACCATCCTTTATGAAAGGAAAGGAGGTAATGCCGTCCCACAATTGCTTGCGGCAATGACAAAAAAATCAACAACCAGACATAAAAAACATCAATGTATTTAAACAGTGTGATGCAGACTGCAGCAGAGAGAGAGTGAATATGGACAGATGTGATGATGGGATTTTTCTAACTGTGACATCCAGTGTCTGTCGTGAGTGGACAGGAGGGTGAGCGACCATACCGN
>Contig_35
NAATTCAAATGATTGGGCAGAGGTAAGTGAACACGAGTCATATAAATGAGTATCAGTTCTCTTACTTTGTGTCTGAAGGTCCAGGTTCATGACTGAAGTTTAGAGGACGACCTTTGGACCGGGGCCGCAAGGTGCGTTCGAAGTGTCGATGATCAATGTGTCCTGCAATTCACATTAGTTCTCGCAGCTAGCTGCGTTCTTCATCGACGCACGAGCCGAGTGATCCACCGCTAAGAGTTGTCAACGTTTTTTTTCTCTCGGTTTTTCATTTCGAGGCCACCGTTCGGGAGACTGGGTTTTCTGTTTTTTCCAAAGGTGAAAACGGACCTCCGN
>Contig_36
NAATTCAAGCAACAAAACTACTTGGTTAAGGTTAGGGAAAGTCCTTCAACCCTCCACCTCCTCCATAAGGACCAAGGTTTGCTAGAAAAGAGCTGGTTTGTCAGACAAGCTATGGTCTTAGAAGTGGCACATTGAGCCACACAAGGCCCAGGTGATTCAGACGACAGTGAGAAGTACGGATCGCGTAACTCTGCTGAGAAAGAACCCCCCTCTGACCCCAGCTGAGATCTAACTGTCTGCAGTTTGTCACCGN
>Contig_38
NAATTCCTAAAGAGCTCTTGGCTGACTTCCCCGCCGCGTTGGTCCCAACTGTATTCCCATTGAGGCGCTTTGAAGTGAACGTCATCGCTTCATTGTTTTAGATCATACCTGTGCATCAAATATCATGGCGGTTGAGCGTCTTTGTTATGTTTTGTTGTAAGCTCTTCCCTTTTACCCCCACCCTCTGCAGGCCCCGGGCCCACTCAGGAGGAGCTGCGGAGGAGGGTGGAGAACGGCGTTAAGGAGTTCTGGTATTTTGTTCGCAGCGAGGTGAAGAAATTGGCCAATGTTGAGCCCGN
>Contig_39
NAATTCTGACCTCAGACGTCCTCTGTGCTTACAGACAGGAAGATGAAGCGCGGCGGACAGAAGAAGACCCCCACCAAATCTCTACTGCGCCTCAAGTTCCTGCAGAAATACTGCAATGAACTTCTCAGCTGCAGCCCGCGGGTCTCTCAGTCTGCAGACCTCATCCAGTTCTTCCACCCCAAAGATCAGGACATGCAGCCGN
>Contig_41
NAATTCCAGTTGTAGATTGTTATGTTCATATAAAAAAACACTTCAAAAGATTTGAAAATGCAGTACATTCACACTAAACAGAATGATTTTGTTTTCATCAGGTATGGCTGTCATTTACACGTTAAGTTGTGAAAAATAATCATATAGCATATTGTTTGTCTGACAATATTAATTAATGAAATATAAAAAAACTAATGGATACCATCTGAGACCGCAAAGGATAAAACATGTAATTACAGGCAACAGAGCACTAACAGTTTGTTTCATTTGCTTGATGAAGAGGCTGACCATCTTCTCCGN
>Contig_42
NAATTCTTGTTCTTGCAGGAGTTCCTTGAACACACAGCTCTCTAATTTCTAATGCTCCATCCATCTCCTCTGTCTGGCTTTTATTTCTTTCTCCTCCTTTATCCCTCTCTCCTTGCTTACTGCCTCCTTCACTCTATCATCCTCTCTATCATCCCCTCCTCCTCATTCGCTGCTTATATTCCCTCTGCCTCTCTCCTTATCACTGCTCTACCTCTCCGCGTCCTCCACCCTTTCTCCTCATACACCCCTCCCCTTTTCCCCTCTGTTCATAGTTCATCCCACCCTCCAGCCGN
>Contig_44
NAATTCAAACCTACAATGCTCCACCGTAGTGCCTATGCAAGCAGGTTTTGCTCACGTCGCCTCTGTCATTTAACTCAAACACTGTGAGTATCTCTCCGGGCCTGTGTTCATGTGTGCATATATATCAGCCTGGCGCATACGCTTCTCCCAGCACTGTGTGACCTCCATAGATGCCCTCTCAAGTCCCCGGGAAGAGAGCTTCGGAATGAGAAATTAATTGCCAAACAATGCATAGCTCCCATCCATTACGGTTCTCATCATGTCAGATAATATCGAAGCATTACCGN
>Contig_45
NAATTCAACAAAATGTTCAAATGATCTTAGAAGTGTTAACTGAGCAGCGATGAAACTGAAGGACATCTCTATATGTGTCCTTCTGTCCAGGTGACCAGACTGCCCAGCGGACTGGTGATCGCCTCCCTGGAGAATTATTCCCCAGCCTCCAAGATCGGAGTGTTCGTCAAGGCTGGCTGTCGTTATGAGACCCTTGAAAACCAGGGGGTCACCCACCTCCTCCGN
>Contig_46
NAATTCAAGCCTCTCCATCAGGCTCCTTTTTTTTTTATTCTTTACAAAACTATTTTTGGCACTTTTCATGTGAACAACCGAATGCAACACTCTGACTGAAAAAATGGTCTGAACGTGTGCATCATTATCTACATATTTTTAAATATTCCCACAGTTCACCTGCCTCTACGATGTCCAGATTGTCACCGCGCCTTCAAATGTGCAATTTTGCATCCATCGTGGCATGATGACATGTCGTACTCTGTAGTTTTTTTTTAGTCTTGCCTTTCAGACGGCCGTGGCACGATTGGTAAAGCAGGTGGTCAATTAATCTCAAGTTTTGTGGTGGCTGCATTTTAAAGTGTCCTTGAATGAAAGACTGAACCCTAAAATGCTCCTAATGAGCCGN
>Contig_47
NAATTCAGCAGCGAGGGTGAGAGCAGAAGCTGGAATTGGATCCTGAAGTTAGCAAAGGGTAGCCGTTAGTGGTGCTTAGCGCTGACAGGGACATTTGCTGTAGGAGTTAGTCACTCAGAAGCAAGAAGAGGAGGGAAGAGGAGGAGGAGGAGGAAGAGGAGGAGGTGAGCAGTCTGCTGGTCTCAAAGCAGGAGAAGCTACAGTGGAGCGTAGAAGCTGGGAGGCTCGGAGGAACCCGN
>Contig_48
NAATTCTTTTACTCTCCTCCATAGCTCTAACTGTTGACTGCTCCTGACTCCAGAGTGAAGAAAAGTGACTCAAAGGCAGAAAAGAAGTCTATAAGACGATGGGACTCGCAGAGAGTTGGGACCAATTAGTCTTAATACTCAGCTGCTTCCCGN
>Contig_49
NAATTCGTGGTTACTTCCTGACGGGGCATCGGGATGAAGAGGAAATGCTCAGCTGTTCATTTACACGATGAGACGCATCAGGAAACGTTACATAAATGTTCTCTGCTGTAACTCTTCAGGAACACTCCTGAACGATCACCTTTATTTTTCACTTCCTCGCCCCCCGAACACAACCGN
>Contig_50
NAATTCAAGCACTTCTCTTACATGACACAAGCCGACTTGAACCTCCCCACCGAGCGTCGGACTACGTAGTTTGACAGCCACCTTGGGGCTCACACTTGGCCACCATGATCTGGCTTTTCAGTATCGGCACATGTTCATTCAACTCATTCATTCCCAGCCAACTGACCCCAGGCGACATGACTCAAATGCTTCAACCCTGGTCGGCTGACTCACAAACACAACTGCTGTGGGGCAAAAAAGGTTAAAGCCGN
>Contig_51
NAATTCCATTAGGAACATGCTGGACGGTTAGTGTTTAGAAGAACATGTCAGAATGCCAATTAATGAACGGGAAAGTTAGCTATAGAGACCAAAACTGTTTTTTGGACCAGGCTGTGGACATGTTTACTTCTGCTGTGAAGTTGGACATTTTTTATTACTGGTACTTACGGAGGTTGAAGTATTCTACAGTCACCCTCAAGCAGCCACTCATGAACTTAACCCTAAAACCCCACCGGACATGTCTGTGCCACGTCGCAGATGCGACGCTGTTTTGGTCTGTCCTGCAAGTGACTTCAAACTCCACCGN
>Contig_53
NAATTCACGGACACGTTAGTGTGTCGACATTCAAAAATATAAATCCAGAGTTTTCTTTAGTTTGTTGCTCGTTCCAGACTCTCGTATGAAGAAGTCTTAAGAGTTCAGTGTCTATCCCACCACGCTCTGTGGACAGTTTGGTTCGGCCCAGGTTTGATCCCAACTTTGGGATTCATGGATGGACGTAGTCTTAGTCTTTTTAAGCTGCTCTGTCCTTGTGTGTGTGTGTGTGTGTGTGTGTGTTACAATGTGTTTTGTGTTTGAAGTAGCCGTCGGTATCAGCTTGATGTTTTCGCTCTCCTGCAGGAAGAGATGACGTCTCCCACTGAGCGTGCGAATTAGGCGAGCCGN
>Contig_54
NAATTCTGACGTTGATGATGACGTCACATTTTTCACCAGGTTGTCCACGTTTATATTTCCTGCATGAAACAACACGGTCAGAGCGCACGCACTGTAGAAGTATCTACAGATTGGTCTGAGTTAGAGGAACATAATGCTGTGTGGATTATTTGTGTCAATACTAGCATTCAGCCACCAGATAGAGACATAGACCGN
>Contig_55
NAATTCATATTAAAAATCTTACTTAACATTAACCCCCAAATTCTACCGGGCGCAGATGCCCCGCGGTGCACACCGCTGCAGCGATACGCAGCTGTTCTGGTCAATGTATCAAGCCCCACCAGCGTCCCAGAAGCAGGCCTCCACTGGCCTCCGCGTTGAATACGTGGCTGTTCTATTTTTGACGGACACTGCGAGCAGCCCGCGTCAGTTTACACAGAGCAGCGCAAGCTGGCGGAAGCCGGACACAGAAACAGCGTAGAGAATCCGATGGATTTTCAAAAAAAAAAAAACACCCTGCGCAAACTGCCGN
>Contig_56
NAATTCTGTTTTTGTTACCTTAGAATGGGACTTTTATCTCTGCAGAGGGAGCGGGTCCTCTTCTACGGAGACCGCCATGTTTCTACAGTAGCCCATAACGGACAAACCAAACACAAGCTCTAAACAGGGCCTGTTTTTCACACGTTTCATACCCACTTTAGGTTCTCCCACTAGCTTGGAAGAGGTGGTGGCTGAGGAGTGAGGAGTGTTCAGTTGGTTGCAGTCTGCAAGTTCACCTGCTAGATGCCACTAAATCTTACACACTGGAACTTTAAGAGGCAGAACCCTGGCTCATGGTGGACGACCATCTGCCGTGACCGN
>Contig_58
NAATTCTTACCTGAAACAATATAAATGCTTTAGTTCAAGAGCAAACGGCTTGTCGTGTGTAATTGATGCTATCGGTTAATATAGGCAAACATGATACGTATAATAGGTTTGCCACATTATCTGTATGTCCAGATAACATGTGCAGAGAGCAGATCTGCACATCTCAGGGGCACGTGGGTCACCGTCTATCTACCTCGACCCGTGTTTTCTACTGGAGACAGAATTTCTTTACTTTCTTGTTAAATCTCCTCCAAAATCCTCGAAATAAACGAGAACTGTATGGACAATTACTGGCACTGTTGTACAGTGTTTACCACACCCGCTGACATCCGTGAGTCACCGN
>Contig_59
NAATTCAATTAAAAATAATATTTACTATGCAGAAAAGCTTTTTAAACTTAGTCCATGCATAGAGTGTAAAACTGATCCCTGTCTGTACACACAGATATTTATAGACATTTTTTTACATAGTTTTTTTCTTGTGTATGTTTATGTCTACATTTACCTGTCAAGTCCTGTTCTGTCCTTTAACTGGACCTGTGTCTGAACATGTTGTGTGTTCACACACCTGAAGAATTAAAGTATGTCTCTTATAGATAATACATAAATAAAATGAGTCATACAATTATAAAATGTTTTAATAAATAAAAGCCGN
>Contig_60
NAATTCACTTCAGTCACAGAGTGATCTAAAGACAGCAAACAGTTGATTTAAGGCTACACTGCAACACTTCTCCTACTCTTTAACCAATTAGCTGGACAATGGAGGAACAAAATAATCTAAAATCACTCTGCCTAGCTGCTGGGTGTTAAAGTTACATTTCCAAGCACATTCATTTATTTTTTGCTTGTGGCTCTCATATCATTACATTTATGGCATGTGACACGGTGTCAATTTGGTTGAAGCCGAATTAATCTTCAGTACGTTAAGCCGN
>Contig_61
NAATTCCTGCCTAATGTGACGGTTTAAATTTGATGGCAGTTTAGTCTGCGCGCTGCGCGTGAGTGTTTGATCCCTAAAAATAGTCTGACTGCGTCGGAGCATCCAAGGGGTTCAAAATGTGTCAAAATCATGCAATCACGCTGAAAGATTTAAGTGCAGGTGCTGACTTGCAGCACCTCATATTTGGACTACTTTCACATTCCCAGTAATAAATGCACTAGTAAAAAACATCAGCAACTTTCTGACAGAGAAAACCTGCATCCGTCAGTCATTTGCATGCTGCCTCCCCCACTCGCCCAGTCGCTGCATTCCTTACATTCATAGAGTCTTGATAACGGAGTGAGAGAGAGGGACATATCAAAAGCAGAAAATATCCGN
>Contig_62
NAATTCGGACTGAGGTTTCAGGACAAATTCCCAGGTTTTAATATGCTGTCACCTTATCTGACCCTTTGAAATTAATAAACATACTTAAAAAAAATAAAAATAGAGATGTGTAATTCCCTTAGTGAACGGTAGATAGCGGTAAAAAAAAAATAGCTAGACCACTCAAACGAGATTGGTGACGCCATATCCGN
>Contig_66
NAATTCACAGCATAGGCTACAACACAGTGAGTATCATCAAATGAGTAGAAAAAGGACCGAGATCGAGAAGCCTTCATTTGCTTTTCTGAGAATATACTGTAAGTTTGGCTTGTACGGGTGGTTTTCGAGCCCCCTGAGGGTCATAATTTATCCTCTGTTTTCTTCTCTGGCATTCCACCAGCTGCGAGAGAGCAGGGAGGAAGAGAAATGAAAGAAAAACAGTTTGGATTTGCTCAATTTTCATAATGTTCCGN
>Contig_68
NAATTCTACAAAGAGTTTAGACAGCTCATGTCTTCTCTGTTCATCAGAATGGTTCATGAAATTAAATGAACAGGAAATATACACTACCACATGTGAATACTGATCCCAATTCAGTTCTGCTTAAACCCACAAAGAACCGACATTCACCTCTGGGGACAGACCAACAAGCCTAATCAACTCTGACCTTCTAGAATACTAAACCAAGACCTGACCAACAGATTGGAATCGAGCCAGTTCAAAGAGCCGN
>Contig_69
NAATTCTGAATTGTTATTACAGCACTGTTTTTTTCACAGCTCAGATGTTGTAACTCAAAAGAGGCCATTAATGAAATATTGGCATTAATATCACAACAAAATCAAAACCGTCCGGGAGCTTTGTTCTTCTAACTTTTGAGTCTGTTAGTGAATCTCCTACAAGCCCCGCTGACTGTCACACCAGTGTGTTTGCGATGAATCTGCCCTCAACACTTGTCACTTCAGATCTATCGGTTAATGTGCGCCGN
>Contig_70
NAATTCATGTGAAGGACAGATGTAGAAATACTTGTGGTATTACTAGGACTTTGTGTGTCTGTCCTAACCTCTCGCCCAGTTTCATTTCATCTTTTTCTCACTTCCTCTCTTCCCGCTTTCCTGTTTTTCTCTTCATTCTTTCTCTATTTTCTTTCATCTGTGTTGGCAGAGGGTCTAAAACTGTTAATCAGAATATATGGAGGTGCTCCAGACTGTGACATCCGN
>Contig_73
NAATTCTGGTGTAAAAACACAAAGTTGTGAAGATTTTTTAGATTATTTTGTTTTGTTTTTTTGCCAAAAAAAAAAAAAAAACACATTATGAACATAAAAATCAGACTTAAATAAAATATCATGTATAATCTTAGTAATATTTGTAGTAATTGTAGGATGTAAACTCCTCCACTTCTGAGGCGATAACTTTGCAATGATACTAACAATAATTTTCTGTTTCTTTTATTCCAGCGACCTCTGGAGAAACCGN
>Contig_74
NAATTCACAGCCAAGATTGTTCTCCTGGAGGAGGCCAAGAAGAAGAAAGACGAGGAGGCCACAGAATGGCAGCACAAGGTACAGGACTCCTCTCCTACAATCCTACATGTGCTAACATCGGCTTCATTGTGTAATCTTAACTTCAGCTCACACTCTCTCTGTCCCCGCCCTCGTCCACAGGCCCTGTCAGCCCAGGAGGACCTGGAAAAGACCAAGGAGGAGCTGAAGACGGCAATGTTGGTGGTGCCGGCGCCTCCGN
>Contig_78
NAATTCAAACTAAAGACCCCCAGGAGGAAACAGAGAGGAAGATCCATCTTCTGAGAAGAGAAGTTGTTACAAATCTGGCAAATAAAATTCAGCAGAGCTTCATAACAGCTGCTTTTGAAATACCTGTGAAATGAACCAAATATTTAGAATTACTGAGACATAAAATATGAAAAGCAAAAAAATGTTGAACAAACAGAGTGTATTTTCATTTGGAATTGCGGGCTAATAGTCCTGATGGTGGCGCTACAGCAACAGTCCCAGATTTATTCTTGTCCGGCGGCTTCTTGCTCTCTCACTCTCTCCTTTTTTCTTCTTCGCTTCCTCTGTCAACGTTCTTTTCGATCTCTTCTCCTCTGCCATTATGTCCATAGAGGCTGCTGAGCCCGN
>Contig_82
NAATTCCAATATCCTCCTATGGTACAACAAACATCGATTCAGCCTCAAGTGTCATATCTGACAACACTCAATAATGTCTATAACAGTGAGACTGACAACAAGGGGACACCTGATACTGAGTCAAGTTTCATCCCCTCTGGCCCAGTCAGCATCACTGGTCTGTCACATAGAGCTGAGCAGGCCTGGACGCCGCCACATTAACAGAGAACACCATAGAGTTGGTTCATCGCGGTAATAGGGGCCGACAGGGTCGGCAGCCGAGGGCCCGAACGTGGCTGGAGCCGACTCATCTTGACCCTGATACAAGGCAACAGTTGACAGCCAAAATAACAACTCTGTGGTTTTCTGAATCCACTCGTCATTACGCCCCATCTCCGTTCTGAGCCCGN
>Contig_84
NAATTCACTTTATGTCAAGCAGAAGGTGATTAATGTTGTCTTCACTATCAATAATCACAACAGCCATCTGAAATTTGCCACTGCTGACCAATCACAGCTCTTGCGGCCCCCGTGCAGTATCCCGTTAATCCACTTTACAAAAGCAGACAATATCCAGACAGGTCATGCCGTTCTCCCTAAAGTCAAAGGTCCGGTAATAGCTGCTGCTTCTTATTCTGTCCTTAGTGCCAGACACTGGCACTCAGGTTAGTCGAGCTGATTACATCATGACAGAATAATTGTTTTGGTAGCAGCATTACGAGCTGACATCAGAGCATCATGTGCTTCACTCAGAAATAGCACTGCCGTGAGGCCTCACCGN
>Contig_85
NAATTCCCACCACTTCACTCGTGGATACTAATTGTATCTCTGTGACCGCAGTTGGTCTGGTGTGTGTGCGAGGTAGTCCACAGAGCATTGCGGTTTCCATTTAAAAGCATTATTTCGAATGGCTTCAAAGAGAGCCTCATGGGCCAAAACCCGN
>Contig_86
NAATTCTAGTTTGCTCTGCTTTTATTCAAGGACACTCATTTTTCTTGTTCAGCACTTGAATGATCTTGAGCTCTTGAAAGAACAGCACTCTGGGTTCCTCTTTTACAACAATGTGAACACATTAACACTTACTTTGTCAATCTACCACTTCCTCCTGACAACAAGGAAGATGTACGGCTGCAGTTCATTGTTCTTACCTTGGTGTTGAGTCTTTGACGATTAAAACACAGAGGACAGAACCATAAAAAGCTGCTCCAATTCCCAGGTTGCTTTCCTTGTGACCGTGAAGTGACATTATTATTGCAAAGCACTTGTACTCATCAGACAGAGGATCTTTAAAGCACAACATGTTCTCTTTCACAGATGCTGCTAAAACATTTTCAGTATCCGN
>Contig_87
NAATTCACATGTGCTCCCTCTCTTAGATTCACATTCATCTTCACATTCATATATCATACACACATCACTGCGTACAAGGAGATCATGCTGTAAATCACAGATGTATACATGTGTGTGAATGCACACACACGCAGTAAAAACTGTTGTGTGGAACCTTCTATCTCCACTATGTCAACTTTTTTTTAGGAAAGCAATAAAAGCACTTTTGTTTTTAGCTGGACAACCATGACTTTTTGAGTTTAACCGN
>Contig_90
NAATTCTGTCCCATTACTTCTCTTTTAAAGTACCTCAGCAAGCTCCCATCCAACGCCTCCGCTCTTTATTTACAGCCTAAGAAGGAGCTAACAGATGAAATGTGGTACAGCCACGTACCCCTGGGAGTCAATTATCTGGGCTCGATGCTGACTCGCATGTGCAAAGAAGCCGN
>Contig_92
NAATTCTGAGTCATAGTGGTAGGTGTTGTACTGTAGTATGCTTGAAAAGATCTGAGAACACTGAGGCTTAGATCATGATTTCTAAAAGCTTACGTGGCAGTGTACAGTCTGGTTTATACACAATAGGCTGAACCCCGTGTAAAGTGACACTGGCTGAATCATGTTTGTATTTATCTCCTCAGACGTGACCCGN
>Contig_93
NAATTCTCTTGGCCATTTCTGTGTCTGACTTAACGGCCAACTCAGTCAGCTCTATGCCACTTGACGCACCTGGTCACTGACTTCATTTAAGCTGTCGGCTGAGTCATGCCTGGTGGTAGCAATTTCTCCTTTAAATGAAAGTATGTAGTGACACAGCTGAAGTATCAATGTCAAGTCAATTTTATTTTTCTGGCACAGCCCAATATCTAAAATCACAAATTTGCCTCCAGGTCCGN
>Contig_94
NAATTCTACTTCTTGTTTGTTGAACTTCCTGTTTATGGGGAATTTAAATCTGAGTGATGACGATCATGAACACGCTGACATCATCAGAAAACTGATGACATCACTCTGACAGGACAGATAAATGGTGTCGGCGATCAGACAGACGAACTGACGAGATGACGATGATGACAACGTCAATGATGACAATGGCAGTGATGACGGCTGCGCCGGTCGCTGAGGTCTTACCAGTGTAGAAACGGCGGAGGTGTACATCGGAGTGTGTCCTGTCGACATCAACACAGGCTGTAAAACAACAGAGGACAGGGTGAATATGCCGGGCGTGACGGGGTACACGGGTACACCGAGGTCCAGACAGGTTCATCTGAGTCCACCTAAACCGN
>Contig_95
NAATTCAAATAATAATGTTGATCCCCTGACTTTTTACTTAGTGTGGTCACCAGGCCAGAATTTTAATTTGTTCAAAACTTTGTTTAAATATTTGCAAAACTGCCAAATGCTTGCAAATTTAATTACATTCCCATCAGCCTGAGATGTACTTTGTTATCCTAACTTGACTTGACAGACTAGAATGAATACCATTGTTAGTGTGAGCATGTTAGCATGCTGATGTTAGCATTTAGCTCAAAGCACCACTGCGCCTAAGTACAGTTTTACAGAGCTGCTAGCATAGCTGTAGCTGTCTGGCCCTCTTTAAAAAATTTTTTGAAAGAGGGCCAGATTTGACAATGTGAAGATGCCCGN
>Contig_96
NAATTCTGTGAAGGAAGAAGACTGGCAAGTTATGGAGGGTTGTTTTTAATCCCTTTGCCTGGTTTCATTAGAGCGCGCCGTCATTCGTCATCGATCACTGGTTGTCATGGAGGATATGCGGCAGCCTCGAGCCCATCGGCTCTGTTCCATTCTGAAACATGCTGGGATCTTAATGGAATGATTCACTCTCTTCGAGAGACAGACCGN
>Contig_97
NAATTCTTCATTTAGACGTTGTCTTTTGTTTTTTATTTCAGCGTGTTGAGTCTGGAGGAGAGCGTGAAGGCCATGTCTTTGTCTGCAGAGGAGGACGACATCCCCTGGGATAACATGAGGGACAACAGAGACCTGACCGTGTTCACCAGCTGGGACCCGAAAGAGAGGTATGGATGCGACAGGGTCGTGGGTGACCGTGAATTTAAGTCCGTCTCTAATCTGTCTGTGTTCCTCGTCCTTTCACAGACACTTAACTGACGAACACCGN
>Contig_103
NAATTCATTTTTTTTTTTTTTTTTTATAAAGGCCCAAATGTTCCTTTAAATCTAAGACAACAGAATAAAATCAAACAAGTTTTCCTCCCTTCAGGTCATTTTCGTTTGTAGCCTGTTAAGGATTTTCTATTCTCACAATAGCTCCCCCACCCATCACCACCACCACCACCACCCCCTCCAATAATAACACTAATTTTGTTTTCAAGTGGTCGGTGTCAAAACACCAGTGTGCAACCCCCCCATATCTCCTGATGGGACCGCTAGATTGACCGTGACAGTTAAGTGGTCCCCGN
>Contig_104
NAATTCATGATTGAGTGAGATGTGTGAAGTCCTCATCAACATCACAAATTTAACTATTAACTATTACAGACAAGGTGCTCTATACTAGAACAGTAATTAGATTAAACTTGATATACAGTGTGATAGTATAGTATTTTGGAATACATCCCTATTTAACTTATAAGATATAAAGAACCCAGTTATAATTACCTCTGCACCTCACAGTGGAGACTCCATGGTGGATTGATTGTTGGTGTGGTTAAAAGGTCAAATGCTCCACAAATTAAATTATGTTATGCAACCTGCTTCTGAAATATTAATTAGGTCCTTGACCAAGGAAACGCAGCTTCTTTTGGTGCTGATGAATAGGATGCTGGACCGN
>Contig_105
NAATTCAACTGCAATTATATGCGAAAGTATTCATCTAGTACTTCGATAAATTAAAACAGTGTTGAGATTTCACTGGTTGGTAAATTAAAATGTAGGGGAGAGCATTCTTGGCTGTCATGTTCTTGGACTGCAGCTGAACCTTGTCGAGGAAGAAGTAGAAGAGGAGGAGGAGGAGGAGGAGGAGGAAGAAGAAGAAGGCCTGTATACACGCAGAAGACTCCATTCAGAGACCAAAGGCAAATGGCTGAGTGAGGCGCTTTGGACGGTGCTGTGGGAATTCGCCCTATTTGAGATGCAAATTCCTCGAAGAGCTGAAAGAGCCGN
>Contig_106
NAATTCATTAAGAGTACAATGAGTGATGTAGTGGTGAAACGCTGCTGGCTGTGTGCAAATGGCTGATATGCGTTTTTGTGATGGAGGTGTGTGGATTAGGTTTAAGAGTTTAAAAAAACACTCTCCAGACTATTCAGAGTCCAGCATCATTTTTAAAAATCTGAACAGTTGTTAAATCTGTAAAATATAGCTGAATATCGTCACTCATCCTGCTAACACCCCACTACCTCCAACACACAGCACACATGCTGCTGGCCTGTATGTGAGGGTTAATAGTAGATATTTACCCGTGGTAATGGAGGGGATAATGATGTGAGTATGAACTGCTCTTCCCTTTCTAATGATTCAACCAAATTGCCGN
>Contig_107
NAATTCCCATCTTCAGTATTGGCTTCCTGTCCACGGAGAGCCTTAAATAATGTTTTTGAAATGCTTTAACTGTCCGTGACACCCTCTTGCTGAGCTTTTCATCTTGTATGAGCATTAAACCTTAGACACACGATCCAATTTGAAGCGTTTACACATTCTGTCTCCGN
>Contig_108
NAATTCTCGCCTGCCACGCGGGAGGCCCGGGTTCGATTCCCGGCCAATGCACAGAGAGTTTTAACTATGTCCAGTGACAGCAGAAACTATCGCGATACCGCTCTGCTATGGAGCATGAACTAGCCTCTGCTCTGCTGAATACATGGACGGACTTGTGCTGCACATGGCACAGAATACTTCAAAAAAGGATCGCGCACACTGCTTTCCTCAAACTGAGTGCATTTTTCCAGCAACAGGGCGCAGGTTCAGTCAGAAGTGGGACTCCGN
>Contig_110
NAATTCCTGCAGGGTCCTGATGGGACAATAGATGGATTCATTTTTGTCTCTCACTTATAAATGAGTCTTGTTTTCCATTGCAGGCTGATCAGAACAGAAAAGTCTGCATTGTGCTGACACATTGGATCATTTTTTGTCAAATAAAGTTAAGTCTGAAATATCCAGTTCACACTTGGTTCAGGCTTTAGAACGGTTATTTAATCGATGGTGACACTTTTAGCGCATTTCCTTCTCCTCCATTAAGCCGN
>Contig_111
NAATTCAGATGCTCTCGTTCTCAATGATTCACACGCCAAAAATGTCACTTTCTTTTACGAGGAAATGATTTTATTTTTAGAAGAAGGTTTATATACTTTCTTCCAGTTGACCTCAAATCAGCTATCAAAACACATCTTCTCGTTCACTCTGCACATTCCACTCATGTTTCGGAGTTGATGTTTATAGTCCCGAATCCACCGTATCCCTTTGCAGATTCCATTTATGCTTTAGGATACATTAATATTAATAACAGTTGATGCAGTGCATCCTGCCGN
>Contig_112
NAATTCCTCTATCACAGCTCCCACAACAAAGAAGAAAGGGAGAGGAGCAGAGCTGGTGGGAGGAGAAGTGAAGTGAGGGGAGGGGAGGGGTGCACTGCGAGGGGAGAGGAGGACATTGTTTGCCTGTGACTGTGGGCAACGGAAAAGCATGAGTTATCAGGGCATGTGTGAGTGTGTTTAGAAAGTGTGTTTGTATGTGGGCATGTGTGAATGAGTGGACTTGATTGAGTGTGTATGTGTGTGTGTTAGGAGGAGTCTTCAGTTTGGGATGTTGGAGCCGN
>Contig_113
NAATTCATACAGAGACTTAAATGAAGTAGTGAAAACATGCATGAATTAAAGTACAATGGAAGGCAGAAGAAAGAAACAGACGACTGTGCGTCGATATTTGGGAATCCCAACGTCCACCAGTGCTTAAACATGTCCATACACCCACACATCACACCACACAGAGCCAGAGCTGTTAATACACTGCCAGCATCAGTCTCAGACACTTCCGTTCAAACACACATGAAAGCTAAGTGAAGCTAATGCAGCTGATGTCAGCACGTGTGTGTGGCTGTGTGTACAGACACACAGTCCGN
>Contig_114
NAATTCACATTTTCAACACGGTAGCAGAACTTATATAACTGAAGTTCAAATGATTTACAGTGTAGCAGTATATGTATGATTTCTGAGAGTGATATTTGTGGCAAATTCTGTCAAGCTGACGGTTAAGTAGGAAAATATGTTACTGCAAAAAATCATATTTAGTTACATTCCGACACACCCGATATGGAATGACAAAATCATCTTGAAACACTAGTGAACGCATAATGCAGGTTACAGCAAAAATCATCCACCGGATGATCTGTAGGACGTTATCCCCACCCGN
>Contig_115
NAATTCACAAGAGAGGTGGCGGTTGTAAGTGCGCACCGTTATCTTCTTTCATTCCTCGTCAGCTGCCCTTTTCAAACAGACAACAGAGGGAACTAGTATGATACTACGTCAGTGTTGACCTATATCATTCTGACAAGATGTACGCTTAGAGATCCTTCAAAATAATCAGCGTGGAAAGAGTATTCAGAGCATTTATTCAGGTAGAAGTGCAAATGCAACAATTTCAAAATATTCCACTATATGTTCTGCATTCAAAATTTAATTTGAGCAAAGGTAGAGCTTTATTAACAAACTGCTAATTAAAGTAGTAAAGTTTAGATGACAGATACTGAGGCAACAAGCTGCTGTAGCTGGTCAAGTTGTCCGN
>Contig_116
NAATTCTTATGGAGAGGAAACCGCTTGCCAAAAGGGGCAAAGAATAACAAACTGGAGTTTACAGAGTGTGAAGAGCTTTGGTGATAGGGGGGCCGGTAGTTACAGAGCAGGGCTTGTACATGTTTCATTGAAAAGGCTTTTAATGAAAAAGCTGAATCATCACAACCGN
>Contig_117
NAATTCCAAATTCCATTAAACAATTAACCAACTGCAAAAAGAAAGCAATGAGAATTTAGAGGTCAGCGAGGTGTTGTGTGGACCAGCGGGGTAAGCCCTGTGGGGCAGTTCTTGCCTCTTCCTCATCACCACCACTGTGGGCGCCTTGAACTTGACGTAGTTAACATTTACTCCCCCGN
>Contig_118
NAATTCAAGATGAGTGAGACACTTACATATCAACCAAGGACAATGATGAGGGAAGTCTAAGTTGTAATGTTCACATAATGCTAATGAGTTATTCTAAATACTCAAGGGAAGGAAAACAACACAGGAAAACTGTCTGTCTAGTTCAAGTCCCTGAATGTTTGACACAGATTGGCATGATTTCAGCAGGCTGATGAGAAAATGCACTGGGGACTGTCCACAATAGGCAGACTAGCTGTGAACTGGGACTAAGGTGGGCGCGTTCTTTTTTTTTTTTTTCCAAAAGAAAAAAAGGGGGCTGCATTTCCGN
>Contig_120
NAATTCTTAGCATTATTTTCCGCCAGGCATTATTCAAGACAGTCTATCTCAATTTACATAGCTTAACGAAGCACTGAGCCTTTAATAACGCGAAGGAGTGTGATAGTGGAAGCTGATGTTTATTTGAACTGGCTGGGCTTTTGGTAGTAATGATTATGAAGTGAGCATTGGGAACGGTCTCTGTGAGAGGAGACGGGGAGCGAGACGCTGTGTGAAGCAGGCAGATGGTTGGCCGN
>Contig_124
NAATTCCTCTTAAGTGGAGGTAATCTCCAGTGTTCATGTATTTCAACTTCAGAACACATTACAGCTAACAAAATCTCACTTCAAGGCGTGTTTTGGCAGTAATAGATATAGATTGCTTAATAAGAGATGAGTTCTATTTTTATGTAGAGAGAGGCCATGCTTTGCTTGGCGGTCAGAAGAACCGN
>Contig_129
NAATTCAAATGGTTGATCTCTCCCTCACAACAAGCAATCACAAGACAAATTTTGCTCAAAGCATGGATGCCAAACATGACATTCTTCTCGTCATGCCCAGGAGAAAAAAAATAAAAACTGTCAGACAGCACTGATCTCCTTCTCAAACTGTAAGCACCACACATAGGTTGCTTGGGGGGCCCATTGGGAATGACACCATGTCAAGCCTCCTTTCAATTGGAGTTGTCAGTGAGAATGAGCGATGTAAAATGCCGATGTCAAAAAGTCCTGTGTTTAGCTTGTCCGTGCTGACAGGTCAGGAAATGGAGCATGCTACCTGACCGGTATAAGAGAGTGGCTGCCCTCCGN
>Contig_130
NAATTCAATGTTCAAAGTTTTTGTCAACACTTCCTTTACATGTGTCACCTTGTCTAGCCCCAATGCCCTACACACTAAATAAACATAAAGTAGCTGTCTCTCTCACACAGCCACCCTCCTCTCATCATTGACACAAACCCTTTACCAGCTTCACTGAACCAGATCTCTGCTCGCTGAGCTGAAATAAACCACAACTGCACACATTAACCACAAAAATGCAGCATCTTTGTCATTCTGTCTGTGTCTGTCTGTCTGTCAACCTGTCTGCCTTTGTAGCTGCTCAGCTACAACGGCAGATTAAAGCAAATAAAGAAAAGACACCGN
>Contig_132
NAATTCAATCTGGTTGGATTACGAAACAATGATTACACAGAGAAAAAACAACTCTGTGCCCAGTGTGAAACAAGAGAAGTGAAGACAGAAATCCATTTTCTTACAGGCTGTCCATAAAACTAACTTAAATTTGAAAAATCTAGACTTTCCTTTTCTTCCCCTCAAGAAGTGAGTGAGTGACTGAAAACTACTCCAATATAGGATAGCTTTTTGAGTGAAATTTTATGTATTGCTATAAATGGATTTTTGTTTCACTCAACATTATAGCTGAGACACTGACAACACATAAATGTTGATGGCAATGGCCAGTCACAGTCATACTCACGGCTCTGGGGAGTGTGTAGGGGAGGAGGAATGTCGGATGTACTGGGTGCACTGGAACACCCGN
>Contig_134
NAATTCCTGGTTTCTATTGATGATGCATTATTGATTCGCTGTTATCAATAATTCATTCACTGCTGAGTCTGCAGGCTGAGCTGAGACTGAATATTTTTTACATTTTTAAGTTTCCAGCCACAGTTAGCCGACACCTTTTTATACATGAAGCAACAACATGTTATAAATGTGGAGATGGTCCATTTAGTTTGGATGAGCAGGTGTATTTGTGACTGCGAAAACCGCAAGACGAGGAAGACAACTTTCCCCGN
>Contig_135
NAATTCCTAAATGGACAGGAATGTTTGGCTTGCACCTTGCATGCCGTGTGTTAAGTATTGTAAAGCATTTCAGGTCAGTTGACTTGAGAGGTGCTATATTAATACAAGTCCATATACGCATCCGTATCTGTTTATGTAAATACGCATCCATATCTGTTTATAAAGATTAGATTATAGGAGAGACTAAATGTCATATCTGAGACTTGAGATGCATTGGTCGATAATACACGAAGTACACACACAAACCAGTACGCCTACGGTACCAAAATCTCTCTTTTACATGCAGTTTCTGCATTCAAACGCCAGGGGGCGACTGTGGCTCAGGTACAGGAGGCGTCTAGTAACTGGAGGACGTCAGTTCGATTCCTGGCTTCCCAAGGCCGN
>Contig_136
NAATTCTTGTGTAATACAAAGTTTCTGTATCTCTTGTGGTCATCTCTCAGATGAACCTGCGGTCAGTGTTTACGGCTGAGCAGCAGAGGATCCTGGAGCGTTACTATGACAATGGGATGACCAATCAGAGCAAGGCTTGCTTCCAGCTAATATTGCAATGTGCTCAGGAGGCCAAACTGGACTTCAGCGTGGTCCGN
>Contig_137
NAATTCATGTAACAGGGTTTTTCTTGGACTTCATAAATCATAATTATACAAGCAGAAAATCACAAGGAGTGATTTTCATGCTGCATCAAAAGTTGGAGGGCTCATATCTTTCAGTACTGAAGGAGTAATCATGTTGTACACGCTAATTTCTGCCACACGTGTGCCCCACCTTCTTTCAGGTAACCGTATCATTATGGGAAAGAACCATGTGTTCCGGTTCAACCACCCGGAGCAGGCCAGAGCTGAAAGGGAGAAGACGCCATCTGCCGAAACCCCCGTGGAGCCGN
>Contig_138
NAATTCTAAGTGGCTCCTAAGCTGCTGGGTGATGCCAAAGCAGTTGCATGGCTACAGAGTATCAACGTGTCACTAGCTCATTGCTAAGGTTGGCATGGAAGGACAGTTTGTTGGGAGGTTGCTGGATGGTTACTACAGTCTTCCAAGATTATTGCCAAGATGTTGCTAGAATACTGCATTGGTGTTATGGGTGGTAGGTTGTGTTTTGCTTTTGTGGTTGTTAGGATGCTGCAGTGAAGCATTCCATGTGGCTTGCATACTAACTCAAACTATCATATTTATACATTGTATTTTTTAATTTAACAAACATAAGTAATTTGGGAGTTGCAGGACAAATTACATGCCAAAGGTGCAAATTCCGN
>Contig_141
NAATTCATAAATATATAGTTAGCTGATGTTGCTGCTGTGCATACTATCCAAGAAAACTCTGTGGATCTATCAGCGTAATAATGTCTGAGCTTTATGCATCAGCCACCCAACTCAAGTGTCCGCTGTCGGTTGTGGCTTTGCTGGATAAATGACTTCCCCCTTTGCTACAGACGAGGCAAAGAAAAATGTCTGACAGTGTGATGATGCTAAGTAGAGTGAAAGCAGGGACAGGAACTGTGAAGTATCAGTCTGGCTTTTACCACAGAGCTGGTGACTCAGCAAAGGCCAACAGTGGATTTCAATAAATCAAAACGCTAACTGGACTCACGGGGTGGCCATGGCTGAGTGTTTCTCATTACGGCCGN
>Contig_142
NAATTCAACAGAAATATATTTATTGATCAAAACTCATTAATTACTCAATTCATTTGAATTCGGCAGCATAAACTCATTTAAGCTTTATGAAACTGATCAAAAATTCGAGCTTTGATTTCCCTCAAAGATGTTATTTTACTTTCACCTCCACCTGCCTCGTCTGCTACGCCTAAACTTTTAATGTCCCTCCTTTAGGCTGGTTTGTTTTCATGTGGAGGTTTGGATAATGATCCACTTCCTGTTCCTGTGGGAAAGCAGCTGAAGTGAACTGAGATGCTTCTGGACTCTGGCTTGGTTCAGCCGN
>Contig_144
NAATTCACAGGACAAAGAAAATAAACAGCTATTATACTGTGTTGAATACAAACCTGTCAGTGATATATTAGGTCAAATGTACACACAGAAGGTTTCAATCCTTCAAAGTTCCCAAACTCCAAAAGCTTTGCTCATTTGCAGGCATAGAAAGCTACCTACATCAATTAAGGAGGAAGTGCTGAAATGTCTCAGTGTGCTTCTGATCCTCTTCTAATGTTCTCTAAACCCTCATTCAGCATCTCATTTAGCCAACTGCTCCGCTCACATGAACACAAGAGCCTCTCAACTGTGTCATTCTCATTCGCCTCTGACGCAAATTACGATGCATTCTCCTTAATGAGCCCGN
>Contig_146
NAATTCATGTTTACTTGAAAAAGACTAACCCCTGTTAAGCTGTAGCCACTGAAGATCCAGCTCTGTCCCTCAGTGGCGCAACACAGAGCCGACACTCCTTGTCCAACGGCACAAACAGGCTCTGCGCACAGAAACAAAGTCTACACACTGGACATATAAATCACATACTGACTGATTTTAAAATTAGCCTCACGCTCACTTTGGTGAGAGATGAAGTGTGTAAGAATGCGGTGCAAAGAGCCGCTGTGTGCCAGGTCATTCAGTGCTCCGN
>Contig_147
NAATTCACTTGTCACAGCAGCTCAGATACACAAGGGGGATAAGAAATTACTCATAAATAAGTCTGAGTTGTTCATGATAGATGTCAGCTTTGCTAACATCTTCCTCTCCCCTACTTCCTCTATGGAGTCTAGGGGGCAGTCAAGGACAGAGCTGGCCTTCTTGACCAGTTTGTTGAGTCTTTTCCTGTCCCTCGCTGTGCTTTTACAATTGGACATTTGCACAGGGTGTTTTAGACTGGATTCTGTATGCCGTTTCTGGCCAGCTCAATCTGCATTGTCTCATGTCATTCTCGTACTATGCAAATGTACTACAGCGCTTTTGATGGAATAACAATCATTGTCTAGAACAGCCACGATCTGCTCAATTGCAGCCATGCCCGN
>Contig_149
NAATTCACCTCCTTTGTCTCTCTGCCTCTTTGCTGTAGATAGGGAGTCGGAGCAGTGTGTACTCCCCAGAAAGCAGTGTACGAAAGACTGGATCCTACATATATGAAGAGTTCATGCCCACAGATGGTACCGATGTGAAGGTACTGTACAAGTTCCTGTGGTCATTGATGGATGAAGATGTTTAACAGCTTGAACAGATCTGAGTCCCATTTGTGAAATATAGAAATCATTATCATTTGCTCTAAGGCACTGTCTGTGTTTGTGTGTCTTCTCTTTTGTGTGTATTGTGTTGTTTCAGGTTTACACAGTTGGTATAGACTACGCCCATGCAGAGGCCCGN
>Contig_150
NAATTCTAACTCAAACCAAACAGCCTATTAGCACAGCAAAAAACTGAGAGGTGTTCACGCTTTCCCCTCACACCATCACATTTGATGCAGAGTGTTAACCACAACCGCATTTATGTATACGTATGTGTAATGACTATAGAAAAGGGTTTAGTGGAGATAGAAATAAAAGGTTTTTTGTATGCCGCTAGAGTCTTAAAGAAGATTACCATATAAATTAGAGTAGCAATTCAAGGCACGGAGCACAGAAATCCCTCCTGTCACAAATTAATCAGCTGAACGACCGACCGN
>Contig_151
NAATTCCCAGATGTAGCTCTAAAAAGGCTGGAAGAAGGTTAAGTTTAGCACTTTCGCTTGAAAAATAACGTGAAGTGTCCCTAATTTGCAACAGTTGCAGCTCTAGTTGGGGTTAAACATCATCCACCTCCCTGTCTTCTCTCCTCTCTCCAGGATTCTGACAGAGACTGAAGTGGACACCCACCTGATGGCACTGGCAGAGCGGGACTGAGCGAGCAGAGACGCGTCACCTGTTGGATTAAGTTAGAGCATGATGGGATATGCAGTTCCCAGAAGGAGACCGN
>Contig_152
NAATTCACCGACAATACCCGATTTGTTTTCTAAAGTCTGGAGAGCGGAGCCTACATGACGCCAACATTATCGTCCGTCGTTCGCTGGCTTGCAATTTTTAAAAAATAAAATAAAAATAAAAGTGATAAATTCACTCGATGTTCAGTGCGCAGACAGGATAAAGATACATTTTTTTTGTATCGTTGCTCCCCCTATATTCTCTTCACACGTTCGCACTCGCCGAGGCTTCACAACTCGCACCCCAAATCCACGAAGGCAAAAAGAAACACAGGATTGGAGGAGGAAGTTACCTTGCAACAACTCACTGTAATTATCCCCGCGTCAAGCCAGGCGAGAAACGCACGGCGCACTTCCGN
>Contig_155
NAATTCTTCTCCCTCCAGTGATTTAAACCACATATGTGAAGTCCAGCCGTATCCCTCCACGGGCCTGTAACATTTAGCTCAAAGCATCAAGAAAGGAACCCCCCCCCCGCCACCGCAACTCTCTGGTGTCTCAGGAAAATTTCACAATCATTTGGAACTAATATGAAATCATGGTTGTTTCAATTTTTCCTCCGCTAACCTCCCCCCACCCCTCCTCTAGCTCCAGCCCCTGTGGAGCAGATGTCTCCGN
>Contig_156
NAATTCAAATATATTAATCACTTTCACCTGTCAAAAGATGGAGCTGTGTAACTAAAGTGCTTCTCTTTTCTTCAGGTCCAAAATGATGAGTAAGACGTTGGAACGGCACCAGACGCTTTGCTGGTGAGTGAAGTGCTTGTTAACTATATAATTTTATCCTAACTGACAGTCGATGATGATTTTATGTGTAAGAGTAGTGGACAGAAGTGATTTCTGAACAATTTCACACTGAGACTAATCTACTTAAACTATACTTTCGACATAAATGTGGAGCATTGCACTAAATAAATGACTCTTTACAGGTCTTGGCAAAGTGAAGAGACACGAAGCAACCGN
>Contig_159
NAATTCACAATGGATAAATGTGTTCAAAATTTAGGGTGAGTTCAGAAATACTTACGGGCTTCTCCAGACGGACGGTCAGATCGACGACAGAGACGTTGGGGGTGGGGACACGGAAAGCCATACCGGTCAGTTTGCTGTAAAAACAACACATTAGTTACAGACAGTCATTTTCCTGGAGTTCTCCAGGACATTTTCAGTGATGTATATGTGAACCAGGTCAGACCAACCCCAGGTAAAAACAGGTGAAGGTTAATCATACCCGTTCAGCTCGGGGACGACCTTGCCCACGGCCTTGGCAGCTCCGN
>Contig_162
NAATTCCTGATGACTCACTGTCTGTTTTCGCCAGCACGTCCATGCAGATATCAATAGATGTCAGAGACTCTGCTCCCGCTGTTTTCCATGTCATAATATTGTGTACACCAGTTCATTAATCTGTAACAATGATATCATAAAGTGATTTAGTTTATATTTTTCATTCATATTTGGTCTTTTACCAAATGTAGGCTTATAATCACCGAGCTGTGTTTGTTTTGCAACCATCAGCTTCATAACTGCATGTTTTCAACGACACTGTGATCATTTCTGCAAAGGGGGCAACTTGGTGCTGTAAAGTGTGGCCGN
>Contig_164
NAATTCATGTGGCATTACATTTCCCACAAAACATGTCTGCTGCTGAAAATGAGCTAAAGTGACTTTGGACTTTGCCTGAATGTACACACGTCCAAAGAAGGTTCTGGCATGTATCAGCATATCCATCCATCCATTTTCCATAATCCTGGAATGCCCGN
>Contig_165
NAATTCAGACAAGTTTGAGTCTAGATGTTTGAATCAAGACTAAGTCTAGATGTCCAAGATCAAGTCCCGACGTTTGAGTCGATGAAGTCCAGAAGTGGTCAAGTTTGAGTCGAGACCAGGTCTAATTTCAGTAAAGATCTAGTCCAGATTTTTGAGTTGAGTCGGGCTAGAAAGCGAATCAAGACCAGTTAGTCCAGAACAGTTCTGAGTAAGTTTCAGCTGGACTTGGTGTTGAGGTGACCTGATGGAAAACATGATTTGAGCTTCAGGGAGTGACGAGTCAGAACTTTTGGGAACTGCTGGTCTGAAGATCGTCGACGTAGACGTTGACCGAGCGTTGATTTCTTTCGGTCGCCGN
>Contig_166
NAATTCTTTAACAATAGTAAAACTTGAATTAACAGAGAGATGATTTATTTTATTTGGGGTTTCAGAACATTTGTGGATAAATTGCGGGGAAAACAATCGTTTTACAGCTTTTCCAAATCAGTTAAGTTTTATTAAAATAGATTATTATTGTTTTTTATGAGTGTATACTTTGAGCCCAAACTGATAGTCCACATGTCAAAAGGCCACACACTCACACAGCCCTAAAATACACGCAGCCGACCTGGGGGAAAGTGTCTGTGGAAGGAGGGGGTGCTAGGAGCCGCGACTCCCCGATGAGATACAGTGTGGCGCTAATTTCTTTAAAGCGACGACGAAAGCACCAACAGCCGN
>Contig_167
NAATTCAATACAGTAGGAGTCACGGGGGAGCTACAAAGCATATCAGCTCATGAAAAATTGAGGTCAATGGAAAATGTAAAGAAGAAAACGTTGAAAAGAGTGGAGAAACAAGTTTTGCCCTGATGTGTTTTGTCTTTCTTTCTTCTTCCTCTTCACAAAACAACAGCAAAAAGTCGATGATGAATCACAGAGAAATCTGAGGAAATGTGCCTTAATCTGTGCTCCTGTTTTCTCCTCTCTTTTGTGTCTTCATGTAGTTTGCTCGTACGGGCTTTAGAGAGGACCTTGAGCACACAGCCGGGGGCCAGATGAAGAAACACGCAGCCAAGCTGGAGAGAGCTAAACAACAGAGGCAGGTGTCCGN
>Contig_176
NAATTCAATGTGACCCATCTGAGAGATTCTGTTCAACGACACCAACACCTTGGTTCAGTCCAGTCCACTGCTATTAGTCGTTTTCAGTCTAGTTTGGTCAAGTTCAGTCAAACACATCTCAGTCATAGTTATGCCATGCTTTCAGAAGCCAAAGCAGAAGTGCCAAAAGCTGCAGTTCCTCAAACGTCCACTTGAGGCTGGCTACAGAACGAGTCAGTCTCCATAAGTCCCCATGTTAAAATGTCCAACTTCACAGCAGAAATAAACATGTTTACAGCCTGGTACAAAAAACAGTTTTGGTCTCTATAGCTAATTTCCCCGTTCATGACAACTGTACTGAGGGTGAATCTTTAGATCAGCCGN
>Contig_177
NAATTCCTGATGATGTAAGAAATAAATACAGCTCAAAGTGACTCATTCTTTTACACCAGTGTGTGACTTTTATTTAATGACCACTAAAACAAATAGCCCACAAGCCAGGCTGGAGTATAAACCCGACAAAGTGGGAAGCTGCCCCTGGGCCCCATATTCATTGTGTATCAGCTGGTTAGTAATTCAGTTAATTGTATATTTGTTTGGCAAGCTGCCCCACTAGATCACAATATCAGCTCAAATAATAAGGGCTTCAAAGCAATCCCTACAATGCTAGACTACTTGTCATGTTTGCCTTCTTTTAAAAAAAATTATAATTTAGTCATGCCCAAAAGCCAAAATGAATTTCATTTTCAGGAAATGTATTATTTCTATTATTTCAACCGN
>Contig_179
NAATTCCTAATATCTTGATCTTTATCTATGATTAGACGAGGAAGATATTAGCTGGAAGTATCTGCCTTCCCTCCATTGAGGAACAGCACTCTGGACAGCTCCTAGCTGCTCCCTGCAGCAGGATCAGCACCTTGGAGAGCGCCGCAGCTCTCGGTCCTGTCAGTGAGCGTCGACAGAAGCTTCGTCTGCACTGGAGAGATGAAAAACATCAGCAGAGGGAAACATCAGGTCTGTGTGGAGAGGCACAGTTTTAACCTTAATCCTACCGACTGAGACAGCCGN
>Contig_181
NAATTCAGCCCTCTGTAGGTTGATAATTTTCATTTCCATTAAACAATGTGGCATCCTTTCATTCCTAACACATTACCCAGTCCATATCAGGAAAGATATCCAGCATGATTTTTTTTCCCATTGAGATCTGATGTGTTTTCAAAGTGTTCCTTTAATTTTTTTGAGCAGTGTATATTATAAAAATGAAGCTTGGGACCGCATGAAATCTGACCGCAGGTCGTGATTGGCCCCCGN
>Contig_182
NAATTCTCTGTAATACAAATAAAAAAAGAAGGATCCAAGTGAAAGCATCGTTGACCAGTCCAGTCGTACATGAGTATTACAATCATATCTGACTGACACATACAGTATAGCTGCTCTGAAATGACAGAGCACACCAATCTGAATACTCATTAGCTGAAGGGAGCCGN
>Contig_183
NAATTCATTTGCATGTTCATATAGCACCTCTCTGGGGTTTAGCACCATCTCACTCACGAGGCGTGATAATCAACAACTTACTCGACAGCGGAGCTCAGTTAATGCGAGAACGAGACAGGAGCCATGCTTGGCAAGGGTGTAAATATATGCTACTAGTGTAGTCACATCATCTGTATAAGAAAAAGCACCAGTTTGATGCTTACCAGTACTATGTGCCAGTGATCAGTGCATGCTACTGCTGATAACCTATATCCTGTATGGACTCCTTATGGAGTAATCTGCTGGTAATCCACTATAATCCCAGATTTAATCTTGTTAATACCATTGAATCACTATCTGTCTTATTAGAAAAACTCCCGN
>Contig_184
NAATTCAAGAGACTGTGTCCCCTCAGTAGCATCATTCCATTTAGAGAAAGGTCCATTTTTGTCACTTCACTGATACAATCCATCACAGACACACAGTATCACATACATGATGCTTGCTATTGGCAAGACAAACCTAAGTTTATCGATTTTTGAGGGGAGTCTGGTGACTTTTCCTTGTGTGACACAGAGTTGTTAATGTTTACGAGTTGTAACATCATTAAAATTTACAAACCAATGCCTGTTTAGAATGCACTGGCAAACAACCTGTTTGTCCTTAGGTATGAGGACTTGGTACTATGCCAGCCTCGTGGTGTTAATCCCCGN
>Contig_190
NAATTCAAAATCTTAAGGATGCAGTGAAATTAGAAATGTATTTTAAGTTCTGTAACTGTTCGTTCGTGTGTCAAAAACTTTTCTCTTCTTCATGATTCAAATAAATGTATCTATGTACTTAACCGTGAGTGTGGATAGCTAGCAGAGCCAGATCATAGCGAGACGTGTGTGTTTCGGCCACTCACAGGTTTCTGCAGAGCCGTATGTGAATGTGAAATTCAGCGTTTTGACAGTCCTGCTTCTGCCAACTCCCGN
>Contig_193
NAATTCTAGTAAAGGTCCTAAAGGTGCTGCTCTTGTCAAACATCACTTTTATGATCTTTTCCTAAACCGCGACTATTTCTCAACATTACCATGAAGATGAAGTTCACCTGGCTTCTTCCTTTCCTGCGCCTTCTCTAACGGCGTTAAATGACACAATAAGATTCAGAGAGGTTATTGGGAAGGTGTGTCACCTGCATGCAAAACTGGACTTTGGCATATGCACAGCATGCAATACTGAAGTGTAAAGTTGTATTCTTTGTGAAAAGGGCTGAAGAGACCGN
>Contig_195
NAATTCCAGTTTTGTTTGAGAGTTAAAGTTCGTTATTGACTCTGGAGGAAGAAGCATGACAAAATAATCTTATGGTCCAATTACCAGATCCTTCCAACTGTACACTTCCTTTATTTTGCATCAGTTGTTATCCCTTTACTCATATTTCAGCGCTCGTTTTAGCAGTTAGGATAACTATGATACTCACACTGTGTCCCCAATTTCCCTCCTGTCCTTCCAATCCTCTCAGTCCGTCAGGCTGCACCTTCTGGGGGAAGAAGCCCTGGAGCAGAAAGAAGAAGATCCTCTGGCAGCTCGGCACGTTGGTGGGCGCGCCTGTCGGCATCGCCCTCATAGCCGN
>Contig_198
NAATTCAGTTAGTTTGTATTCTGTTGGATGCTCAGTGATCTACAGGCTTGAGACTGACAGAGCTTTACCACTTCTTTAATCTCAATCTCTGATGATTTATCAGCACTCAGGAAAAAAAATCAGCATTTATCGAATGGCTGTCGTCTTTTACCATAAAAGCACAAGCTGCACTGCAGACTTATCTGACATCTGCTAAGCATGATGTAGGACAGTGTCTTCACAGGTTTCAAACCTTATCTGATCTGCAAAACATTCATCTACATATTACATCTGTCTTTCTTTTAATGATTCATGTGTCTTTGCCTGTAGGAGACAAAGTCAGGAAATATGTGGAGGGAGAAATGAGGATGACACAAAAGTATGACCGATGTGTCATGCCAGATTCAAATCCGN
>Contig_202
NAATTCAGCTGATGTGAACACACATTATTATGCACATTATTAAACATGCACAGTACCACACATTGTTGGCTTTTTACTGCACTTTTGAACACATTGATTCTAAATGAGGAATGCTAACGATATTAACAGAACCCATGCCAGAGGGATGGACAACAAGGATTTCTGGGGGGTCTACCATGAACATCTGGAGATGGTGGCGGGGCTGGCTGGTAAGGGCCGCCCGCTGTCGCATCATATTGTAAAGAGTTACAAAGGAATTGTGTCTAAAGTAGATCTTCCTCTGCGTTTCATAGAAAAAGAATTGCAGGAGGATGGCGAGGATGATGATGATGAGGAGAGGTCGGGACTCGAGGGCGAGCCGN
>Contig_203
NAATTCACATTAGTTTGCTTCATATTTTCCTTTCAGAAGATGAAGTGAAGTGACAGACCTTCTGATTGATGTAGAAGGGGTCCATGTCATCCAGAGGGGTGGACACCAGGTGGGGGGGGATGTCCCCATAGATGAAGGGGAGAGATTTCCCCGCCTCCAGGTCACTGTTGGGCTTGGGCCCATTTTCATCGTCGCTGTCGCTGCGGCGCTCCGCCCGCGGTCTCCGAGCCTCCTCCTCGGCGATGCGCCTCTCGATGGCGGCCAGCGACTCGGGGACGAAGGGGCGGAAGCTGTCAGGTCCGN
>Contig_204
NAATTCATTCTAAAATAAATGACCGAATGATTTTAAAGTAACATTTAATTTACTGTAAATTGGAAAAAGTACTTTCACCTTTACATTTCAGAGTTAACGGAGACGTCTTTTCCGTTAACACTTCCCTACTTGTGACAGAAGTTCAGTAGCTTCATGTGGTTCTTCTCCAACATCAATATGTTAATTTCTTGTATTTTTCTGCCTCATTTCAAACACTCAGGTGAGATCAAGAGAGAATAAAGAATGATGGGATGTATTTAAGCGTTGGTTGTACAGGTAGTTCACGCCTGGAGGCTGATTCATGTTTCGTGGCTCGACATGCAGATGTACATCATTCCCGN
>Contig_206
NAATTCCCAGCTGTCTGTATGCATCATGTTTGGTGTTCATGCGATGGTTTCTGTCATTTCACATCCAGTTTTTTGACTTTTAGATGCAATCAGGACAAAGAGGTTGAGTCTTGGTGCTCCACACAGCAACACCTCCACAGAGGACAAAGAGAAAGAGAGGAAGGTGAAAAACAAGGACCATAACATGTCCGCTGTAAGTCATCCACATCACAACATGCATGCTGAAATTTCACAGTTAATGTCGTCTTACTCAGGGTCTTTCTGTCTTTTGCAGGAGCGAGCCCTTCAGGTGTGCACGTACTCTGGGGGCAGCAGCGACACCGAGACTGAACTCGAGGGAACCGN
>Contig_207
NAATTCAGGTGATTGTTGTCCGCACATCAGGGTTAGTGCAAGCTAATGCAGATTTACACAGTGCACATTCACTAAAAGGTGAACAAATATCAGCTGTAAAAAACACAAGGCACAAGTGAAGCCCACAGCTTACTCCATGCAACAACATGATCACATTTCTTCTTGGCCACCAGCAGGTTGACCTTTTTGGCTTTTAGTGAAATATCTTGACATGGGATTGACATGCAGATTCGGATATTTATAGCACCAAGAGTATGAATCCTACTGACTTTGGTGATCCCCTGACCTTTCTCTTAACTCTAAATGCGTTCCGTGTGTGCCGN
>Contig_209
NAATTCTTGCATAAGAGGCATGATAAACAAAGGATGTGAAGCGGTGGACGCTGGAGACAACTAAAGCTTTGTTTATGTACACTTTCCCTGTTTCCTCCTTCAGAGAGCAGCTGTCACATGTAGTCTCCTGTGCAATATTTTACTGCACACGCCCATCAGATGAATAGCCTCACCAAGGAGTTGCGTTTGGCCCGN
>Contig_212
NAATTCTCTAACTTTTAAGGAAAGGAGCTTCAATGCTTCTTTTATTATCTCCTTTAGCATAGAATACACTGGACCATCCTTTACGAAAGGAAAGGAGGTAATGCCAACCCACCAGCATAATTCATTTTACTTCTGTGACAGGTGGACAATATTCATTTATTATTTTAATTCTGACGTTGATGATGAATGCATATTTTTCGCCGN
>Contig_213
NAATTCATGACAGGGCTGTTACTGGACTGCATTCGATGTGCAGGTGGACATAACAAAATTCAATGAAGACCATTAAGAGTTTGAATTACAGGATAATCAGAGATATAGGTGGATGTAGATAATATCGTGTACACTTTCTATGATAAACTAACAGGTTTAAATCATTTTCAAGCTACACTCATAATCAAGTGAATGGTGTCCCTGTCCCTGTCATCTGCACCCTGTATGCCTGTCATTGCAAATGTTAGCTCAGTTTGTTAGCCATGAAGCTATGAACTCAGATTACTGGGAGTGTCAGTGTATGTAAAACAGGTATTTTCAGGCTGGGGTGGTGGAGGCAAATGCAGATGTGGAGTGGTGCCGN
>Contig_214
NAATTCAGCTAGAATGGTTGTGTGTGTGTGGACTGCAAATTTCACTACTCACAGCTAATGGAGGATATCCACCACCTCAGGTCAGAGCTTCGGGAAAGGGATCACCTCACTGAAGGCTTTGTCTCTGTAGCTGCTGCCCAGGGAAAGCATATTTCCTAGTCTAAGTCCTCCATTCTTCCTGTCCCAGTGGCCCGATTGCCCTCCTCCCTGGTGTCAGCAATGGTTTTGGCTTCTGTGGCCAGCCTTCCCTGGCTGGCCTTGATGTATGCCAGCACTGTGCCAGTCTACCTGGAGAGTCAAGCAAGAATGATAAGTGGCCATTTTTCCCAATAAGATCTGGATGAAACGGCACCCGN
>Contig_215
NAATTCAGCTGCATTAACATCTTTGTGGTAACAAACCCTCACAGATGCCAGGACCTTTAGACTGCCAGCTAACGGTAACCGTGTGTGAAACCAAAGCTGTCCTCATGACAACTAATCCTCCTTTCCCTCTGCCACATTGTTGATCAGTCTTCTGTTACCGAAAAGCCAACGCAAAATGCCGTGATTATGAGCTGTCAAATGTCAATTACCGN
>Contig_216
NAATTCATGTAAATGAACATGTAAACTGTTTCAGAAAATGTTCACTGCCACACCCACAAGAGGGGTTGCTCATAAAATCAGATATAAATTATATTAAAAACACGAAGAGTGTATACATTATTGCTCATTTTATACTTACAAGAGTAATTTTCTTCTCGACATTCCCGTATTGAATATCATTGCTCTGGATGGATTGGTACGCCCTGTGTAGCTTCCAGGCAATACCAAAATAGGTGAAGAGGATAACCAGACAGGGGAGGAATGTGCAGAGTACAGACAGAGTCATGATGAAGGTGGAGTGGTTCAGGGATTCTCCATATCCGN
>Contig_219
NAATTCTCCTGGTGCACACGAAATGGAGATGGTTAGAAATGTGTTTGTATACACTGAGGATATGAGAGAATGAGCTCTTAAGAAGAGAGGCAAAGGAGGAGAGCGGTTGCCAAGCACGTGTCACTCTTGCATCTCTCGAGAGCAAACTGAACACCGN
>Contig_221
NAATTCTGTTTGATCTCTCTATACAGTCCCAGTGGATGGGCGTCAGTGTCACGCTCCCCTCTGTACTTCTGTCCTATAACTCACTCTTACCTCTTGTTCTAGTCTCTTTTTTCCTTTTATTGTCATTTTCATCAGAGTGTTATCTATTATCTGCTTTCTGGGGAAGAGAATCAGTTTTACATGTGTTAAAACTATTGAATTTTTCAGAGAACATTTCTTTTTTTTTGTACCTGTTAAAGGAACCCCGN
>Contig_222
NAATTCTAAATTCAACAATTGGATTAATGTACTGATGTAATAAATGCAAACAGTGCCTTTCTAAATGTCTCAGGTGACATCCACCTGTCTGCGGCTTAATATGATGCGACGGCAGGAAAATCTTCCCGCTCCGAGCCGATCTCCCCTCTGCTGACATCTGAGCAGCACCCGN
>Contig_223
NAATTCTACATAAACTAAAGTATTAAACACATATTTGAAGTTTTATTGGTCACTTTTCTTTATTAACTTTTAATTATAACGTTTATTTAACGTTTTAATAATGTCAGACGTTGTTAATATTGTGATATTTTTCCAGTATTTAGTGAGCTAACGGACCAGTCTGGAGGATTTGGTGGCATCTGACGGTTTAAACTACAGTGGCTAAAATAACACTACAGACCCAGAGTCAGTGTTTATTTTGTCTGTTCTGGGCTCCTGTAGAAACATGGCTGACTCCATGGAAGAGGACCCCCGN
>Contig_224
NAATTCACCACCGTCGTCCTTTAACGGTTTGTAAGAAACGACTTCATACGGCTGTAAATATTCAGATGAGTGCAGCTCCTGATGTATGAATTTATTACATGAGCATGTTTTATTTATCCGTCTGCAGGTTTTGAAATTCAAATTGAGTTTTCTGGATGTCACGTGCAGCAGAAACGGAGAGCACGTTAGAAAGTTATCAGACCAGATCAGACCGCCGTGGTCGTTTTTGGACGTTAACGCCGCGAACGGATGAACAAATCCAAACAGCACGTCACTTCATCGGCTCGGCTCACTCCCGN
>Contig_226
NAATTCCAGGTTCCTGAATAAAATTTTGACCCACCTGAGGCTGTACAGACACCCTTCCAGTACTTCAAAATGCTCTTCACTGATGAGATGATTGAACATATTGCTCATCATACCAATCTATACTCTGCCCAGGAGTTGGGGGATCCAATCAAGATTGGCCCTAAAGAGAATGAATATTTCTTGGCAATCCTGCTCTTTATGGGTGTTTTCAACTTCCCATCCCTGAAGGACTACTGGCACCATGCCAAGGAAGAGATTCCAGCTGTTACGCCGN
>Contig_227
NAATTCTCTGCTGTCGTTTTGTAACCATATAGGCGTGGACGAGGCTCCTTTTGGCGTGAGGCATCCTTGAAATGTGGTAATGAAAAGGGCAAATCCTGCTCAATCACACTTTCATAGCAATCCACAGGATAAACAGGAAGTGTGTACAGCACGCAGGAGGTGGTGCTGTAACGCCTGAGTCAACCACAGAGAACTAAGAAGACACAACAGGAACCAGACGGGACCAACAGCAGTGAATGGAGTTTATACTGGACTCAAATAAGAGCTCATCAAAGGCAAAGCACGAGTTTGTACAAATGAAAAGAAGACCATAGAGAGTTTACTGGTTTATAGAAGAAACACTGCTCACAGTGTCCGN
>Contig_228
NAATTCATCTGCGTGTTTCCTCCTTTCCTTCCTCCTCGGACGACGGAGGAGGAGGAGATGGATGGTTCGATGATGGAGGGAGTGGCTGCTTGGATGGATTTCAGCATCTCGTCCATTTGCTAAAGTGGAGAGTAGATTTAATCCAGTCGGGCCTGTCGACAGCTAATGACGGACAGGCGGCGTTAGCGTTAGCCTCTTTAGCTGCAGTGGGTCACTTAGCTTCTTTCTCTTTGTTTCATCTCACACACACAAACGAACACAAACACTCTCTCCAGAGCTAAATTTAACTCTTGTCTGGTGATGCAGAGCAGAAACAGAGAAAACAAGGAGGAGCGCAGATAGGCCGGAAACCAGACCGN
>Contig_231
NAATTCATTTGCATTTATATTGGCTGTTTCTAATGGGTTTGGTCACCTCTTCATTCACCAGCTCCTTTCAGCGGCTCTGTCCATTTGCACCTGAGTGTCTGAGAATGGATGCAGGACACGGTGTGATTCAAGGATAGATTGCTTTTCTTTTGGGGGAAGTAATAGCCTTTTACAGCAATTCTAGTCAACAGGCCCACTAAATATGTATGTATCTGTATTTTTAACCATTCTAGTGCTGTAGTACTAGGATGGCAATGCCGN
>Contig_237
NAATTCTATCCACAACAAGAGTTTTATTTTTTGAAGTTGCTTACTCTGAAACGATAAAAAATTGGAATACTTGATTGATTTAGAAGAAAACAAAACAGCCATGTGGGAGAAAACCACTTCTGCTGACTTCTGTCTGTGTGTTTTTCCATTTTTATAAACCATACAAAGATCCCTGTGGATGTTATTATGCGCTTTTGAATGACAAGTGTTGAGTTGGACTTTTGTGCAACAGTTGAGCGAGTGCCAGCGTGTGCGTCCAGCTGTCATGCTCACACACACATAAACAAGCTTCAGTCTCCAGTCTCCAGTCTCCAATGAACAGTGTCAGCACACAGCTATGGTGGAGGTTCCTCTCTCTCCGN
>Contig_238
NAATTCCAGGTTTTACTGTCTATCAGTGAATCTGCCTCATGCAACAGAGGCCTGATATAAATGTAAAGTGATGTCACGAGGGAGGTGGTGTCAGCGTAGATCAGTTCAATATTTTTGCTTGGTCATCCTTTGAACTCATCATAGGTCAAGGCCTTAGCCGACATGATTTATATGCAGTTCAACCAAAGAGGTTTTTCCTTTTCTGATTTCCTATTGAGTCTTAAAGAAGTTAAAGTATTCAGAATTTTAAGGAAAGTAAGAAAATTCCTTTTCTTTTCCCTTTAATCGTCCGN
>Contig_239
NAATTCAAACTCTCATCACTCTGCATTTTAGTAAAATTTGAGGTGAAATCTGATACAGCAGTTCTACAGAGTAAAAATAAAATGAGGAAAATAAACACTAAAATGACGCATTGTTGCCAACAAGTGTATTTGTGCGACGTATGGAATATGGGAGTCAGAAAATGAGAACAAAGGTCAGAATAACAGAGGCAGGTACCAAATCACTCATCCTAAGTAGGTAAAAATGGATGGATGAAAGATATATGGACCTCACCTTCCACAGATGATGATGATGTTAGTGTTGACGATGGCGACGGCGGCGGGCGGCTGCGGCGACGCTGACGTCTCGCTCCCTCGGGTGTCCTTCAGATGCCGN
>Contig_241
NAATTCCTTATTCTCCTAGTTTTTGGCCTCACGTCAAGGGATCATGTACAAAGTGACATTAGAAAGGAGTGTAGAAATTTAACTGCCAGTTTCCAACAGCTGAACCCCAAAAAACACGCCTTTTCAACACATTGATACATTTATTTTTATTGCCACTTTGGAATTTAAAATCAACTATAACTTGCAAAATAATTTAGCAATACTTACATGTTATGGACTTCCCACATTGGGGATTCCCTGCCTCTTGTGCCCACAGTACAGTATACACTCCTTTCAGAGCCGCAGCATCAAGTTTTTTCATTTTACATTTATTTTATTTATTTTTGTTAGGTAGATCAGATTGTGAGTTGTCCGN
>Contig_244
NAATTCATTATTCAACCCAAGTGCAAGGGGGAACATTAAGTTTTTAAGTTTAACCAGCTTAAACTGATTTACAGTGTACAAGACGAAAGAAAGTGCTGCGGAACAGGAAAAAAGCCTTGAATATGCAGACTCTGGAATCATAAAAGTTATGCTGACATAATCTCTAACCAATGAACTCGCATATCTTTTATATCTCACATTACGTACCTGCATATCTTGCATGCAGAGCTCTTTGACCGN
>Contig_245
NAATTCTTTATAGTAGAGCAAAGGGATATCTCATCCATCTTTTTTTTTTTTTTTTGACATGTTAAACTGTCAATAATGCAACATAGAAGGTCAGATTCTTTTGTTCAACTCGCAAACCACAAGTTTAATGCTTGAGTTATCAAGTCTCTTGCTTGGAAGGAAAGAAAAGAGCTTTCAGAAGAAGAATAGAAAGTTTTGTAGTCTAATCCTGTGACACAACGCTCCCGN
>Contig_246
NAATTCTGTTCATGAGTCCTTGACATCATTCAGGTTTGATAAGTTAAATCTTTGTGGACGTGTGATGTGATTGGTCCAAACTGTCCCACCTGCTCAGTGTTATGACTGCTTTACAAGCCAAAAAGAGTTTCATGATGAACTCAACTCAGAGTTCATACTTAGCACTCACGGCCTACGTTGACACCGN
>Contig_247
NAATTCAATCTACAGTGGCAGGATTTCAAAATAAATATTGTAACTTGAACCATGGATCAAAATGAATATCTTAATCCCATCCTTAATCCTTGAAGGAAACCAGTGACGAGTGAAACATGATAACCAACATCTTTATTATTCTGTTATCTAAAAAGTATGGAAGAGTGTTTACTGATGTCAGCAGGGACAGAAAGACACAACCTGAAAGCAAACCTGCCCCCCTTCAACCGAGAGAGATAAGTGAATGTTTACATTCTTCAGTTTTCGGATAATTAAGGTTGATTAGCTTAAGTGTGTGAGGTTAGCTTATCTAAACTAACACCGAGAGACCGGCGGAGACAGCAAGAGGAATCCTCCGN
>Contig_248
NAATTCACCGAGCGAGCCGAGAAGATTCTTCTTGATGAAGTTGACCATGCAGTGATCTGTGGGAACAAAATGTAAATAAACAAAATGAAATATACATAAATTAAAAAACGCCTTCACACTGAGTTTAGTCCATCTTGTCTTTTGTGTTTTTTAAAATATCATTTATCAGGTTCGATGTTTTGTGAAAGATGACTTCAACAGTACACTCAGACATCATGGCAACATTCAATATGTTGTAGTGGTGCAGACTTACACTCTTCCAGGTTGTTCTGCAGCGGTGTACCGN
>Contig_249
NAATTCATCATCAACCACCAGATATTCAGGCCGCCGCTGTTCATTGAAGTGCAGGATGTGTCCTGCAGTGAAGATCTGTAATCCAATCAGCAGATCATGAACCTTCAGGACAGAAAGCTCACCGAATGTGATTGACAGGTATAATTGCATTTCATCGCAGCACATCTGTCAGTAAGACAGCCCAGACTGTGGTTTGATTTTTATCATTAATAACCTCCACATAGAAAGTTTCGTCTGTTTGTGTGTTCGTCTACTAGTTACTCAGCAGATTGATGCTACAACTAAAAGCTGAAATTTGGCACATAGCTCTTGATCTGTGTGGTGTTGATACGTTTTGTTTTCGCCGN
>Contig_250
NAATTCAGCGCATAAAAGAACACTTCGTCCTTTAGTTTCAGTACAGATGTGGTTTTCACTGGACAGGAAGGGCGTGAAAAAGTGTAATCTGGAACAGTAACTAGCAACTAAAGCTGTCTATAAATGTAGTGGAGGAAAAAGTGAAATATTTGGCTCTGGGGTTGAAGTATAAAGTGGGATAAACAGGAAAAATTCAAGTACTTGAGTCAATGTACTGAGTTACATTCCACCACTACATTTTTCAAGATAAGATAAGATAAGATTAGACAGACTTTATTGATCCCACGCCGN
>Contig_252
NAATTCATTTGAGCTAATTCAAAACCAAACCCCATTCATTTTTCATTTAAGTTAATATACAGCCATGCCCGTTTTAACCACATCTGTTACTTTAAAAGAAAATCTGACAAGCAGTGCAAATAAGGATGAGATTATAAAACTTCTCTGTTTACAGCAGAAGTGCCATTGCATGTTTCTGATGAGTCAGAGATGCACGGTCTCACATGACTGGGCACTAATCAAAACAGTCAATAATGGAGCTGCGGGATGCATTCATGTCTCATTGATCCGN
>Contig_254
NAATTCCCAGTAAGCGCGGGTCATAAGCTCGCGTTGATTAAGTCCCTGCCCTTTGTACACACCGCCCGTCGCTACTACCGATTGGATGGTTTAGTGAGGTCCTCGGATCGGCCCCGCCGGGTGGAGCCGCCGCGGGTGCAGATCTTGGTGGTAGTAGCAAATATTCAAACGAGAACTTTGAAGGCCGAAGTGGAGAAGGGTTCCATGTGAACAGCAGTTGAACATGGGTCAGTCGGTCCTAAGAGATGGGCGAACGCCGTTCGGAAGGGTGGGGCGATGGCCTACGTCGCCCCCGN
>Contig_256
NAATTCCACATCAACAGGCCGTGTCCACTGGAACAAATCTAAAAGTCAATTAAAACTAACAATTACATTTGGCCTGTAGAACATTTCAAAGGTTTGTGTTATTATGCAATTTTACATGAGTGATATCTTGGGACAATAAGGACTCACCCATTCAACACTCATTGCTGTGTCCTTGGTAGTAATACTGATGTCAAAGGGGGAAACAGGAAGGTCACAGGGAGGAGGCTTGTTGAGTGAGTCTTCATGTGAAGGCTGGTCATGTACTGTCTCATCAATTCCAATAACTGGAAGGTGATCTATGGCCGN
>Contig_257
NAATTCATCTTGCCCTCCACACGGTGCAGATTTCCAGTGCTAGAGGAAGCAGAGCAGCCCCGGAGCATCACAGAGCCACTGCCATGCCTCACTGTAGGCAGGGTGTTCTATTCAGTATATTCTTCATTTGTCTTCCTCCAGACGTGACACTGAGCCATAGGCCCGAAAAGTTCCAGTTTTGTTTCATTGCTCCACAGAACAGAATCTTAAAACGTGGCTTATTTACGTGTTTTTGGGTCAGTAGTGGTGTACGTCTTGGAGTACCGN
>Contig_259
NAATTCTCTAAAAGTTGTTGTAGTCAATCCCATTACACCAACATCTGAAGTGGCTGTTTGCACCCTGAGCACAGAAGTCACTGAACCAACTATAGAAACCAAGGAGGTGAAAGTGGAGATGGAGCAGCTTGCTGCCACTGAAGAAAATACCCCTGTAAAAGAGCTTGTTCAGGCCATATGTGAAACCACAACGGTCACCCTGATGAAGGAGACTGAGTCAGCCTGCTCTGTTGTTGTACCAAGTGAGGAGGTTCCTGTTATCACCAAAACAGTGGTCATTTCAGGCCCACTCAGTGTGGAATCTGACCAAGTGGAAACATCAGATGTGGGACCTGAGCCGN
>Contig_261
NAATTCAGTAGTTATTTTCCACTGAAAGTCAGAAACTAATGAATGCCTTAGGTCAAAACTTTTTTTAATATATTTTCTGTAGTCTGAAGTTATGTAAAACAGCGATGTTAGGCTATCTTTTATTTCAGGAATTGAGTGAAACTAAGCATGTAAACTACGAGGAGTGAGGAGATGCCTTTTTGTTTTGTCTGAGGGGATGTCACCAGTTTCAGGCTTTGAGAACTGCTGGATTAAACCATAATTTTAAGATTTTACTGATTACTTTTAAAGCCCCGAGAGCCTCTCTCGCTCCCTGACATCCACAGATGAGTCATTCCTGGTCATCCGN
>Contig_262
NAATTCACTCAGTTTTATAATCAAAATCATGCCGCAATAAAATGTTCCTCTCGCAGCAAAACAATGACGGCAATTGAGCTGTCTGCGAAAGTGAGGGAATAGCTCGCAGTGCTTGTGTTCACAGACAATACCCAGTATCACAAAGTAGTCCTTGGTGGGTGTTTTCAGACACTTATGATCCACTGTGCCACTCAACATGAAAGGTTTTGAGGAATGGGATTGTGTTTCTGCACTGCAGCAAATCTAGTGGAATATTTCTGATAGGAAATGTCTCCTCCTCGGAGTGTGTTGACGCAGAGTGTGTGTGTGTAACACTGAAGAAAGCGCCGN
>Contig_263
NAATTCTCCCACTCTCAAAGGCCAAGTTAGTGAGGAGAATGGAGCCATGGCCAAGCAGCCGCCTGTTGCACCCTTTGTCAGCATGGAAATATAAAATGCATGCACACATTCATAAATACATGCAGAGTGAGGATCACCAATAAAATAACCTAGATTTTGTCTCTTCTTCTTCTATCCTAAAGTATTGCTAAAGCATTGCATAGAAATGATTTCAGATAATACCACTGCAAGAAGCCCAGCTCGGCGTCTGTCTTTCAGCCTTTTATTTCACCAAGCTCTCGCCAACCACTAAAAGTCAGTCCCAGATTTACTCTTGTCCGACAGCTTCTTGCTCGGTCACATTGCCCGCTTGCCCAGCTCCGN
>Contig_264
NAATTCATAGAGTCTCGTGATCCAGGACAGACAATGAACAGTCACAGAGGACACAGTTTCTGACACAGGGCCGAGACATTTGTCATGGAAAGAAAGGCCTCGCTCTGCATCCTGACCGCCCTGTGAGAGCAGAAGAAGAAGAAGAAGACGAGACAACAACACTGACGCTGTGAGGATTTCAGTTCCAGTTTAAAAAACAGTGCTGGACAACTACCGN
>Contig_265
NAATTCTAAATGAGGCTTGGCATTGCCCTCCGCTGTCAGATCCCTCAATGACCTCTACTTCTCCTGCTTCCTACTTCCCCTCTCCCGCCTCCTTCTCCTTTTCTCTGTCATCCTCAACCTCTCTCCTATGTCTCCCTTTACTCCTTAAGACGAGCCCCTCGTGTTGGGCGTGTTGACAGGGCTTTTCTCACTCTGTTGCAACAAGAGGGAAGCTGACGTGTCCCGN
>Contig_267
NAATTCACGCTGATTTGACTCATTTAACGTGCTCAGATTTTTACTGTTCATCCAAAATCATGTGTTCACTGTGACACTGCAATGCAGAGCATGCAAGAGCGAGGCTGGACTTTGATTTATACCTGATACAAAGTGACACCAGGAGGGTGCTCATAACACTGTCTCACAATCTCATGAAGCAGACTGCGACAGACAGTCTTCATCATGATTGTGTGTGTTAATGAGCTGATGATGGTGAACACTCATGCAGCCCACCCGN
>Contig_268
NAATTCTTTTCTTTTCTAAAGACTGCAAAGACTGTAGATCCCTCCGCTGATATAGAGTGTTGCCTTTTCCACCCCCCACCCACCCCACTGCCCCAAATCTGGGAGGATTATTGTGTTTTTGTGTAAACAAAGATGTGGAGTAAATAATACATCTGGATATGCTGTGCCTAGACCAGCATCCGN
>Contig_269
NAATTCAGAGGTGGACCTTTCCTGCAGCGGTTTGACTGAACTTGATCTTGGTGCGGATGAGGTTTTCATTGTATCTTCAGCCCCTAGCCCAAGCAGGCTACCCTTCTCACCTCACACAGTAAGGCCCAGTCTTATGCCAATACAGTTGTCTATGTTGTCACCTAGTAAGGACATTACTTATGAACACATGACATAGTGCTTTGAAAACTTGTGGTTTCAACACACTAGCGACATTGAAATTTGTAGTTTAGGATCAAATTTGGTACAGACATTCTTGGGCCCTCAGGATGAACTCTAGGTGATCCCTTGACTCTCCATATAGTGCCGACATCCGN
>Contig_272
NAATTCACACAGGTCTGGAGCAAGCTATGACTGGACAAACTGTCATGTCCCTCTGTGACTACATACATAAATGACCTGACACGGTGACCATCCGACCAGCATGCAAGCCCAAGTGCTGGTCAGCCTGATTTTACACGTGTTACGTCGACAGTTACTTTGAAACATCTCCCACTCAAAGCTTTACAACTTGTACACCTGATGTTTATACTTTAAACAAACACATTCACAACCTCTGTTCAAAGACACTGATAGTGAAAACTTAATAACTGTTGTATATTTTTGTAAAGAAAAAAAAGAATGTTCAAAGTTTGCTGACATTCACGCTTCTGCACACCTGGCACACCCGN
>Contig_273
NAATTCCGAGATGACATATAAATATTAATCTCATGATTGAGTGCATAAAGCTAAGTTCCTGTTTGGATACAGATTCCTTTTAAAGACAGTGATTTCCTTCTCTGGGGTCTGTGGACACCCAGAGCTCTTTGATGTCCCTCCAGAACATATCCAGAATGATGAATAGTTCAATATATGGTAATTCTATTTACTAGAAATGACCCCAATTAGAGAATATTTAAGAATGACCACTCTAATCATAGGTTTCACTCTCACCATAACATCTCCCCATGTGCAGTGCAGCCTAATACTGTTTTCACATTGCATTTCATATGGAAAAGATGTAGTAATGACAGATTAGGCAGAGGTCCGN
>Contig_274
NAATTCACCACAGACACTGACAGTGAATGGAGATGTAATTCGCATGGTTCTGTGTTGTATGCTGATCGTGGTTATCAGAGCCATAGTAGATGACTGATAACCGAGGTGCGGTGTTGTGTAAGTGTGTGTGTGAGTGTGTGCATGCGTGTGTGTGCCTGTGCGATCTGAGTGACTGCACAACAAAGAGTCTGAATGGATTTAGTCAAAGCTCAAACGCTGATGCAGCTGCATTCCGN
>Contig_275
NAATTCGCTCTTAAGCCTAACCAGGGACAGGACAGCAGCAACACTATGGCTGTGCACAGAACCACCAGAACTCAGTGCCACAAACTCACCATCATAACTAGCTCGATGACCACACATCCCTCAAAACAAAACATGTTATTCAGTAGACCACAATTACTTATATTTAATCAAAAACAGCACAGCAGACTACTCACCACTCTCGTCACTTATCTCCCAAATGATTAGTTGCCACCCATTCCCAAACACAAGATGCACAACCTACTACACCTGGCCGACACTACACCAAGAAATCACAGTCTCCGCCCATTTTCAACCAGAAGAACAACTGTGCTTCAAAAACCGN
>Contig_276
NAATTCTGGTTTGCCTCCCCCCTTCCCAGTGTTTCCCGTCATCCCCCTCCCCTTTTGTGTGATGTCTGCCTCTTTCTGTTTGTGTCTGCTGCTGGGCACGGCCTCCGGCTTCCCTCTAACCTGTCTATTCACCACAATACCTGCTTCCAATCATCCAATCAACCTGTTCAGTATTTAAGACCGACTCATCCTCCCAGACTCCACCAGATGGTTCAGCCTGCCTTGTGGTCACAAAGCACCACAGTCTTTTTGAACCTTGTTTTTGTGTACTCTTTGACCAACCCTGATCTCCATGCGCCTCAGGATCCCTTGTCTGCCATTCCTGCCACGTCACTGTGTGTCACTCTGTGGCCGN
>Contig_277
NAATTCAGCCATAGGCCATATCTTTGACATGCACAGACACCGACACACACACACATATTTATACATGCACGCCAACACACACAGATACATGTACAGACAGATGGAGAGGCAGACAGGGTGAAGAGAAAGGCAGTGCAGGCCAGGCACCTCATCAGCAGCGAGCCCAGATGTTGATAAAAGCAGTCCGTTCTCCACAGGCATACATCCACAGACAGCCTGTCCTCCCAGGCGTCCTCTAGCCCTGTAACCAACCGCCGCACATCTTCTGCCGTCTCGGTTAAACCTCGCTGTCCTCCCTCCTGCCTCTGCTTCTCCACCGCTGGTCCAACAAACACACACACACACACACAAACAGACAGCACCTGGCTGCAGCCAATTTTAATCCCAGAGAAGAAGAGGAGGTTGAAGGGGGAAGGGAGATGCAGAGAGACGCGGAAAGATGGAGAGAGACGACGACCGN
>Contig_278
NAATTCTGTTTAAATTTCCATAAGATGGAAATAATGTCTGCAGTATTTTTGTTCACTCAACGTGGGGGTTCTTTCATTAGCCACATTAGCAGCTGTGCTGTGCGGCAAAAATAAAAACCAAACAAACGCCCAAACCCCACTGGGCCCATCCACGGCACGTTGTGTGAGCATCGCGTTATTGCAAGTAATACGTGGCCATTCTAGTCAATGTATCAAAGCCCACCGGCTCTGCCGTGGTCCGTTTCAGACGTGTCCCAGAAGCGTCTCTATGCTCGGCTACGCGTTGCAGCACGCGTCAGTTTACACAGAGCACCTCGAGCAGGCAGAAGCCAGACACAAAAAAAGCAAAGAGAAGCCGN
>Contig_280
NAATTCTGCTGTTAATTGAAGCCCGAAGGACATAAAATGAGCATGATACGTGAAATGAAAGATAGACAGTCTAGACTAAATATGCTGGCTCAGGAGGTGACCAGCCAAACTCATAATTAATTTACAGTCTTCACATAAATATTCAGAGAGTCAATGCCCAAAGCAAAACATTGACCTTTTTCCAATAATTGGGATGATTGTGTTTCTATAAACTTTGTTCTGTCAGTGTAGATACACTGCCGN
>Contig_281
NAATTCATTTTTACCTGATTTTGACATCTAATTTCATAAACTTGTCGATATTTTTAATCATTCAGATTTGGCTGGGTGGTTAATAACACTTTCTTCTTTGGTCTGGCAAACTCAGAACAAACATTTATTCTTACTTTACACGGACTTTAAAAGGGTGAGACCGTGAGAGTCCCACAAAAAAAAAAAAAAAAAAAAAAATTCAGTGATTTCAACAGTGTAATAAAAATCAAAAAGGTGAATACATTTACAACATAATGGAAGCATAATGTCAATAAACTTAAGATTACATTATATCTCTTAAAATTTTGCATGCTTTAACGCCAAGACTTGATTTTTCCGN
>Contig_287
NAATTCAATAAACTCGAGTCAAGTCAGATCTCTTCTTTTGTGCCCTCTCATCTCCCTCTGAAGGAGGCGCTGAGGGAGCGGACGTCCGTGGGGACGAAAACTCAAGTCAAATCATGTCTTTTTTTCCCCACTGTGGACTGTTCACAACATCAGCATGGTGCCTCTCAACCCCCGN
>Contig_288
NAATTCATAAGTGGGTGCACTTTCAGGTTTTCAGCACTCACTCAGTGCTGCGAGTGAAATTACAGTGAGCGAACTTTATGCTGGATTTGCGAAGAGCAGGAAGCCGCTGAAGATGATCCGTTTCTCGTTGGTGTCTCGTGCCTCCTGCGATGTCTGCCGTTCCCTGAAAGACTCGAGCCAAACTCTCTGTCCAGCCGTCAGCTGTAACACCGCGCCGCCCGACAGCACCTGAAACACAGCACAGCCAATCACAGGAAGGCTTCAAACTCAGCTGTTAAAGAGACATTTTGTAACTTTTCTACCATAAACAAAAAGTTTTATTTTAAAACTTTTTGGACAACCGN
>Contig_289
NAATTCTTGCTGGTGTTTTGTGTGCAGCAGGCCAGTGAAAACAGACAAGTATCAAACTCTGCACATACATCACTCTGGACAGTGAAGCTCAAACATCACAGTGAGGTATCAAGAAGCAAAGCGCATGTTTGAGCGGACAGCACTGTGTAACGTTTCTCTCATAAACTAACAGATTTTAACTCCTGTTGATCTACACTGACCTGTAATCAGGTGAATGGTGTCTCTGTCATTCGTACGTCTGTTCTCACACTATGTAACTTTGGGCTCCGN
>Contig_290
NAATTCCTATTTGAATAACGTGAAGCCGCTTTTTTGTGTACTGTTACTGCCTCTGCTGTCTTGTTTGCGTTAGCTCCCCATGCTTATACTTTATTCAATTAGAACTTTCAATTTAATCAATTAAAATGATCCTCGTTTTTTTTTTTAATTCTGGGGGGGATTTTTTTTGTCCGACTGCCGN
>Contig_291
NAATTCTTGAAAGACCCAACCAAACCAAAGAATACCCTTGACTAATTTGGTCTCATGTACATATTTAGTATGCGTACACATGTTGTAATGTCCCTGTTGTTTAATGGCCTTCATAAAGTATTTCTGTCCTCCTGCTGCCAGCTCTCCTTGTCAGTCTGTCATCAACAGTGTGGAGAGATTAGGGAGTTTATACACATTCCGCCAAACTCTGCGTCTCAGAAACACATGTGAGTCTGATTGGCTTATTTACCATAGTAATCAAATTCTCCCGN
>Contig_292
NAATTCAGAGAAGATAATATGAAATTTTGAAAGCGTTTGGCAGGTTTTTTTTTTTTTTGCACCCAACACCACCCCTTTCCTTTTTGTTAAGTGCAGCCAGAGGAGAGTTTGGCTAATGTGTGATGTCCCTAATGCGGACATAATGGGAGAGCAGCGCTAATGTTGCTACGCCAGCAGTGGAAATGTCATAGTTGACACACTCGGGCTTAGTGGAACTGTAATTAGCCTAAACACAGGAGGACTACACAACAGAGGAGAGGCACGAGGCTTGAGCGTGAAGGAGTGCGGAGGGATGTGAAAAGAAAGAGTGACAGAATGACAAATTTATGCCTAGACCGTTTCCGN
>Contig_295
NAATTCTCCACTGCAGTGATTTCATTTGGAAAGGACAAAACCGACTCGTGTGATCAGTCTGTGTCTTTCTCATTCTCAGCTTCATCTCCTGCTTCTTCCTGTTCAGCACACGGTATTAACACGATTTACTTTGTTACAGCTGTCAGTACGATTAGCATCCCTCATCCAAGACACAGCAGCCAGCTAATATTACTGACTAGTCCAACAGCAGTCAGCCCAGCTCGGCGTCTGTCTTTCAGCCTTTTATTTCACCAAGCTCTCACCAACCACTAAAAGTCAGTCCCAGATTTACTCTTGTCCGN
>Contig_296
NAATTCGCTCACACATTTCTAACCACTTAATTCAACATAGCATGGAACTGCGACATTGCAGCTACGACGTTGTTTTGGTCTGTTCTCCACACATGTTCATACCCCACCAGGACTGTTTCAGAAGCAGAGCGTTGTGCCCGCCAGACTTTGTTAACTTGCTCAGATTTGGTACGTGGTCAAATTGTTACTTTACTCCTTTTGTCTGTTTTTACAACCGCAACTTTGCACGGGGTGTTTTATTTTGAAAATCGACCGN
>Contig_297
NAATTCAAACTTTATTTTGAAATAAATAAATAGACGGGTCTGTTGCATTGCGTCGTGTTGAAGTGACAGGTAAACAGTGCCACCTCATCATTTCACAGGTGGGTCTGCAGCAGCTAGCTCTCTGTTAGCACACAGTAACATGTCTCGGTAAGCTGCTGTACACGCTGTTCCTCACGAGGAGGCTCAATCATTTCTTACTCCGTGCACGTGGTATCCATACGTCCCTCCTTCGGACACTTCAGAGCTCTGCGATAAACCCATTTTCTGCCGN
>Contig_298
NAATTCTATGCTCTTTTTCTACTTCACAGTAATCATGCCACTGAGACTCAGATGTCTGCTCTAAAAAAGGTCACTATATCACTTCTGTTATGAAACAGAATAAATAAAATAATCCTGGATATATTAACTTTTTTTCTGAAACCTCCAGGCATTTAATTGTTTTATTCTGTTTCAAATATTTCTAGTCATGTTAGCAGCATGGCTCAAAGGCGATGTTGATCCCCTGCTTTGGTCCGGACTGAAATATCTCAGCAGCTATCAGATGTGTCGTCATGATCCCCGN
>Contig_300
NAATTCACTTGCCTTTGCAAAATGAAAGGAAATTTGCACAAACAAGGGTGCCTTCAAATGCAGTATGTGTTATCAGGACAAGAAGACAATGGCTTAGCGAAGAAATGCTTCTAAGAGTGCACCTGTATTAGTGAGGGACAAATGGCCAAGATACAGGTGCACCGN
>Contig_301
NAATTCACGGACATGAAACATTTCAAAACTCCAATTTCATCCTGTTGCGATCAATGAAGGGTGTTTTTATATGGAAATAGGGTCCCTGTTATGTTTAATTCAGTGTTCTGTGTGATATCTCAGATTCCCTGTGGAGAAGCAAAGCCTTCTCACTCAGCTTTGAAGGCAACCACCAGAGAGTGACTTGATGTCATCTGTCAGGGCACGTTGAAGCCATATGGGTGGCTCGTGTTGGCCCGN
>Contig_305
NAATTCACATAAATTCAGACATAGCATAGAAATATTTCAACCTGTCCTGTGATCTGGCGTCATGTTCAGTACTGCAGCAGTGAAGATCAGTGGTAGAGATGTGGTTTATGTGAGAGTGGTTTGAGAAGGGTTTGAGGATTCTCTTCGTCCATGTTTTTTCTGATATTTGTCTGACCTGGCTGACCCCTCACTGCCATCTCCATGTTCAGAGCTCAGACAGCACTGTGTTCTTCTTCACTGTCGGGGAAAAATACAATCCCATTGGATTTGTCCGTGTTCCCGN
>Contig_307
NAATTCTCTTTCTGTTATGTTGGGCTGTTCATCTGCTCCGTCTCCTGAGCTAGAAGTCTAAGTTCAAAAATGCTATGCTCCAATGTGGTCAATCAATCAGCATGCCTTAAACCCGAGTGCCGGCTGAGGATTAACTGCGATCTTCCCCGTGTGGCGTCCTTTTATATTCTTTTCTTCTCATGATGATTACGTGTCAGCTAGCACCGAGTCATATATTGTGCAATAGGTGCATACGTGCCGGATAGCATGCGTTCTCATGGTGCATACGTGCCGGTCAGCACCAAATCACGCATTGCACAATTCCATCCCCTCCGN
>Contig_308
NAATTCACCGACAGGTCGAGTTTGTAACTGATGAACTAAACGAGGGCCTCACCACGGAGCTCCGCCACAGGACCTAAATAGTCAACAATAACAGCGACAGAAGGGGGCTGAAGCTAATGCTAGCTGAAGCTAGCGTCGTCGTTAGCATGTTGCTACAGCCCGTGCAGCTCCTCACAGAGGCTCAGGTCAGAGAGGCAGACTCCAGCTTGGACTAAGTTACAGCTCCGN
>Contig_309
NAATTCACTGAAGGACAGAGCACTGAGGGAAAATGTTGGATGAAACACATTAATTAATTAATTTTCATCTTAATATACATACAATACAGTTTTTTACATTTTTAAATTTCACTTCACAAATTTCCAGCTGCTTTGATATCTAAATAAATTCCTGCACACATAAAAAGAAACAATAAACAGAACTAAATGTGGGTCTTTGTAGCCCTATCGGATACGTAATTTGTTCCATCTCATACAGTTCCCATATTTTTTTCAAGCCAGATGTTATACGTTGGTGGTTCAGGTTTCAACCATCTTGTTGTGATACATTTAATAGCAGCTCCCGAGAGTATTTGTAACAAATAGATTTTGGCTCTCCTCTCAAAACCTTCCGN
>Contig_310
NAATTCCGTGACACTCAAGTGGTTCTCTGACGAGCGATGATGGATGTTGGAGATCCAGAGATTGATGCTTATTCTACAGTTTCGCTCACTGCAAGGTGATCCAGACGAGTGTGAGTGTGAGCTAAATGCCTTACATGTAAAAATACAAGAAGTGAGAAGGTGTCTGGGGTTTCTTTGGTAAGAAAAATAAAGTCAGAGTCTCCTTTTTTAACCTCCTCTCCAATCAACGCTGTCAGAGATGCTGTAACAGGCCGTCGCTCAGCGGCACGGACGGCTGCTAAAACACGGCGGCGTGATTTATGAGGTTGTCCCGCTCCGTCAAAGAGCCGN
>Contig_313
NAATTCATGAAGCTGGATTGACTGGTGTGTTCCAGCATTACTGACTCCAGCCTGTGTCAGTTACTTTTGCTTTCAGAAGTACCAACAGCTCAACACATGAGGGTGTTGAAAGAGACTTCCTACTGAGGGTTACACAAACCATCTGTTTGTGTTGATCCTCAGAGAGAGGCTGCGAGTCCTGCTGATGGGATCTCCATGGGATTTTATAGTTCCCATTCTCATCTCTGCCCCTCGGGGTGATGGGTACAGCTTGTTCCCACTCAGCCGN
>Contig_314
NAATTCTTCTCTTCTTCTGTGCCTTTTGTGCACCAGGAGCTAAAGACTCCCACATTGATCACAAGTTTGTGTTTGTTTGTTTTTTTCTGGCAGATTTTGCAGTGTTGTGAGAAATGTATTCAGAAGTTGACAGAGTAACACAAAGAAAAAAGAGATGAGCAGCAATTCCGN
>Contig_315
NAATTCCAGGCACAGATAATTTACTGATTTGGTTGGAATGTGTTTGTTACCCACAGGGCGCTGGAATCGAACACACACATGCACTAAAACACACTTGAACACAGTTTCTTTTTCATCGTCCCGCAGTGGGAGATTGTGTGTTTGACCTTTTTGTGTGTGTGTGTCATACTATAAAATGTTTTTTTTGCGTTTGTCCCCTTCTTTTTCCATTCCATTTTCTTCTGCTTATCCGTGGTCGGGTCGTGACGTCCTTCTCCACAGCTACGCATTCGGGTTCCTCCTGGGGGGATACCGAGGCGTTCCCAGGCCAGATGGACTATTAGTCCTTCCAGCGAGTTCTGGGTCTACCCCGN
>Contig_316
NAATTCACTAAATTTGTCCAGTACTGTGCAGTGTCCCGAGACAAGACCATTTTAAGAGATCTGGTCTACTCTAGATATAGTTATCTGAATCTTTTCACAGGAATAGTAATTTAAACATTGGTCTATAAGACAGTCCTGTCACGGTGTCCCGN
>Contig_317
NAATTCAAATAATAAATGAATGTTGTCCACCTGTCACAGAAGTCACATGAAGTGTTTGTTACGCTGGTATGGTCGCTCACCCTCCTGTCCACTCATATAGAAACATATAAAGATAAAGATATATGATTAATCAGCAACGGTAACTTCATGATGATCTGCAGGACGCTGGATGTCACAGTTTTACTCTCCACAGCTCCACAGTCAACAACAGAACACACTTCATGATCAAAGTTTTTACATCACGTCAACACGTATGTTCATATTCACACGCTCTCTCTGCTGCAGTCTGCATCACACTGTTTAAATACATTAATGTTTTCTGGTTGGGAATGAAAGGTTCCTATGCAAATCTGACTATTCGACTCCACCCCCGN
>Contig_318
NAATTCCTCTGCTCGTGTCCTCAGATGAACCATCTAGTCCCAGCACCGACCAGGACAGCGAACACATTCCTGCCTCTGCTGTGATATCCGGAGCTCCCATCATCATCACCACCATCCCACCAAGCCCCACTTCTCCATCCCCTCTCATTCGACGCCAGCTGTCACATGACCAAGGTACGTTCACGTTTAAAGCAGCCGCATTACGGACGGAGTGGACAGGGCAGGTTATGAACAGTTACAAATCATCGTTCAACCCTCTCTTAATAGATTCTCTCCGTCTCACAATTATTGAGTCAGATTCTGGTACGAAAACAGAGCGATCCAAGTCGTACGACGAAGGCCTGGATAACTACCGN
>Contig_319
NAATTCCATCCATGTTGGAACATTTGAGTCTCTGCCAATGGAAACAGTAGTGTGCCTTTAGTGTAGCAAGGTAGCAAGTAAGGGCATGGAGGTCACAAGAATTTAAAACAAATGTTGGAATATGATGTAAATAAGGGTTTTGAGTTCTCCAATACAAATGTTGGATGGTGTCAGATGTGATGTACCTCCATACTTAGGCCACATGACGTCAGGCTGCGTTTTTCCAAATGTTGGATCCGACTCTACTACCCCTACTCAAATGAATGGAAAAACCTCACAGATGTGAGGCGTTCCGN
>Contig_321
NAATTCAACACTGATTTGTCTGCAGGTGTCATTGTCAAGGCTGTTCGCAGCCTTTGAGTCAGAGGCTATGACGCTCACAGCTCTTTCCAACAGAACCTGTCAGTATGCCAACTGCCACGCCGAAGAGAAAGTCAGTCTTCTCTAAAGAGCTCTAGAAAGATTAGGTCTTCCTTTTGTGAAGTACCCGN
>Contig_322
NAATTCATGAATTATTTTTTTAAAAATAAATAAAGCAAGCAACAGCATGTAAATGTACAAAGTGAAGGTTTAATTAATAAAAATTAAGGTGATACTTTGTAAACAAACCACAATTGATGTTTTGTGTGCTGACTGCCACGTGTACAGTAGAAACCATGCACTCTTGTTTATATCAAAGATAAATTAGGATCAATCAATTATCCATTCAGTGCACATATTACTCCACGTACGCGCGCTCACTAGTAGGTCAAAGGCGTGCGCGCACGTCAACGCCCCCTCCCCCTTCCAGCCGN
>Contig_326
NAATTCCACTTCCTTGGAAAATGATTCAGCCCAGCCTGTATACTCTCCAGTGATAGCCGCCCCCCTTGACTTTGCCCTGGTTTCCAGCAGGAATCAAGGCTCGACTTAATCCATTGTTCTTGACTTGACATTACCTTATGCTGGGACTTGAGGGAGGCTGGGAGATATGAGTTACAAAATTAGAAAATGGAGCACATCAAACTGTGGAACAAATCCCAGTTCTGCTGTTGGGGACTATACAGAAGTCATGGTATCCATCACTCGTAGCTGTGATGCCCACGGGAGAAAGTGCTCAGGTAGCTGCCGGCGGCGGCGGGGCCACTGCCGN
>Contig_328
NAATTCATTTTTACCTGATTTTGACACCTGATTTCATAAACTTGTCGATATTTTTAATCATTCAAACTCAGAACACACATTTATTCTTACTTCACACAGACTTTAAATAAATAAAGGGCTAGAAAAGGTAAAATTGTCGAGTATTCTACAATAAAAAATGAGATAATCTCAAGACCACTCAGATTTATCCTGTGGCACCTTGGGGACCGCTACAGATAAATCTGGGCTGAAGTTGGACATAAACAAGCATTTTATCTGCAAGTGAGAGGCTGCTGCGGTAACGGCAGCTGTAATAACTCTCTATGTATTGTAGCATGAAAGGGATTTTACTTTGAAAGCACGTCTCCGN
>Contig_329
NAATTCATAAAAGTGTCATTTCATAACACAGTTTGGTGATTGTCTTATCCGTGTGGCATTAATTGAACTGTCTGTTTTATGTGGTGAGTGGCAACCATCTGGCACTGCTTATATAGGTCATACAAAAGTGTGTGTGTATGTGTGCATGTGTGTGTGTGTGTGTGTGTGTGTGTGTGTGTGTGTGTGGTAGAACTGACTGGAACCTGGCCGTTTATAATGACCTCCTCTGCAAAGCGCACTTTGACCGN
>Contig_331
NAATTCAACAAGCGGTTCTGACGGAGTATACTGAACCCTTAATCTGCCTTATCAGAATATCTAAACATTTTGGGAAATATGCTTATTTGTTTTCTTGCCAAGTCTTTGATGAGAAGATTGATGCCACCCTCATGTCTTATGGTTAATCTGCAGTCTGCAGCTGGTTAGTTTAGTTAACTGGAAACAGTTTGCCTGGCGCAGTCCAAGAGCAATAAAGTCATGTCACAGATCAATAAATCTGTTAAATCTTTAATGTTTAATCTGCACAGAAATCAGTAAAACAACTCTGTGTTGATCTCTGCTAGTTGCCCGN
>Contig_333
NAATTCCCACAGTTAAGTTGTTTCAGTGCTCTAACTTAGTATATTCATCCAATGGTTGTGATATCTGGCATGTGTAATCAGGTGTGTGGTTGCAGGTCAACGTGTGTGCAAGGCGGGAAAAGGAAAGCCGTGTTACAAGCTGGCATACTTCTCCGAGCTCCGN
>Contig_334
NAATTCAAGTATTTCAACAGTCTTCCAAGTAAAATAAAGATTAAATAAAATATGTGGGCAGATGCTAAGCAAACATATTTACAACATTTAACATCTTTTAGTTTTAACAGCAAGTTGGTCTTATGTGATTCCAAGTATAACAACAGAACGTGGGGTTGCAAAATTCTGGGAATTTTCAAAGTTTGGAAATTTTCCATGGGAATAAACCGAGTATTCCAAGTATGACAACAGAAGTAGGGTTGCCAAATTCCGN
>Contig_336
NAATTCATTTAAATCTACTGGAATCCATTGTAAAGCAGAGCTACTCATTAACATGATACCAACCTAGTTAGAGAATAAAATATTACCATAACAGACAAGAGTTATGGCCAGTATGTTCATTTTATGTGAGTCCATGATCTAAGAAGCAAGATTAGACCAATTATCAAGGGGAGTGTTATGTCCAATAGATACAGTGAACTTCTAAAGCCATTTTCTACATGATCAGATTAGTACTTAGGGCATCAACAGTGAATAAATTTCCACAACAACAAAACTGCACACACAAATGTAGTGAACGTTTGCTTGAGTAAAGTAGGCCGCCGN
>Contig_337
NAATTCTGTTTCAGTGATACGGTTGGGCAATAAATCAACACTGTGTTATGTTTCTACTGTCTAGATCGCATTTAGGCCGCATTCAGAAAGGATACGGCACTGCAACGTCACACTGCAACCACCAAAACGCCATCAAAACCTCCACAGTCAGCCTGAAATGTCTCTGAAACTGAGACACTCTAAACTCTAATTATCTACTTGTGTTCTGACTTTGTTTATTTCATGAACCAGCTTCTAAATCTGAGTCTGACTCACAATTTACGCTGCAAAATAGTGACACGAAAAAGTTTTATTTGGTCTGAGAGGGGAAAACCGAGCTGTGGTTGAGCGACTAAGTGAATGAGAGGGAGGGAGCGCCGN
>Contig_338
NAATTCAGTCATTGCATAAATGATACAGAATAAGTGGTGTAAGGAAGAAAAGAGTCAATACAGAAAGCTGTGTGTAGAGAAAGATGATGAAATACATAAATACAGATTCAGAGCTAGAACAGACCAACACAAAGAAACAGAAAATGTAACTTCCCTTTCTCTCTGTGTTTTCTCTTCCTCATGTTTCATGTTTGTTCCAAGTCTGTCTGTCTGTATATGTGTGTGTGTGTGTGTGTGTGTGTGTGTGTGTGTGTGTGTGTGTGTGTGTGTGTGTGTGTGTGTAGTCATAGTAGTAGTCGGATTCAGCCTCCCAGTCTGGACCGN
>Contig_340
NAATTCAAAAGCTGAAATTATACGGTGGAGTAAACATCCATCTCCACCTGATGTCCAGGGTTCACTCCTTAAAGAGGAGAAGGCTGGTGCGACCGTGAGCTGACAGACAAGACGTCTTCCCCCTATGAAAAGCATGAGAAACAAAACGCTTGTCAGTTATGTCAGTGGATGAACCAACAGGGCACAGTACTGACTTTCAGACAAGGCCCATAAAGCCCCTCCCCCCTCACACTGAAATCATGCAGTATTTTCCCAGCTTGGAGCCGTTTGTTTAACACCTAACCGATTGCGGGGATACCCCAAGGCACAAAGCGGGTGAAAAAACTAATGTAATCATCTCTAATTAAATCTTCCTACTGCTGTCCCGN
>Contig_341
NAATTCATCCCTCCTTCCTCCCTCCATCTGTCTCCAGGCCGACCATCTGATCAGGAAGCCTCAGCCTCTGCTGCGTCAGGAGCCCCAGATGGAGACAGAGGTTCTGGATGAGGTGGTCCTGCAGCCAGAGAACCACAACCAGGCCCAGAAACAAAGTCATGGCGGGGATCAGAAACATGGAGTGGAAGACATGGACACATGCATGGTTAGAAAAACTCTTCACACTACACAGCCTGTATCTTCTGCCTCTTTAATCTCCTCCTGCTACAGATAAAAATCTTTTTTTTTCAATCTTTAGATGACTCCTAAATCCAAGAGGAAGAGTATTCTTGTCCGN
>Contig_343
NAATTCACATGATTTTGGTGGGCTGTAGAAATTCCCATAATAATGAAGGTCCATATTGACCTAGGCAGATGCTAAAAACAAGTTGTTGCTGATGTATCTGTTCCTATCAGATTAGGACCTCTAATTCCATGCTGTATATTTTTTTCGTCCAGTGACGACATAATTACAGACATGATAATTAAAATGAAAAATCATAATTTGACCTCCTCCTCAGGTGAAACACGTCCCATCAGATCAGTGTATAATACACATAAACAAACGTTTCTGTACATAAATTATTGTGACCGTGGTGTGTCTGCCCTCTTTCAGGGAACCGN
>Contig_344
NAATTCATTTACAAAATGTTGATGCATTTCCTGTAGATTATCGAATCACTGCTTTATATTACTAAATTTGATGTTTTTTTTTTATGAGAATGAGGAAGAAGAAAACGTCTGCAGATGAGACAGAGAACATGTTGCTTGTGTGCCTGTGCATCGATCCCCCTGCTTGTAACCATGCACGTGCACACATTCATACCTGCACCCCTCAGCCTGCAAACTATCATGCGAGTGTGAAGGTGTACGTTTGAGTGAATCATGGCCGN
>Contig_345
NAATTCATCACTCATCGCTGAGAGACACGTTTCACATTACAGATTGACCTTTGTTCATATAAAATATGTGCAATTATTATTCCATTATACTAATTCATACACTGAAATAAAAGTTCAAAAAGGGTCATTTTTGATTCTACATTTCTGTATGTATGACTTGTGTCAGACAATAAACAGTGACTGCATGTATCTTTGCAGATGTGCAGTGTGTGTATAAAGTATGCATGGTTGCATACCTTCCTGTGCATGTACGTTTGGCCTGCTCTGTGTTTCCTCACTCTGCGCTGCCCGN
>Contig_353
NAATTCTGTGCATTTGTTGTGAGAAGGAAATCCCAGTATTTGAAAACCTAGAATGGACTTCATAATATTGAATATAGCACAAGTTATCGAAAATGTTACTTAAGTAAATGTGAAACATTGACTAGAAGAAGAAAATGAACTGTTTTTAACTCATAAACAAAGCACTATGTTATTGTGGTTCATAAACAACCAGTCAAAAATAAGGAAAGGGAGGGGTTTTGTTTAGCTCAGCTGGTAGAGCAGCTGCCCCATGTGCGAAGGCTCAGTCCTTGCTGCGGGAGCCCAGAGTTCGAGTCCGN
>Contig_354
NAATTCAAACCTTGTTGTACAGCGTGTGAGAGCTGCTCTGTCCTGTATTATATTTAAGGAGCTGCTTTAGGCTTTAGGTTGGTTTGTGTCCCCAGTGTTTTTAAAGCAGATACATTCAGCACCAAGTTCAGTTTTGGGTGTTGAGTCTTCTTACCTGATACACCAGAGGCATCTGGTGTCAGATCTTCACAGTTTAAAAAGGGACCTTCAAACATTGACCAGAATATAAGCATCAAAAGTGTGTGTGTCTCTCTCTCAGTGGTCAAGGTGGAATGACCACAAACACGCCTGAAACTTTAGGTTACAAAGGTAACCCCGN
>Contig_355
NAATTCATTTAGAATACTTCTCCTACTTTACGATATCATTGCCAATTGACTGTGAAGAGTAAAAGTTTGAAAATGATGAAAATGCCCGCTCCTCATCTCTGCTCAAGGCTACCGTCTCTGGGCTACATTAGCTGCTACTAGCATAGCACATCCAAATCTCCAACCAAACTGAACCAAACGGTGGTTGAGTTGTATTGTGGGTAATGTAGGCACCCGN
>Contig_356
NAATTCATTTGCACCTTCTTGCAAAATTTCTGGTGCTGGAAGTTCCGTGGTGTAGTGACACGTTTATAGCAGAATGGATATGAAGAGCTTTGTTGTTGTTGTCTCTCATTTAGCAGAGCAGGGTTTCATTTGAATGATACCGATACAGATACTGAATGGTACAGGTAATATTAGTTGGACTGTCCGGTCCTCTCAGTTCCTTTAAAGATCAGTTCAAGTCAACGGCACAGATTTGTGTGTGTCGATCAAAGTTTATCACGACAGCACTCCCCCTCGGTAAACGGATCCACTGATAACGACTTCATTTGCGTCCGN
>Contig_358
NAATTCAGGGAAGAAGAAGCTGTAAAATGTTGCACAACGACTGTATTCGAATTGAGACAACACAGAAAGCACACAGTGTACTAACAGCTGTGTCTGAACTGAGACTCCTCACAGGTCTGTTCAGGCCGGCCCACCTGACGACATCTTTTACGACTGCGTGAGTTTCTTATCCGTCTGCACGGCTGTGATCGTCAACATACATGACTGAGTCTGTGTCTGCTGGTGTGTTTGTGCATGTGTGTCCTCCGN
>Contig_359
NAATTCAGTCTGCGCTGCAAAATAATGACAATGAAAGTTTAATTTGGTTTGTGTGACACACACAGACAAAGCGGGAGACACTCACAGGGAGAGATACAGCGTTTTACATACAAATTGTTTTACAGCAGTAAAGCTCAGCATAAATAAACCCCTCTAGACCTCCTCTGGTAAAAGAAACTGTTTTGGTAACTTTTGAGACAAAAATCTGCGAATTTCGAGCTAAAAGTCACTGTGACCCAGTCAGTCCTCCCTACAGACTCTACGTCTCACTTCCCCCGN
>Contig_360
NAATTCGAGAAACAAACCGTTATTTGTCACGCATGTCACATTTGTCCACTCGGCGTCTTGACGCCACAAAACACCACTCAGTTTATTTGTGTCATTTTTTTTGTGTCGATTTTTCACAAGCTAACACGCTAACCCCGCTAGCTGGCTGGTTAGCCGAGGCTAGCTGAAACGCTAGAAACTCCCACTCTGGGGAATGCTAACAGTTAGCATTTTTGACAGCTCTTAAGCCCGAACCGCTAGTTAGCTAAGCAGCCTGCATGTAAAGCTATATCCGTTGCCTGCCGCCTCAGAGCGGTTTAAAATGTATTTCTGAAAAATATTATACGTCTGACAGAAGTCGACAAGCCAACTTGACAAGCGGGAGCCCCGN
>Contig_364
NAATTCAACTAAAAACATGAAAACTTATGAAAGTTTTCTTTTGCCGACCACAAAGAGCAAATTCAAGTCTAACATAAACGGTGACGCACTGATATTCACAGGAAAGTTAGTGTGTTTATGGATTAGTGAAGAACACGGCTTTTATTCTGTGGTGCAGACTGTAACAGACTGTAACTCTCACATAGACAGACCTCCACAGATCTCCACATTTGGTTTTAGCACTGTGCCGTGCTGGAGAAAGGTCCGGCTGAGCCCATTAATCACTCTGGTACGGGTGGTGGTGGTGGTGGTGGTGATGGGGGTGCTCCGN
>Contig_367
NAATTCTTCATGGTGGGAGAAGTATATCCCCGAAGAGATAACAAACACCTCCTCCCAATAGTTGTGATAGTGCCATCCTCTCTTTTGTACAGTTTGGTGGATGTTAGAAAAATCCTATAGGGTGGATACAGACGAAAAGCAAAGAAAATAAACACAGGACGTGGTAACCTGACACAGGAAACCCAGTGAATGCTGGGAGTGAGCAGTGAACCGTACTTCCTGTAGGACAGCACAATGGTACGCGGTGGCCCCAGATTCCTTAAAGAGGCTGTAGTTGCAGGGACAAGGAAGGGCAGCCTGTGTCCTCCGN
>Contig_369
NAATTCAGGGCCTTTGATTGACATGTCAGACATCCGGCCGGGCACAAGTGAGTACCTCTCTTTAAATAAACAATAAATATCACAGCTGAAATAGACTGAGCAGATAAAACCATGAATTGTGCTTCCACTTGATGAGACAGTAAAGACGAGTCTTCTTGACAACCTTTGCGATGTTACACTATGACCTCTCTCAGATCCCGTGTCCAGGAAGAGTATAAAATCAGCCCACAGCTCCAGGAACAGATATTCCAGCCAGTGGACGCTGAGCCGN
>Contig_371
NAATTCTCCGCCGGCCGCCAAGTCACCGCGGCGAGAAGGTACCGACAGCCTGACGTGACAGGAGAACCCCTCTGACAAAAAAAAACAGTGAACTGAAGATTAGACTGACGACAAAACGAAAAAGAATGGACACAGAAGAGAAACAAATCAGTGGACATACATTTTCTTTTTTGTCATATATATTTTTTATGATGCACCCGATGGAGAAACGTGTCCGACGCTGCAGCTGCACCCGAATACGGCTCAGATTGTAGAAGTAACACCGN
>Contig_372
NAATTCCTACAGTTCCAACTCAACACCAGCCGACCCTCCCCGCCATCCACCTCCTCCTCCTCTTCTTCTTCTGCTTCTTCTTCTCCTTCTCCTTCTTCTTCTTCTTCTTCTACCCAGCCCTGAGCGAGGGAGAATCAATTCGATCAATTCCCCTCCACCAATTGTTTGTTGTTTTTTTTCTGCTGACCACACCTCAAGGATTAATATTTGATTAGCCTTTAGGAGAGGTGGAAAGTACTTATTAACCTTATTTGTCAATCTGTCAGTGCCACTGTGCGGATTGTGCCTTGCGGCAGGGAGTGCGGGGCCGN
>Contig_374
NAATTCATCACTTCACACTGACATTTATGTTTCCCCTCCATCCCCTCACACCACCCTGCAACCACCTTTTCTTTTCTTTTCCCTTTTTTCTTTTTTTTTTTTTTTTACGTACAACTGAAAAAGGTTTTGAAGTGTTTCAGAGCGGGAAAATTAAACTGTAGAAGTCAGGAGGTTGAACCCATTATAATGTCCATTATTGCTATTTATGTTTCTTAAAGGTTACTGTAGGCAACCGN
>Contig_378
NAATTCTTTATGCTTGATCTGTTCAGATGGGAGCCATGAAACCAGGAGGACATTTATCGAGAGCACTGAGAATTAAACAATGGAAAGTTACATTTACACTCACGAGCACCTTGTTGTTGTGTCTGCAGCTAGCCACCAGTCGAGGAACGGGCTTATTTGTTTCCCTTTATTGGGAAGTTAGTTATTGTGGAGGCTAAACTTCCTGCAGGAAGACAGCAAAGGATATGGTGCTGGAAGACAAACAACATTTCACTTGTTTACTCTCCCAGTGGGGTATACAGTGCAGTATACATGTAGGTTGAATAGGCCACAGGGGCAGCCGN
>Contig_379
NAATTCTGGGAGGCAAAACAGTTCACCGAGAACTAAATGAACCTTTGAGCCGTTTGTGTTCTTCTTTTTAGGGTTAGGTTTGCTTTTTTATCTCAGTGACTCTCCCCGAGTGGTCTGATGACTCACACGGTTTGGTATACGCTGTGTATGCCGTCACGTTATAGAGGAAGAGTGGGTGAAGGAAGGAAGAGAAGAGTGAGGTGTGCTGAGTCGATGCTGCTCCCGTCGGTTTTCCTCGCTGTGCTGGTCAGTTTAAGATGTTGTGTGGTGAAGGGCGGTGCATCGCTTCTACGCCAGAGACTCTGTGGTTAGGGTTTAGGCAAGAAGCCAGAGTGGTGGAGGTCAGGATAATCACCCGN
>Contig_380
NAATTCAGACACGGTGAGCAGAGACGGAGCGGACGACTCGGGGACGGAGAAAGCGACCGTCGCCCCGCCGTGGGGCGCCCTGCTGTGAGCCGAAGACGGAGCCTGGTGGGACTCCAGGTGGAGGAGGGAGGAGGACCAGGAGGTCCCAGCGGGCCGGGTGGAGGAGGAGGAGGAGGAAGATGTAGCCTGCTGGGCTCTGCTGTACATAGAAGCCAGACGAGCTTCCCAGGAGCTGTAAAAGAAGTTAAAGTCAAACACCAAACACTGCTGGAAAATTCTCCACCACTGCACTCCCCCGN
>Contig_381
NAATTCAGCGGGTCCTCCATCCCAGCCTAGACCTTCTCTGTAGTGCAGGACCCATACCAGCACGAATATTATGGAGACGAGTCCCGCGATGGCGGCGGTGCACAGAGCGGCCACGAACCGTCTGAAAGCCTCCATCACCGTTTACAGCAGCACGGAGGAGGGAGCGACTTGACCGN
>Contig_383
NAATTCTCTTTATAGTATAAAGTATCTGAAAGTTGGTTCTGCATAGTTAATACGTGGAAGACGGCACCTGTATTCAGCTTGGATTCACAGAAGACACAATTTATTCCAAAGGCGACTGCAAGTTACGGAAAAAAAAGGAAAATATGCCAGAACATATCAAAACATCCATAGAAACTTCTCAAACCATGTCTGCAGTATAAATACAGCCTACTCACTCATTTCAATGACACCTCTGTGAGAGGTCCGGCAAGAAAAACGCAATGTCGTCCAGCAAAAACTGTTTACCTGGCTCAACTTTTGCCACAATACAACATGACATCATCCGN
>Contig_384
NAATTCCCCTCACCCCAAAAGCTGCAGTGAGGCTAGTCTGCATCAGCCCTCGGTACACCGAGCAGCACGGACTGTGGCAAAGAGCCTTCAGGATTTGGCAGAGTGACGGACACATGCTGTTCCTGTAAGATGCCTCAGACATTAAAATGTAAAAATGTCCGN
>Contig_386
NAATTCAGCAAACAGCAGCAGGTGTTTTCTTTGACAATGTGAAGAAATCTGTGAGTAACTTAAAGGATGTGGGAGTTGTGTAAGAATCAAGAGGCCCGTTTCCTCTTCTTCTCTTTCCTCGCCATCTGGAAGTGGATGACATCAGCTTTTTTCCTCTTCCCAGAAACCTCCAGAGAGACAGAGCGGGAATATTTCCTCGAGGCCGTGGACAGATAGAGGTTAGAGAGATAGTTTCCTCTTCCCAGAATCCCTCAGTACAGCCCGN
>Contig_387
NAATTCTGATAAGATGTGTATAAAATGATGCTTAATACATTTATACAATGATTCAAATTGATGTAATAGTGCAGCCTTGAAAAACTGTCATGAATTGAGGAATGCTTTATCGTTAGTTAATAAAATGATGGGAACTTAAGATCAATATCAAGAGTTTAAGGGATTAAGGTGTTTGTGTAAATGTTATATTCATCTTAATGATAATTCTGATGAACACTTGATGATGACCAACTCCATTTGCATTGTACGTAACCACTAAGTGACTGTCTTTTTCCCTGAAACAGATCATCCTCAAGTAACCGCCGN
>Contig_388
NAATTCTGTGTTTTGATTTTTTTAGTGAGGGATGTTGGGAATGCCGACATTCTGTTATAGACCAACATTCTGGAGCACGCCATTGCTCTGGAACATGACAACATTTTATAACATGCCCACATCCGATGTTATTCTTACACTGTAAAACATATCAACATTCTAGAACATGCAAACATTCTGGAACACGCTAACATTATAAAGCATGCTAACATTCTGCAACATCATAACATTCTGGAACACGCTAACATTCTAAAACATGCTAATATTCTGCAACATGCTCACATTCTGCAACATGATAACATTCCAGAACATGCTTACATTCTCCAGAATGTTATGCTGTTTCGTAACGTTACTATGTTCCGN
>Contig_390
NAATTCATGGAACAGTAAGTAACAGTAAAAATAAAATATGTCTATTTAGCATCTATATATCTAACTAAAGTATATATCCATCTACATACATATAGTTTCGACCTGACTATCTACTTTTCTACCTATCTGTTTACAGTCTCCATGACAAAAACACAGAAATGACTTTCCTGAAGTCATTCAATGACCTTTAGAGAAGAAGTAGGACCTGGTGCCGTCTTGTCGGACGTAGAAGTTCTCCCCCAGCTTGCTGCCAGCTTTAAATCGGAGCATGGCGTGGTCATACAGGCCGTAATCCCTGAACAGGACGATGCCTCCGN
>Contig_391
NAATTCTCTTTGGCATGATAATTATACAGTCTAAGTCTGCTGCAAGTTTGTCTCTGTCTTTCTCTCAATTCTCTAACTCTCAGCCAGATGCGGCCTCAGGGGCTGAAATTTGGTGAATCGGTATATAGTAGCACCAACATAATTCAGTCGGTACCCTGCTAGGTGGCATATATGATCTTTTTAGACTAATGGATACACTAAGCAGTAAAATACAGTTTATATCTGATGTGACACCACACTCATAAATAAGCCTAAATATAACCCTGACCCCCAAATTCCACCGN
>Contig_392
NAATTCAACAAGAAACAACAAGAAAGCTGTCAGAGCTTTAAGTAAGATAACTTACTGCAGGAAGCCGAAGCGGTCTGTGACCTTATAGATGCTGTAGTCAGCATCCTCCCATGGGTCAATGTTGACACCTTCTTGCCTGCCCTAAAACACCCACATACCACAAAGCCCCATTAGAAAGTATTGTATGCAAAATAGGCAATTAAAATGACACTAAACGGACCACAATGTCCTGTGTTTTTTGTTTGTAGTTCTCTTCTTGTGTTCCTAATTTGTGAATTACACATGCAGCACCGN
>Contig_393
NAATTCATGCGTTTGGTTATATGTATGCGTGATATCAGGGGAGAAACCCCTTCATTACTGAGTTCTCCCCTGTGAGCATCCTTCCTTATGCAGACCCTCGCTCCCTTTTAATTTTCGCAGCTTCCAACCCTTTGAACCAAGTGTTGGTTCATTCATTAATATTTATTTCCCTTTACATCACTTTGATGGCGGAGCCTTTTAAATGTTTAATTTGGTTCAGAGCCATTAAACAGTAATGTTGGAGTCTTAATTCTAATGTACACATTATGGCACAGCCTGTGCACCGN
>Contig_396
NAATTCATACTAAATACAGCAAAATAAATAAAAGTATCTATTTTTGCAAATGAATCATTCATATGTGTGTGCATGTAAGTAAAGGATGCATATGTTTCATGTGTGTACATGTGTCCGTGCAAAATAAAGGTCAGGCAGTGAGAGGCATGTTCGTCTGTGTGTGGTGTCTCCGTGTGTGTATAAACTAGTTGTGAATGTGCAGTCAGACGAGAGGCCAGAGCAGCGATCCTCCTTCTCATCCGCCTGATCAGTGTCGCCCTGGCCATCAGATGTGACAGCCACAACCGTTAGTGTCCACGCCAAAATAGTCACCGCACGGCTGTTACAAGCCACGGTGACAGAGCTCTGCTTACAGCAGCTGACAGCATCACATTTCAACGCCGN
>Contig_399
NAATTCCAGTTATTATGCCCCTAATGTGCTATTGAGGTAATATTTCTTCTCTTGAGGGCTGAGCTAAAGACAAGAAAAGTGAGAACCGTGTATCAAAATGGGCACTGAAACAGATTTCTTAAAGATTATTACTGACAATTATGATGTTGAGTGGTAGTTTGAATCCTCAGATCACATCAGACATGATCTCAGAACCTCTTAGCTATCGTCTGGTGATGATTTAGCCTCTTGAGGGCAACAGCCAATGTTTCTGGGCTTCTGGTTTAGCCAGCGGATATCCGN
>Contig_400
NAATTCTGAAACTGTACAAACTGTAAATTTCCAACAGGGCATCACAACCTGAGCTACATTCTTGATGATAGCTTTGGAAGGTAAACCATTATTTAAATATTCACTATTTGTACACACTTCAGTTTAAGATATGCATACATACAGCTGATTTCTAACGACTGGGTTTCTTCTTGACTTTTGGTTCTTGTCTGAATATTAATATTTATTACTTTCTTTAAAATCTTTAGGAGTTTACCAGACAAGAAACTTTACAGGGTCACAACTATCCCGN
>Contig_401
NAATTCCATTATGTATAAAGGACTTTTTTAAGTTACAGGCTGGTTCACAGTGACAAGGTAGTAAATCAGAGGTAATCAAATCAGGTAAAAGTTCAGTAGATGAAGAAGATGTAACAAGATTGAGTGAAACCAGAGGCAGAGATGACAGAGGATGAAAGTAAAGATAACAACAATAAAAGCCACAAAAAACAAATTGTTTTTTAAGATTGAAAACAATATCCCTGTCACTATATCACCATTTCTACTATAATAATAAGCGTGATAAAAATGACTCACATACCTCCCCCTGTACGATTTCTGTGTTTACCAAATCAAGCCGN
>Contig_402
NAATTCACGACACTCCTCCTCAACGTTCTCGAAAAGGAACGGATGATTGCAGAGCTTACGCAAGTGTACTACGGTATTCATTAGCGCTCTACCTCCCGCCTGTATCGATGTAAAAATGTCAAAAGTGCAATAATAAAATAAAAATAAAATAAAAAAAATAATAAATGAGATCGAGAACCATTTCCAGAAGCACACAAACTTACTTACATGTCTACTGTCAATGAGAAGACCCCTTTGCATATGCATGTAGAGGATTCGTTGCAAGGCGCTCATATCACATTTTATCACGTATTCCGTCTTCTCCGN
>Contig_403
NAATTCATCCTACATGTAAAATCAATTATTTGAACACAGAGAAAGCAGTCAGACAAAATGTGAATCTTTTGATTTGCTGAAACTGAAATATATTTGTGGTCTTAGCTATATTTATATCATAAGTCATAAAAAGAAAATATTCTGTTAATGTACATACATGTCACTGTTTCAGTACAAATGCATGTGTGCACACGGCATGAGTGAGTAGGTAGGGTTGTATGAGATGTGTGTATGTATGGATACAGCCTGTCCAGCAGTTTAATAAGCAAAAAACTGTCCAACACTCGTCTGTCTAAACAATAGAGAGATGGATGCCACTCCTGCAGTCAGCACATTACACACACAGGGCTCAAAGGCTTGGACCGN
>Contig_404
NAATTCAGCAGCTGCCATCACTAGGAAGCTTTAGCTTTGATTATTTTGGAAGAACAGCAACCCTCTGCTGTATTTAACTGTAAAAAGACGTTTGACTCGATACAGGTCAGTGTTATTTTTCTGCAGAAATGCTCATTAAATAATAAATATCGTGCAGTAAATATAAGTGTTTAGCTTATGGCTAAAGCTGAGAGTTGGAACGTAGATCGACTGGTAAAACCGAGAGCTTTGCCTTCAGGCTCTGCTCCTTCTTCACCAGCTCTGGTTCCTTCCGCGCCCTACGAATGTCAGGCGCCAGCACATCTAGGTCCCTGTCGCCCGN
>Contig_407
NAATTCATAACTGATCACGTCACAGCTGAAAACAGGACACTGACAGCACAAAGACAGACAAGCAGCACAGCCCTGCAGTGAGTTATTCAGACCATCAAGAGGAAAGTAAGAAATATAAACTGTAGACTAATGACGTGTGTGAGCGAATCAGTCCGCTTAACACCGTACAAAGTGTGAGGAGTGAGCAACATAAAGTCATGCAGTGGGTGTGGCTCTAAACAACCGCATAGAGTGTTTATGCCAACAGCCAACCCTGTCTGCAGAGGCCGATGAGCTCAGTTACATAGCCCGCTCGCCCGN
>Contig_408
NAATTCTTTGGAGCGCAGAGAGGAAGTTATAGCTTTCACTATTTGAAAAATCTCTTTCTGCACTTATTAAGATGTTAAAGAATCAAAACAAAGAGGAAACATTCTTCTGTTTACATCATCTTATGAGTGAGTTAATCAACCAAGATTAAAAAACTGGTTAAATACCGAGCATAGCTGACTGGAACCTCCATAGTATTTATATCAGGATGATTAATGAGGAAATGCAATAATGGTGATGCTTGTCACTTGATGAGGATATTCTTAGGAGGTTGCGATTCCTTGCATCATGCTGGTGAACGTCAAAGCCTCACATTGACCTTCCTCTCCAATCATATCTCCGN
>Contig_411
NAATTCAAGTGAGGACATAGCTGTCCATATAAATACAATGATGGTTAAATGACAAAGAAAGTCCTTCACTTTTATCAAAGCCACTGAAAAGGTTCCTGAGAGAAAACACCTGCTGTCCAGGCTTGTGATCATACGCCTACCTGCCCATGTGCTTAAAATGTTCATTGTCACATTTTCCACCAAAATTTACTGAAATCTTTTTCGGGATATCAGAAAAACAACTTGGAGCAAATAAAGTGATTGTTATTGTTATCAGCAACAGGGAATGTTAACTCAATATCTACAGCAACAGAGTTATTGTCCAATAAGTGAGTTTGTTTGCTAATGTTTGTAGGATTTAAAGTTTTGTCTTGATTTACCGN
>Contig_412
NAATTCTCGGCTTCCTGAGCAGGCGAGCCTTTCGCTGACAAAGGCTGATGAGTGGACATGTCGGCCAGAGGCACGTCAGGAAGAGCCGCTGTAGATGGTTCAGTGGGTGATGGTACACCTCCTGTCAGTTCGCTCACCATCCACCATTTTGTCTTAGAGTTCCCTTATTTGAAGACTGCCTTTTGTATCACTGCATTTGACAAAGCCTTAGCACCTGCTGACAGATCACGCTATGCACCAGCTCCTCCAATTGAGAAGTTGATATGCGGTGTGAAATGTCAACCAGTACTAAGGCTTTGTCAGACTGTGACACACACAAGGCATCTTCAGATAAAAAAAGATTCAAAACACCGN
>Contig_415
NAATTCAATTAGTGGCTACAAAGATCATGAATACATTTGTGTAACAGAAAACAATAATTATTTGTTTTCTGCAATCAACATCCTGCATCTCTACAATGAGCGATCCTTCCTAAAAATATCTATAACAGTCACAAACTTCAAATACATTGCTGTGTGCCTTCTTACTTGGGTGACAGGCTCCACGGAGCCTATGTACGAGTCTGGTCGGAGCAAAATGTGCTCCAGCTGCGTCTTCTTCTGGTAGATCCTCTCCACCGACAGCCGCTTCGGATCTTTCTTCGTCTTCTCCGN
>Contig_416
NAATTCACTGATTCTGCAATCACCCCAATCTGATCAAACATCGATCCACACCAAAAACACTGACTCATCTGGACAAGCCCTGACATTAACAAGGCACTTCTGACACACGAATGCTGGAAAGTATAGGTCGTCTTCTCATAAATCACTCGGAAATGTCAAGGCGGCACAGATCTGGGGGTTTGATTGAAGACATGCTGCGCAACAGACTCAGTTAAGCACACTGCAGCAAGACCGN
>Contig_417
NAATTCTTGGCTGTATGACTTATTCATTGACAACTTCACTAATGTTTGTGTTGACAGCTAATAAGGCATTGAGTTGTTTGGCATATTTTGGTACATTTTAAAAGAACTCTGGCGAAAAAATGGTTATACTCAAACTTTAGTATTAAGTATACTGTGATACCCAGCCGCGGGTTGTGGTGGCAGCAGGTTTAGAAGAGCACTCCAGACGTCCTTCTCCCTGGCAATACATTCCAGCTCCAGGCGTTCCCAGGCTAGATGGGCTATGTAGTCCCTCCAGCGAGTTCTGGGTCTACCCCGN
>Contig_418
NAATTCACGTACTGTCAGTTTACTGGAAGAGCCTTAAAAAAATCTTTGAGTTTCTTACAGGATTTTGCACAGTAAGTCTCTTTGCCTTCATATAAAACAGATATTGTAAATAAATCATTCAAACGTCCGGCTGGAGAGTTAGCTGGGAAGACTTGGCTAGAGCTCCGCTCAGTTTTAATCCATAGTTATAGTGTTCGATCGATCCCCTGCTAGCTGTCTAATCCGN
>Contig_422
NAATTCATCAGCTGAGCAACATTTGATGACGTCTGATCCCAGAATATGAACCTGCTGACCGTGTCTGCTGCACGCCACATGAACACTCATGAACATCTACGTTTAGATTCATAACGACTCATAAGTTCACCTGACTGGACTGAACCTTATAATGAAACATGCTCTGTGCGGGGAGCTGCCAATGTTACATCCCTGGATGTTTGTTGGTCTTTATTTTTTGGGTCCAGTCATGAAACATAACCTTTTTCTCGGTTCTCCGN
>Contig_423
NAATTCACTTACTGGTGTATTTTAAGTCTAACAGTAAATTTAGTTGACTAATCTTTCACCACATCAATCTAGAGAAACCAATGGATGTTGTTATGCATCTTATATCTGATTAGTGTCTGAAACTGGAGAAAACTAAGAAATTAGCATATCGCTTTAGAACAAATAAAAACACTTAAAATCTTTTCCGTTTTAGGTTAATGATGACACATACTGTGTCTTAGAACAGAGGTTCCCGACCCCAGTGGACATGTACCGN
>Contig_424
NAATTCTAAACTTTGAAACAATACTTGTATAAAAAAGATATTTGATCTCTCTCCACGGAATAAAACAATAAGTTCCATTTGTTTTAGCAAATTGCTTTTAAATGATCATTTTTTCTTCGGTCATCTGTTTGTTGATTGTAAGAAGAATATAGAACATCAACCTCATCCTTCATGTGTGTCAAAGCTGATTAGGAGTGAACAGTAAATGTCAATAACAAAATCTATACCGTACAGTTACAAAGCAGTGTGTCGATCTGAACGTCAGGTCACTCGTGTTTTTTCCCTGCATGACTCTCTCTGGGCGAGCAGCCATGCTTTGGCAGGTCACGTGCGCTCGTGCGGCTCGACTGACATAATGAACTCCCGN
>Contig_425
NAATTCATACATCACAAGCACATAAAATATCTGGAAACGACAACACAATAACATATTACTCCGCCCTACAATATTGCAGCTTGATTGGGCCTGTATTTACTCTTTAACTAGCAGTCGTTTAACTGGGGAAATGCAGGTCTCTATAGAATCTCAGTGAGCTAGTGCAAATGTAACAGGCAGACACTGATCACAATTAGGAAGTGTTAGAATGCCCGAGCGGCCATGGAGGCAGTAAGGAGAAATGCAAGAACGTGGAGCTAGACACATTTATTTTCTTTTATCAATTTACATACACCAACACCTACATCAACACAGACATATTCAGACTGACCACTTATATACCTAATGGCCCGN
>Contig_426
NAATTCCGCACGACAGTGCCACATCGAGTGGGTGTAACTCTTTTTTTAATAAAATCTTATCCAACCTCCAACAGCCACACAAATGTCTGTTCCCATGTTCCCATCAGACTGCACAAAGCTTCACAGTAAAATGACTTAAGTAGTCAGGTCATTGTCCACCAATCTGTCCCCTCTGTCCTAATGCAAGAGCCGCAGGAGCACAACAGCTGTGGAAACCTGTATCACGAGTATGTCCGN
>Contig_429
NAATTCGAGCAAACTCCGCTCTCATCAACCTCATTTCCAGCAACAGCTAAAACAGCTCCAATCAATCTGTACACCAATCTCAATAAACCAATATCTCCATGTGAAGGAATCTGTAGGCAAGGGACCATGATTTTGGCATTGGAAGGCTTCTGGTTTACGTTTGTAGTCAGATTAGTTTTCAGTTCTTTAGTGGATTTGGTTCCAGCAGTCCATATGGAGAGCAAAAGAGGCAGAACGCATTGGCTGAAATCTTATAACCCAACAGCTACCGTTTGACAATTAGCTTTTCAAAAAAATGCATCTTTCTCGTCATTCTCATGTATGAAGCTGCTAATCCAGTCTGCAGTGCAAATCTTGATCCGN
>Contig_432
NAATTCAAAATAAGGTTCTGTGGTTTCATGTAGCTGATGCATACATTTAATTTTAACGACAGAAATATGAAATAAGACTGTCATTCTAGTCTAAATCTAAACTGTAAACAATAACACCATCACTGCTTTTCTGCAGGCTGATAGTCCAACATCTGGTCTCTATCTGTTGCTATGGGAGACGATACAAACGATTAGAGAAACAGGGATGCGAATCACAATGTTCCCCTTTAATTCCCTGGATTTGTTTTATTTTTGTAGGCATTTAATAACCCTCACTTTCAGTTCACATTCTCTAATCGTGACTTATAAAACAAAAAAAAAATTCATAAGGCCTACATGTGTCATCGTTGCTGGCCGN
>Contig_433
NAATTCAATGTTCCACAGAGCAGATAAGTAAGGTAAGTAACACATATGTCTGCTTATACTGTAGCCATAATCACAGTCAAATGGCATTATGTTCAAAGAACTATATGAGAATATGAGAAAGAAATAAATGAACTTTATGTGTGATATCACTGTCTTCAACAGGACCAATTTTCTGCAGCTGCTGATTTGAAAAGATCCACGCAGAAGTTCACCGN
>Contig_434
NAATTCATTTTCTGCTTCCAGAAATGATCCAACGATAGGCATAGGAATCTTTTTAGCAGAGACCACACTTCAAACACGCCACTTCCGACATTCCTATAAATACCCTCCTAACCCTCTCGTCCTTTTTCGCTCTCGTATTCCACACCCCTCCAATCCACCCCATTTCTTTCTCCTATTTCCTCCTCTCCTTCCTCCTTGCCTTGGGGTCCTGAGGGTGGTCTGTTGTACCCGN
>Contig_435
NAATTCAGACACACTGTCAGCAGGAACAAGGCTCCGTTGGATGATATGACAGATGTCCATGTGGTGAGACAATAACAGCTCCTTCATAAGTTTACAATGAAAAATCTATCATAATCTCACATATCAGTTTGTGTAAAACAGAAAGAAATGCAACTTTTTGCTTTATCTGATAATACTTTGAATTATTTGACTGTTTAAACAACAAGTTATTAAATTATTTTTTGTGTATTGTATGCTTTATTAGACAATGACAGCTGGAGTGATAGACTGGAAATTCAAATGAGAGAGAGAGTGGGTGACATGCAACAAAGGACCCAAACTGGAATCGAACCCGN
>Contig_436
NAATTCATTCTGTTGAATTGAATGTCATGTTTTAATGTTTTTTCTTTCTTCTTCTAGGCCCCATCTTTCTGTCGTCATCCCGCAGGACTCTCAGGCAGCTCCAGGGACGCCCACCAAAGGTCCTCTGGCACTGCCATCCTTCATCTCCCTCTCCAGCTCTCCTGAGGAGGCAGACGCACCGN
>Contig_437
NAATTCTTTTTTGAGCAACACATAAAGTCTTGTATGTTACCTTTGGTTTTGATAGCTGTTTCTATCCTGGCAGCATCTCTTGCAGGGTCGAAGTCTGTAGCGGGTACCACAGTGGGGTATTTGGGTTCATGACACTGAGGATTCAAAGCAAATTAGAGTGAGAGATGCCATCTTAAAATAAACAGTTTTTAGTGTTTCTAGCGTGCGTAATGTAAAAAGTAAGACATTACCCCGATGCTGAGAGACAGCTGCCCAAGAAACTCTGATACCATAGCCATTTTTCCTGGAAAAGGTGACAAAACAGTGTTGTAATCAAATCTCACTGTAATCCTATCACCAAAACATGCCGN
>Contig_438
NAATTCCATTTCGCTGCTTCAGTTTCTGGGGTCCTGCATCGTTAATGTTTTGTGATGTTACTTTCTGTAATTCAACACAACACTTTCTGGTCATTTATTGGCCGACAAACACGCTAATACCAATATGTCTGTCTAAACATCAGCAGGGCTTTAATTTTTAAGCTGTACAAACATGTCTGGACAGCGGTTAGCCTGCACTTCATACGTCCCTTCGCTGTCATCTTTGGTAGTTTTATGAGCAATAATCTGAGAGTCTGGTGGAAACTATGGAGGACAAATCATTTTGCTGGCGGGCTGGATTTGGCTCGCAGGCCACTATTTGCCAAATACTTAGTGGAAGCCTTATTTGCTTTCTTTATCCAAACCCCGN
>Contig_439
NAATTCACACACATTGAACTTCCTGAGGAAAACACAGAATTTAATAGATCTGAAATTCATTAAGGCTTCTGCTTAATTTTTAATTTACCTCCCCTAAAGAGGATGAGAGAGACAATTATTGACACACCCACAGTTTGGCTGCATGTACTGAAATTAACAAGCAAACACACTCACACACAGACGCGCACACACAGAGTATGCGCTGGCTTTGTTACCATGACTTCTATTATGTGTTCTTTGTTGGCAGCCTTTCTAATTCTGCCTCACAGAGCATTTCTATGACAACCGN
>Contig_440
NAATTCATAGAGCTGAAAGACTTTTGCTTGTCTCCGTTACCTTTGAGACAGGCTGGAGCCTGCAAATGGTGTGAATGATTATCCAGGACACGAGTGAGGTGTTCACATGCAAGGGCCTCAACTTGTCTAACAACAGGCGTGTGGAAGGTGGTTGCAGGATGAGAAGTGTGGGGGTTGGGGGCTCCTTGAGCTCTCTCTGAGTAAGTTTGAGCTCCTCCCTTGAGGATGTTTGGTTTTCATTCACTGGTTCGAACCTCGGGTGGGGCCTTTCTGTGTGGAGTTTACACGTTCCTCCATGTCTGTGTGGGTCCTCTCCGN
>Contig_441
NAATTCCTTTGTTACAGCAGCTCGCAGTATACAATGTGGATAAGAGAAATACATGTAAATAGGGGTGCCCTGCAGGCTCAACTGTCAACTGTGGGCTCCCCACGCATGAAAGGCTGAGGCTTCAGCTGTCCGCTCTCACAAGCTAAAAGCCGTCCAGAGTTACCAGCGAGTCCGATGTGAGTTCATTCAGCCACGTCTCTGTGATGCTACACTCTCGATACTCCCTTTGTAGCTTGGTTAGCGCCGTTAGCCTGTACGTCTTGTTAGGGAGAGCTTGCGTTTCCCATGACGGTTTGCATGGTTTGAACCGTCTTTTCCGCTCCCGN
>Contig_443
NAATTCAGGACTGATGTGTGATTGTTGCAGATGTTGCGAATAGGTACTCTTATGCGCTTGTTTCGTGTGCGTCGCGTGATTTGCATGGACCCCGCATGGCTGCTTGCAGCTATATTTTCCCTTCTCTTTCTTTTATTATAAGAAATAAAGAAAAAGATTATTATTACATGCCTGCTAATTATCATGTGAAAGATGAATTTTTATTCAGAGGACTGTCAGTAACTAACTTCACATATGAAGTGCAATTATTCCTGTGAAACTATCCAACATGTATATCCACCTTTGCAGCTTATCGTGAGCTGCTGTAACAAGTGAATTTCCCCGN
>Contig_444
NAATTCACAATCAAATATATACATATTTTTTAAGATATAATTGCGCTCATGTGTGTTTATGAGGACTAATGCAGTGACACAGATCAGTTACCTTTCAACCAATCACTGCAGACATAGTGAGTGATGTTACTGATAGCAACAGGGTCAACCTCTCTTCTTCTCTTAATTCTTAATTTTCTCTCAGGCCTAAACTGAAACTCTCTCAGCAGCTTTGTGAAAACAGCCCGTACTGTTAGTTAGCAGATAAGACCCTTTGTAAATACGGCCTCTGGAGTTCTGCCACACGTTCAAATGTATTTTTTACCTCCGN
>Contig_448
NAATTCATGCATTATGAAGACTTCATGGATAATCAGGAAGCTGGTTAAATCAAGTGAGGGGTGTTCTTTTTCTTGAATGTCCTTCATGATCTACATGTCGTGCATATCCTTACATCGTGATGCAACACGAGCAACAATACAACTGCGGCACTGTGACACTGTTGTGGTGATATAACTATACAGGTTGGTATTTGGAGCCTACGCACATAGCTTCACCCTAGTTGACATGTGCCTCCTCAAAAATGTAACTACACATTGGGGCAGTGGAGATACTGAATGCGGAAAGAATGGTTTTCTCCTGTAAGTTTCTGCTGCCGN
>Contig_449
NAATTCAACTGACAAGGGTACTCTTTTAATTTCACGTTAAATTAACGCCTGTAAATGTCCGCGTCTTGTGTCAGCGTGTGTCAGCTGGCCGACCAGGGTAATGTTTAGCTAGCCAGTGACTTGACACGACATGGCCTGTTCACGAGCTAATGTTAGCTGCCTAGCAACCGTGAATAAGATTATCCTCGGACTAAACTGGGGTTTGTTTTGCGTGGCATAGCTGTGTGTTAGCTGTTAGCTGTAACATATACTAAAGCGTCGGTCGCTGTGTGTCAGTGTACAGACGATGTTGTGTTAGCAGGTTAGCTGAACTGAGCATCAGTTATGACTTAGTCACTTTCATTCACTCCTCACTGAGGAGTCCGN
>Contig_450
NAATTCACCTGATTACAAATCAGTGTGGCATCAACGTGAACGTCTGTCTGTGCAGTCGTGGCCAAAAGTTTGGAGAATGACACAAATATTAATTTTCAGTTTTTATGATGGCCGTTCGCATAAACAAAGTCCGTCTTTGTCAGCCTGCCACAAAAGGACCAGCAGACATCATGTCAGCGATTCTCTCGTGAGCTCAGCTGAGAGTCGATGAGGACGAGGCGGATCTCTGTCAGGCTGAGTTACAGTAAAGACCGN
>Contig_454
NAATTCCACCACCGCCTTCTGATTAGTGTTGCTTTTCTGCAACCTTCAGTTCTGTTTCTCCGAGTGCAGCCTCACCCGCTCTTCTCACAGTTCAGCTGCCCTCTGCTCTCCTTCAGTTTGTCTTTCTGGCCCTCGGGAGTCTTGGAGTCTCCTCGCAAATCGCTAACCACGGCTCGGAGGGTTTTGAACCTGTCCATCCGGGTGCTCTGGGTTGCCTGAAGCCTGACTTCTGAACCCTGAGATGTACTGAGGGAGCTGAGGGAGCGCACAGCCGCCAGGCCACGCTCCTTTCCGN
>Contig_457
NAATTCCTTATATTTTTTGAGATACAGACATTTCTGTATCATACTGTATTTAGTTGTGAGTCAATAGAGGTCACTCTATTTATCCCATAGTAATACCATATAAAATGTCTGCACATTAGCAAAACTGGACCAAGAAAAAGCAACAAATTTTCATTTTTCTTTTTTAATCTATATTGTAACAGTCCGN
>Contig_458
NAATTCAGTCTTTTACTGAAGTTGAGCTGCTGCCATCTAGTGGTGTAGAGATGTACAGAGATTCTCTGAAATTTACCTTGGGGTTAGAAAAGTGTTTTACAGTTTTTCAAGCAGCCATAGCGGAAATACGTGACATCAGATTTGGACCTTGACTGCAGATTTAGCTCATGGTGAGATTATGTCTGAGCATTAGTTTGTTTCTCATCCAGCTAAACCAAATTTTCTTTTGTCGATGCTGTATTTTAAATTTTACAAGATTTCATAGATTCACTGCACCCCATTGTGTTAAATTGTTTGTTAAGTTGTTATGTGGTTTTGACCATTCGTGAGTGTGTATGTCCCTTGTGTCCGN
>Contig_460
NAATTCACACCACCCTCCAGCCAAATGCTGCTACGGGTGATAAACTGTCTCCTCTGCAAGCCATTGTGAGACATAATACACCATTAGATACTTCTCTTTCTTAGCTGACAAGCCACCAGAAGCAACAGAAAATATCTTCTGACACCCTGAGACATTTTATAACCATCACACAACCATCAGTTTTTGAGTGACTAAGCTACAACGGAGCAGCTTCGAACTACTGTAACAGGTTTTTGATTAACAGCTGATGACCTGTATTCGTTTCAAAGCCAGAAGGGCAGGAATTATCTCATACCAAACAAGTCCGN
>Contig_462
NAATTCCCCCATTTATCAATCTAATTACTATTTTCTCAGTTAATGATTTGGTCTATAAAATTATTTTCTTGATTGTTTTGTCTGACCAGCAGACCAAATCTCAAAGACCTTCAGTTGCTATCATATAAGAAAATGTAAGACAACGGTCAAATATTTTAGAAAGCTGGAACCTGTTTTGTATTTTTGTTTAAAAATGACTTTAATTATGATCAGGTTTCAGCTTTCAGGTTTCACTGTTTACCTTTCAGGCATTCAGCTGACATTAAAAGCAATTAATGTACAATGTATTTTAGTTCTCAAGGTTGCTCCAGTGATAGCGCCACCAGGTTGGATAACGCACGGATGCTGTTGAAACTGAAGCCGN
>Contig_466
NAATTCAGCCAACATGTCGAGCAGCACAGAGAATCCACTGTTATCCTCCTGCATGGTGACCAGATTCCTGAACACCAGACAGACGGGTTTAGACACAGACTCCTCCAGGGACCTGAGAGACAGACAGGAAATCAGACAGACAGGTAAGGTTGAATCCAGTCAGCAAATACCCGAATCAAACCATGAACTGACTGTTTCTGTCTGACTGTGTCTGTGGCTGTTTTGTCTCTTTGTGGTTATTTTCAGTCAATCTAACATTCTCCAAGTTAAACTGTTCTTGAACCCGTCCCCCAGTCAGTCTTACTCCTCAGTGATCTCCTCCGN
>Contig_467
NAATTCTACTTTCCTCCACCAATCTAAACCTCTTCATCGCATCTATTCTCGAGCTCTCTAAACCCACTTTCACATTAAAGACTGATATGAACATGGAAATGTGACAGAAAGAAAAGCTCAGAGGGGAGCTGAAGTCCAAATATACAAAACCAACAAGCTGGAAGGAGGATGGATGTATGCATGACTGAAAATGGGTGATTTACTGGACTGATCAGTGGATGAATAAATGCACCAACAGACAGATGAAGAGTGGTCAGTTATGGAGGAAGAACAATCCTCCCTCCAGAGGGACACCGN
>Contig_468
NAATTCATGCAGGAGCTGCAGGGTTGTAAAATTAGTAATTCATGCTGGTAGAATGACTAATATTATGAATTTACAGCTTTTTGATGATCACAGTCAAATTATGAAAACAAACTTCATATTTTGAATGTATCAACAAAAAGATTATAGTTGTGAAGAACTAATTTCTCCAGGTACTCCGN
>Contig_470
NAATTCAATATACGTGTTCCACATCCTCAGCAGAAATGGGAAGTAAAATGTTACAACTCATAGAAATGTTGAGAGAAACAGTGCATAGATAAGACTCATGTCAGCCAGAAGAAAAAGAAATAAAAAGTTGCTGCTGCAGATGTTCACAAATGTTTGAACAGAGGAAGCACTGAGATAGTGATGTGATGGTGTGATACTCACAGGGACAGTGTGATATGTGTGTGTGTCTTTAGTTTGGGTTAACATCTTCCCCACAGTGCAGAGAAATGCAGCACTAACAGCCTGTATCCTTCCTTACTTCCTTCCTCCTGAGGTGGTTGAAAAAGGAAAGTTGAGAGTTTGAATTAGATCAGTCTCGGTAAGAGCACCACGCTGCCGN
>Contig_471
NAATTCCCCTGCAGCTCACCTGGACTGACAGCTGCCATAACCAATCAGCTGGCAGCTCAATGATGTAATGACCCCCACCCCACTACTCTGATTTTAACCACCAAACCAACCAACCAACCAATCAGCCGCATGCCCTCGGGGCTGCTCTTTAACTCTGAGATCAGAGGCAGAATAAAGCCGAGCCCTCGGGGAGGTTAGGAAAGCATGAAGTGACGCTGATGGAATCTGACTCAGTTTGGTCCCAATAACATCTGGAGTCACACAAAAGTATGTATGCATTGTATATAAGTCAGTATGTGTGTGTACTTACAGGCAAAGTACTGCCAGGGCTGGTAGGTCTGCCCATGGTCGATGGATCTCTCCAGAACCCAGAGGTCCGN
>Contig_472
NAATTCCTCAAAATGTCCAGCTCTGGGCCTTGTTGTGGTGAAGTGCCTGATATTCTGGTGATGTTTAGAACCACATCTGTGCATATTTAATCGTAGTCAACCTCAGGCTTTGAAGTGAGACATTTGGATCAGACCAGAGGCCAAAAAGCAAAGAGTAAAAAAAAAAAGTGGTGTTAGAAAACAGCCGAAAGAGGAGAAGGATGGAGCAAAAGTGAGTGAGACTTTTTGTGGCTTGAACTGATTGGATCAGCGTTGGGTTGACCTCTGACCTCCCAGCTGGCCCAAAAAAACGCGTCCTGACACACACTTCCCTTTTCTTCTCCCAGGCAACAGCCACTACGGAGATCACATGACTATCCGN
>Contig_473
NAATTCCTCACCTCTGACGCTGGCACAACTCTGTCAAACAGCTCGGTCAAAGAGGAATCAGCCTTCTGTTCTGCTACTAGCTCAACCTGAGACCCTGCTAACTGGTCAACCAGCAATGAATCTGGCAACTCCAGACACTCTGGCCCTGCCACACTCTGTGCAGCACGGCTGGCAGCACGAGTGATAGCACAGACAGGAAAAATCTCACTTGAAAGCAGTGGTGTCACAGAGGGCGCTACCTGGGGAGATGTGAGCGACTTCACTACGTGAGGCTCACCATCAGCCCACACTTTTGCCGCATTTCCACCAGCACAGTACAACACGGCCCGN
>Contig_474
NAATTCCCCCAAAAAATATCTTTTGGTTTTATAAAGTTCAAAAGGCAGCATGGTTATTCACTGTGGAAAGATTGTCTTACATTGTCCCCACTGTCCAAGTACACTTTAGTCTGCTTTATGCTTCCCCTCTGTAAAGTCCACACTTGAATACTGGAGGGTGCTGAGCATAAAGCTCCAAGTGTCACAGTCCTTTGCAGCTGCCTCACGTTCAGCATAAAACAGACCCATCTGAGACCTTGGTCCTTCAGTCACCATGAAGTCTCTACAGGCCTATGTGTGTCTAAAGGCAGCTAACCCATAAATCCCCACTTCAAAAAGGCCTGCTGAGGTCACGGGCAAGGCAGTGTAGCCTTTCACCCCCTCGCTTCCGN
>Contig_475
NAATTCAGGACTCAAACATAACATTAAATATGATTAGAGCCAGGAAAATTCATAATAAAATGATAAAATGGAGAATTTGAAGGACTTATAGAAACACTTGTTACCATTGTTGACGTCTGCTATGCCCGCACTGTGAGGTGCTGAGGTATAAAAACCAGGGTAGCCTTGATCACTGCCGN
>Contig_477
NAATTCCACATAATATCTGTGCTTTTTTTTTTTTTTTTGTCTACTGTTGTAAAACCTCAAAATTTCAACACTATTTTTGGCATGATAAATGGGCACGCTATCAACTGAAAGGCAGAGCAAACAAATGAGCAAAAAAAAAACCTCAAGCAAGAACCTGCTGACAAAGTATGAAACCACCCAGGGCTACTGCCAACCTGCTGCTGGCCAGTTTTCACAGTGGAAGTCATTTATGTTTATCAAGAATGCCAATCAGCGTGTGCCCGN
>Contig_479
NAATTCCTAGTAGTATTGTCTGAGCTAAGCTGACAGACAGACACAATCTCCAAAGCTAAATGGAATGCAATGTTTTACCATCATATTTATCTTCCAAATATTACTGCAGGACGTTTGCTTTGATCCCTCCTGGCTTTGTTCAAATCCCTTTCATTACTCAAGCATTTGAGCGTGCATACTTCAGACCAGGTTTGGGTGATGAAGGGTTAACGGTGGATGTTTTGGAAGGTTGTGGGGGCCCTCTGGGGGGGGCCACTGTTAGGAACCGCTGCCTTTTTGGCTTATTAGTCCTTCATCAAGATTACTGCAGACAGGAGGCCGN
>Contig_480
NAATTCACTTGAACTGATTGAACTGAGCTCGTCTTTACCTCACAGCCTCTTCGGTACAGGTGTTTTTCCACTCACAGTCGATTTGAAGCTCCCTACAAACATTGAATCGTCACATTGTGTTAAACAGATCATTTAAAACGATGTGTCGCCCATGACTAAGTTAGCTATGTAACTTAACACTCTGGTGCGATCGCTTATGTTTTATGGAGGAAGTAGAAAAGTCAAGTCACGTGATCTCGTGCCGTTTCCGCCGN
>Contig_484
NAATTCAGAGATAAAAAGAGACTTAACCCTGATATTTTACCACTTTGCACTGGCTTTATTACAGGTACATTAGCCCTTGGGAAGGCTTGTACAGTCACATAATTCTGTATAAACACCCCGAAATCCTAACAAGTAGATTTTTCTGGTTTCATGGCATTTAGGACGCTCAGTTCAGATCAGTAAATTAGGCCAGCAGGGACAACGTGTGAAGATTCACGTCCGN
>Contig_486
NAATTCAAAGGGTTCAAATTGTCTAAAAAAAGCTGACATGCCATAAAAAATAATCTCCCACTCAGCATTAAAGTGCGGTACAAACAAAAAAAACAAAGGGCATTGTTCAACAGGATTTCAACAGTGATTTGATCTTTGGATTTCCTGGAGTTGACACAAGAAAAGAAAGTATTTCAATTTAACTCTTGAAAGGTTTCTGTGTGTGCGCGCTGGAGATGATCCACGAGTTCAAGTCGAGGTCTTTCTGTTGATGTGACCGGCCTGAGCTGCCGN
>Contig_488
NAATTCCAATTCATGGTTCCTTTTTAACACGACATCATGGCGAAAAGTTGAATGACACACTCTACCGACTGCATATGATGAGTCATGTTTCCCAAAAACAATGCACGTCACATCAGTGGCTGCATTTTAAGTGGTCAAAACTGCTACATTTAGCTGTATCTGCTCATCAAGCTGCTGCTTCATGAATAATAAATAAAAAAGAATTACAGCATATGTGCTGTCCTTTGAGTTTTGACCCTTTGAGGTTGCTGTAGCCGN
>Contig_491
NAATTCACATAATTCACAGGAGAAATGTGACTTCTCTTGCCGTTTGACAGTCCTGCTGTGTGATCTGGAAAGGTGTGATCTGAGTGCACCAGCTGTTTTGAAGTTAGACGCACAGTCAATATGGATACAGGGCCAGTGTGCTCCTCTTCCATGCCGTAGCCGN
>Contig_493
NAATTCAAGAGGATGCATGTGTGGGTAATCGCAGCTGTCCTGCTTTCAAGCTGTTGCTTCAATGCTGCTGGGGCAACATACCTTTATTGTAACTAGACAGAGGGAGAGTACACATCGATCGTTCAGCACTGAGCAAAGTTTGCCTGCGGGTTGTAAGTGCATGTTTTATAACCTCATCTTGCTATATACATCCTGGCTGACGGTAGTTCAGCTCTAAGACCAAAGCCCTCCCTCCGCTGTTGAAACAGCTGATTTATGTCTGGTACTGGACACTTGTGCTCTGAGGCTGGAATGCAGGGAATTTCAAAGACCCCTCCTCTGCCTGTCCCGCCACATGCAAACAAATGGAGCAGGCGCCTGGTTGAGTAGATGAAGGCCCACCGN
>Contig_495
NAATTCTGCTGGTTATGATGAAATAAATGATTCAAATTAGTAAGAATCTTTTAGTTTAAAGTTTGTTTGTTTTGTTTTTTTTAAAAGGTACAATATGTAAGAATTTACTGTATTAAATCATAAAATTAATATGCTATATCATCAGTTCTTAAGGAAACATGCTAAGTTGAAATACTTGCTTGTTGACAAAAACCCGACAGCCAAAATGTTCTTATTTTCAAATTTACCGCCCATCCCGTCTCTTTGTTTATGTTTTGGCCTTTGTAATTCTGATCAATTAGTTCCGTGTCCGATATCTGGGGTTGCCAGATATGAAACAAATTTGTGGCAAACACAGCGCACTACAACGATGGAAGCAAGCAAGCGCAGCAGTTTGACAGAGTTGGACTCTACCAGACCGN
>Contig_496
NAATTCAGAGTCACTGTTAGTCTGTTTCAGCCAACTTTAGATATTATCAGCCAATGTTATGTAATTGTAGATCTATCAGTGCAGTGATAAACTGCAGTAACACACATTTTATTGGCTACATTACATATATTTGAGAAAAACAAACCCCAACTAAAGATCCTAAGATTTTATCTGTGTCAGTTAAACATAAGTGTTTTGACAAATCAGTATTTTCTGTTACAGATGGAAAACCACAAGCACTGGACCTAAAAGTAGAACTCAAAAAACCGN
>Contig_498
NAATTCAACATTAATCCCTCAGAAGCTGCAGTGACTCACCTGTCCTGCAAGTGGAGCTGCTGTGAAGCGTTGAGGTGGTACTCAGGTGGTAGGAGAACCTCATGGTGCTGAACTGACTGGAGAAGGACGGAGGAGGAGGAGGAGGAGGAGGAGGAGGTGGAGGAGGAGGAGGGGGGCAGAACCCGAGTAGGGCACTGTGAGGTTGGTTCAGCTGCATCCCGACACCTGCACAGGTACGAGCGTGTCACTTCCTCTTCATGTTTCTGAGCGTCACAGACAAGAAACGAAACTCTTATTTTGAAGGTTTGTGCGTGAAATAAGTCACTTCCTGTTTGTAGAGAGTTCATGAGCGGGTCAGAACCCGTCCGN
>Contig_499
NAATTCTACAACATCCTCTTCTTGTTTTGAACCATGCTGCTCTTTAGCTAGCAGGCCAATCAATAAAGATGGAGACCAAGCCGTGCCATACCATGAAGTGGTTAGCTTCTACTGGGCTCTATAGAGCTCCTCACAGTGAGGCATTTGTCTCCTCACAGTCATTTATTTCGTCTCATACACAATGTATGAAACTTTAAATTCTGTGAGCACCCACTGTTTCACAAATGTTGGTAGTCGATGGAACAATATCGTTGTTTTGGCTTTGATTTCCATCCGN
>Contig_502
NAATTCATTGGAGCATTTTTTCCTACAAGCTCTGTGTGGAAAAATGTCGGGATAGATAGTTAAATAAGAAACCGTTGCCAAAATTCCAACGGGACATCATACGCCATCATCTATGAGGGGGAGTGGAAAAATCGGCATGTTTGTTATCTTTGGCAGTCGCTGTTATTGTAATGTAATGCCTTGCATAGGATCTCGCTTCTCTCAGATTTCTTTGACTTGTTCATTGTCCTTGGATTTTTCCTTTTTCCTCCCTGCGTGAGGTATGGGATCTCTGTTAGGGTTTGTGGTGTGTGTGTGTGTGTCTACCCTCAGTGTGGTTACAGCAGGAATGTAAAAGCACGGTTCTCCCGN
>Contig_503
NAATTCATATTTGGGCTTCTAATCCAGTTTGCTCTTTTGTACAAACCTGATAAACTGGTGAAAAAATAGGTTATAAAAAATAAAGTTGAAATATCCCCTCTTCAGAAAAGCAGAAAATCAATCTAGACACTGTAAAAAAAATACTTTGTAGGGCAAATCTGGTACAAAGTAAGCTTCCTGTTATCCGN
>Contig_505
NAATTCAAGGACTGCTGCGGAGCTGAATTCATTAGCAGATCTGTAAATTTTGTCCAAAACACTCTTTTAGTCTCTCAGGAGCCTCTTAAACACACAAACAAGCAAGCAGCAGCTGTTTTCTGCACAGTTACATATGATTATTTACATGTCCTGATCATAATGACTGTACTAATGCTGCCATGAGGGAGACTGTCTGTCCTTTCTTTGTCTTAGTTTGAATATAGCTGGTTAAAGAGAGCTGTCCATCACCGN
>Contig_508
NAATTCATCTAGAGAATCAACCTTTAAATCTGTGTGGGCACCGTGGGTCCTCTTCCATGGAGTCCGCCATGTTGAACCACCGTGTTTCTACAGTAGCCCAGAACGGACTGTAGCATTTTGCGGCCACTGCAGTTTCTGCTTCACGCTAGGGCGGAGATGCCACTAAATCCTACACACTGGTCCTTTAAGAGGGAGTGACATCATTTAGGAGTGTAACATAACTATTCGTAAGTTATAACTTATGAAATCAGAATGAAAACAAAGACATGGAGTCTAAAGTAGCATAAGATGAGTATTGTAGTACAAGGCCATTAAATTACCACTGCTGTGTTTGGAGCTTAAGTTCAGTTCATCCGN
>Contig_511
NAATTCACATGAACTATATTCCTGACTAACTGTATGTGTTCCTTTCTTTTGTCTCACCTGCTCATAGGCAATAGGGGTCTGTTTCTGATTGGACAGCTCCATGAGCGTGCAGACATCTGTGCGCAGGTCGGTCTTGCAACCAATGAGCAGGATACGCGTACTCGGACAGAAGTCCAGAATCTCAGTTTTCCACTGTGGACACAAAAGGACAATCAGTACAATAGATAATAACTACAGTAGCCTACACTATGAAGAAATGTATGTAACAATGTGGGATAAAAGAGATTTATGAAGCACTAATGTCATTACCTTCTTCAGACTGCTGTCCACAGTATCCGN
>Contig_512
NAATTCAGGGAAAAAATAAAAACATTAAAATATAAAAAAAGAAACTGCATTGGCACAAACTTAAGATTCAAAGATCAGGAGATGATCCATTTTCTACAGAAAAGGTGAGCACAGATCTGAAACATGAGACACATTCCTCACTGTTTGACTCAAAGTAGCACCCTTTCCTTTATTTGTCTCAAACAAACCACAGAGGAGACTCCGN
>Contig_518
NAATTCAGGATAAACAAGCTAACTAGGAATGGGACTTTGAAACCAGTACAGAGTATACTGTGCTTTTGTTCAGCATACCTGGATGACTGGTGTCCTCATTAGATACAGACAGACTACCTGCAGTCTCAAGGTGACGCACAAGCGCTGACCACTGCTGTGTCCGCTCATCTCTTGTCCCGTTCAGCCTCCCTGCAACCTTTTGTTTTATATTCCGTGGGCAACACGCTGAGAAATACGGGCTGCCCAAAGGTGTCTGCGCGATCAGTGCTGACTTCTGTTTGAGGATCAAACCTTGAGATTATATCCCCGN
>Contig_522
NAATTCAGCTGTATTTTATGCACAGTTTGATAAACTAATTCTTCTTTTTATAATAGTACCATAAGATACCAGAGGGACCGATACCACCAACAATTCCAAAGTACGCATATGGGACTGTAGTGATGAAAAAGGTACTCTTTCTTTTTCTGTGATCACCTATCTTTGTTTTAAGTATTAAAACCTTCACTTTTAGCACTCACCATTGAAAGACTTGATGTCAACTTGATGTTGATGTTTTTGTGTAAAACATAAAGAATGAGTATTAAAAAGCTGCTTTCTGCCACCACAGCTCCAGACGGTAACAGATGCGTTAGAAAAACTGTCGTTCTCCGN
>Contig_527
NAATTCCATTAAAGGACTTAGACTTCATAAAAATACAATCCAAATCACTTCAAATGGCGTAGATTACTTAATATTTAAGCTAAATATTAAAGCACCAGTTTACAATTTATTCCATCTTGACAATAATAAAACATTTTAGTAATAGAACTAACAGGAAGTACCCTATGTTGTCTGTAGGGGGCAGTGCTACTACTAAATTGACACTACAGGACACAACCACCGCAAACACAACATTTAAGTGGACAGACCCAGACACCGN
>Contig_528
NAATTCGATTAGCTTTAATTCATTGTAAAGAGCCTCGATTGGACCTGTTCTTACTCATCTTGATGGATGACGTTTTAAACAGCGAGCTTACATATACACTCTGCAGACACTGCATTAGCTGAAAGTGCTGAAATGTAACACTTGTCTTGAGTTACATCACAAATTAATTAAGGTTAGCATTTTCTTTTAGGTTAAAAGTGTGCAAATTGTATAAAAAAGACGATTGTTTTCTAACATGTCAACCATAAAAACTTGTCAGTGTTATTATTAATCAACTTGTTTGCTTGGTGGCCAAAAAATGTATTAAAGCAATTTTAACGTGAGTGTTTTAAGCCCGN
>Contig_530
NAATTCATGATTTATTTTTTAAACTAGTCCCTTAATATTGTAAATTAATGTAAATGAAAGCCTTTAAATTTGGAGATTTAAGGGTGAGTATCTTCAGTTAAACAATAACAAGACGCAACTAAAGTTACACCTGCAGATTATAGCCTCACTCTATATACAGATAAATATATCTTAGCTGTTTGTGCAGAGGCAACAGGTTGCTGGCACTTACTGGGTGTCTCATCCTCTCTTGTATGCTCTCCCACGCTTGGTCCACCATGTTGTTAACAAAGCGGGAGAGGTCCTCGTTTTCCTCCCGN
>Contig_532
NAATTCAGTTTGGATCAGTCAGCACTATATGTTAACTTAGTTTATTCTAGATTTTAGCCGATTGCAGGAATCAGGTAGCAGATATGTTTGGTACCTACTAGTTAGCCCTGCGATACATGCAAATGTTTCACTTAAAGCTGAATATTTTTAACTCGAGCAAATTCACATCTGGCCTAGACCTGCTTTTACTCGATGGTGAGAGCTTTGTGAAATAAAAGGCTGAAAGACGCCGGGCTGAGTTTCCAACTGTCCAAATTTACCACAGTGGTATTGTACTCTGAAACCGN
>Contig_533
NAATTCATTCATTTGTCTTAAATCTCCAAGTACTTCAAAGGGAGATTCTGGTGACTCCTGATCAGCAGAACCTCCTCTTTTCTGCACGGTTGGCGCAACTTTCTCAGTGGGAGATTTCTGGGTTTCAATGGGACGTTTTGAGATTTCAGTGGGACATTTTGGTGTCTCAGTGGGAGATTTTGGGGTCTCAGTGGGAGATTTTGGGGTCTCAGTGGGAGATTTCTCATGGTGGCGGTCTCTGAAATGAGACAAACCTCCTTCGCTTCTAAAATCGGGTTCCTTCTTTTTGGCAGCGAGAGCTTCCAGTGCTTTTATTCGTTCCGAAACAGGTGATGTCTTTATCGGTGAATCCGN
>Contig_534
NAATTCCTAATAAGGCTCCAAAAACATAATTAGGTATGTACTCATTTCTGCTTACATGTTGTTGTTTATTACGTGTTTAATATTGCCCATTAATGATGTAAAATGTAGGAAAATAGGAATTTGTAATCCATAAAGGTGACTGCAACCTTACATTAACTGTAAAATAGCAGTGTCTCCAGCTTGGCTTCAGCGCTGCCAGGATCCTTGGCAGGTGGGACGGTGGTCACTAAGTCCCTTTAGGAGTGTGTTTGCGTGAGGAGCGTAAAACAATGTGATTAAAGTGGGATATCAGGTCTCACCAAGTGGGAGTCATCACCCGN
>Contig_535
NAATTCCTCACGTCTAGCTGACTGGCTTTACATTATTCAATATTTTTATATAAACATTAGATCAAATGACTGCATGTAATACGACAGGGGTTGCTCATATTGTCACCTGTCTCCAGAGTTTCTCTCAGCTCTCGTGTTTTAGTGCATTTTATCTGCATGTTTTGGTTTTCTGGCCTTTAAACACCGCTGTCATGTCCAAAGTTAGGAATTAACAGGTGAACACAGTGGAGGGTTTGGCAGCTAAAGAGCCTGATGTCTGTCAAGATTCTCTATCATCTATATCAGGGGTGGGGAACCTGTTCCACAAAGGGCCGN
>Contig_536
NAATTCATGGTGACGGATGTGTGCTAATTGTTCCCTGCTATGGTTTCAGATCACCTTTTGGCAATTGCAATTAGACAGGCATCGACTGAAAATGTCCAAAGTGGCAGAGAGGTGAGCAATGTTCTTTGTGTCTTTATTCAGTTTAGCCATCGATCTGTTTATTGAGCCTTTAAACGGCCTAACACGCTGTGGAATTAAGAGCTCCGATGACCTTGAGGAGTGATTGGGCCCGGACAGTGCCTTCAGTGAGTGTCAGCACTGAAGATACCAGATTCCGN
>Contig_537
NAATTCTCCTTCAAACTCCTTCCAATCAATTTCTTTCTCTCTCTCTCTCTACATATGAGCAGGGAAGAGATCTAGACGGGCCAGTGAGCATGTGACGAGGTTCACAGATTTCTGTGTCACTGATTCAGCTTTGAGATTCAGTAGTTTGATGATATCTTTATTTATAAATCACTGTCTTCATTGCTTTCATAAAGTGTGAAGAGAAGATTGCTCTGTAATCATATGTGATCATTCAATAACATTGTGGTGACACAGATGGGCTGAATGCCGCCGN
>Contig_538
NAATTCAAAGTAGTTAAAGTACAGACAGAGTTAACTACAGGCACGCTGGAGTATAATGGCGCTGTGTAATGACAATAATAATGATCATGATAATGATAGTAGTGTAATAATAATCTTTGCACATCAGACTTCAGACACTGACAGCTGTCATCTACAGAAGTTCTCTGATGATACAGCCATCGGTGGACGTCTATCAGAAGGAAATTAGCAGTCGACTGGTTTGACTTCTACCACCTTACATCAACGGCAGCAAGACGAAGGAGGTCAAAGACGCCTCAGACCACGCCGN
>Contig_539
NAATTCTGTGCTGCTGAGACAGACACAGGTCTCCAACAAAGTTAATTTTCTGTCTGAAAAATGACATTTTAGTGTCAAAATGATATGTAAGATATGTGACCTTATTAGTCCAATATTTGAGCCCATGTGTACCATACAGCAAGTCATTCTGCAAACCATATTTCTGTGTTTGAGAAATTTGAATGCATTTTCCCACCTTTGCATACAACCATTTCTTCATGATGTGAAAAGCTTTAGGCAGATGGAAAATATTAATGCAGGCTTTATGTTTTAAAAGTCTTGCTCTTAAAATATATTCAATACACACGATGGAAGGTGACAGTGTTAAAACACACTAGGTATGGTCCTTTAAGGCTGTGAGCCGN
>Contig_541
NAATTCATGTAGCATGTGAGTGAGTGTGAATGTGAGTGTAAACATCAGAGGTTACTGGCAGCACGACTACCAAATGACGGTCAAGTTGCTGACGTCTTTGGAGAGGTCGGTCTTTGACGGGTAGACGACTTTCAGGTTCCCGTCCTGGTCGACCGTTCGGACCTGCTGGATGATCAACTCGCTGGAAGTCTCACAGCTGGAAGCCGN
>Contig_542
NAATTCAAAGGACATTAGCGGAAAAACACAAGTCAGAATCACATGATTATTCATAAATAAACTGTATTTCCTGTGCATATACAAATAATGTATTTGTATTCAGTCTATATGATATGACTGATGTTGTCCTGCCTTATTTTACCTGGCTTATTAACCCTGAATAACTCCACCAGACTTCAGAACTAAAGCAGGTGACAGGCTGACGTAATGCCACATGGGTCTGTTTAATTCTTGTTCCTGTTAGCACTAAGAGGATTACTCACAACTTAGAAACAAATGCCTGTATGTCTGTGACAACAACACCGN
>Contig_545
NAATTCTGTAATCCTTACAGAATCTTGTATAATCTACACTGATTGACATCACTGACCTCTTGTGACTAATGATCTCATTCTCCTTTTTCTGATCCCTGTCTCCACCCCACCCCACTTTTCATGCCATCCCCCTCCCTCACAGTGAGCGAGGGGAACACCTCCGGAGGCATTCCTTCAGTGGAGGAATGGGCGACATCACAGACCCTCTCCTCCTCTCCTGTCCCACTCCTGGCACTAACCAGCGAGGTCACCACACTCCTTGGACCCCGCTCTCCAAAGACAACCTGAAGTACCGGCCTGATGGTTACTACAACCAGGAGGAGCCCCTCAACTACTGCAAGTCCTCCATGGCTTCCCATAAAGGTGTCAGCCCGN
>Contig_546
NAATTCCAAGCATGAACCGTGAAGAAATACATTTTATATCATCATATTTTAATTTCAACCACATATTTATATTACTACACTAAACCACTATTAACCTTTAATTCTTCTATTTATGTAACCAACATTCATATGTAGACTTCAGACCAATCATTAGGTGTCTATACGAGAGACAACTATCCCTATTAATATTTACAAATGACATAGGTTCAAACATATTGCCATGTCCATTCAAACTAAACACAACACCTGTCCTAGAACTTACAGCTGACGAACTCCGTGACTGGTGTCTATGGCAGGTGATTGACACGACATACGGCCAATCATCGGGCTCCATGATTACACCGN
>Contig_549
NAATTCCCCGCTAATGATATTCCCTGTGGGAAGAATGTAATTTATTCAAGTTAATGCGTCTTATTTTCTGTTCAAGGTGTATTCCACGGAATTACCAAACAAATTTAATTGTTAATCCATCTGCTTTGAAACAACCAAGATCTTGTTCAATAAGCTCTGAGTCAACTTGATCCAATTATGCTACAACGGAGACATTTGTAATCATTTGCCATCACACCACCCCTGCAACCTACACAGATACATGCACAAAACCGN
>Contig_554
NAATTCAGCCATAACTTTATTACTTGCACCTGTGCTTTACTTACTGACATGACATGTCAAAATGTCTTCAGTGAAAAGGAGCCTATAGGAAACAGTTTCTGCAGCATAATGACAAGAACTAGTTAATTTGAATCCACTTTAGAGGCTTGCTCATTCAGTATGCCCCCAGAGCCCATGCATCTGTGCGTACCCGCTGTGCTTCTTGCAAGGGAGGCATCCCAGAGAGTGCTGTACAGTATACGTTGCCATGGTAACTCAGTCAGGACCGN
>Contig_555
NAATTCTGTAATAGACTATGTGAATGTCACTTTGCATGAGGTCTCCCAAAAACGTGAACAGATGGACGTGAAAAACATAAAATGATCTTTTCCAAACTCCTGCTTTGTTGCACGACACTGAACCTTTTTTTAAAAGAAGTAAGTAGTTTTTAATTAAAGCCAATGTGCTCGTCGTCAGATGTCTATTGCCAAGCTTGAAGCACGGGAAAGGAGTAAGCAGGTTGTAGCAAACACACTAAAAAGCCATTACGGCGCATTCAGACAGGATCAGGCGCTTTGGCACAGGGTTGTCCGN
>Contig_559
NAATTCAGACTCATGAGATCTGATGAAATTTTGATTTGCGGCCTCACACTTGTGTGCCAGCAGTCCAATCCAATCTACCAAACAGCATGGGACCTTTTTATTTTGTTTCACATCAAAGAACTAGCCATCAATGACCTTGAGGTCGACCAGCTCACCGN
>Contig_560
NAATTCCTTGATGACAATCATAAGCAGTCAGGTTTATGAAAATGGATGAACCTGTGAAGGACCAAACAGAAACAGCCAGCAGAAGAATAAAGAATAGTTTGCATTTTTAGGTGCTACCTTTCACCTGTTACCCCACTCAATGACCGTCTTGTGTCGTTATTTGCGGACATGTCATGACCTCCAGTCAGGACACTACCTCTCCTCCCTCGCCTCCGTCCAGCCGTGTAATCCTGCAGTCGTGGCGTTGGTGTCAGCTCTGGGATCCAGTGTCACACAGATGGACACAATAGTTGCACTGTACTCCCCTCACAGCATTGTTCTCCCCTGAACTTGGAGGCACAATGAGGCCCTTATCCACACAGGACAGAGAGACCGN
>Contig_562
NAATTCATTTTTTGTTTATGTTTGAAATGTGCCAGGGTAAAGGGTGTTGGGCGTCACAGCAGATCGGGCCCCTCCAAGATTGCAGCACCTGACTGCTCAGAGTTCACAGAATCTCGAGACATCTATGTGGACTGCCAGGAACGACGCCTCACCTCCATTCCCACCTCACAGACCTGGTCCAAACCACCCAAGCACCTCCTTCTAACCCGCAACCGN
>Contig_564
NAATTCAAACAGCTCTTATCATGGCGGCTACGTAAATACTTCTGGGTCATTTCACTCAGTGAGGAAGGTTCCTAAGCAAATTTGACTATTCGACCGCACCCCTGGACTGGGGGGCTGATCAGTGTGTCAATAAACAACCGTAGCAGTGGGGGGAGGGGTGGTGCACAGGTCTTGGCCAATGACAGTATCTTGACCTGTGTGGTGGCTGCTGCAGTGCATTGTGGGATTTGTAGTATGAGCGGTGGGAGTGCGATTTACCGN
>Contig_565
NAATTCAAACATTTCTGCCTCACAGATAACTCGTTCTACCCTCAGTATGTCATATTTACATTGAGAGCATTTAGTTGGCACTGTTATCTAAAGCAAGTTACAGTGACGCCGACAGCAGTGTGAGCTTTCCGGATCACATTAGGCTGTAAACAAGCAGGACTTAACCAATAAAACATAGCAGTCAGAGGCAGATGAAGCAAACATTTCTATTTCTGGAGGAAGTAAAAATAAACAATGTAGAAAAGGTTTCGTTTATTTCTCAAAACAGAACTAAACATAGCTGTTACTGGTACAGCATGTGTCATATAATATTTCCTGATCATATTTCCTGACCAGCCCGN
>Contig_566
NAATTCATCACTCAGCAAGACACTACTAGTTGTATGCAAACAATCAATATTATCCCCCAAAAAACTTGATACTGAAACTGAAACTTTTCTCTAAACCCCAAGCACATCATGTTTCCCTTCAAAGATGTAAAATCACAGAAGAACACAGTTTTTGTATGGCAGTAGCAGCATATATAAAGACATGTATAAAGATCTCACCGGGAGGCCCTGGTCTCTTGCTCCTGGCTTTCTGGTGTGCTTGGAGCTTGGAGGACTGCAATGAAAAATGCACAATCCCAGCAGGGTTTGCGGGAGCTTCTTTAGAGGATGAGCTAATCTTGATGTCACCGN
>Contig_567
NAATTCCCAGGCACACAATTCAGCTTACGGGAAAAGAAAGTTTTTTACAGTTTGTATCATAATGTTTGGGCAGGACATAACAGGTCGAGAGGCAAGATTGAATAAGTAAGGCTGTTCATTGCAAAGCCGTTTTAACAGATATAAACATTTTGAACACATGGCAGCCCTTTCCATACACTTCATAGATATTAGCCATAAAACAATAATTCATAAACAGTTCATATAATGGATTAACTGAAAAACCCTGGATATAAAATGACCTCAGGTGAAAAGCAGAGAAAAAGGGTGAGTGGGTTTGTATATTTATGTATCTGTTCAAAATATGCAGTATGTCTGCCGN
>Contig_569
NAATTCATCCACAGTCATTGTTTTAGTGTCTTCATCAAGGGTCACAAGAGGCAATCTCCTCCACTGGTCATCGATGGCTTGGAGACGCATCTGTCGAGTCAATCAGATGTGGCAATACTCTCATGAGTGGAAGCAGAGAAGGATACTCAGCTCGTGCTCTGGCATCAGTTGCTGTGGCAGGAGACAGGCATGCAATGTGGATCAAGAGGGCATTATCAAAGTCAAAGCATTTCTTCATTTCTCCGCAGGCAACCCGN
>Contig_570
NAATTCTGGATCATTTTAAATGTTTGCACCATAATCACAACATGTGTCGGGATCTTCCTCTCACCTCCAGGTGGTCCTGCATCTCCTGCAGAGCCTCTATGCCGCAGCGGTCTGGCTCACACTGGACGGCCATGTCTGTCTCCTTCTCCAGGATGTCCAGGCTCAGCTCCTTGCTGCAGCACAAGCACTCCTCCACGCGCACCGCCAGGCTGGCATGCTGGCGAGGCACAAAGTCATCATGAGCACTCGTAGGATGTCATTAAGTCATTATACTTCACTGTGTATTATTTGTTTTCCAATGAGAGCCACATTGCAAATTAGTGTTTAAAAATGGTGTCATGGAGTTCCCTCCGN
>Contig_571
NAATTCTGTCATCTTTGTTTGTTGAAATGGATATTTGTGGTTACTCTGACCCCCAAATCTTTCAACTAAAGCCAATATCATGTCCATCCATCATACATAACTGCTTATCCTTATCACGGTCAAAGGGGCTGGAGCCGCCAACCTCAAGCCCAAGAGGCGGGGTACGCCCTGGACAAGTCGCCAGCTCATCACAGGGCTGACACATAGAGACAAACAACCATTCACACTCACCTATGGGCAATTTAGAGTCACCAATTAACCTGTTAAGTGCATGTCTTGTACCCGTAAAGAACCCACACAGACCCGN
>Contig_572
NAATTCCTGTTTTATTCTGTGCAAAGAGAAAGGCTTTGTTTAGACTTCAGGCAAATCAGATTTGTTTCTCAGATCAGACAGACTGTCCACACTGTTATTTGGAGGTGATCAGATTGGATTTGTGTGTCCAGACATCACAAACTGATCAGCATGGCTTGCTGTGGTAGCATTGTAGGTGCCAGTAACTACCTACAGTACATTGCTTTCCAACACAGAAGTATGACAAATGGAGATGCATCATTTCGCCCTTAAAACAATCACACTGTCAGGTTGCATGTTGTCTTCCATACAGCTCTGCTCGTAGCAGCTTGGATTCAGCTCAGCTACTCACTTTGGATTTGACGTTGTTGTGTTTTTGAAATCTGTTTTGAGCAACCGN
>Contig_573
NAATTCAGAACCAGAACCAGGCTGCTGAGCTGACGTCGGTCTGCTGTGACTCTCCTCAGGTGTCCGACGTGTTCCAGCGGCTGAAGATCGGCAGCGACTACCCTCTGGCTGAGACGATGATGATGCTCGGCTTCTTCCTCACGGTGTTCGTGGAGCAGGCCGTCCTCACCTTCAGGAAGGAGAAGCCGTCCTTCATCGACCTGGAGACCTTCAATGCCGGCGGCTCCGAGGCCGGCAGCGACTCCGAGTACGACACGCCCTTCATCTCGTCGGCGCGGGGCTCGCCGN
>Contig_574
NAATTCAGAACCACGATGTCAAACCAGGTCAACTCTGCCCACTTCTCTTAGCTTATAAATCCTCTCAGTCCCAGCTTCCAGCGGTTTGTGATGAACTCTTTAGAGGAAATCTTTGCTTGGAACCTTTACATCATGGGAGGACTCCGGATGGTAACACAAGACTCTCTGAATATGGCCTCAGATGTCTGCTCTGGCCTTTGGAGACTGAAAGGTGAAAAACTTCTCACACTTTAGTTTATGTTCTGGATTAGAACGGAGCTTTATGAGATCGCAGACGTCGCATGTGTGATTAAATTGGAAGCAGACGTGGGCGTTGAAACTGTGAGTGAAATTCCTCCGN
>Contig_575
NAATTCCATTTAGCTGCTTTGAGGTCCTGGTTTTGTGCCAGCTCACTCACAGAATGGAGCCACCATTAATGTTATTAGTAACGCCTACCTTTCTTACAATGATGAGTCAAAAACTAAATGTTTACGTGTCAACTCCACTAAGTTGATTCCTCTTTGCGTGCAGGACGAGTGCTACCAGGTTCGTCAGATCTTTGCTCAGAAGTTGCACTTGGCTCTCGTCAAACTGATGCTGCCCCTGGAGTACCTGGCCGTCTTCGCCCTGTGTGCCAAGGACCCGN
>Contig_576
NAATTCGTCGAGTGTACATCTGTAATATCTTTTGGGCAAATAAGAAATAATTCTCTAGAGAAGAATTGCCAAAGAAGTTTTAAGTTTTAACAAAGAAATTGTGATGAAAAGTTACCGAGAACTATTCAAAATACTTTTCTATTGTTTACTCCTTCTATAAGATTACATAAAGAAACATTGCATAACAATGAAACAGCAGATTTTAAATCATTTTGATGCTACATTGACGTGTAATCAGGTGAATGTTTTTCAGCCGATGTCTTTCAGCTGCTCTTCAACTCTCTGTGACTGTAGCTGCTGTTAGCTAATGTTAGCTCAGTTTGTTAGCCGN
>Contig_577
NAATTCATCTCTCCCTCCCTTGTTTTTCAGCTTTTCAGTATTTTTCTTCTCGTATTTTCTCCTGAGCGGCCGCGACGGGCCGTTGGCTGGAGATAAAAGTTGAGGTGAAGCGTGAGGGACGATCTTTCTGTCTCTCAGAGTCTCTGAGGAAGACGAGAAGAGCGAGGTGAAGAAGGAGGTAGATGGAGCCCGGCCAGGGTTAGACATGAAGGGGGGATGTTCGCTCCCAGCGCTCCCCTCCTCGACCTCTTCGTTCCCCCCTGCTCTGTCAGCCGN
>Contig_578
NAATTCCTCTGACTCTGGTTCCTTCCACAAGAACCCACCTGTTCTATGTTGTCCTCATTATATGGATCCTCCTCCTCCACCTCCTCCTCCTCTCTCTTCTGCCCACCAGCTATGTCCTCCTGAGCCTTCAGGACACCGACAACAAGACAAAAGAATTACACACAGCGGATCAACAGGAGACATGCTATGCATATTTGTTTCTAATGTGTCAGAGCTGTTACGCACCTCATCCTCTACTTCCTCCTGATACTGGTCGTCCAGCGTATCTTCCTGTTGATCCGN
>Contig_580
NAATTCAATTTTGCTCCAAAGACAATGAAGGGACCACTAGCCAGGCCTTCCTGTGTGATCTTAACGTACACTTGTACAATCCAATGTGATCTAATATGACAACTCTGCCATAAATTCAACTTTTATGAAGCTTTTAATGTTTCGGTTATTATTTAACTAGTAAACTGGAGTACATTATATAGAGGTGTTTCTAATATTATGGCCCTCTCATGTATCTAAATGGAGTGGCAACAGCACCCACTAAGACCTCAGTAATAAACATAATAGTTAAAGTTAATAACTCTGGCAGAGTTGTCGTATTTAATCACACTTGAAGTGGCCAGCCGN
>Contig_581
NAATTCAGGTCATTTTCACCCCAGGATGGCAAGTGTTACACTCCAGCTCAATGTCCATCCAATGTTTTCTCATCAGGTTTTCAGCATTAAGGGGAGATTGATGGATCTATTTTCTCTTTGCATTGCCTGTCTGGGAAGTGTAAAGACTATCTGTCAGTAGTGAGAGTTGTCTCCTGCTACAGTACACTGGGAGGAAATGACTTTGTGGCCTCCAAAAGTACACCTTGGAGCAGATGAACTCAGGCAAGTCATTATGTCATTGATCCCTGGAGCATTTAACCAGCAGGCAAAATTCACTACAGTCCAGACTCTTGCATTGATTACACCGN
>Contig_582
NAATTCAAGTGTAGCAGGTTATGGGCAGAAGAAGAAGAAGAAGTGAGGGCATCCTTTTTAAATTACAAGATGGGTGTTGTGTTGGTGTCAACTCCTGATCCCTCAACTTGTGTTAGTTATCGTTTGGTCTGCGACCCTGTGTGTTTGTGAGTTGGTCAGTTTCTCTGTTATGTGTTAATGGCGCATGCGTGTATATATGTGTGTGTGTTTGTGTTGGTCAGTTGGGTTGGATACCTGAGATTATGTCTGGTGTCAGGGGTTACAGACAAAGGAAGAAAAAGCTGCTGGCTGCTGTGAAGAGGGGTGTGTGAGTGCAACAGGACAGAGGGAATGAGTGTATGTAAGAACAGAGGCGACATCAGCCGN
>Contig_583
NAATTCTCCATGACACTCTCGATGCAGTCAAAGTAGGAGAGTTCGTTGACAGGCTCGTTGGGATTATCTAGGAGGCCTCTGACAGCCTGTACACAGACAGACATGATAATAATATAAACTACAGCGGAGACACTGCTCACTGAACTTTCCGN
>Contig_584
NAATTCACTCTGGTTCAACTTTCTGTTCAGCTGACTCCATCTACTGAACGATTTTCTGTTTCTGTTTTTAGATCGGCGTCTTCTGAAAGTGAATCCTGGACAGGACGTCCCTCTTCAGTGTCCAGGTCCCAGAGATGCCTCCGTCATCCTGCTGGAGTGGAGCAGACCTGATCTGAAGTCAGATGGTTACGTGTTCTTTTACCGAAACAAGCGCTCATTTGAAAACTACCAGCATCCGTCGTTTCGTGGTCGAGTGCAGCTGAGCGATCCACAGATGAAGGACGGAGACTTTTCTGTGGTTCTGAACAACGTCACCATCGATGACACCGN
>Contig_585
NAATTCCCTCCTGTTTCTTCCTTTCCCCTATCAGCTCTTTGGTTGTTTTAACTTTTTTAATGTAGGACGAGGGTGTTTAGCAGAGAGTGAAGGTTCTGAGGATATAGTTTGTGTTCAGATGTGAATGAAATGCTGAAATAGAGGCCAACTGTATATAGTTTTTGCAAAGTTTTCTTACACCTTTTGAAATCAAGAAGGCATCACAACCCTCAGGGGGATCAGGACCCCAAGGTTGTGAACCAGTACCTTAAAATGTCATAGTTCTTGATTCTCAGCAGTGTGTGACAGTAAGAAAAGTACAGTAATAAACTCATATAGAAACAAGAGTTTGGTCCCTGAAGGCCTGAACCCCCGATGATTACGGTCAACCACTGAGGTTCAATTTGTGTCCGN
>Contig_588
NAATTCATACACGTTGTGCTGTCGGAGCTCTTTAACGGTTACCACGTTCACATGGCGGGACGATTCATTGAACTGTTAGCCCGTGTTTTGGTTAAACGGGCGACCGTGCTAACTGACGACCTCTGCTGGTGCCGTAGTTACGACAGTCGTTGAAACAGAACACGTAGGTGTCAAACAAGACACCGAAAATGAATCAGGTATATATATTTTTAACATTGTAACGTTAATAATAATAAAAAAAATAAACAAACAAAGAGTTCTTAACTGGGACAGCTACGTATCTTTCTGTTCTCAACGCATGTAGTAACTATGGCAACAGCGAAGGTCGTCAGTTAACACGGTCGCTCGTTAAACCGN
>Contig_590
NAATTCCCCGTGCAAGGAAAGAGTTTCCCATTGCGAAACACAATAAACTGCAGCTTGCAAGTGGAGTTATCAACAGATTGCAACGCAGAGGAGGAGAGAGGCGGACCAGCCAGCGGTAAATGGATTGAGGCGACTGCCACTGAGTTCTGCGGATGGAACAAAAAAAGAGAGGGAAATAAAAATTAAATAATGTCTCCGATATGCGCAGGAAAGAAAAAAGAAAAAAAGAAAAGACACACTCCCATAGAAAAAGACTTGTAAATTGCTTTCCTCTCCAGGAGTGGAGGCGACCATAGACCACAAGTGACCAAGGGAATGAGAATCACGTTTGAAGCGCTCTAGTGCGCCTATTTGGTCAGGCTCCCTGCCGCAGAGGTGGAAATGGTTCTTACCATTTCAGCTTGAGGGCACATCAACACTGCAGCTTGATTTAAAGAGACAACCGN
>Contig_591
NAATTCAAAAGTCAAATATTGTACAGCTAGCTCTCACTCTGTTCCTGTACCTTATCCAATTGATTCAACAGTTTGCTTTTTCCTTAAACAGCTGAAAAAAGGATAAAATGCATATATAAACTGGTGCATGCAAACAATATTTGTTTATGCATATCAGGGAGGCCAGTTGAAAGTAGCACTAATTTGCTTATTTATTATTGCTAATGCTATTTCTTTTGCCTTGTGTGGACTGCTTCTCATTGTGGATGGCTGGAAGCAGGTGGCCACATGCTAGTGACACAGGAGTGCAAAAAGAGCAAATTTTTCCCCAAATTGTATGCAGAACTGTGGTTAGACTTGTCGATCTATGATTTATGTAGCCGN
>Contig_593
NAATTCCCCATCCTTTACAATGAGTCATTCACCAAACAGCTATTTCCTTAAAGCATTCATTTTCCTCAAACTAACAGTGCCAGTGAAAGCCTCACATCATGGAGGTGCAAAGAGAGAGGTGGAGTTACAACAATCACACTTCCATAACAGGAAAATGTAAACAGTACAGGTGGCCTAAGAATAACAGAAACCAACGACCTATTAACTGATTTATAACTACGACACCTTGCTGATGCATCCTTGGCCGTTACCCCGCTCTGTTGGTTAGGCAGCAGCGTCGGGTTACTTGAACATTACAGCACATTTTATTTCTGGTTTGCGTAGCCGCGCCGN
>Contig_594
NAATTCATCCATAAAATCTTTGTCTTATCTTGATAGCCAGAACAGCATGTGATTAGAAGATGTGCTGTTACACAGAATTACTGTGATACAGCACTGATCAACTGAGCACACAGCACTGTGAACACAAAGCTCCATTTTGTTAGCACTTTACTGACAAATACCAAGTCTATTACACAATAAACTGCACTGCTTGCTCAATCTAGTTCTTAGTTAAATATTTGTTTTCACATATCAGCCGN
>Contig_595
NAATTCAGCAGTATTATAATTGTTATTGAATCATAATACGAGGTGGTTTATTGGCTTTAATTGCAGCTACGACACTTTTTTTCCTCGTTACTTTGTTTCGGCGCGACGTAGCCAACCATAACCAAAGCCAGGACTGCAGTTTAACTAAAGAGAGTTAAAGTTACACAGTGTAAACGGGCTAAATGAAGTCTTACCTTGTGATAACTCTTGCCTGAACGCTTAGCTGTAGCTTGTCTTGTTCATATTAGTGTCCGN
>Contig_596
NAATTCTATTTACATAAGAGTATTAGAGATTGAACGGTTCTCACACATAACTCACTGCCAGCTGACAGATTTTACTTGTAGGCAATAAGAAGAAGCCATTACATTCGCTTTGATTGATTAGAGTCAAATTGTGATGAAAGTCTGACAGAGAAATATTTCATAGAACAAGAATTAGCAAAAAATACACAGTTTTGCAGATAATCAGTGACACTAATATGTTGCTGAAAACAAAACACAACAAAATAAACTCCAGATACAAATACACTTCATTGTGTAAGAGAGTGGGGGACTAACCTTTGGATTGCATGTGATGTTGGCATACATGCATTTATCATCAGCCGN
>Contig_597
NAATTCTACTTTTAATCATTATTTATGCTGTAGGCCTACTTTAATCTTGTTTTTCTGGTTTGTCACTTACTTTACATAAAGTTATTAATATTAAAGCCAGGCTTTTTTTTTCTTAAATACCACACACGAGGAGAAACAATAGAAACTGACATGACATTAATAAAATAGCTACATTTGGACATAGATATGTATTTACCACCACATACACACCCGTACCTGTCCACTCAGCTTCCTGGTGTTTCTGTTGACAGAGTGCGCTGCGGAAAGAATCTGGTCACTGTGAGTCACGTGGGCGTCCTGCTCCCGGCTGCCCTTCCCCAGCCGACCGN
>Contig_598
NAATTCATTTTGACCTGATTTTGACACCTAATTTCATAAACTTGTCGATATTTTTAATCATTCAAAAGTGGTTGGGTGTGAGTGGACAGGTTTATTTTGTCCAAATTCTACATATTCAATTGTGGAAGTGGACATATTTTGATTCAACTTTCAGATTTACTGCCTCTGGATTTCTTTATTTTTAATATAAGGATGCGTCACTGCTTTCTCCAGGAGAACAGGAGAGAGGAAATGAGATTTCTCGTTTACGCGACACTGAAGAAATCAGATTACTTCAGAGAGCTGACAGTAAACGGGTTACTTAAACACACCGATTGTCTCTCCTCTTGTCATCTTTTTCATCACGCCGN
>Contig_599
NAATTCAATGTCCTTGCTCTCCTTTCCAAATCATTTTCTCCATCACTCTCCTGGTATGAGGTGGAGTCGGGGGGTTTTCACATGCAGGCCTCTACTGCTGTGTTTTCTCTGCAGATCTGGTTGTTTGGCTGTTAGCCTTTAGCTGAATCTGGCCCGN
>Contig_601
NAATTCAAACAGATCATTACGACAGCATCACCAAGATGACGGTGCCTACGCAAGCCTGGATGGACCAAGTCAGAGCTGACGATCCTGACTACTGGAAGAGACAAACTTTGTACTGGGAAGGTCAAGAGCAGTATGGAAGAGTCAACATCGAGACTGTAAAGAGGCGCTTTAACCGCTCTGAAGGTGTGTTTACTCAATGTGTCACTTCTTACTGCTAAGAGGGTTTTAGCAACCGN
>Contig_605
NAATTCTGCTCTGCTAAGATGTTTGTTTAACAGTCTTGGTTAAATAATAGGCAGCCAATGACTAATAGCACAGTCTTGACATATTTTATAATATTCAATATAGTACAATATGACCATTGACAGTCCATTAGCTTTTAAGAATGACCCGTTCCTTGCCTCCTCTTTCTCTCACTTTTGTTTGCCCTCCAGCTACTTGACTTGTTCTACTTGACTCCTGAACCATTTTAATATCAGGCTGCCGTGAGTTTCCTTCCTGTAAGCCGN
>Contig_606
NAATTCCAATTTGTTGCTGCTGTGTTTCTTTCAAAGCCTCCCCATGTGTGTTCCAGCGGATGGATAAGTGATGGTGTTTGAGATTGTACATGATAATTTCAGTTTATGATTTTTCCTGCCTTTGTCTTTGCACGTGTTTTGCAATGTACATACATAACCGTCATCTGTTTCAATAACCCTGTAACAGGTCATTCATCTGTAACGGGTAACAGTAACGGGTCACTGACGTCTTGTTACCTTGTTTATCCATAAAGACATTTAATGCTGTGAAAAAGTTCCCTTGAGGCAATGCTCATCTCTCCCATCTAACTTTCCGN
>Contig_608
NAATTCTTCTTAGACACCTATTTCTGATTTCACTGTCAACTTATGTGGTGCCCTCCCAACTAGAGCACATCAATGTTTTTTCCTACTGCTTTTCCCATTTAAGCCATCTTTCCCTTTGCAACATTTCAACATTTGGGAGGACCCTTCATGTTGTTGAATTTGCATTTCATTCAGAAAGCTTAAGTTAGCATAGCATACTACTAATAACACTGATTTCAGTCCGTTACCTTATGTCCATTTTTTTTCGCCGCTTGCTGTTGTCACAACTTATACAATGTTGCGATGGTCCGN
>Contig_609
NAATTCTTGAATTGTCGTCTTAAAATTTAGCTCCTGAGACTTTCATTGGGGTGTACTCATTTTTGCAACATGCTCCTGAGTTCATTTGTTAGGAAAACAAATCAACAAATCTTGTTTGCAATCAATGACCCAGAATTTTGTAGAAAAAGTTGATTCTGAATGGAAACTAAAGGTTTTCTGACAAACCTATCGGGGTTGTACTCAATTATGCTGAGCACTGTAGTTTCGTGGATGATACCTGTGCATCATTGAACATCTCATTCTCTCTCTGTCTCTCTCGTAGCTGCATTTCCGCCTCAGCGCCACCATCCTGAAACTACTCGAGGCTAATGAGCCCGATCTGGAACACGAGCTCTTGTTCGGCCTGCTGGTTGAAGCAGCGACCGN
>Contig_610
NAATTCCACAGGCCAAATGAAGCCTGTATATTTCTGACTACTAATGAATGCTGCTCTGAAACGCGCTGATTCTCGATAATCCTGCCAAAGGCATCCAATACCATCCAGCTGGCATTCAGATGTTCTACAGATGCGCTGAATTTACCAAGAATAAAGGCCCATGGAAATAAATGCACTTTGCAGTGCAAAGTATGGAATGCGTGAATGATGCATTTTCATCAACATGCTTAGCTGTGTGACTTTTCAAGCCAACAGTTTTGGCTCGGACAGTCGGGACACTGTAGAAATACAAAAGTCCGCTTGTTGGTTGAGTGTCTTTGTTCCGN
>Contig_612
NAATTCAAACAGCTCTTATCATGGCTGCCACGTGAATACTTCCAGGTCATTTCACCCAGTTAGGAACCTTCCAAAGCAAAAAAGAGAGACTATTCAACCGGAGCTATAACTTGTTGACCATTTATGAGAATTGAACTCAAGTTGTTCAATATACCTGTTCGCAATTTCTGTATTTTACCCTCTCTTTCATTGGGAAGCACCTGACTGGTGAATCAGATCCATGCAAACTGTTTAAAAGCATATCACTGATCCCAGCTGAGTGCTGTGGTGTGATGTGTGATCTATCTGCTCTGTGCCAGAAAGGAAGTTTGACACCGN
>Contig_615
NAATTCTAAGTTCAGGGCCCCTATGAGATGTTGTAACCCTCGTTAGATCCCTTTAAAGTCAATGAAAAAGAAACATTCATCTACAGATTGTTTAGAGGAATGAGAGGCAGCTGCTTCAGATTGGAGTTTTTTTTTAATCAGTCTTTCCTGGCCGTCCACCTCCTCCTTGCTGACGGCTGATTCATGATGGATCAACACTGCGACATTTTCATACTGCTTAGTGTCACTCTACTCCCCTCTCCCATGGGGGTTTCCAGCTCTGCTACTGCTGCTGTTGCTGCTGCACCCTCAGACAGAGCCGN
>Contig_616
NAATTCAAGTATGCAATATTCCTTCAGGGAATCCCGTACAAACCTCCCATCCAAATTTCTTGCATTTTGTTTGGTTCTTGCACTAGCAGACAGTTCTCCCTTGAATGTCGTACAGTGGCGCTAGATTAGTATGTAGTAAGGGTGGTTCCATGTTAGAGTGAGAGTAGCGATTTAAGGGTGATTCAGGTAGGCTTGTGTTTCTGTTTCCATGCCCCTCTCATCACTCTGTTACCTTTTCCAGTGCAACTACTGTAATCCTTGCATCATCCCTCGTCTCCTCCTGCAGGCTGCACCGN
>Contig_617
NAATTCAGCGTGCAGGTCTGAGTGCTTATCCTTCAGGTGTTTAGCTAGGTTTGAGGTGTTCCCACCCTGAGCCAAGCACGTTTTAAAACATCGTTTGCACAATGGTGCATCGATGTTAATAGCTTCGCCCCTGGTTTGTCTACAAGTTGGGGCGTGGTGACCGTTCCAGCAGCCATTCTCCTCTCGAGCGCTCTTCCTCTTTTTTCCTCTCCCCGAGCTCCGGCTCGCTCCTCTCAGCTCGAGTTACAACGCGGTGACGTCACGCGACGACGTCGCCGCTGCTGCCGGCTGCGTTGCAAGTACCGN
>Contig_618
NAATTCATTGTATCTGTCGCATACAAATGTGGCAATTTATTCAGATATTGTTGCACCGTAAAGCTCTAAAGAGGTGTTAGATTTTCACCTTTACCGACAGATAAATAGTTAAAGACATCGTGGTGGTGTTCCCTCTCAAAGCACATGACTGCATTTACTCATACGTGAAGTGCATACCTGTCTCTTGAGAGACACCAACTGCGTGTCCAGCTGCCGCACAGTCAGCACACCAGCATCGTGGGAGGCTGACAGGGACGTGATGTCTCCCTGCTCTAGGTACATGCCTTTGGGTGGTCTGCGGCGGGCTCTGAGCGGGTGGTGGCGGTACTGAGCCCCGAAGTTTTCCTTCTTGACCGGCCCGN
>Contig_619
NAATTCATATGCAAAATGTTTAAACATTTAAAAAATGGACACAAAGAATTAATTGTCAGAGGCCTAATCATTGACTTGATTAGAGTTATGGTTTTTACAGACTGACATTTTTAGATTGAACAAATAAAATCATGATTTTATAACATTTGTCTTTGATCGGATATTTGAAGCAACATGAGCAGACTTTTAGTGTTTCTAGTCATCGCAATACACATCCATAACCAAAAACCTATAACAGATGGTTTTTGCAGAATCATTTTTACATATAAAGAGCATCAGATCAGATACTTCGACTCAGATGTCAACATCCTTACACACACACACAGTGGGAGGCATCCATGGATGATTCATGTCTGTTAGGCGTCCTCAGCTGGAGACAGAGGTCTAAAGCCCGN
>Contig_622
NAATTCATTTCTATTTTCTTTGTTTAGGATTTTCTGATCCATGAACAAAACCATAAGAAACAATCACATTTCCACTAGTACAGTTTTTTAGTTCAGTCAGTTCCACATGTGATGCCAGGTTCATAATCTGATGAGAACTGTATGTTTCACTAGCAGGGACCACACCATGAACAATGTCGTCGGCCGTGTCACCCAGGCACGAAGGACCTCCAAAGCCTGCCGTTGCTTGTGAAAAGATGAAGCGGATCTGAGATCTTTGAGATCTGAACGTATGTACCGN
>Contig_624
NAATTCTTCATCCAACAATATGTTCTCTCTGCGCATGGAGTTAATGAGCCTGATTTATCTACACGTCTCACTGTGGGAAATGTCACGACATCCTGAAATCTCCTGCTTAAGTCCGTTTGATTAATGAGACGTGAATGTCAACAACGTGCCGGCTTCAAGTGTTGTGTCCCTCGCAGCATCAAAGAGCTCACGAGGACCACGCAGCCCTGCAGTTCACCTTCTACGATGTCATCAGTGCAAGACCGGGAGCGCCGGCTGAGCTCCGCTCGCTGCAGAGCCGCTGTCTCATCCCGN
>Contig_625
NAATTCTTATCACGAGAGGCAGAGTTCATTCTAGACAAGTCACCAGATCAGAGACAGACAACCGTTCACACCTACGGACAATTTAGAGTCACCAATTAATCTGCATGAGAGAACCCAGAGAGAACCCACACAGACACGGGGAGAACATGCAAACTCCACACAGATAAGCGAGGAAGCAGACCAGGAACCTTCTGGCTTCCACTGATGAAGACTGAGCTGTTGAAAACTTTAGAAACATTTCATCAAACTAGATTAAACACATCTGGATGTCTGGAATAGTGACTCTGGGTTTGGCAGCATAATCATTTACAAAATGTCAGACTGAGGTGAGTTAACAGGAATCATGTCAGAGAGCAGTCCTCCGN
>Contig_627
NAATTCAAAAAGCATCTGGATCAGTGCATGCAGGTGGAACATCTGACAAGTAGGTTTATGTTTTTGGTGTGAATGAGCCACAGAAAATAATAAAATGTGTAGTTTTGCAATAAAATTTGAAAACCTGTACTTCCAAATCATGCTATTAATGTAAGCAAATAAATACATATAAAAACACTATTTAAGTAAATGTTCCAGCCGAAAATCAAATTCCTGCACCAAGTGACACCTCTCCAGACTTGAGGTTGTAATAGACTTTTCTGGGTGATACACAGTAGCCCCCGN
>Contig_628
NAATTCTTTTTTAGGGATTCCTCTGTGCTGAAGTTCAGAAAGAGGGACGGTAGCAGCAGCCAATCAGCTGTTAAACATAAGAGGCTTCAGTCCGTCCTTTACTCCAAAGCTCCTCAAGTGCTCCTCTAACTCTGTGTATTAGTCCTCACCGCTTTATAGCCAGCCCATGGTGATGTCATGTCAACCTGCGTAATGATCCTCCTTCTGCGCCAACTCCAACCAAACTGTTTTCTCTACCTGCCTTGGAGCACGTCATGCCAGGGATTAATTAAATGATACAAGCTCCGN
>Contig_629
NAATTCATATGAGTTTTTGCATCTTGCTGCCTCTAAAATGTGTTTTCCGTTTACACCAAACTCACTTTAAGTCACTTTAAGTCACCTCTCAGACAGTCATTGCTGCTGCTTGGTCCTACACCAGCACTCAACAGGAAATATATTCAATTAAAGGAGACATATAAATTCAAAGCACTGGACAGAAGAAAAAAGATGGCTCTATAAACAGGTTTTAAAGAAGGTTGAACGGCCTTATCTAGAGCCAGTGTTTAGTTTGTCCGTTCTGGGCTACTGTAGAAACATGCCGN
>Contig_634
NAATTCACGTTAGCCTACATGTGGAGTTGATTTCATTTCACAATCGTTATCCAATATTTAATATATCTATCTCATCTGAACCTGCTTAGAGTCAGAACGTAATATTGTTAACTTCCAGTTTATCACTTTCAGGTGTGCCATTAACTGCCATAAACAATCAGCTGCCTAATAGCTTAGAAGAGGAAAGTAACACAATCACATCTATGCTAATGTTTGTTCGCTGTGAGCAGCAATGAGTCTGATTAAAACAGACCATAGAACCAGAAATGACTTTAATCACTGTAGTAAACGACAAAGATCCACAGGGAAGCACTATCTCATGTTTCTCACTAAATTTTAACGCCGN
>Contig_636
NAATTCTGAGTTTAAAAGTCAGACTTTTAACAAAAAAGGTTAGAATTTCAAGAAAGGAATCAGATTTTTAAGAAAAAAAAGATCCCATTTTTCAGCAAAAAAATCCCAAATTTGAAGGAAAAAAAGTCCAAATTTCAAGAAAAAAAAAACGTCTGAATTTTGAGGAAAAAAGGCAGAATTCATAGAATTGTCCAGTTTTGTTTGAATTAAATTCTTTTCACATTTAATCAACTCTATCTTTTATCAACTTTTATATTTTTATACCAAATTTAGCACTTTTCACACTTCAATCCAATTTTGTTTTCATTCATTTTTCAGGCATCTGTTTCAGCCGN
>Contig_637
NAATTCAACATGTTGAAATATTATCATTTTTTATTTATTTATTAATGTGTTTACAGTTGGCATTTACAACTATCTTCCATTGAAATAATATGACAGAAAAAGTCGATACTGTATCACAAGGGAGAATCTGTTATCTCGATTGTTCAATTTTCATCATCTATCTAATGGTTAAAATAGTACAAGCAAAACAATAAAGAAGCCAGAAAAGCAATTGTCACCTTTTAAGAGAGCAGCCGN
>Contig_639
NAATTCAAATTATTAATATGTGAGGTGTGGTCATACCTGACTTTGATGCCAGAGGATAACTTCTTGGAGTCTCCTTGCTACCCGCTAAGCTATCCATGTCACCCAGCACCAGACCCTCAGTCCCAGGCGGTTTGGGAAACAAATTCAAGACTTTCGAAGGCTGGGCCACCTGAGGGTGGGAGCCTCCAACTATATGGACAGGCGAAGCTAGAGAAGATAAAAAGCATGTTTTAAAACTAGATTTTCTAACTTGAATTTACACACTCATAAAACCTGTTTCTCCATCCTTTAGAACAGGGGTGGGGAACCTGTTCCACAAAGGGCCGN
>Contig_641
NAATTCCTGGCCAATTGAATTACATTGAATTGAATTTCGAGGCAACAGTCTCATGACAAATTATGCAAAAGCAAGTGCTTCGATTTTCAGTGAAAAAATATTGTAATTCCCATCTCTCCTGGAAGCGGCGGCCCTCATGATTTATTTATCCTGTTTGACTAGCGGGCCATAAATAAAACATGTTAAAACCGAAGCTGCAGGCTGTATGAAATCTGACTGCGGGCTGTGATTGGCCCCCGGGCTGGACTTTGGACATGCCTGGTGTACGCAGACCAAAGGTTAGGATGGGTATATACAGCTACCGN
>Contig_644
NAATTCATTTCATTAAATAATCCGTCGACAAAACACTTCAACTCTTTGTCATGTGTTTAGCGTGTTGTTTGTCATGTTTCTAGCGCGTTGTTTGTCATGTGTTTAGCGCGTTGTCATGTGTTTAGCGCGTTGTCATGTGTTTAGTGCGTTGTTTGTCATGTGTTTAGCGCGTTGTCATGTGTTTAGTACGTTGTTTGTCATGTTTCTAGCGCGTTGTTTGTCATGTGTTTAGCGCGTTGTCATGTGTTCAGATCATCGCCCCTCCGN
>Contig_645
NAATTCAAAGAAAGTTAAGTCGAAGACATCTATAGAAATTGCAGAAATATCTACCAAAGTTAGCATATGCCTGTCTTGTATCATACTACAACTTTGTACTGCAAGAGACCATAGTGACTCATTGTGGCATCCAGTCTGCCCTCAGTTCAATAACACTGAGGTGCTGTTCTTGCCAGGTTTATCTTATGGCACTCCATGGCTGACCCTGACATAACCCCGACTCAGATGTCCGN
>Contig_647
NAATTCATTACAACTCTGTGGGATGTTTATTTTCTCTATTAATCCCTGTTCCTCTATTATCAAGAGCTCCATCAAAACTGCCCCCAAACTACTGCCCTGCAGGCGAGTTGGCATCCACACAAACACACACTCTGCCGGTAGAAATGAATGATGCATTTTACCCCGCAACAACATAAGTCCTTTTTTCCTCTTGTTGTGTGTGTCTCGTTTGCATATTTTCACCCACTGTGGTGTGTTGCTGCTTAGTGAAGTCAAGATTTAAGATTTCATGGTTAAACGTGCCCCCAGGTCCTCGCAGCATCAGTGTGTTGTGATTGCGTCGAGGGTAACTGCGAACTTTATGCCGN
>Contig_648
NAATTCTTGGTAGCGATGGACACTTTGATTGGCTCTCACGGGATTGATTTGCTCGACTAACAGGTGACAGGGAGCGCCAACCAACACCCCAAAAGTGCTTGTTTTTGCCACTGACAGGTACAAATTGCTAATCAAACTGTTTTTGTTAGTCATTGTTCCAACAATCATCAACTCTGGTTTGGTCAAAATAAATACTTAAGTCACTGATATGAAAGAAACAACCATTTAAGTTGCTCTTCTCAGTTGCATTTGGAGGGACCCATATGCACTAACATGCACACACGCGGCCGN
>Contig_649
NAATTCTCTGAATCTTTGAATGACATTCTGGATTCTGGTGAAATCTCTACATGTGTTGCATTGTTCTTAAACTGTTGAACTATTTGTAGTTTTCCCCCTAACATAGTGAATGTGGAGGGGGCGTGGTGCATCAGCTGCAGGATAGAGGTGTGGAGAGGGCTCAGGAGAGCAGTGCCAGGTGAGTGATTGGCACACCTGCATCCAGTTAGCTAATCACTCTCCCTTCTTAACACAGTAGCGTGCTGGACTAAGAGAGAGGTTTTGGAGAGCAGAGAGAACGCATCCAGAAGCAGCTTCATTGGAAGAATACGCTGGACAACAACGTCCACAGTGAAGCCTGCAATGGGCCGN
>Contig_650
NAATTCATGGAGGGTGGAGAAGACGCCCATCTCGCCCCTTCAAAAGCACCAACAACACCTCAGCCTCTCCCTCCACCCCGTGGTGGCAAGGGAGGGAGGACACCTTTGAGGAGAGCACCTTCCACGCCACTCCACAGTTTCTCACAAAGAAGGAGGAGTTCAGCACTTATCCCTCCTCAGGTTTATGTTGGAGAGACGCACAACATGTAGAAGGAGCATCCTGCGGTCGGGCGACCTATTTTCAGGTTAGCGTGGCCACTTAGTTGCAATGTCCTCCGTGGAGGATTGGATCACAGACCAGAAGACGGTGCTTTGTTGCATCTCCGN
>Contig_651
NAATTCACTTTAGTATCTAAAATGTATTAATCAAACAAATAATACTACTCACTTTAACAACACTGTTGTAAGTTTATGTCCAGGTCAGGATGTGTTGTACTTTTTAATGCTGGTTAATGTTTTTTAGGGACAGTGTTTCATTTACTACTCACGGTCTAACATCCGN
>Contig_654
NAATTCAGAAAGAAAACTACCAGGTTTCTAAATCCATACTCAATGTGGGTCAAGTAGTTCTTGGAAAAACATGGTGGTTTGTTTTGTCATAATTACATCCACAGAGGATGTTATGGTATATTACCATAATTATGGTAAAGTATAGTAAACATTTTAGAGACTAAACTCATGCTGCCTATTATCCTGATGAAGATAACCGN
>Contig_657
NAATTCGCAATCCAGTTTTGGTAGTGTCCTGAGAGCATTTAGGGCTTTGTTGAGCTAAGCTTTCACCAGATGGTGTTTTCTCTCTTCCCATTCCCGTGAATCCACTCTCTCATGTTCCTCCGTTTATTAAACCACGTTGTTGTATTCTGATCTTCTTCGGTAAGCAAGCTACCTCACAGCGGAGGATACAGGAGTAGACTGTGTAGGTGTCAGAACTATTGCTCACATATCTGAAAGCCTCCCGN
>Contig_658
NAATTCATCTCTATCTCTCTGCTAGGGGTGCAGGGGTATGCTCACGGTGGCCTCAGCGTGTCATCGAGCCACCCTTTAGGACCGCCCATAATGTCCTGGACTGAAAACTGGTGAAAAACTGTTTTAACCTCTAACTCCACATTTCAGTAATGTATCGTTCAAAGTCTTTTCACATGTTTTCAGCAACTATTTTCCAACATATTTAATGTATTTCGAAAGAAATCTAAGAATTGCCTTTACACTGACTTTAAAGTTACTTAAGAGGGTGAAAACTGTGTGCTGAGGGGTTAATAAAGAGCTCCGN
>Contig_659
NAATTCTGTCGACTTGCTGCTAAAACTGGAGTGATGAAGCATGATCAAGTTTACACACATCAGTGGCAGATGTGAAGAGGCCAGACATGGAAGACGCCGTCTTCCTGCTGCTAAACACAACTTCCAAACCAATTAGAAGTTTCTGTGCACATATGGATGTTTCGCTTTCTCAAAAACAAACTCAAATCAAACATGAACTCCTTTAAAGGGTGAAACGTCTTAAAGAAACTGCAGCAATGCTTTCGTATTCTTTTTACTCGTGTGTTCAAACCGN
>Contig_661
NAATTCAGTTTGGCTAACAGACCCATTGATCAGCAGAGTTACAATTCAAATAAATCACTCTTATAATTTAGTATAAGACACTCAGATCAGTAGAGCTGAAAAATAAATTAAATCAGAATTTAGGACAGGTTCTGAGCCTGCTTTGCCAATTACCATTTTCCTTTTTGTCTGTGGCTCTCTGTGCACCTATGGGTCCGCAATGTGGAGGCTCTATTTGGGAATGTCCATCGGAAAGGCTACAGCTCCGTCTGCTGCAGAGATGCTGTCCACGATGGAGGTCAGGGCTCGCATGTTCCCCTGCTCTGGAGAGTCAGCAGCACTCAGGAGATCTACAAAGAGACCCGN
>Contig_662
NAATTCAGTCAATCTGCAGAGCTGCTGCTGCTGCTACAATCCAAAACAACGTCCATAAACAAAACATCTTTCCTCTGAGACCTCCATCGCTCCATCTCCTCCTCGAGCCGGACACATTTAGTATGTAGGACAGTATTTTTAGACATCAGGGCGAGGCGCTTCCCCTGTCGTAGACTGACCTCGACTGTGAGGAGCAGCCCCCGTCCTTCCTTAGGTAGGCTTTTATTATTAGAGCACAGGTGGACTCCTTCACTCCTCTCTGGAAGTCTCTCCTGGAAAAAGATAATACAGCACAAGTTCAAGCTTTCAGACTCTTTACAAAGTATCCCAGCTCCAGCAGAGCCGN
>Contig_663
NAATTCAAGCTGGATTTAGCTGACACCATCTCTACTATACTGGCTGATGCTTTAGTAGAAGTGTTTCACCAGAAGTTCTCCATTCATCTTGTTTCTCATGCTCAAAACAATATAAACAGCGTCATTGGTCATTGTGTAAGAAAAGGCTTAAAGAGTGACAGAACAGAAGAAAAACTCAGAGCTGGACAGAACAACAGATATATTGCGCACATGCCAGTAGACCGN
>Contig_666
NAATTCATCTCTATCTCTCTGCTAGGGGTGCAGGGGTATGCTCAGGGTGGCCTGGGCGTGTCATCAAGCCACCCTTTAAGGACCGCCCACAAAATCCTGGACTGAAAACTGGTGAAAAACTGTTTGAACCTCTAACATCAACTATTTTCCAACATATTTAATTTATTTTGAAAGACACCTCAGAATTGCCTTTACACTGACTTTATAGTCCGN
>Contig_667
NAATTCTGACTCGTTGGAGTGGTCTCTGTTTCTTTAACCTCAGCCAAGTAGATTCTTTCTTTTGTTTTGTTTTTTCACATAAACCAGAATTTTAGGGTAGCTCTAACCTTTGTTTGTGCCCAGTTCTGAGCAAACCTTCACCATAGGTCAGGAAACTTTAAACAGCATACCTTATATTACCTTGGTTGTAACAGTCGATGGGTTATGATTTCAGGAAACTGTAATATGTTTAGTTTGGCAAACAAAACCAACTGTCCGGGGATTTGTTGGAAAAGTTGAATTAAATACAGACATAGCGCGCCGN
>Contig_668
NAATTCAACTCAAGAATCGCCTTGCTTTACAAACTGCTGCATGTTCTTTTGGACGCTGTTTAGCAGATGAATTATTTGTGGTTTTGGAAACCAAATTTTATTCCAGAAGATTTGGCTGATGTTTCCTCCCAGACAGTTAACAAATAAATCACACAGTGCGCACACGAGTCTGAGGCCCAGGTGAGGCAGAGTAAAAATCTGGTTGATTCCACTTTAAAATGTGGTCTTGAGACCGN
>Contig_669
NAATTCAAGAAGCAAAGAAAACACAGTATGAAAGCGTGAAAGTATAAAGAGCTGATTGTGTAAAAGCGAGACTGAGACAAAACAATACTGGAAGCGGTGGGACGGGGGAGATATTCATTATGAATCAGAGAGATAGCTGGCGGTTTTAGTCGCCTTATGAATGTCTTTGCTCACGTTTTCTGGCCTATTAACCAATTCACAGGCAGCAAAGAGAGGTGAATTGGAGACACTCGCCATCGCCATGGATGACCGN
>Contig_672
NAATTCACTGTCAACATGTTTTATTGGTGGTTGTCACACTTTGTGTCCTGTGTGTGAGGCCGTAATTATAGTTCTTCAAAAGATGGATGTAAGAGAAGGGTGTTATGGGTAACAGCAGGTCACAGAGGTCCACAGAAGAGCCTGCAATCACATGTTGTTTGGTCCTGCTTGTCAGACAAACAGAGAAAAACTTATTTCAGCTCTCGCCAACGACTAAAAGTCAGTCCCAGATTTACTCTTGTCCGGTGGCCTCTTGCTTAATCGCTCCCTCCTTTTCTCTTCTTAGCTTTCTCTGTTATGTTCATAGAGGCTGCTGAGCCAGGTTACATTGCTCGCTTGCCCAACTCCGN
>Contig_674
NAATTCCTCTTCCAGAGCAGACCTGTTGGAGAGTGATAAACTGGAAGAACAGGCACACACATACACACACAGACACATTCACAGGGCCTAGCAGGGTTGTCGAGGAGCTACCATCCTCTCTTCAGACCCCCGGAGGCAAATCTTAGTCCGCCTGCATCCTACTTGGTAGCCACCAGATAGCGCAGAGTGGGATGCAGCTCTCCACCCTGTAGCCATGCAAGTGCTAACATGTAGTGGAGCGAATGTTCAATTTAGGGGGAAGAGGATGAAAGAGGGAATACTGTGCCGN
>Contig_676
NAATTCATTCATCCATTCGTTCTTTGTGTACTTTGATGCAGTGTTTGTCCTTCAGGAGTTATTTTACAATAATAAATACATTAAAGTGGGAAAAAAATAAAGACAGATTAATATATGAATGACGAATGAATAATACAGAAGTTCACATCTTAAATGCAACAGGTCTGTCTGTGAACTGGACTTTTTAATGCCCCGAATCGTGTTTGTCAGGGAGTGTTTACTCTCGGGCCTTGTACCTTCCAAGCTCTAGAAATCAAATGACTGAGATGTTCAGTTTGGGCAGAGGAAAACAGTTAACTGAGATTTGAACTCAACGGAACTTGTTGAAAGTGAAACAAAAACCTTGAACCAAGTTCTGCCGN
>Contig_677
NAATTCCCAGATGCTCTGTACATTCAGATATCCCTGATTTTCGGCACACGGGCGGCAGCAGCAGGAGAAGCAACCTGTTTGGAAATAGAGTGCTGCTTTAAGTGTGATGTCAGATAATGAGAAGATTAATCATCTGCGAGAAAGAGCAAGCCCACTGCGCCTGTCTCTGGAGGAAGTGGAGCTGCATTGGTCTATAAAGAGAACGCTGGAGTCTACAGGGGGGCTCTGCTCTCTCTGTACTCTGGCTGGAGATTGGGAAAGAGATACTTCTCCATCCAGGCCATGCAACAAAAGAGTCCTGAGACCCGN
>Contig_680
NAATTCATTTTGAAGAATGTCTTGAGAGGCACGACACAAACTCAGGGCCTTCAACACAATTGATGAGAGGATGTTTACTTTGCACAGGGCACAATGTGCTTGAAGGTTCCCCTAAGATAGCATGTTACATAAGTTGTAATGGGAGAGTGAGTTGGTCATTAACATCACTTCAGATTTGTAAGAATTATCCAGATGAGAGACAGACTGAATGTCTGTCTTAACACGCTGCATTGCAAAAGTAGCATCTATAGTCTCCATGGGAATGATCGCCCCCCCGN
>Contig_681
NAATTCAGATGGAAAAACAACAACAAAAAAACAGCTCAATGCGGATTCATCAGGCAGACTGCAGAACAGTTTCAGGTATTCAGATCCTTTACTTAAGTAAAATTACTGGTACAACAACAGGCCTCTCTTTATCAAAAAACATCTTAGTCACATATTAAACTGTGGCGTATTCACTGATAAATATAATGTATATTTTATTTATAAAAACATAATTTTAGTCATAAAGAGACAAGCTCAGAAAGCCAATTTTATTCTGCTGTGGTGAAACAACCGN
>Contig_685
NAATTCAGCTGAACCAAACGGCCCGATCCAAGCAGACACACACGAGGTGGTTCTGAGCAGAAACACTTCTTACACATGACAAGAATCACTACGATGAAATACATACTGCAGTACAGAGTCCCTTTAATGCTGTTATCATACTGTCTGCACTTTATTGTTGTGGAACTACAAATCAACCTGCACATCCACCTCACTTCACCTCACTCCACTTCACTTGACTCCAGCAGGCATCCTGCTCCTCCTGACAGACAACAAACTGAACTGTGTGAGCTTCAAGTCACCGAACATCAGTGCAGTGAACTGAGGAGAACATAACGACATCACGCTGTCACATGATGAGCAGTGATGTCATGTGTGGTCAGTGATGAAAACACACAGACCGN
>Contig_687
NAATTCTAAAAAAAACAATTTAATTTTTTTTTCTTTAAAAAATAGTCGAAATTTTGAGGCGAAAAAAGAAGTCAGAATTGTTAAATACATAAATTAAAAAGAAACGTCTGTTTTTTTCTAATTATTCCTAAATAAGTCCGAATTTTTTAAAGACAAAAAAAAAAAATCAGACTTCTGTGTTTAAAGTCAGAACTCAAATAAATGTTTCAGTTGTGGCCCTAATGCTCTTCCGTAGATGCTGACCGN
>Contig_688
NAATTCGAGAGACAGTTCAACGAGGACGAAGCCATCCGATGGATGCAGGAGAACTGGTAAGGCTAAAACCGCGATGTAACGTTAGCGTAACGTTTTTTTTTTTTAATCCCACGTTACAGTAAACGGTTAAAACGCGGTGTGAACATGTGTAACGGTGGCTGTGACGGCGCACATGCATCAGCCTCCCCTCACTGGGATTAAAACCTCGCTCGTATCCTATTATATCGAGCTCTCTGTCATCATCCGCAAATTGCCGCTTGTGTTTCACAATATGAACAAATTCACTCAGGCCTTCGGGCGCGTGCAGCCGN
>Contig_689
NAATTCTTTGCCTTTCTTTTTCCTTAATTTCCCCGTCTCTCCCCCCACAGTTCATCGATAGACGTTAAACACTTCTGGAGGATAAGTCAAATAAGAAGAGTTGACTGACAGAACAGAGTAAACATGATATCATAGACAGCGAGCTGCATTTACCGTCTCATCCATCTCAAAGTCAAATAATCCACTGCTCTAAAGCTTCGGACACCCACCTATGTATTTGGACGCAAATTTGAACCTGTGTTGATTTTGCGTGGGTACGCATCTGTATAACCATGTGTCATTTGTGTGTAATTGTGTGTTTGTGAGCGTGTGTGCATCTAATTTCACTGGCAGACAGAATTAGAGCCGN
>Contig_695
NAATTCACACCAAAGACTCTGCACAGTACAGTCAGAGCCACGCTCAAAGGCTCTCAGAGTGTAATCCCACTGTGGTAACTATGTTCAGCTGTACTTGAGTATTTGTTCTGATTACATTACTTATGATCAAAAACTAGCGAGTCGACAACTTTGCTAACAGCCAAACATCAACAAGGTCACCAACAGCAGACATAGCAGCCAGCTAATATTACTGACTAGTCCAACAGCAGTCAGCCCAGCTCGGCGTCTGTCTTTCAGCCTTTTATTTCACCAAGCTTTCACCAACCACTAAAAGTCAGTCCCAGATTTACTCTTGTCCGGCGGCTTCTTGCTCGCTCACTCTGGTGGGCCTGAAAACCTGCTGTACCTGTACCCGN
>Contig_696
NAATTCTGTCTTTTTTCCTCAGGGTTAGGGTTAGGGTTAGCATAGGGCTAAGGGTTAGGGTTAGTGTTAGAGTAGGGTTAGGGTTAGATTAGGGTTAGGGTTAGGGTTAAGGTTAGGGTTAGGGTTAGGGTTAGATTAGGGTTAGGGGTAGGGGATCGCCATTCAAAGTCAATTAGAATTGGAAGCAGATTTCGATTTACATGGAAATGGGTGAGAATATGGAAGTGGAAGCAGGGACCCCTCTAGATGGCGGTGTTGGACAGGCTATGAGAGCGCTTTGAATGGAAGTGCATTAAAAGCGGTGGCGTCGGTCTTTTGGAAGGGTGTCCGN
>Contig_697
NAATTCCTCTGATGGATGGAGCTTTATGGACATCTAAAGCCTCACTAAATGTGTGTGTTTGTATGTGTGCATGTGTGTAGGTGATCTGCACCCAGCCAGAGGAGTACAACAGCCGAGAGGCATTGTGTAACGCTACTGGGGAGGGTCCACTGTTGCGTAACCCCGN
>Contig_699
NAATTCAATGTACAGTGTGAGGAAAAGGTTTATGTGGAAAAGGTAATGAAAATACTTTCTGGGGAAAAAGTACTATAGTTTATTACCCAGTTTTGGATGTTACCTGGGCAACTGCTGTCTCTTTCTCTTAAAGACAGCACCCCCCATTGGATGCCGN
>Contig_701
NAATTCCTCTGTAAATTCTTTTTTTTTTTTAAGCTGCTTTCTTATTTAAATGCTGCTCGCTCCATTTTAGAAAAAATTGTCTGCCGCCTGACTTCACTGTGTGAGACAAAGCAGGCTGCTGCTGCTTCAAACCCATTACCAACAAAGACAATGCCGTTAGGAGTGATCTCGCAAAAAAAAAAAAAAAACTTCAGAGGCTCCAGAATTCACTCTTTTCTTTCACAGTCCTGGAGCCACCAAACGCTTTGCCTCTGCCTGCTGCAGTAAACAATGGCTTTGGAGTTTATGTATAAAGACCGN
>Contig_702
NAATTCTGTCATATTATTACTCTGTTTATTTTTATTATCATTGTTATTATTGTGATTTTTATAAAATTATTATCATATTGTGCTGCTGTTATTTAGGCCTACATTGTTATTTTAGAAAAGCTTCTCTGGCTGCTTCTTGCCGTCTGTGTCACTGCCTGTTTTTTTGCAGGAGAACAGCGTGTGCAGGCTCCACGCAGGAGCCACAGATGAATAGTAGTAAGCCAGTTACAAACGAGTACAGTCTGCAGGCCTAGTGGTTTGGGTGCCTCTCCCACTTCATTCAGTGAAATTATTAAATAAATGCCGGGACACCGN
>Contig_704
NAATTCTGAGTTTAAAAGTCAGACTTTTAACAAAAAAGGTTAGAATTTCAAGAAAGGAAGTCATATTTTTAAGAAAAAAAAATCAAAATTTTAGGCCAAAAGGTCAAATTTTGAAGGAAAAAAAGTCCAAATTTCAAGAAAAAAAAAACGTCTGAATTTTGAGGAAAAAAGGCAGAATTCTTAGCCTGTTTATATCAGGTCCACACCTTGTTACGTGGCATAGCTTACATTCCTTTGGTATCGGTAAAAATGGTGTGCCAAGAGGGTGAATGTGGGCTCCATGCCCGN
>Contig_705
NAATTCAAGCAACATTGTGTAACTTTTCGATCATAAAATAACAGATTTTAAATCATGTTGATGATACATTGACTTGTAATCAGGTGAATGGTGTCTCTGTTATTCACACTCTGCTCTCCTGATGGTCAGTAAACTGCTGCTGGGAGTAAAATGCTGATGGGAGCAGAGCTGGTGTCGTGCCAGAACCGN
>Contig_706
NAATTCATGCATGAATAAATTATTTTACGAAGAAATCCCTGGTAATCACTGAGCATGCGCAACGAAACTTGCATTAGGGAACCACTTTTTAATTGACGAAGATGGACATGTTACACTTGAATTTTGGCGTTAAAACCAGCTGAATTTACTGTGCTGCAGTCCCATCTCTGCTACTTTGGTAAGTTGGTTGTCTCTATGTTTATACTAGTGAGGTTTCACTAAAATGTTGGCTGACAACACGGAGAGTTGTGGGCATTTGAAGCACTGTTGGTTCAAATTTTAACCGACACCGN
>Contig_707
NAATTCAGTCTGACACAGTATCGTACAGTATAGTACATATCTTGATTCAGACGTTCTGTAGTAATCTCACAGGTCTCAGCTTTCTTCAGAGACCAGGGTTATACACACAGCCTTTGTACCTGTGAAGATGTGATTCATTTATTTTGGGTCAGTCATTTCTCGTGTTAAGAGGATAAACTTTGAACACAAGAATGAAAAAAGAAAGTATCATTCAGAACATCCTGAACACAGCTCAGACCGN
>Contig_708
NAATTCATAATAATTTTGACAAGGAATGGGACCCAGTTGCGTTAAATAATAATAAAAAGCCGTTAAGCTCTTCAGCAACGCCCAACCATAGCCCCGCCTCCTCCATTCGCAACACCGCTTACGAGCTGGGGAGTATCCCTGTCACTCATCCTGTTTGCGAGATCCTATTGGTTGATCAGAACGCCCATCATGTGTTAAAGCCCCTGTTTGGGGGTCTGATTGGTGGATGTGGCCGN
>Contig_710
NAATTCAGGATTATTCTAATAGGATTAACGTAAACATTTGTCTCATGAGCTATAGACTCTACAAATCCATGTGCAAAGATGTGATTGCAGACTGGGGTTTAACATTCTTACTTTTGCCTTACAAAAGTAAGTTTTCAGTGCATACCATAACTGCTATATACTCTGTACGAGAGGTTTATCTCTTAAAGATGTCTTGTTGAACTATTTCATTCCCCATTACAGCCAGAAGAGGGTGCTCCAGAAAATGTTCTGTTTCCTCCTCAGGAAAATCAAAATGACTCCCAACAGGTACAATTTGTGTATGTGTATGTGTGTGTATGAGTGTGAAAGCCTGAGGGAATTTCATCTTGTGTGTACCGN
>Contig_711
NAATTCTTTCCTCTTGGCTCATTTGTGCACAGGAGACAGAGATACATATGTCTGGATATAAATATATGTAACATATATCCATAATATATGACCTCTTTTAGCTACTAGTGTATATTTGAATTAAGGCATGCATGTTGGTAGCCTATCTTAGCGTTCAAAGTACTGTAGGATTATTATGTTGAACAAATGTGCAAGTTAGGGTTCATTTTATAATTTAGTCCTTAATTGTCAGTGTACAGTTGGTGCACCTGGTACCTCACTGCATCTTTGTATATGAATATGTGGGTGTGCAAAACACACTTCACATAATACTTGAAGCAGGTGCACTGCATGTCACGCTTCGAGGAGGAAGGGTGGTCTGCTGTGCCGN
>Contig_712
NAATTCATAGGAATGGTATTGTAGGTGGGACCTGGAACTGTTCAGCTGCTCCATAATCCTCCACTGCTGGAAAAAAAAACAAAAAAAACAACAACATTCCCAGTTATATGAATGTATCAAGGGTCAGTGCACCACAATTACAAAGTGACATATTTTGTCACTTAAGATGTCTTTAATGTAAGAAGGAGCACTAAATCAGGTCCTTCATTCTAACAGCACCAACACCAACAGACTCTTTAACACCAGCACGATTTCATGACTTTCCTCAGCATTAATTTATTTTTCTGTGTATTTCTTATTGATGAGTAATTTCTTATCCACCTTATAAGATAAGACAGGACAAGACAAGATAAACTTTAATGATCTCGCCCGN
>Contig_713
NAATTCTTTCCCCTCTCTTTATGCTACTCTGGCATGTAACTGTGATTTCCCTTTTGACACAAAATCCCAGGCATGGCAAAGCATAACAAAAAAGATCCCGAAGTGAAGAGTTAAGGCTTGGACAGAGGAGTAGAAAAAACAATACGGAGGTTCCAACATACCGTTTTTCTCTCTCATGCTCCAGCTTGACTCTTAAATCCTGTTGAGAGGAAAAATAACAACAGAGGGGAGTTATGGAAGTGGAAAGTTAAAATGATTCATGGCTGTATGTGGGATTTGAGCTGCTGGATAAATGAAAGCGATAAGCCGN
>Contig_716
NAATTCAAGACCAGCCTGCATTTAAGACATTCCTGTCTGCTGTGGAATAAAGTCTAACCTTGTTACTGCTGACTGTTGATTTGGGCTTGTCCGTGTCTAGCAGGCTTCCGTAGCGCTGCTCTCGCTCCAACAGTTCCTCTGTGCTTCTCATGCTGTCCTCCAGCTCTGAGCCCTGTCGGGTCTCCACCACCAGCCTCTGCTCCACCGCCGGGTAATATGCCCGCGGTTTCTGGTAGCAATGTTCACTGGTAATGTATGAGTCCTGGAAGGATGGGAAAGGGGAGGAAGAGCAGGACGAAGAGGAGGTGGCAGCTGTGGCAGCCCGN
>Contig_717
NAATTCATGAGGACAACCACAGTGCTAAGAGAATTCGACTGGTGCAGCCATTAGTGTCCTTCTGACTCACACTAGGCTACCTAATTATGTGATGGTGGATGTTTTTGACATGGGTCTGGCTGCAACTGAACTGAGGGACAGCCTCATCTCCTTTCTTTTTATAAAGGATGGTCCACTGCATCATATGCTAAAGGAGATACGAAGGGAAGCACTGAAGAATCTGTCCAGCTCTTATCATGGCTCCCACTTAGATCCTTCCGN
>Contig_718
NAATTCGTGCCTGCCACCCACCATCTATTTTCCAGCTGCTGCACACCTACATCAACAATAGTGAAGCATCGTCCGGGATAAACACAAACAGACACAACAGAGTGCACATGGTGACTACGCTCCTCAGATTAACCTTTATCCTCCCTGATGACACCTGTTGTCTTTACCTGGAGCGCTCTGCATTCAACACAATATAGACACCATACTGAAACAATGCTAACCTTTTCTTCCACTCACTTTGAGATTATGCTACATGAGTTTTTAGCTGTGGGCTAAAGCGGCTCTGCTGACCTCCAGGTCAAGCCGN
>Contig_720
NAATTCCGAAGATGGACACAAGCAGGATTTGAATCAGTTTCATATGAACTCAGCTGTAAAGAAAGATATGATGCAACACAAGAAGAGGTCTTCTCCAAACTTCTTTTGACACCTGAGACATCTTTCACGTCCAAGAGACATCTTGACCTCTTGTACAAAGAAATACCTTCTTCAAAGCCACACTGCATACATTTTCATTAAATACTTTAAATGATTTTGATGCTACATTGATGTGTAAGGACGCCCTCTGGCTGCTGTGCATCAGCTCTCTTCAAACTATAGGTACAGTCTGTTGACAGTGCACCAGGAGGGTGTTTTGTATGTTTGTTGGGATGAGTGGAGCCTGTGTCATGCCAGAACCGN
>Contig_721
NAATTCAAAGAGAATTTGATGCAGAGGATGAGTAGCAATCTTCACTGTGATAGCCCTCATTGCTATGGCGGATCAACATTTGCTCAATGTGTCAATCCTAGGATCAAAAGTTTCAATAAACCGTACATAGATGTAAATGACAATATGCCCCTTTCTCGTATTACATGCCCAGGGATGACGTCTTTCTGTGTCTGAAAATAAACAGTCTCGCAGATATAGTTTGTGGAATTTACACCAAACTCCAATCTAAAAACAATTACTGATTCACAGGTCACACCTGTGTGCTGAAACATTTCCTGCTACCCGN
>Contig_723
NAATTCCAGGATATATAACCAAGAGAACCTCTTTCTGGGTGCTATGCCCAAATACGTGGAAGAAGAGACCTGTCGCCCTTCAATTTTACCCACAGCGATGTGGAATATCTGGCCCTCTGTCAGGATGGTAGACAGGTTCTAAGGCTAAGGCTTTCCAGCCCCAGTTTAATCACGGCCTTTCAGTCAGAGAGTTTTACAACATGTTTATCGCCACAGGAAGACACCTGAAAGATCTACCTCTGAGCATCAACTGTCAGGAATGGATACTCTCTGTTTGTGTTTAATCTCAATCCGN
>Contig_725
NAATTCCCACAAGCCTTCAGCTCTGAACGTTTCAGAAAAATGTGTCAGCTTTTCATGGATAAGTAAGGGTTAAAACACACGCACGCACACGCACACGCACACACATATACTGGTGTTTCTGACGTTTCCAGTGCGTTGGCTGTGGTTTTGGCTGCGGCGAAGGCCGAGCCTGAGATCAACGGAGGCCATTGTTACCCCGAGCGAGAGAGACGAACCATTCTTTCCATTTTCCATTTCAGCTCTTGTCTGTTATTATTTTTTGTGAGCGACGGCTCATCTTTCCAGCTGTTATTGAAAATGATGAAGGCTAACATGTTTCATGTTCCGAGTGAAAAATCATAAACAAATCGATGGACAGTGTTTGAACCGN
>Contig_726
NAATTCAGACACACACCTTCATCTGAACATGAAACTACATATTCAGAATAGGCCAGTGCTCTTGAACAAACATACAGTATCTCTAGGGTATTTACTGTGCGGATGTAGTCAACTGGAAATAGGATAGTTTCTGGCAAGTTGGCTGTTTTCCAAAGGTGACTTAATACATGAGAGAGTTTCCATTGACTATTCCCTTAATAGTCAGGTTCAACAAGTCCAGAACTAGAAACTGATTCACATGCCAACAACTTATTCTATCAGTAACTGCATGATTTTTCTGTTTCAGGGTTAAAGGGCAGAGTTGGGCCAACAGGTAAGATTGGAGGCCGAGGTGACCGTGGCCCCCCGN
>Contig_728
NAATTCCACCTGGAGCGAAGCAGAGACAAGTTGCTGTGAAACTGAGCTCCATCGCTGGTGGAGAGAGGAAGAGAGGAAGGTGCCCAGTGGCAAAAGTTAAGGAGATGTGACAGCTCCGAGTCCATCCTGCCTGACAGCAGACAGCTTCATTTAACGGAGTGAGCCGGGCTGCCGCTCATGCTTCTGCAAAGTAGACCGTGTTATTGGGTAATACTGTCTCTCTGTCACATTTTACTCACAGCCCACAAAACACTCTGACAAGCGTGTGATCCTTGGTGTGCTGGGATCACACTGGGACCCCTTTTCCTGACGGAAATCTTCAGAGGGACTATAGACTGAGGCAAGTGCTGGTTCAGTGTTCCGN
>Contig_730
NAATTCAAACACTGTGACTTCTACTTGCTACGCAGTCATTTCAACATCGCATTGCAACTCACTCATTTCCCAAAACAACGCATCAATAAGCTTTCAACAGTTTCGCTCTGAAAAGGTATCAAGCCGTGTTTTCAATGTCATCCATTTAGAAAAACACAACGCCATTCATGAGTACGGGATCAATATCCACTCTCTGAAAGAGCGTGGGTCTGTGAAAACAGACGAGTGCACTCAAGGAATCGTAACCAGGTGTAGGGGAGGAAATACCTGGAGCATTCCTTGCCGN
>Contig_733
NAATTCCTTATTAATTCCATTTTGGTACAGGTTCAAGCAGTCAGAAAGAGGGAAACAACTTTAACTTAAAAGGGGCACTGCACTGATTTTGCACATCGAGTCAAGTTCCCTTGTCCTTTGTCACCATGTGTGGTACTCAGCCAGTAAGAAAAAACAGAATAACATCTTCTGTGCCTCTGCGGGGAGCTTTTGGAAAGGTTTTGAAACATTTTTGGGAAAAAAAAAAGTCCAGTTGAATCATCATGTAATCAAGGTTTTCTCAGCTCGGGCTACAAAAGTACTTTTTTTTCTGCATCACAAACTGGGGGTGGGTTTGAAAAATGTTGGCATTTACCCCGN
>Contig_734
NAATTCAGTCAAGGTAACTGCCCCTCCGGTTGGGTTGAGTTTCAAGGACGCTGTTTCAAGCTTTTGCAAGTTCCACAGAGTTTTGGATTTGCATTGGTATGATTAATAATTTATTGTTAATATTATGATTCATAGGAAGAAATATCATCATCCCTGCATTTTTTTTACATTCTATTTCACCTTCTGTTTATGTCTCCCTCTCTAGCTTTCCTGCATTACACAGAGTGCAAATCTGTTAAAGATCAAAGCTAGACATGAGGTCCCATTCCTGAGAGCTATGGTCTTTCACGCAAATCCAAACATCACTTCTGTCTGGACCGN
>Contig_735
NAATTCCTCTCTGCTGAGAGCATCCTCCCCCTCACCACCACCACCACCACCACCACCACCACCACCATCCTCCTCCTCAGCCCTCACTGCTGCTCTCTGCTCAGGGAGGAAATGGCTTCTCCTGCCCCTGAGGACCTCCAGACCTCCTGGGCCAGACCTCCAAGCCTTTCTGACTTGCAACATCCGN
>Contig_736
NAATTCAAGGTGATCGGGGCGCTGAACGCGGGAAAGGGGCTCCTGAGGGTCATCGCCGTCCAGCATCCAAATGTCATCCTGACGCAAGAGGGAATCCTCTACAAACAAACAAACACACACATGACCACAGGGTTATAAACACTCTGTGTGTTGCAAGGAGTAGCATGGAAAAACAACACAACAGGTGTAATTATGTGTGACAGGGATAAGCAGCACTGGGTGACGCAAGTTGTTTATAACCTGCACATGTAATAAAAGTAGAAAGAACCTTTTAGCATCAAAGAGGCCGTGACAGAGACCCCTGTTTTGCTGCAGGCTTGAGGCCACGCAGCTATTTTTATCTGCCGN
>Contig_737
NAATTCTGTTTTGCGCCTCTTATGAGCTTCGTGTTGAGAAAATATTTACTGTGCATGTAAAGTACGTCCAGGGGCTGGCCGGCTCAAGTCTACTGAAGGTTAGCAACGACGGACATCTGGTGAAATTGTAGCCCACAGCTGTCGCCAGCCTGACATCTCCTTGCTCTCAAATTTATCTCCCGCCACTGGGACATCTGCGTACGACATGCCAACCATATCAAGGACATATTTGCAAACTGTGAGGAGGTTGCTGGGGACACAGTGGCTTGACACAAGAAGCCCCAGGGCTGCTGCTGTTGGGCGGAGGGGGTCAGAGGGAAGGGAGAGCCGN
>Contig_738
NAATTCATCGCCATCTGTCAACTTGCTTGTTGTGTTTTTGTTGAGCCTCAACATTTTGCCCTTGGAGGTCTCGGGCTTCTGGTTAGCGGTGTTTGTTAAATGTTAAATTAACATAATTACACATCTATATATAACGATATGTTTTACCTGTTTTGGAAGAACATTGCAATGGTGCACGCTAGTGGGTTAGCCACTGACGACAGAGCAGCAGAGAGGTGATAGGCCAGGTTCCCGTAGGGCATACAGGAGTACGTCTGCACAGAGGGCAGCAGGCCGTTGGTGGCAGCATTAACCCAAACCACCAGAAAGTAGATGAATGTCAGCTGGTACATGGTGTGTTTAGAGCCGN
>Contig_739
NAATTCTTTGGAAGGGGAACGCAGTAGCACGCTGTCTGACAGGTTGTCAGTATCACTGCCACCTTGTCCGGATGGATCATCTGCGGGCCCAAGGATGTTGGAGCCCAACGCTGGTGCTGAGGCGGAAGCCTGTCCATCTGCAGGCCGTGGGTGGCTGAACGAAGGACTTTCCAGCTGAGTCGAATCTGTCTTTTCACTGCGGTAGCTGCTAACAGTGCTTAGTGTCTCACGGTCTGTGGTGGCTCCACCTGCACTGAAACAGCTGTCCGTGGATCCAGCAACTAGTGCTACCCCACTGCGGCAGCCAGGGTGCTCAGTCCCGN
>Contig_740
NAATTCATATGAACATAGACTGAAATGCAACAAATGGATCTTTTTTTATCTGACTATCCAGCATTTTGCAGCTTTAATTTGGACCACCCACAAACAAGCACATGAGGCATATCAGCTTAATAAGATTCTCTACATAGAAACTTTTTTTTTCCTGGACATGAAACTAACACGAAGACACAAACACCTCAACAAGTGTGTATGTGTGTCTGTATGTTTAAGTGGGCAGAGTTGCCTTGCTCAGTGGAAGGACAACATGAGAGACCTTGACAATTTCAGATTTCATGTTGTCACTGAATATTCATTTGCAATATTTGTCAGTGAAATATTCCATCTTTGTGTGTGTGTGTGTGTGTGTCTTACTATTTTGCCTCTAGGCCATCCGN
>Contig_741
NAATTCTGCTGTAGTCGAGCTGTAGACTCAGACAACAACTTTGACTCCCAGACTTAAGCACGAAAAGAGGAAAAAACTTGGTCAAAGATGAAAAGGCTTTGACCTTACAGGGAAGAAAAATCAAAGGAGTGACTTGAATAAAGATTAAGCACCGN
>Contig_742
NAATTCTTAAATGACTTCTACTTGTAATCAAGTACTTTTACACTGTGGTATTGCTACTTTTATTTAAGTAAAAGATCTGAATACTTTTTCTTTAACAGTGGTGCAAAACAATATGCAATATTTCTTTCTTTCAGCCTCACACCTGAATTTTACACCAAATCGTCTTTGTCCGN
>Contig_746
NAATTCAAACTAGTTTGTGTTTCTTTGGTGAAGTTAAACTAATCAAAGCCTTAGCCTACACAAGTCTATTTTAAGAAACAAATTAAAATTTAATAAACTACCAGAGTGGATTTATTTTAGTAAGAAAAGAGGAATAACTTAATTAAGTTTAAAACTATTGCAATAGAAATAGTGACCCAATCAGATGAATTAACACAGTCTATAATTTGTTGTTGGGTTCTTTATATATGTAAGTTTTTGGGTGCAGAGTTTGCAAGGTGACTCACTCATTGCATGCTCACTGAATGCTATTTGTGACTCTAATAATAAAGCATTTTCTTCCTGTTTTTTTTCCCGCAGTGCCGN
>Contig_748
NAATTCTGCAACAAGATGTTCATTAGGATTTGTAGACCAACATGTTTTTAATTAAAGACTAGAATTGCCATGCCGGCCACATTTAAAATAATGAAAAACTACTTAAAATGTTTAACACTGGCTACTAGACGTCGAGTTATGAGCCCACCTATGTCACTTGTGTTTACCTGTGTCACTTCCTGTCACATGCTCACTGTGAATCTGCTGGAAGCCGGGGATTGGTCGAGTGGTCAGGTACCAGACAGCATGGAGCACATCAGTAGCATGGACCCGN
>Contig_749
NAATTCTTCTGTTTAAATACATTTATGCTTCAAAACTCGAGCATTTACGTTCCTGTAAACGCCTGCATATAGTATGTGCAGCTGTAGCATCAGCACACCAAGCTATAGTCTCCCTGAAACATGACCTCAGATGTGAAGCCGATGTCGTACTGTCTGTCTTTCTCAGCTCTAAGCGTGCAGTGGATGAGAGTGAGATGGAGGCAGCTGAGAGACGGAGCCTCCGCTGCGTCTGGGTCACCGN
>Contig_750
NAATTCTCTTTCTGCGATGTCGGGCTGTTCATCTGCTCCGTCTCCTGAGCTAGAAGTCTAAGTTCAAAAATGCTATGCTCCAATGTGGTCAATCAATCAGCATGCCTTGAACCCAAGTGCCGGCCGAGGATTAACCACAATCTTAGCTAGCACTGAGTCATATGTTGTGCAATAGGTGCGTACGTGCTGGATAGCATGCCTTCTCATGGTGCGTATGTGCCGGTCAGCACCAAATCACGCTTTGCACAATTCCATCCCCTCCGN
>Contig_751
NAATTCAGCCGGCACGACAGGTCAGAGCGTCATGGACGCACAAACATTACAACATGATTGTTTGACTGTCGGTAAAATCCAGCCAAGCTTCCCCCGAGCTGACCGCGTCCCATAATCCAATGCACACTCACATTCATGTGACGATTTAGAACATGAGACGAGGACGAGGGATTTTATTTAATCCAGCGAGAGGAAGAAAGTGTCTCCGGTCCGTCTTCCAGCTCTGTTTTCCAGTTCATGTTCTGTTCAATAGCAGACTAAATATCACACCTCCACTGAGTCTGACTTAATGCCAACACTGTAAGTACAGCTGTTGCTCTAAGTGTATAGAAACCATATGGCTGACAGCTAAACTTAAGCTCAGGGGTGACCGN
>Contig_752
NAATTCAGTGTCTGGTTGGCAGCAGAAACATTTCTTTTGTCTTTTGTTGCTCATTTCAAGAATACTGGGATTTCTTCTCCACATGACTGCGCCCATGTAAAAGGGTTTTTAGGCATTTTGTTGACGTGCGTTCACTACTACATTCAGCTTCTACAGATTGTGCTGGGGTTTTCTTTCATTATATAAATAAAATTCCCAATTGCCGN
>Contig_758
NAATTCATGTTTCTGCTGCAAAACCACCAAAGAAGAAGTAAACTTCCTGTCCCAGATATTATTGATGAATATTTGTAGTTTATTTAATTCCATGTGCTCATTTACATACTTAAAACCTGTCACCAGGCGGAATACATGGTTTACTGTCCCATCAGCCTCGGAGCTCTGCTTTTGGTTCATCTGGAAGCCCCGTCCACCACAGCCAGCGTCTGGTTTTGTTCGAAGGTTGCCGTGACAACGCCGN
>Contig_761
NAATTCCATTTTGAAGTACAGTATATGCTTCACTTTTCTATTGACCCATGGTTTGGCTCGCATCTTCATGTTTCCTGGGTGTCTGAAGCTTTGATGTATGTGAACCGCTGTTATAACTGAACTGCCTCCCATGTCTCCCAGCAGTCCTGAGACTTCACGTCTTTATTTAAGCCTCACCTGGCCTCCGCTCAAAAATGACACCCCTCCTATTCACACTTGGCTCTTCCTTCCTTCACCGGCCAAACCTTTTGATCTGTCCCTAACCAACCCTTTCACTCCCCATCTCCCTCTCTCCCGCCATCAATATTTCATAAACGTACAGTGACAAATTTATTTGAATGCGGTCTCCGN
>Contig_763
NAATTCTGTAGACATATTGATTTTTGTGATATCGGGAATGAAAAATCAAACCACCTTTAACACTCTTAAATTCTGACCAAGGCATTGTTTCTTTGTGTTTGTGCGCAGCTGGCGTCGGCTCCAGCAGGCCTGTCCATCACAGAGATGGAGATCCGTCAGTTTCAGGCTCTTTACCCGGACACGGCACATCAGCGAATGTTCTGCTACTTCAGAGATCCAAACATCACCAAGTACTCAATACATACTCACATCACTTCATCACTCTATACTCTTTAAGAATAACTAAATGAGTCTTTTAAAATGATTTTCACAAATGTTCGTCGGATGTCTTCGTATAATTTTCCTTGTTCTTTCTCAGATCAGTGCCGN
>Contig_767
NAATTCTAAAGATGTGTCTTCAGCCCTGACAGACAACACTGTTTTTCCTGCAAATAAAATGAGATGAAAATGCACAGACACAGTAAACATCAGTGTGCTCAGATATCTTATTACTAGGTGAGAAATAATTTAAACTGCAGGCTCAGATGAGACACTGGTAGACCCTTCCCACTGTCCAGATTATGATTTCTGTCTGTTGAACATGTATGTAGATGTGGCAGTATCTAGATGAATTTTAAGCAGAGAAAGAGGTTAGAGAAATCCCTCAGCCGN
>Contig_768
NAATTCAAATCCAGTGAGTGATTCAGGAAGCTCTGTTTACAGAATATTCATGATTCTCTTTTCATTATTGCCTGAAAATAAGAATCCTTATGTTTTTCTTATTGTAGAATGAGCCTTTTATATCTATAGACCAGATTCAGCCATGTTGAACTGCCATGTTTCTACAGTAACCTAGAATGGACAAACTCAACACGGTACGGCTCAAAGAGCACAGCGACACAAATAAATGTATTCATAAAAACATAAATCAGGAAAATATGTAGCCATCAGTAAGCCAGTAGTATGGCAGTGTGACTGTGTGTGTATGAAAAGAACTCAACCGN
>Contig_769
NAATTCAGATGTTTCTACGACACGATAAAGATCCTCTTTGTTGATCCCATCACAATGTGGGGAGAACTGAGATAACAACCACCTCCAAGAAGTATATCAAAGCTGGAAAAGATCTGGAGTTGCAGGAAAGTGAATTTCTTTACCTTTGATGGAGTTAGGCTAGCAGTTTCCCCGTTTCCAGTCTTTGTGCTAAGTTAGGCTACATTAAACTTGTTTCGGACCTTACTCTGTACTCGATTTAGATATCCAACCGN
>Contig_772
NAATTCTGACTGACTAGAGGGGCTTAAAGTGTTACTTGTGGGATTCTTGTGGGCAAATTTATTGGACTATGAAATCGAACATCTGTGTTGCACACAGGCAAATTAACAGGCAATTTGTACCAATGAGATCTGTTTTAGTTTAAATTAGACCATCACATAAACACAGTGAGAAAAATACTTATTTTCCACTGCTTCAGGCCGAGTGCTGTTTGTTTTCTGAAGCGTTTTTTCTCACGCAGAATGAAATATAAAAGACGAGACACCCAAACGTGTCACCTACGGAGCTCCACAGCAGACGGCCGN
>Contig_774
NAATTCCACTATACAGTCAGAGCAGGCCGAGAGAAATCTACACTTTCTCCAATAATTCAATGATCAGGAGGTTACAGCGAAAACAAAACGAAAGCAAGAAATCTAACTCAGCCAAGGTCGGTAAAAGTAGATGAGCTCCGTGTTCCAATACGTGTATCCTTCACCCAAAACATGGCGAGCCTTCTCTCCGCGTTCAGGCTGCTGTGGGAATGAGTGAACCGAGGGGTTATTCTGGGGATTTTCATGCTGTGCTGCACACCAAATAGGCAGAACCGCAAGTCAGTCAGAGCAGGCAGAGAAATTCAGAACTAACCCCGN
>Contig_775
NAATTCTTCTGAAATGGCTTCAAGCTGTGCACAGACTGAACCTCATGGACAACAATCTTCGTTGTCTAGTATCGAGCACTGTTGCCTTTTTACATATGCTTACAGGTTACTGCTGTAATCTTCCAGCCTTCTAACATCTAGTGCACAGTCTACTGTCATCATCTTACATTCATTCCTACACTTTGACTTCTCCTTTACGCCTCTCCAAACCTTTCCCGTCACCTCAGTTGTCCCTCTCTGTCTCACCTCTCTCCCTTCGGCGGGCAGACGTTGTGGGTGCTCTCTCGCCTCCCACCCGCGGCGGCAAGAGAGTGGCAGGCCGGGCGGGCGCGGCATTAGAGCAGCCGN
>Contig_776
NAATTCACAAGGGGTCATATTTTACATTGAATTGAACGTTACTGTAAACCCACAGAAATGAAAGATGAGACTGTCTGGTTTTGGAAAGGAGAGGGAGAAAAGGAGAGGGAGAAGGATGTGCATCGTTGATTCTCATGAAAGAGAAGTGGTGCTGTAATTACCGGGTGCTTCCCCATGTCTGGCTATTGCACAGCACTGATTTATCCTCCCTCCACTCCCTTAACTCTCACTCTCTGCTGTCACTCCAGGATAAAGTGGAAATATAACGTTATAGCGGGGCGCCCAGAAGCTCACCTGGTAAAGCGCAAATCAAGACTGAGTCCATACCCCGN
>Contig_777
NAATTCATTCAGATAGTTTGAATGCAGTCGATCATTCAGTCTGTAATACAATCAGCATATTTTCTGACTGAATTGTTTTGGTTACGAGCAAACGTTAAATCAACGTGTTCCTCACGAGGGGAACAAAGAACCCGTTCAAAGTGTGCAGTCCATCAGAGTCTCACGTCTCCGATCTTATCAGTCCCGTTTATCGACCCCGGCAAGAAAGAACGAGTCATGATGGAGAGAGCGAACCGCTCCAAAGCTGAAATCAGAGCTAATAAATGTAAAATGATCATTTCAGGCCGN
>Contig_778
NAATTCTTACTGCTGCGGTACAGTACAGAACAAAACAGATAAAGAGCCAAATACATTCTGTCCTTTTCTTTAATAAATTGTATTATTTTACCTTGATGGAATATAAGTAAAGAGGTAAAGGATAATTCATAAGTAGAAAACACAACCACATGAGCAGTAGACCTGTGTTTCCCATCCGN
>Contig_779
NAATTCTGATCTTAAGTGGTTAAAAGGTTGTGAACATTCTGTTGGTAATGACAACACATAAAGAGTTCAAGGGGTCAGACAAACCCTTCCTTTGGGGATCATGAATACTTTATGTGCACACAATTCTACTGCCATCTGTCCAATGGATTTCATGCTCTGGACTAAAACGTTGGATGTTGGAAGTGTGGACTGAGGCAAATTCGTGACTGCTGGAAAGCTACACCACAGTATAGACCTTATGACATGCGCCTCTTTAAACCTGGAGTTAACAGCTTTGTATTCCTATCATAGCACCCGN
>Contig_780
NAATTCATTTTTAGGTGACTAACCCCCAAATTCTGCTGGGCGCAGACGTGCTGCGTTGCATGTGCGGCGCGGCCGCCGCCTCGATACGTAGCTTTTCTAGTCAATGTTTCAAACCCCCCCGGCTCCGCCGCGGTGCGGTTCAGAAGCGTCCCAGAAGCGGGGCTCCGCGTTGAATACGTGGCTGTTCTTTTTTTGACGGACGCCGCGAGCAGCCTGTGTCAATTTACAAAGAGCACCTCGAGCTGACAGGAAGCCAGACACAGAAACAGCATAGAGAATTCGGTGGATAAGTAAACGAAGTCTGACAGGCTAAACGCTTCTGAAATGCTCCCGN
>Contig_782
NAATTCAGACACCTGTGCATTTAATGCATTTAATGCACAGGCAGTAACAATATGTAAGTTATGAGGCTGTTGAAGCGATTCTACTTGATGTTAGCAATCTGAATATATAACAGTGTTGCATATTAAGATTTTTGCTCTTTAGTTTACTGCTCTGTTCTTATTTATTCACGACTGGGGGCTATGAAACAGACTTAATGACTCTTCCTCCTCCATTGTGGACCTGTGGAAACATGATATCCATTAATATTTCTGACAAATGTTGTACAGAACTTGTGGGGGCCAGGAGCTTAAAAATGGACAGAAAAGGTCACGGGTGAATGTGAGTTCAGTTGCCAACAGCCTTCCGCTGGCGCCGN
>Contig_785
NAATTCATGTTTTTTACATGATGTTATTGTCTCTAGTGTTCTATGGCTGGAAAACAGCAAATGATTTATTCATTTAAAGATAATAATGTTGTTCACTTAACACACATATCTGTATTTCTACCTCACAGACATCACATAAATCCTGGACTTGCTCTAACCCAGGGGCTCCCAACATTTCTCAGCTCAACACCCAAAAGAGAAATCTGCTGTCTCCTCGGGATACAAACCGATGAGCCTTTCACACCGN
>Contig_786
NAATTCTTTTCAACTTTTTAACAGAGTGATAGCCCCAAGGACAGCTCACATAATATCCCATACTTTTTATTCTCCGTCTGACTGTTTTACTCACACACACCAATGCGGTGTGGGACCAGTGCCTGAGGTTGGTGGCTGTGCACACGCTGGAGCAGAGAGTTGAAATGCTGCTCATGGGGCCAGTGGTTGGCATCCAGTACGAGATGCAGTGGGCCTGCAGCTTGCTGGCTCGTGCCCACTTCACTCTTTCCCGN
>Contig_787
NAATTCCCAAACTGAGTTTGAAAAAAAAAAAAGTTGCTGAAGTTGAATGAGCTATGAGCTGTCATTCCCTCAACAACTATTTTTGAGTTGCCCTTGAGTAGGGCACTTAGCCCCCAACAGCTCCAGGGTAGCAACTCAGAGGCAACAGTAGGAGACCGTGAATGTACTGAGTCACTACCGN
>Contig_788
NAATTCCCTCCAGTTTGGAGAAGCAGACAGGAGTCCCAGCTCTAAAACTAACCAATACACTGCTCTCGTTATAGCAGGAAATCATATCTTAGCCACCTAAAAAAACAATCTATGTCAATATAGGTCTTTGCTATATTTTAAACTGAAAGCGCTGCACATGAAACTGAGGATTTATATTGATCTTTGCTTTCCTCAAAGCAGCCAGACTCCTTGGTCATTTTTCATTTGGAGAACATCGGAAGTTGCTGGTCCACCACTGCCACTGTTAGTGTATTTTTTTTTTGACTTTGGCGTTAGTTCGGGTCAAGACGAAGGGCGCTTTCACACCAGCGCTGTTTGGTCCGCTTTAATGGGACCAGAGTTTGTTTCCTCGGATAGTCCGN
>Contig_789
NAATTCATTAAAGCTAATATAATAACTTAGCTCAATATTGACTTTGAATCTCAGCACATTCAGTGGTACCCTAGCACACGCTAGTCATGTGTGTTCATGCATGTCCAGGACACATTTACAGCTGGTAGGACTAGTAGCATACTTAACCGAATCAGGCCGCATGCTGGCTGCGGAGGAGAAGTTGATCCGN
>Contig_790
NAATTCACGCTGTCTCACTGCATCAGGAGACGAACACGTGGGCTGATGTCCATCAAAGTTCAAGCGCAATCTGCGGCGGACCACCCAAATGAGCCGGCAGTCACATGCTAGGGGATTCCCATCCAACCGCAACACCTGAAGGTTCCCCACAGAGTGGAAGACGCTCTCCTCCAAAGTAGTGAGCTCATTGGATGTCACATTAAGCGTGCGGAAGTATGCCAGTCCCCTAAAGGCCCCCGN
>Contig_792
NAATTCATTAGCACTGCTGCCATGTTGCCAATGCGGTGAGGAATGTAAATTAAGGCGACAGAGTAGATATTAACAGACGTCCGCCAATAACGCCAACTGATGTTATTGGAGCGCAGTGCTCGATGCTCTAAAACTCTCTCTGTTGCCTTGTCTCCTCTTGAGTTATAGCTACTCTCTCCATCCGCCATCTTCCCTCCATTGCCCCTTCCCTGTGGCTTCTCTATACCCTGTCACACATGGCCTCCTCTAGCCCATTACGCTTTGTTTTGTGTCACGCCTGTGGATGCCGN
>Contig_795
NAATTCATCTTGCCCTCCACACGGTGCAGGTTTCAGTGCTAGAGGAAGCAAAACAGCCCCGGAGCATCACAGAGCCACCGCCATGCTTCATTGTAGGCAGGACATTCTTTATTTGTCATCCTATCCATGATAAAGTTCCAGTTTTGTTTCATTGCGCCACAGAACAGAATCTTAAAACTTCTGTGGCTTATTTACATGTTTTTGAGCATATTGGAGCCGACTTTTGGGTCCGTAGTGGTGAACATCTTGGAGTCCGN
>Contig_796
NAATTCCAACAGGGAGACAAACTGGAAAAATGGAAATGCTTTTCTTTCGAGATGATGTAACTTTTCTTTGCTGTGTTGTGCAAACACGCAGCACACCATGCTTGACAAGCCAACAGACGTTTGTTTAGTTGCAAAAGGGACACATGAATCTCGCTTAAAAAGTCCACTTCTCAGTCTTAGCTCCCAACTTTGCGATCTCACGAGGATACAAGTTTACATCCACACCGN
>Contig_802
NAATTCCGATTATTTCCCAGAGCGGGTCTGTCTGCACACATGTGGGAGAAACTTTAGCTTAGAGGTGGCTGGAGGAGGGTGACATTGTGAGGCATTAAAGGAATATTTAGACATTTTAGGAAAATACGCATATGAGCTTTCTAGATCTGTAACTACAACCAGCCGN
>Contig_804
NAATTCATTTGAATCTGCTTCCTCATATTGTCAACAGAGGGCATTAGACTTATATTGCTATAGTTCTGATGAACATAATTCACCCAACTGTAAAAATTCACAACAGGATGAAATATAAACAGGTGAAGACGGATATATCAATTTGAATCACACAGTAATTACATTTCTTTTCCTAATTGTGGACCACCTTGTGTGTGTGACCCTCAGCTCGTGCAGTCGTTCCTTTGACGAGTCGCAGCGGTTGCACATAAATTGTTTATGTGCAGGTGTTTATGATAAACTGTGATATAATCATATCTTGCAAAGGCTGCACAATATTGCACATAATAACTCACCAAAATGTGCCTGATAAATGCTGGCTGTTTTACATCCGN
>Contig_805
NAATTCCCTTGTTGTTGAAAGGCACGTTCTCCCTATATGCTTCGCTCCTCTCCTGTAATATTTTCACTTGAAGCCACTTTAAGTTCATAATATTATCAATATTCTTTTCTGTGCAGATACCCCAGGTGAGCTACGCCTCCACAGCTCCAGAGCTCAGTGACAACACCCGTTACGACTTCTTCTCACGCGTGGTGCCTCCAGACACCTACCAGGCCCAGGCCATGGTGGACATTGTAAAGGCTATGCGTTGGAACTACGTCTCCACAGTGGCCTCAGAGGGGAACTACGGAGAAAGCGGTGTCGATGCTTTCATTCAGAAGTCTCGAGAGGATGGTGAGTACACTTGGCCTCATATATCATTAATGTCTAGTGCCGN
>Contig_806
NAATTCAAATCACTTAAAACCTCTTTAATCTGAGATGGACAAACGTGTCATTATCTTATTTACCTCTGTCTCCACTTTCTTCCTCTCCTCCAAGTCAAGGCGGTCCTGGTCAGCCTTCTGGTCACGGTTGAACTTCTCAAGCTCCTGTGCCAGCGTGGCAGCACGTTTACTGGCCTCCTCCTTCAGCCGN
>Contig_808
NAATTCAGACTCATTACAGTTGTCATGAATGGGAAAATTAGTTATAGAGACCAAAACAGTTTTTTTTGTACCAGGCTGTAAACATGTTTATTTTTGCTGTGAAGTTGGACATTTTAGCATGGCCGCTTACGGAGATTGATTGACATGATCTGTAGCCAGCCTCAAGTGGCCGTTTGAGGAACTGCAGTTTCCATAATGCACCTATATATCTCCACTTTCAAGGAGTGGTGGCTTGAATTGGTCCTATATCACTGAACACATAGACAGTAGAAAAAAATAACCTGTTCAAACAAGTTCATGAAAAAATAAACAAAGCCGN
>Contig_809
NAATTCTCTGCAGAACCTTTACAGAGAGTCTTGATTAAATCAAACCCGTGATGAAAAGGGCAAAATGTATATTATGTGGTGACAAAGTAACTCTGACCTTCAGGCAGTAATCAACATGTTCTGACAGGAAGAAAAAAGAATCAGCTTTGCAGCCTCTATCAGAAAATTTACATCCACCACTTAGAAGCACACACCGTGAATTTGTCTCGGACACCAGCCTTGAACTCTTGACGAATAAAGTAGGTGGTATATCTCCTCTGTCAGCTAACATTAATTTCTGACTCTGCGTGTCTCTGTTGGATTGTAATTATACTCTAGTTATTGTGGTTCCGN
>Contig_810
NAATTCCTTATGAGACGTAACTAAGCATGGGAATGGCCATTATGTACTTCTATCATGATACACTGAATTTGAATATGTGCTAAATGAAAGAGTGTTTATTACAGATTGGTGACTAGAAAAACTTGACAACCCAACAGCATAGTCCAGTAGTACATTAAAATCTACCAGGCGAACCCCATCAGTTACATGCACACTGAGAAGGTTAATAATCCCATTGCTGCATTAATCATTGATCTGCACAAACCACAATCAGAAGATGTTAATGTGGCAGCCTGTCAAGTGGTGTTTACCAGGGAATCCGN
>Contig_811
NAATTCCTGCATTAACGTTCCCCAGACGATGATGATGATAATAGCTTTGGTGATCCCTTGACTTTTCATCTAGCACCACTATGAGGTTCACGTTTCTGTTTTTTGATGGTGAACACTGTATTTATTTAATGTTTACTTGTAAAAAAGGACGAATATAAAGCATGACCCACTGCCACAAACCATGTCAGCATCACCACAGTGAGTATGATAGCATGCCTCACAGAGCTGCTAGCATGGGTGTTGACTCTCTGTTCACACCTGGCATTAACATGCATCCTGGGCGATCTGATCACACGTGGACAGCTCTCAGTACAGGTGTAAAAGCACCCAAGACGGATTGAAGATCCGN
>Contig_812
NAATTCTGGCAATAATGTGCGTTTCTATGTGTGACTGACAGAAATATGCAGAGGTATGAAATTAAAGCAGCATCGCTGCATATCTGTGTGTGTGTGTCACTGTGTCTGGGATCAGATGATGAGCTGTATCTGCTCTTGAGTACTTAAACAATTCAGCCAACAGACGGAGGAATGAAAAATCTGATTATGAAGCCAGAGGCAGAGCAGAGGGTGAAGAGAACAAGTGGAAGTTGGGAAACAAACGGAACGGTGGAAGCACAAACAAGGAAACCTGGAAAAACAGGGGAACAAGAGAGCGAGAGCGAGATGAAGGCGTTGGAGAGAGACAGCAAAGTGTGAGACAGAAAGGCAGGAAAAGGTTCTCCCATAATCATTTCCTTCCATCAACTCCGN
>Contig_813
NAATTCTGCCAAAAACATGTCCTCAGGACAAGTCAAGCCTGCGTCCCAAGCATACCTCATCTCTCCTGTGATTCCAGCTGTGTTATGGTGTGACAGATTTTGCTCTCAACCGATAACATTCAAATGTGTCCTGCCAAGTTTGGGGAAGTGGCACTCATTCAGCCGN
>Contig_814
NAATTCATGCTGTCCTACCTGGAGGGCAGAGCGCTCCACAGCCCATGTCTGTCTGTCTGTCTCCGTCCCCCCAGCCTCGAGCATCCTCTCCTGGCTAGCAGGAGCGGCTCTCCCCCCCGGAGCTCATCGTTAAATCTATATTTGCTCTATTTTCACACGAGAAAATCTGTTTTACGTGCCGTGTTTTCTGTTTGCACTCAGCCGGCGTCCGTCTGTACGCATTGTACAGCCCCTCGCTAATGCTCTCAAACCTCCTGACCTTCTCCTTTCATACCATCTCATCCCTCTCTCTCTCCTCTCTCCTCTCTCATCCTTAACCTCCTTCTCATTTTTTCTTTTACTTCCCGTCGTTACTCCGN
>Contig_816
NAATTCTTCTGCTGCTCACGGCGTGCTTTGAAAGCCACAAACAAACACAGACGTGCATTAGCTTAAATTTGAATTTAAAAAAAATCAAAGGTTCAAACATCCAAAACCCTGCAGAAAAGCGACTTCTTCATGCTGCCGCCATGAAACCACTTCTTGCACAAGAGTGCAGCGTGCAGAGGCGCTGCTGTTATCGCGGTTACATTCAGTGCCAACGCTTTGGGTCAGGTTGTTTAAGGAGGTTGATGGGAGAAACCACCGN
>Contig_819
NAATTCAGATCCATTACGCTCCCAGCCCCATCAAAGGGACTCTGGGATTCGGATGCTAAATCTGCTCCAGATGCTCACTGTTGGATTTCACTAAGATGCACTGCGGGGCAAGTGTCATAAGGGCTGATGTCTGCGATATGGCCAACAAAACCACAACCGN
>Contig_820
NAATTCAAACCATTTACATTAGAAACTTTAAAAAAAAAGTGTTATTTGGATTTCTGAAGTATTCAGTAGTTGAATTTCAAAATTAGTATGAAGATTAAAAATATTCTATTATTTACTTTCTTATGATGCAGAGATACATATCTAAGGCCTGTACACACATTAAGATGACTGGATGTACCAAAGAAATAAAATATTGTTCCTCCGTCTTATAAATCTTGTGCAACTTCTGTTTCGTGCCAGGATCACTCATGTGATGGTTGTTTCAACACTTCAAATTCTACTTCTCTTTTTTGTTCTCAGCCATAACATTATGGCCACCGN
>Contig_821
NAATTCTTAAAGACAGAACACAAGCTATGCAGAGCAAAACATCAGTACAATACAGCAACAACCATTTCAACATGCAAGCAACACAAAGCAACAAAACACAACCAAGCAATGCTGATGAAGTAGAAGGTTAAAATGTGATTGAAGAAGCAGATCAAACATTAAGTTTTCCTCTTTTATCACCACCACCCATGTAGCTACATCATGGGCTTTGTGAGTAAAGAGATGGAGCGCACTCTGCTGAAGGACAGAGAGCCGN
>Contig_822
NAATTCTGAGTTTAAAAGTCAGACTTTTAACAAAAAAGGTTAGAATTTCAAGAAAGGAAGTCATATTTTTAAGAAAAAAAAATCAAAATTTTAGGCCAAAAGGTCAAATTTTGAAGGAAAAAAAGTCCAAATTTCAAGAAAAAAAAAACGTCTGAATTTTGAGGAAAAAAGGCAGAATTCAGGGGCGTTGAGGGTTAGCTGACAGATTAAAAAAAAAAATGAATAAAAACAAAAAACTGAAAACCCATGCAGACGCTCCAAAGACAGTTCAGGGTGGGAATGTTTTTTAGGGAATCTGTCCGN
>Contig_823
NAATTCACATTGTCAAACTTAACAGAGTTGAAGAGTCTGAGAGAACGGAGAGCCACAGTATGGCTCCAGGTCAGGAGAAGTGTGTAAAACTTTATGGCACCAAGTCACACACACCGATTCACACATCATTGATTTTTGGTGAAATTGGATCTCGTGTTATGGAGAAAATGTTTTCTGGTTTTTACAAGCTTTGCTTGTTGCTAACCACTAAGATAGTCAGCTCAGTCCGTGCTGGAAGTTCAAAGCATCAGGGGAACATTGGTTTTTACAATACTAGTAAAGGAGCTTTGGACCAGCGTGAGGAGGAGGAGGTTTTCAGGCCCCGN
>Contig_824
NAATTCTGTTTAGTCCCGAAGCTCATGAACTAAATATTTGTCTCTTTAGCTGCTTAATGCTCCACTGTGTTCAGCTCGCTGCTAACACTGTCATACTGCTGTTTAGTGCTGGGTAGGAACACAGTCTGCAGCAGGTTTAGCAGGGCTTTTCTGCTCGTCGGAACCGAAACAATTACGTTCCGN
>Contig_825
NAATTCCTCCAGCGTTGGCGCCCCCTCGTTAAGAGCTCCCTTTCTTCCGTCTTAAGGTGCCTCAGAGAAGACAAACAGATTCTGCTCATTTTGTAGAAGCTAATTTATTTGTATCTGGTTTTACTGAGCAGAGGGGGAATAATGTGTGAACAGTCCCAAGAAACAACATGAGGTCTTCCTGGTTACTCTTTTATGGAGTCTGCCATGTTTCTACAGTCCCGN
>Contig_826
NAATTCTCCACTGCCCCTAGCTAGTTCATTTAGCATGGCCATAACTTAATGAAAGATGAATGTTAATATTGAATTCATGCCATTTAGGGTTCATTATACTAATAAATCTCGCATGCTGTTAAATGGCATGAAACTGTTGGTCGTGTTTCCACAGCAACCCCCTTTTTTTATTATAACCGCCGGAATCATAAAGATGACAAGTAATGAATATCCGAGTTGTATCCGTGCCAAAAACGACACAGGTGACACGACATATTCTGGATTCATAAAAGGAAACGTCGGCGACGGGCCGN
>Contig_828
NAATTCTTTGGTCAAAGTGCTTGAAATTAACTCAGTAACATTGTAACCAGATGGTTTAATAAACTCGTAATGGCAAATTTGTATTTCACATTCAAGATTTGATAGTGTTACAAAGAAGAAAGCTTCGACCAAACAAATACAAAGACCTACACTTTTCACATCCCTTCACTGTCCTGGTTATTTTTCTACAGGACAGTAAATGTAATAACATTCAGGTCTGCTTTAAAGTACTGTTCTCAAAAAATTAAGAAAAAAATTTAATGAACATTGATGGACTTGATTATCTACATGTCATGATTTGAAACTGGAAATTGTGATTATTTCTGAGTTTGGTAAATACCTATTTTTAATCTTTTAATATTCCGN
>Contig_829
NAATTCATACAGAGTAAAGTATTTTATATTAGAGAGCGTTAATTGTACGGTAAAACACCGTAATATTTCATGACAAAACCTTCATTTATACGGTACTAATATGGTATTTTCATGTCAGCTGTTTTTATTTCAAACATGAAATCAACAGTACAAACATCCTTTTACTGTAATATTACAGAAACGTTATATCGTACTTATTACGGTAAAATTCTGACAGGCATTTACCGTAAAAACAACAACCCGTCCTCGCTGTGCATTCAGATGGAAACAGTTCTGTTCAGGTCATGTTGTCACTTCTTCGTTGGTTTGTTTGTAGGTAGAAACTAAGCTGTCTCTTATTTTGAAATGTTGTGAATGGATTCGGGTGGAGTGGGCTGCACCCGN
>Contig_830
NAATTCCTGAATTTAGGATTTCTCTCCAAGAAGGAATAAAAAATAGACGACATTCAAAATATAAAATATGTTTCCAAATGTGGCACATATTTTAAAACTCATTTTATTTATGACTATTTATTTGTCTTCTCTACTTCTTCTTAAGTTTTTTTAATCTCATTATGTTAAAGAAAGTGAAGAAATGTTCAGAGGATAAACTGTTACATCCAAAAACGAGGTTTTTACTATCAGTTCCTTTGTCTCTGAACTCTCCTGCACCATGCCTGTTTTTTATCATTGTTTTAATAACCTCCTTTGTGCAAATAAATAAAAATAATTTCCTAAAAGTTGTGACAGAAAATACAACTCAGTGTTTTTCCACCTCGCCCGN
>Contig_833
NAATTCTCCTGCACTCTGCTTTCAGGACAGCTGTTCCCTCTGCACTACTTCTGACAAGGGGTCACCACAGTACATGGTTTCAACTTTTTCCTGACAGTTTATTTTGGACTCATGGCAGTAGAAATGCATTAAAGCTCCAGTGGGTACAATATTTGTAATATTTATGTAAAGATACACCTGTCTTAAGCCTAAATTCCATTGGGACTACAGCGGAATAGTTTGTCAACATTGATTCTGCCACTGTTTAGACCCTTTATATTACTAAAATGGTTTATTCGTTAATTAGTCATCAGACACTGTCCATGTGTTAATGAAACAACATTAATGAAACAAGCTTTCTAACCGN
>Contig_834
NAATTCTGAGTTTAAAAGTCAGACTTTTAACAAAAAAGGTTAGAATTTCAAGAAAGGAAGTCATATTTTTAAGAAAAAAAAATCAAAATTTTAGGCCAAAAGGTCAAATTTTGAAGGAAAAAAAGTCCAAATTTCAAGAAAAAAAAAACGTCTGAATTTTGAGGAAAAAAGGCAGAATTCAATAATTCAATAATCAATCATGAACAGAATAATTAATTCTTTCCCTTGTATTTTCAGGAGGAGAGGTGGGCTCAGGAGAGGTCAGCACTGCCCAGAGCACAGATCAACTCACAGACAGATCTCCGN
>Contig_836
NAATTCATAAGAGCTAAGCCTGAAATAGTATAAGCATCTATTCTGTAGGAGAGGAAAATATTTAAAGAGAATCTGTACTATATTTATTTATAGCAGTCAAGTGACAGGGAAATCAATAATGTGGAGATAATATTTTTTTTATTCTTTGTGCTGAACTCAGTGGAGAAAGACTCGTGTACACACAGCACGAATAAACCATGAGCTCATCGAGCTGTTGTGCTGTTTCCCAGGACAGGCAACCACTGACTGTAGAGCAGATGTATGAGGACATCAGCCAGGACCACGTGAAGAAGACGGTCACCATTGAGAACCACCCCCACCTTCCTCCACCGN
>Contig_838
NAATTCAGCTCAGAGTTTCTTCTATCGGCTCGGCATGTGTGGATTTGGGGATTTGCTCTGATTCTTCCGTGCAGATTTCGCCGAGCTCAGTAGAGCTGCATGAGGAGCATCTTTGAAAAGCTATCTTATACTCATTCCACAGATTTCTCCCGTTGGTTTCAAGTCCGN
>Contig_841
NAATTCAGCCATAATTTTAGACGTCAATATGCCTTCTGTTTGAAAAGCCTAAACTGTGCCATGATTGGTTATTTGTCTTGGCATTTGTTAAAGTTGCGTTTCATAAGTTTGAAATTTGAGCAAAGCTGTTTTTGTCCTCCTCAGAACTGGAAAAGAACGGAAATTCTTCAACCCACATCTCCCAGCTTCCTACAGAAATTATGCTGAGGCTCTTCCACTATCTGGGCCCTGAAGATCTGTGTCGCTGCAGTCAAGTGTGCAGCTCCTGGTCAGAACTGGCCAAGACCGN
>Contig_842
NAATTCAGACACAGATATCTCTGTCTCTTTACTCAGAAAGCCCGAAGATAAGGCTGCACGGTGAGACAGAGAGCTACAGTGAAGAGAGCGGGACTTCTGGCAGGGTTGGCAGCGAGGTCAGCGATTTTAAGCAGGACACACAATCTGATAAGGATGCGATTCCACATTGACACACTTTGTCTCTCCGGCAATGTGAGGCTTGTCCCGN
>Contig_843
NAATTCACATTAAACTGCACATTACGTGGTCGGTGTGGTTGAGCACAGTGTTTGTGAATGAGCCAATCTTTTTTAAAGAGGCTGTGTTCAGTCGCATTGCAGAGGCTCATGTATGAAGCGATACCAAGAAGCAACCATTTTCTTTCTGCAAGTAACACTGCTGGATTTGTGTGTGTGGGGGGAAAGAAGGGGCTAGTTGAGCCTGAACTCGGCTTAAATTATAGTCCTAGGTCTAGGCCTCGGTCTGGTGAACGCCTATTTGTCCTCCCTCATGAATGAAACAAAGACTTTTAATCTTGCAAAGTGTGAATGGCTCAGCATATCAGTCGACTAAGTTACCGTGTATCGTTTTTCATGCAGACTGCTCTCTGTCCGN
>Contig_845
NAATTCCTGACACAAACCGCTGAGTCTGCAGTGTAATTTTTTCCTTTTCCGCAGCGATGGTGGTATAGTGGTGAGCATAGCTGCCTTCCAAGCAGTTGACCCGGGGAGGGAGGTCGGTGGGGCCCGCGCCCGCGGCCGACAAAAGCTTGGATCAAGGGCTGACTTTCAATAGATCGCAGCGAGGGAGCTGCTCTGCTACGTACGAAACCCCGACCCAGAATCAGGTCGTCTGCAAGTGATTTAGCACCAGGTTCTCCACAAACATGCGGTGCGAGATAGGAGAGGGGCGACCATCATCCGN
>Contig_846
NAATTCAATCTTACATATTGTACCTTTAAATTCAAATTCAAATTATTTATTTATCTCCATGGCTAGATAACAGATGACATATGTGGAATTAACTCATCTGCTTTGCATTGAGTCCTCAACGTTTCCTTACGTGGAGGTATTGGTGTTATCTTTGACAGTAAAACCTGATTAACAGAAGGCAATGTAATGGGCGAGAGGTTGGACCCAAGAACAGCTCAGACGGAGACCAGTGTCGGAACAGTTCAACAGTTTATTGACAAAACAGGGTCTCAAAATCCACGGCAGGCACACAGGAGATTGTCCGCAAACTGAGCCAGCCAAAACAGTCCGACTCTCCAGCAGAAACCTCCGN
>Contig_847
NAATTCTGAGACGTCATTGTCATAACTGACCCCACAGAGACTCCAAAAGGTTAAAGAGCAGATCAGCAAAACAGACGAATAAGCAAAAGTGAAGCAATATATCATGCTGGCTGTGTATGAGTGTGTGTGTGTGTGTGTGTGAGTAAGGGAACACCTATTTATGTCTGTTCTGATTACACTGATGAACACACTGACCCTCCAGTCACCATGAGAAAACAAACACACACATTCGACCCACCAGCGTGCATGCGCGGACACAACCAGCCGTACCTTCCAGGCAGCAGATCCTCCAGAGGCCGGAGTGGGTGAGCGCCCCGN
>Contig_848
NAATTCGGCTGAACTAAACTTCGAATCCAAGCATACATACAACATAATTTTGAAATTCACATAAACACATTAGAAAATTAGCATTAGGTTGTTAGGTAATATTAGCATAGTGTATAGTTAATGCTGTTTAACTAACTGTAAAGCAGACAGCAATTTTTGTAGTTTTCAGAAAAATTGCTTTTCTCAAAAATTACATTTTTAAGTGTTGACACAGCTAGCAGTTTCCTCGTGCTTTAAGTCTTTAGGTTAACTAAAGCTGACCCTTGCATGCTATACTTGATGAACAGCAATGAAACTGTTTTATTTTTTTGTCACATTTGACGCAAAAAGAACAATTTCTAAAATGTCTGAACCGN
>Contig_849
NAATTCTGATAATAAATATACTATATTTGACATATATGAGACAATGCATCATTTACCCTCTGTTACTATAGTGTTTTTGGTCGAGTAAACAGTTGCAGTCTACATGAAGAAAAGCACTGATTTCAACCCTCACCCATGTAACTACATTTCCAACAGAAAACTTGTGTTTTTATGTTGCATGCACTTGATTGATTATTTTCCTCTTTCTTTGTCTTTTGTTTTTTGTTTTTTTAGCGATATAAAATATCAGTTTACCGACGCTATAGCGATTTCGATGTCTTCCATGAGGTTTTGCTTCAGAGATTTGCCTACAGAGTGGTGCCGN
>Contig_850
NAATTCAAATTCATACTTTGTCACATCTGTCCACAAGATGACAAGAAAACAACTTTTAAAATGTTTATTTTATTTTCTGAACAGAGTTCAGTTCAGATCCCCAGAAACTGTTGAGACCTCTCTTTGAAAACCTGTGATTTATGCTAAAAACCCCACCGN
>Contig_854
NAATTCAGTCCAGTTAGGATATGTGGCCATGCTATTCAGCTCTCTTGTTGAAAAGAGATTTACACACTGGAGGATATTTATGGCGATGAGGACCTGCGTTCTTTCCAGGATTTATGTACACAATCTGACTAACCTCATTCTTCTTTTTTCCTTCTATTTATTTAAAGACTGTCACTAAAGGCTAGTGGAGTTCCTGTTTCTGTATAGCACCAGAGGCACAAGAGGCCTTGTTTCCAAAGTTTACTGGTTTATCTCACTCTTATAGACCCCTGGCAGTAGATGCTTTGTGGATGGCTGATATCCCGN
>Contig_855
NAATTCACGATGACAACACACACACACACACGCACACAGATAGAAACACACCTGTGTCCTCTGTGCACCTGAGGAGGAGGAGGAGGGGGCGTGGCATCCTCTTTCGTCTGGACGGCGGCATCCTGTTTGGGGCGGGGCTTCTTCTCAGACTCCTCCCTCCTCTTATTGGTCTGGAGATGAAAACAGCTGAGTCAGCACTTCAGTTAAATCCCTGTGTGTGTGTGTGCGTGTGTGTGTGTGTGTGTGTGTGCGTCGTACACACCGTGTGTGTGTGGAACAGGGGGACCCTTTGATGTTCCAGGTGTTTGCGGAGACGGGGCTCGGTGGGCGGGGCCAGACCCTTGAAGCTCCGCCGN
>Contig_856
NAATTCCCAAAGCCTCCCAGCTCTCCGAACCTTGTGACCTTCCTGACGCAGCAGGGTTTGGTCATCGGCTCCCCTTGCAGCAGGACTGCCCCAGCAGAGCCCAGAGACCTGGGACAGCAAGCACCTACACAGGTCACCCAGCCTGGCCACTGCATCCACAGACTGAATGATGATACCAAGGCCTTTGGAAGGTTAGATTGTTGTTTTTGCTGCTGCTTTCTCTTCATTGTATTTGCTGTACATCCAGAAAGAACTGTTTGCTTACAGATTCAGGATAGACCGN
>Contig_858
NAATTCCACTATCAGAGACTCTGGAGAGTACTGCTGTGAGGCTGAAGGTGCTGCCTCACGTGCCAAGCTGGAGATCAGAGGTAGGTGAGGGCTTTTTAGAACAAATGTTAGATGATGATTATGTACAGCACAATGTAGTGCTCTTTACTGTGGTGGTATGAAAATCAATGCTGCTCTCAACTGCAGCACTAAATGTGAAGCTTGACTTAGTTTTCTAAACCTTTTCATTCCTATCAGAACTCCAGCACACATTTGCAAAGGAGTTAAGGGACACACAAGCAGATGAAAAAGGTAAAGTGACCTTGGAGTGTGAGACCAGGCGGCCAGCCAAACAGGTGATTTGGCTGAAGGGCTTGTTGGAGCTGAGGTCCGN
>Contig_859
NAATTCTGCCTGACAGTAAATTTTTGCTTTACTTTGACAGCCATTGTCGGAATTTAAGCTCATCCAGGGGTGAGTGGCATCCCTGCAAAGAATAAAGGATGGTTATTAAAGAGAAAGACCAGGGAGGCGTTGCTGAAAGGAGGCGGGGTGCCCAACATGCCTGGCATCACAAGGTCAGGAGTGATGCCCTCTGGCAGGAAGCGCTGTGAGGAATGGCAATGTCAGTCAGAAACCTCCCTCACCCCCTTGGACCTGTCAATTTGCCGN
>Contig_862
NAATTCATCCGTTCGGTCAACAGTGTCATTACTTCAGTTGCGTGTCAGCCATTGCAACTTCAGAAGCAATTCTTTCTGGTAAATACACACACTTAGTGTAATGAAGGGAGAGTTTGAATTCGTTTAACTTAAGTTCACAGGTTTTATCTGAGGAAATGATGATTTGTAATAAAGTTTTCAAACTGCGTTCAGACATTTTATTTCTAGGTTTCAAAATGATTCTGGAGACATCTTCCTATATGTAATGTGGCATGATGTGCCAACCCTGTCTAAAAATACAGCTGTTTTTTTTTTTTTTTTAGCCACCTGAGCAGTGGAAACTGGCTCCTCTCCGN
>Contig_863
NAATTCACTGAACAGTTACTGTATTCTGATGTGACTGAAGAGTTTAGCTGCATTTCCACTATCAGGCAGTTTGAAGACGCTTTAAGCATCGAGAAGTTCTTCTATAGCACCTTTCAACCATTGAAGGCCACGCAGTGATACGCGGCTGTTCTAGTCAATGTTCGGTGTCAATTTCCACAGAGCAGCTCGAGCTGACAGGAAGCCAGACACAGAAACAGCATAGAGGATCCGN
>Contig_865
NAATTCTGTGTGCGTGTTCCAGAAACAGTTGATGGTGAAACAATTTTAATCCGCAGCCAAAGCAAAAATCACATTGGCATTACTTAGCCATTACCTTACAGTACATGTGTTTTTGTTAATCACAGATAAACACACAGATTGATGACAGCAAATGTTTTTCAAATGTTCGTCTTTGTTCTCTGTTCTTTTTAAAGTATGTTCAGTAAACCAAATATATTTCAGCAGGCAGAAGATTACAAACTTATATAACACAGCTAGATTCTCACCTCTGCTGCACTCATCTATGTAGAATATGAATGCATTTTAGTTTTGCTGACACTTGCCCCCGCTGGTCGGGAGCCTGATGCTGCAGAAAGACCCCGN
>Contig_866
NAATTCATTTCATCCCGACCGCCTACAAATGTCCAGGCATTTAAAATATGGTTTGTCGTCTTTTTTGATGAAGCTGACATAAGCTGCGTGTTACTTTGATGACATTTAGGCACAATGTGAGATTTATTGCTGAATAATGATGGTTGGATGACAGTATTGGCACCGTGTTGTTGTTGTAAACGGTCTTTCTTAGGGAACATAAATGCAGCACCAATATCCGN
>Contig_867
NAATTCAAACTAATACCTCGATAAATGAACTGGTTTTAGATGCACTTATGAAAGCAAACTAAATGCCTCCTTTTCTATTACTGTATTCTGTATATTTGTGCAAATATCAATACCAAACAGTATATTGTCAATTAAAAATAATAGAAACATTTTTCTCTGTTGCAGGACAGCGTCCATTGTGCATTAGAAGTTTCCAGACTGCAGCTGGAGGAGTGGAAAAACCAGGGGCCCAGGGCCCAGGAAGAGGCACTGACCCAGAAGGCTTTGCTCCAGGAGGAGCTGGTCACAATCCGN
>Contig_868
NAATTCTAGTTTAAAACGGTAAAAGACTCACAAGCACAAAAATTAAATGCAGACACGTGCAAAAATAATGTCTTCAGTGCCTCCTGTGATTTTTGTATCTCTCTCTTACCCTCATTTTTACAGGTTTGCAACCCTTGGACTGGAAAATCCCTGTCCGAAAATGTTAACCTCAACCTCTCTCATATTGCTGGACTACTGCGAGGGACGTCTCAACCTTCCCCACCATCTACCAGCATTTCACAGCCGACAGCAGGTAAACGCAGAGTAACACGAATTTGCTGGCGTGAGCTTGAAGTATTGCCGN
>Contig_870
NAATTCTGGGAGTAGACCAGCTTTTCCTTCCTGTATACAAACACGCACAAACTTCCTGTCTGACTTGAAGTCTGTTTGTAGCTGTAGCTCTCTGTCTTTGTTGAAACTCCTCTAGTTGCTCCAGCAAGGAGGTGTTGCTCTGAGAATTGACCAACACATGGCAACTTTTCTCTCTCTCTTTTCATTCTGATGCAGAATTGGCCGAAAAAGTTGCTGCATTGTGTCTCATCTGACTGCTGTATCATGATCTTAGTCTGGCCCTTTGGCTTACTTTGAGGGCATGTTAACAAGAAAGAGGAGCCCTTAATTACAGCCGN
>Contig_871
NAATTCTGTGAAGAAAGCTGGGTCTCTGTCAGAGGTCATGGGTCTTACAGCAGGACAAAATACCCAAAGAATACTTAAAAAAATACCCAAAAATGGTTTACAAGAAAGTGCTGGAGAGTTCAGAAGTGCCCAGCAACGAGTCCAGCCCTAAATCCCAAAGAGCACATGTGAAAACATCTCAAAACAGCGTTTGGGGAGAAGGAATCCATCAAATCTGAAAGACCCGN
>Contig_872
NAATTCACTTATAAATCTAATACACAATCACAGACTATGAATAAAGTGAACAATTTAAAAAACTTGGTGGACCCTGAGTTGCAGGCTTTGTGGCCCCCGAAATGGCAACGTGCACACACTTGCTCCATACTCCTTTTAACCCAGAATCCTCTTGGTCAACTGTAAACCTTTACAACTAGTTGCATCTCAACACTAGGCAAAAACTAACCCATTTCCATGATCTCTAACCACTCATCCTCATCAGGGTCACAGGGGGGCTGGAGCTGTCTTAGGACTGCGGGAGGAAGCCGGAGTACCCGN
>Contig_873
NAATTCCAGACAACGCAGACTATCACGAAAACGACAAAAAGACGGACGCCGAAAGCCACAGCAGGATGGTCTCGCCGCTTCCTTGCTGACTGCGCCATCATCATCTGTGACTGAAAGGAGGTGTGTGCATGACGTAAAGAAGGCGAATTAATTAATTAATTGGTTGTCAAGGAAGGTGTGTCAGCCACTTCCTATGTTTTTGGTAACAGATCTAAATCGCTATAAATTTCACAACCTACCTCGCACATCTGGAGCTGGAAGAGACGGCGCTCCTTCTCCATCTCTTCTGCGATTTCAGCCCCGN
>Contig_874
NAATTCCCTGATCATTCGGGATGTGGCAGAGGAGGATGCTGGGAAGTACACTGTCCTGGTACGAATCCAGGAACATGGACTGTACCAGAATCTGACGCTCACACTTGTGGTCAATGGTGAGAAAGCCTAAAAGCCTTGAATTGCCCACCCACCAGCCACCTTTTGGCTCTGTCTTCAGTGATTAATCTTTTCCCTTGTGTCTGTGTTTGTGTATTTGTGTTTGTGTGGGCTTCTTGTCTGACAGTGAGTCCTCAGATAGGGGAGAAAGCGGTATCGTTGCAGGACCCGN
>Contig_876
NAATTCACATCTGTCTTTTTACACCTGAATGAGCATTTTACAGTTCATAAAATGTCTTTTTATACTTGAATCCTTAAATCACTTCTGGTATTGCATCAATGCCCCCCTGAGTCAGTGTTTATTCAGGAAGTCAAAGGGCTGCAGCTTCCTGTCGTGACCTGCTTCTCGCAGCCCCGATTACCACTGAATCATGGTGAACGTTCACACCGCAGTGTCTGTGCTGTCCGN
>Contig_879
NAATTCAAAGTTGAGATAATATGAAATTATAAGTTACTACAATTTAGGCTAGGGTTAGGTGAGTTGACTGGACAAATGTAGTCGATGACTCTGATCCAAGTGAACAACGCACAATTGCCTTGAAGTAAAAGACTAAATTAGATACGCCTCTTCTCTTTTTGAATTGTGGCAAAAGTATTTCGGTATGAAAGCTGCCCTATGCATGAATGAAATGGTGGCTCACACCAAAGTGATGAAGGAGGCCAATTTGTGATTGTTAGTTGCAAACCTGCAGGCATTGATATTAAAGAGGTATTTAATTAGAACTTGTTTTAGATAAAGAAACAGCAATTTGTGGCTCGTTGGTCTAGGGGTATGATTCTCGCTTTGGGTTCAAATCCCGN
>Contig_880
NAATTCAGTGTTTGCATCCAACCTGAGGGCCTCTTTTTGTTTTCTTAACAGTGCTAATTCAACCGAGCCTGCTAGCAAAGGCGGGGAACTATATGCTAAAAGTGTTCTAACGAGCAGCTAAAGCGTCCAATACAAAGGAAGTTTGTCGTTCAAATCAGCCAATGGGAGCCTCGGGTTGCCGCGCTGCTCCTCTCAGGGCCCGN
>Contig_882
NAATTCAATATTGGCTGGATTGGATTTAATGGTTACACCCCACCTCCAAATGATGATTTGCCATAAAAAAAAAACAAAACAAGAGGAAACAAAGGTACAAAAGCTTTTGTGAAGGATGCGTTCTTGATTCATTATTGCAGAGCAGTGGAAAAGGATTAGATGAGTCAGTCTTTTTGCAGACTTCTTGCAAATATGTTCTCTCTGAAGTCTAGAACAGACTAATAGATTAATAGCTGCAGAGTTTTGTAGATTAATCAGTTAGCTGAGCACAAGTTGCAGTTACACTCAAACTGCTTCACTCTAATTCTAACCGCAAGCCATTTATGTATTTGATGATTGCATTTGTGTCCGN
>Contig_885
NAATTCATTGGACTGAGTGTGGTAACATGAGGCAGAGGCCTGAATGAATGGTTCAGTCATGTTAAAACATTTTACAAGGACGCAGAGAGAAATGTTGTTTTAACGTTGATTTAGGAAACTTTTTAAAGCTTTTTCAATTTGGGGCTGAAGAATAAAATCAAACAAACATGGACGCCTCACACCGN
>Contig_886
NAATTCTTCTCAAATCGTGTCTTGTAGGAACAGCGAAGTGTCACTTTATCTCCCTCCGTCACAGGAAGTGCAGGGCTCTCCAGGATCACGCCATCTTAAATATAGGAAAACAGAACAAGTGTCATTGTTTATTGTAGATTGTAGTACTTATTGTAATCTCTACATCTAATCTCTGAGTGTTTGGAAACGTTTTTTCAGAGGATTCAGGTTTATTTGTAGGTATTTGTAGTACTTTGCAGTTAATCTATACAAACAGTGATGAATAACTTTGTCAGTTGGTGAATCTGCAGGTAAAGTCAGCGGGAGCAGCTGAGTTGATCCTGAGAAAACACAATGAGCCCGN
>Contig_887
NAATTCAGCCAACTGTATGTTTATCTTACTAACATGTATATGTTTATACATAACAGATTGCTGGTGATGTCATAGTAGTCTGATTTTTGAATAAAATGTGATGTGAAGTTTAATGCAGTGGCCTGCGCATGTTCATTTACTCCAAATGAACCAATAGCACATAATGAGTCAGTATTTAGTGTTGATGCGCGCTCACTCAGTACGTTTACATGCAGCAAAAAATTCGAATTTCTGATCGTATCAGATAAAGACATGCATAGGACTGGATCACTTGTCTGAGTATACATGCCGTTCAGAGAATCGGATAAACGGCCGGAGCATGGCTGACTCCGTTACGCTATGTGGCGCTGTAGCCCTCTCAACAAAGAGCCACGTCCGN
>Contig_888
NAATTCAAACTCAAAACACTGAGCGAACACGGAGCAGGGCAGTTGCATCTAGGACACGCCCGACTCCTCAACTATAAAGAAAAAACATCTGGATTGCATCCAAAAGCACCATGCATCAACACACACACACACACACACACACACACATATGCACACACACACTCTCCACACACTCTAATGAAGCCCCGGTAGTGACGAAGAGCAGCAGGGAGCGGCGCGGATCGCCGAAGACAAGTGTGTGTGAGCTTTTTCGTCGCGCAGTGTGTGTGTGTATGCGTACGTGAGTGTGTGTGCGTCTCCGN
>Contig_889
NAATTCACTGAGATGAGAGGATTAGTGAGCTGTCTGAATATGTCAAGGAAATAAACAGATTGCCAGAGCCTCTGAAAGAGTCACAATAAAATTAACAATATGTCCGTTATTAGAGCATTGTAGAGCATAAAATATGACATAATTGACAAAAGAATACAGTCTGTGTGTTATACAGTCTTGAGCAGTACAAGATAAATTTTATTCATCTCTTTATCTTTCCTATGTAACACTGTTGTGCTGTTGCTGTGGTGAATTTCTCCATGTTGCTTCGTGCAACACTAAGGCCTGAGGATGGATCTGTCATAACAGTTATACTGCTAAAATGTCACACATCTGACAGAGGTGTGAGGTGCACATACGTCTCAGCGAGAGTATGCCGN
>Contig_890
NAATTCTTCAAAGTATTTTAGAGTTTGTTATTTTCTGGTAAATGTTAAAGAGTTGTTGATGTACATATCTATGACCAGCATAACTTTATAAGTTTATTCAATGATTTTGGTGAAACAGGATATTTTACACAGAATATATTTGCTGGTTTTCCCTCTCATGTCCTCCGGCTGCTCAGCTTCAGCTGCAGAGTTTCCTGATAGACAGATAGCTTCAGCCTACCCACTAGCTAAACTGCTAATTAACTTGGACTGTGCCCGTCAGCCGGACTGACCGN
>Contig_891
NAATTCATTTGCCTTGTGTAAAGCTCTTTAGGCCTTTATGTTTAAATGGTGCTATAAAATAAAACTTTATTGACAATTTGATCGTTTTCTGTCACTGTAGCATCTTTAATCTTTAAATCATCGGAAGCTGTATCAGGATCTGAAGCCCTTTGAGATGCCATCAAAGCCAAAATAAACACAAACACGAGTGGTGTCATGTCTGTTGTTTGGGACCATGCTGCCCCCGCATCTGTTCAGATGTGAGCAGCTAAAAGAGCCCATTATGCTGCAGCCGCAGCCCTCCTCTAACAGCTGCACCCGAAGACAAACAGGCCGCTTCAGCAGCCTTATCACAAACAGCAGGCCTATACCAGCTGCCCGN
>Contig_894
NAATTCTAATTTAATTTACATCATTCCAAAAGTCAAACGTTTGAATTTCCTCTCTCAATTCTTTGTAAGGAAGCACCCAGTACTGACAGACGGTTTCCCTCTGGTTCACATGAGTCAGATGAGAGCACAGACACCTCTGCTGACTGTGATAATGCTGCTCACTTCATTACTGTACCGN
>Contig_897
NAATTCAATTTCCTAGCATGCCTGAGCAAAGGTATGCTAATACAATACAGGCGAGGAGAGCCTGCACAGACCAGACGTGGGCCGAGGGAGGGTGGTGGATGAGGGGGGTAGTTGTTTTCTCTTGGGTCTCACACCTTTCATGCTGTTCAGTGAGATTACATTTCAAAAATGCCACAGACAAGACAGACAGGATAATCAATCACGTGAGCGTTCACAGAAAAAACACACACACAGCACTCGTACACGTGCACGCCGCCGCCTCCGTGCAGTGATGTCTGCTGCAGGAGTCATAAATCAATGCCGN
>Contig_899
NAATTCTTTTCTTTTGTTTTCTGCTCACATCTCTAATAGCGGCTTCAATTCCGGCTTCTCAGCGAGAAGAACAACACAGACACAATTATTCTCCTTTGTCTGTTATTCTAAACTCTCCCTTTTGTTCATTTGAGGGGTTTATGTGAGAAATGAAACGGGAAAGAATGTCTGAGGATGTGTACATGTGTCCGCATTAGTTCGGCTCCTGTATACTTACGTATGTGTGCCTGTTTGTTTCTTCCTGCAGCACATTGGCCCGGCCATCCCCGAGGTGAGCTCCATCTGGTTCAAGCTGTACCTGTACCATGTGACCGGCCAAGGCCCGCCGTCTCTGCTGCTCTCCAAAGGCTCCAGGCTCCGCAAACTGCCGN
>Contig_900
NAATTCAGAGCGAGCTTCAGAGAGACGCTCGCTGGTTAAGACTGCCGTGTGTGGTGCTGGGGCTGTGGGATTACATGTCTCTGTGCTGAGTGGACTTTTATGTGAACTAAACTCCGTGTTATTTCCCCAAAGCCTTCTTGTCATCCCAGCTTTACCCAAAGTGCATTCTGCCATCCCTGATTCATGCAGAGGAATGGAACAAAGAAAACTTCCTTCATTCACCGACTTCATAACAAAACGTCTAATATTCAGAATATTCTAGCGGCGTACCCGAGCGATGCATAGACACAAGAGGGTTCTAACAAAATATACCCATTCACCGN
>Contig_901
NAATTCCATTTAGCTGCTTTTTGTTTTAGAGCCCTGCCATCGTGCACGGCGGCTCACTGTCACACTGTCACGGCTTCCTGAGACACTTGAATGAAACGGAACAATCGGTAATGTCATTACATTAATTAGTAGCTGTGCTTTTCCTACCATGAGTCAAAATGTCGCCTCGAGAAAGGCCTATTAATTAACCGACCATCAACACGAACACACCGATACATACACAGAAATATGTCTAAACTGTCTGCTGATTTATAATCATTGAAAATAGTTTTAATTAGAGTTAGCAGAAGAAACTCTAATAAAGCAGTGTTGAAATGTAGAGGACAAAAGGTTATGCAGTGAACAAAATGCCTAAAAAAAAAAATCAGTACATGCTATTCCCCGN
>Contig_902
NAATTCTTAAATCAACATTGTGTAACTTCTCCACCATAAAATAACAGATTTCACACACCACTGACTGATTTTGGTGAAACTGGATCATATTTTATGGAGAAAATGTTTTCTGGTTTTCCCTCTGATGTCCTCTGGCTGCTCCGCCTCAACTCTGTGATTTCCAGAGTTTCCTGAAGGGCAGTGAAGTGAGCTGCTGACAACTGTAGCTGCTGTTAGCTATTGTCAGCTCAATTTGTTAGCTGTTCTGCCTGCACTGTGAGCTCAGAGCACCGGGAGAGTGTTAGTGTTTGTACCACAGGTGTTTTGGAGAAGGACCAGGTTTTCAAGCCCGN
>Contig_903
NAATTCACATAGAAAATGCAATACATCTAATCACTTTCTTGCCCCTGTTTCTTTTCCTGCCTCAGTGATGATATCAGCGGCAGAGTGAGTAACTGATGCGTGATGGAGGGATACTTGAGTTTAACTCGCTCCGCATTTGTTTGATATGCTTCAAGACATCCTAATCTCATTACTACTGCAGCAGCAGCAACACCAGAATAATAAGAGGCTTTTAGAGACAAGATTGATTGTCGCGGACACTACAAGCTCTGTGCCAGTGCCGN
>Contig_906
NAATTCAAATAATAAACGAATATTGTCCACCTGTCACAGAAGTCACATGACGTGTTTGTTACGCTGGTATGGTCGCTCACCCTCCTGTCCACTCATATAGAAACATATAAAGATAAAGATATGATTAATCAGCAGCGGTAACTTCATGATGATCTGCAGGATGCTGCATGTCACAGTTACAGTTTTTATCATGATCAAACACGTATGTTCATATTCACTCTGCGTCAAAGGAAGTGTGGGACGGCACCTCCTCCTTTCCTTTCCTAAAGGATGCTCCGN
>Contig_907
NAATTCAAGTATCTGAGAGGTATACAATGTGGTTTATACTGTACGTTCATGGACAGCTTTGTCATCTGATGATGTCTAGAACTTTTGTTAACCTTCAGCCTGTTTATTTTCTCAGAAACACATAATATGCTTTATTTATTCTTTGGAAAGCTGGTCTGGTTGAGATCAGTGTTCTGTGTAATAAACCACCACATCGAATTTCTTAGCTAGAGCCACGTGTTTGCCAAAGGCAAATCTCACAGAGAAGCCCTGAAACAATTGCAATGATTTAATTAAAAACAAATAAATGTTTTCCAGCTAAATTAAAAGATCCAGTTTCGCTCAGTGGAAAAACCTCAACAATTCAAACAATGACTGCAACCGN
>Contig_908
NAATTCAATCAAATGAAAAAAGTTAATTGATGTAGTGCATCCAAAAATGATGTAAAGGCTGTAATTCATTTGCTGTACGAGACTTAAAGCTTAGATTCAGCCTAGTTCAGGAAGGGACGCCACATTTTCTCAGATTTGTTGGCAGAACCACAAAGTACAAACCTGAGGTTTAGTTTTAATGAATGACATCTCTTACCCACCAAATGTAACGAGGAGGTTATCAGCTAAATTCCATCAGACAGACACTGGCGCGCCGTGGCCACCAGAGCTAATCGCGACCGTCCTAGTCGATGTTTCAAACCCCACCGN
>Contig_910
NAATTCTGGGGAAGTAGGGCAGCAGGGCGGCCTGGACTTTAAACAGGCTTGTAATCTGAAAGGTCACAGGATTGTATCTGAGTGTTGGGCCGCTGTGCCCTTCAGCTAGATGACAAACTCCCGCTGAAAAAAAAAAAAGCACTACTTTGATTTCAGCGATGATTTAATTGTGGAATAATTTCAAACATTAGTCATACAGGTCTGCTCACACCGTCCACTGCAGTCATTCTGCGAAGATCAGTTACATAAATGGAAATGTGAAGCATAAAAACCTGTGTGGTAAATCCCTACTCGGTTGTTGATTTTTGCTAAAAATACCCCCGTTCAGGGCACTAAATTTATCCGN
>Contig_911
NAATTCACAGTTTGGAGGAGCAGGTGGGGGAAAATAAGTTAAAAGGACATGAGTTAAAGAAAATCAGGTTTTTCTTCAGGTTTTAGTGAGTCTGGTTTCAACCCAACATCTATCCTTATATCCTGTTATGAGTAACTTAAATGGATCTGGATTTGGGACTGCGATTTCCTCTGTTGAAGCCACTTTGACATCAGGCTTCCCCGAATGTCTCTTCTGATGACGCAAAGGAGTTTAACGAGAATGAGCCAGCACACCTGAGACCCTGAGACATCCAATTTTTCCAAAACGGTAAATTTCTCAGACCGN
>Contig_913
NAATTCCTTCAGCTGTGTGAGGTCATCGTCACGTGATCAGAGATCAGGTCAGTGTGTGAATAAGTTTGTGTTTGACGCCATCTGTTGGTCATGGAGTTCATCTCAACGTGCACACTGATGTCAAACATCATTTAATCAGCCAAATACATTAATAACTCAGTTTATGACTTTCCCTTCACTTAGTGTGAGAACAGACGAGAGGATGAATAATAAGATTCTAATAATAATCATATTAACATGATAAACGTCTCCACAGACGACCAACAATCATCTCAGCAGCACCTCATGCTGTCTGCTCGTCTGTGCTGAATATTAAGTGACGGCCGN
>Contig_914
NAATTCAAATGTCCGTTTTCATCTCAGCTGTCCAGTCACAGAAAATGTTCGACAATAAACCGCATTGATTTCTCCGAGTCTTCTTATTGTTTGTGTTCTCTCTCTCCGAACGTCACTTTTTATCATTTCAGACAAACCCTCTCCTCGGTTACCAATTCTTTTTTTTTTCTTTTGCGTCAAGCAAAATTGTGTCTTCATCTCCTTAAATGTCAGGTTCTTTCAATTTAACTTGTATTGACACAGTTGCCGN
>Contig_915
NAATTCATAAGTCCAGTATAGGCCTGTGCTGTACACACAGATCCAATCAAACCCCTTTGAGTGAAGTTTAAAGTGATGTATTTTTTTCCCTTTTCTTTTTATTATAGACCTGATTCTAGACTTTGTTTGGGAATTGCATATAGCAAATCATTTCCCCACTGTCTGAAAACCGN
>Contig_916
NAATTCAGCGTTGTTACTCGCCAAACTGCATGAATGGAGACATTATTAGTTTTAGTCTACAGCCAACACTATAACTGCACTGGACAGTGTTGGCAACCCAGCATGAATGTTGGAGCACTGAATATGTGTTTTAGGCACCCTGAGTGCTGCTTGGCTTTGTTGCATTAGCAGATCTGGCCAGATGCTCAGTGTGATCTGTCATAGGGGATCGGGCTGCATCACAGCGGGGGAAAATGAAATTAATCTTGGTGGAGCGCGACATCGCACAACTGCTTCTTCTCAATGATATGAGAAATGATTAAATAAAAGAGGAAAACACAAGGGAAACTATGTTTATTGTGGTTGTTCGATGATGTGAGAGTGACGGGCCGN
>Contig_918
NAATTCCGTTATATCCTGATGGAGGTTTATAGTCACATACTGTATTAACAGTAAATCACTGAATTATTTTCAAAGGAACAGAGCAACCTTTCTTGACAAGGTTGTTTACTTGCTGGGTCTGAACTCTGCTGACATGCTGAAGGCCCTGTGCTATCCCAGAGTCAAGGTTGGAAATGAGTTTGTCACAAAGGGACAAACTGTAACTCAGGTAATTGGTATCAAATGTTCATTTTAATTAGATATAGTACAAGCGTATTTACATTAGGAAAAGGATAATAATTAAATTCATTCCGN
>Contig_919
NAATTCTGCATCTTATCTATTCAATTTTATCTATTTTCTGATATTTTAATATATTAGATATTTTAGAAGTGAATTGGTAATGAAGCTAATCATTTGTTGAAGCCGTGCTTGTTGAAACATGAGAGTGAAATAAAAATGAACAGCGAGTAAAGAAAGCTGCAGAGAACACTGACTGACAAAGTCAACGAGATGTTGGGGAGAGATTGTGGGTGAAAAGGGAATGAGGTCCTGAGAGAGACAGATATGTGAATGCAAACACTGAACAACTTATCTTCAAAACAGAGATAGAGACCGN
>Contig_920
NAATTCCTTGTATAAAGGTTTTCCTATTTTCATTGCAGTTGCTTGTTTCATTTCATGTTAATGGTCAGTGTCCACACACTCAAAACTGTGCAAGAGCTGTAGGTTTTCACTGATGGATTGTTTTCATCTGGCAAAAGAGTTGCTGAAAGTTGGTTTTTATACGGAACACTGACATATTATTTCTGTCAAGAGAAATTATTTCTTACCAGCCTTAACATGATATCTAACGTCACCTGTCATTCAATTGTAATTTCCAGACCATACACAGTTGTCCTTGGAGCTGATGCCGTTTCCGN
>Contig_921
NAATTCACTCTCTCACAATGCCTCCCTCTGTTATAAAATGACTGGAGCTTTGGGACATTGCATCTTGCCTACACAATAAAAACCCACAACACCAGATCACAACGCAGATTAGTCGGACAGAAATGGGCCACGGCTCGCTCAAGCTACACTGCCTTCCTGTGCCCATATAAAGAATCCAAATAACTGTTCTACACCACCAGAAGAAGAGGTGGAAACACTCCCTTAGACGTCCCGATCTGATTGGACAAAACACTGAAGGGGCTCCGN
>Contig_923
NAATTCATACAAAGCTACACATTGACTGACTATACAACATGTTTAGACACATTGTGCCCAGGCATGCATGGACTTAGAAGGCACTACAAACGTAACAAACAAAGGCAATAAACATAATAAGAGCAAAAGAACAAGTAATACACCAAGCATGTTAAACACTGTAAAAACTAAATATAAACACACCCTCCTCTTTAGACAGTACAGCAATAAGACATAACTGAGGCACAGACTGTTCCTTTAAACACATCAAACATAAAGCGCCCTCCTACGTTGCCGN
>Contig_926
NAATTCACAATTATTTAAGTCATTAATTACATACAAGGAGTTAAATGGAATGCTTTGTTGAAAATTAGCACTGACTTTATCTTTATATCTTTTATACCTTATCTTTTATTTCAGATATTTCTCTCTGCAGCTGTTTCATGACGTCAGCGTCAGGAGTTCATGACGTCAGCCCTCGTAAAGCAGGGGTCCACCCTTCAGTTTGACTCCTCAGGCTCGTTAGTTTGTTCCTTATTTCCATGCACTCGATGGTTTCCACTCGTCCCACCATGTCGGGAGTTTGTAGAGCTTCAATCTTTGTGTCTGCTCTGATTTTCTGCGGTGTTTTCCTAACCGCAGAGGCGCAGACTCCTTCTCCAGCTCCGN
>Contig_927
NAATTCGTCATGCTGCAGATCTACGTGTTGTCCCTTCTGGCTATCAGCTTGATCCTCGCCATGCACTTACTGTGCCGCTCCTGTTTCACGTACAGCTACAGCTACACAGGAGCCAGCGAGCAGGGCAGGGCGCAGGCCATACTGCTCTTCCTCACACTGCTGCTCTCTGCCTGCATCTGGATTGTGTGGATCGTTATGCTCACCAAAGGAAGTCCTGAGCTGGGCCGCCGGCCACGATGGGATGACCCGN
>Contig_928
NAATTCAAGAATAGCACCACTAATGAGGTATCAGTAGTAACTCTGCACAGCTCTGATACGGCTGCAAGCGAACAGAAAAATAAGGTGGATATCTGAAAGTACAAACAGGAACATGGAAGTGAAAACATAGTTATTCATGTAGAAGCCACAAAAGTACTGAAATGTCTCAAAACTGAACTTCCCCTCTAGTCTTCACAAGAACAAACTCAGCCTTCACACCTAAAGGAGGAGATGGTCACGGGGTTTTCTGCGGTCAGACCTGCGAACCCAGCCAGGACCGCAGTAGTGCAGCTGCCACGGTTTGGCACGGAGGACCGN
>Contig_931
NAATTCAGACATTTAAAGTCAGAATTTGGAGTTTTAAAAGTCAGAACTCAAATACATTTTTCACGTTCATCCTCTTCCGTACGGAGCAGATTTCTGTTTCTGGACTGATTTTTCACGCTGGCTTGGCGATGCACCTCAAACCTCCTGCATCCACAAATTAAACTGAGTTAACAAAATGAAACTTGTGTACATAAATTATTCAATCTACTCCCAATTAAATCCGATTTATTTTGTCAGCGTGTTTTTTTGTTTGTTTTTGGGGGTTTTCTGGAATCAGGAGATAGGCCGN
>Contig_935
NAATTCATCAGACACAGATTAATAAACCACTACAAGTTATCTGCATCAAGATGCTAAATCTTAGCACACAAAGTCCCCACAGGCAAAATGGTAAATGGTAAACGGACTGTAGTTATAAAGCGCCTTTCTAGTCTTCTGACCAGTCAAAGCACTTTTACACTACATATCTCATTCACCCATTCACATTCATACACTGATGGCTCTGGCTGCCATGCAAAGTGCCAACTGCTCATCAGTTTTTTTGGGAATAACCATTCATACGCATTCACACACCGTGCAGCCTTCGGGAGCAATTTGGGGTTCAGTATCTTGCCCAAGGACACTTCGACACGCAGACTGGAGGAGCCGN
>Contig_938
NAATTCAAAATGACAAAGTTTCCTCTCCTGCTTACATCCTGTCATAAGTCATGCTGAAATGTTGCTGATGTACCTCTCAGTACTAAATAGTGCAACTGGTAGCAATTAAGTGTCTCAGCATGCTTTCAGTGTGGGAAGTGGAAAGAACCGGCACGTCTGTTGGGCTTTCTCATTTTTCTTGTCTTTAAATTTTGCTCTTTTCCTTTCTTGCCAGTGTGTTTTGGAAGGAGGTGGAATTAGGAAGACATTGGCTTGGTGGTGGTGCAGATCAACAACTCAGTCATCCTTAAGGAGCCACACACAGTTGGTGAGACCGCAGACTATGATGTTTTCACATTTTGAGAGGTGTACGCCCGN
>Contig_939
NAATTCCAGAGAGCTGCTGCAAGTCCAAAAAGAAGAGAGCCAAGTCTCACAGGAGCAGTGATGATAAAAAAATGATGTTCCTATTAGAGCTGAAATGCTTTGACTGCTTCGATAACAAACTCTCCCAGAACAAATCCTCCATGAAAATCACACTCGCTCTCTCTTTTGTATCTTCCATATTTCACCCTTTAGTGATTAAACTTGTGTCATGCTCTGTTATCATGGTCCCCCGTAGCATCTGGAAGGTATTTCCGN
>Contig_940
NAATTCCAAACAGTGGAGCGAGTCGCCCCCCCTCCCCAGACGACGTCACGCAGGGTGCCAGGTTGACACCACTGAACCTTCACTAGCGCAGGATGAGCGAAACGTAACGTGATACTCTACCTGTTGTGTTCTGGCTTTGTTTATTTCATGAATCAGCTTCTAAATCGGAGTCTGACTCACAATTTACGCTGTCAAATAGTGACACGAAGAAGTTTAGTTTGGTTTGTAATGAGAGAGAGAGAGAGCACTGGTGGAGATACATACACGGTAAATCAGAGTGAGGGAGATTGTTTCATAGCGGTTATGTCCAGCACACATAAACACAGAGAAAGGGCTGGCTCAATTCGTGGCAGTGGCAGCTAGTAGTGCCGN
>Contig_944
NAATTCAGTCCTTACAGCTGACAAAATGACATGTGCTGTAGTCGCGGCTTTTGTTGTCATCCAGCCGTAAATGAAGGAGGCTGGACCCCTAAATTAGGAAGAACAGTTCTCTTTTGTTTCTGATTGTGGTTTACAAGAGCACTGCGAGGAAGCAGCATTCTGGGGGTGGGGGCAGGGGCGAGCAATGGCACAGCAGCTGAGGTCACGCAGGACAGGTGAGCAACTGAGGTTGTTGCGAGACGCCCAGTGGACTCAAGCTAGCAGTTTACAATCCGTCTGCTCTGAATGGGGGCTACACTGAGAGACACCACGCGAGAGAACATAAGTCCTGATGGAGATGCCGGGGATTGAACCCGN
>Contig_947
NAATTCTTAACCATTCGTAACCAAAAACTATCTGACAAAATGACAGATGAGTTTCTCATTAAGACTTCAGATCTAGCGGAGATATTCAGTCTGTACAACAAGGCAAACAAACGCATGCCGCGGATGCCAACGTAATGGAGTGCGAAAAGACAGTGGATGCGTTTGTGCGCAAAGTGGAGTATAGAAAGAATAAATTGGCAAAGGGAGACCTGCAACAGTTTCCTTTGCTACAGGAACAGTCAGGGGGGAATTTACCTGATGCTTTGGCCAGACAGTTCACCGN
>Contig_949
NAATTCAATACCGTGTGGTTTGATTAACAGATGTAACCTTTTACATATTCTGCTTCAAATGTAATGGATTGCTGTTTTCCCTTGCACATTGGTTGGTTGATATGTATGTCACCAACAGTTTAGCCAACATAATTTCAGAATAAACAGTGGCATAATATTGGGTATAGCAAACCGTCTGGGACAATATATTGTTCAACAAAAGTAGCAGTCAGTCCTCCTCAGTGTCTGACTGATGAGGATTTTGCCCTTCTACTCTACAGCCCTCTTCTTTCCCAAAGGGGAAAATTTAGATGCAAGGATGTGGCTGAAGTTGGATATGCTTGGATGTGATCTTCTCTGTTCATGTGCAGTTCGTTTCCCCAGCCCTTTGCTTTAGAGCCGN
>Contig_950
NAATTCAGTGGGCGGTTTGCAGTCAGTGTCGATGTGGATGTTGAAATTTCCCAGAAGAAGAACGGAAGGTGAGATGGCAGATAATGTCAGAAAAGTCAGAGAGAAAAGAGGGGTTTGGTTTGGGAGGGCGGTAGATGATGGCAGTGACCACAGGAGTGGGACCAGAGAGTTTGAAAGTAAATGTTCAAAAGAGGGAGCAGCAGTTTGTTCAGAATGACACTTTTATTGTTGAGTGAGCGAAGTAGACCAGTTTCTCTGAGGATGTCAATGCAGTCCGN
>Contig_955
NAATTCTTAAGAGTTTAGTTTCCAATGTAGGAGAGGGGTGAGTTCAGTTTATGTATCCTGACATTGATACTATTTGGTATTGCCCTAGAGGGAGCTCTAGGGGATCAAGGTGTGTGTTACTTGGCAGGAAGTTACCTGTAAGGAAAGGTATATGTGAGGCCCCCTGGTGGCGTTTCGTGTGCTATGTCTGTGCTGCCTGAAATGTTTGAGTAAAGCCAAAGAGCAAAGAACTCAAACAAATGCTGGTCCACAATGTTATTTTGGCGACGAGGATGCTTGGAGATGCTGTGACCAGGCCGN
>Contig_956
NAATTCAGTTGCACCTGATTACCGCTGCCATTTGTGCGATAAATCGTTTTCCTCCGATCATCACTTGATAAATCATGCTTCTCGCCTGCACTCAAAGGAAGCAGATGTCCTCTGTGCCGTATGTGGACAGACCTTAGAGTCCACCGAAAGTCTCAACACGCACCTTAAATCACACAAGCGCTCAAAATGCTGTCACGTATGCGGTAAACACTACAACAGCACGACCGCACTGGCTGAACACATGGCCAGGCACGCCGN
>Contig_960
NAATTCATCACATCATCTTCTCTAAAGTCATGATATAAACCGTGTGTGGATGCTGCATGTTACGAATATTCACCTTCAGATCGCGGTAAACAACGTCACGTGAATGGAGGTACTCGAGCGCCGATACGATCTCGGCGCCGTAGAAACGAGCCCGGTCCTCTGTGAACACTCGTTCCCGTGACAGGTGGAAGAAGAGCTGAAAGATGGCGAGAGCAGATGGGAGTCAAGCGCTTAACCCGTGTGCACAGCAGGCTGCTGACACCGN
>Contig_963
NAATTCTCATTTTTATTCTTTCTGACATACACTTGACTGCACCATCATAATCATCATCATCATCATCATCATCATCATGTCTCGGTCTTTTTCTTTTAACATTAGAATAAATAATATTTTCACAATCAGGGTCTTAGGCCCTGATACGCAAATAAATAAATAAACAAACAAGCACATATAGATAGACTGACTGTGAGGTTGTGTATTCTCACGTATGACATGTTATACAGTCAGGTGAAATCATTTACAGGTAGATATACAACACTGACAAACTTCAGTCTTTTGCTCCTCATGGCCCGN
>Contig_964
NAATTCCCAGTAAGCGCGGGTCATAAGCTCGCGTTGATTAAGTCCCTGCCCTTTGTACACACCGCCCGTCGCTACTACCGATTGGATGGTTTAGTGAGGTCCTCGGATCGGCCCCGCCGGTGGGGCTTTCGTGCCCCTGGTAGTCTGCCTTTAAACTTTGATGCTTTTCACGCCCTGCTCCTCTCCCTGCCGCCGTGGCCCTGGTACAGCCCTGGAGCTTCGTGCCCGTGGCAGTCTGCCTTTAAACTTTGATGCTTTTCACACTGCGGAAGCAGGCAGGCAGGCAGGCAGGCAGGCAGGCAGGCTCTGTGGGCAGGGCCAGAGCCAAGATGAAAGCCAAAGAACCATGATGTCATCAGATTCCGN
>Contig_967
NAATTCAAGATTATGTTGATGCAAAACTGACGTGTAATCAGGTGAATGGTGTCTCTTTTCCTTCCCACTCTGCGTAAGTTTATGCTCCGGGCCGGCAGAAATGCATAAAGTTTCACAGCACTAAGTCACACTCCACCAACTATTTCACTGATTTGGTGAAACGGGATCATATCTTATGAAGAAAATGTTTTCTAGTTTTCCTTCTGATGTCCTCTGACTGCTCGGCCACAAGTCTTGTTAACTAAGTTAGCTCACTTATTTTGCCATAATGACCAGACTCTGAGCTCAGAGCCGGGCGAGCAGGCAACATAACCGN
>Contig_970
NAATTCAGCTGCTTGGTGACTGAACACGGGGCAGTTTTACGCACTGGTGTTGCTTGCATGCTTCATGTTACATTGGTGAGACTTTGCTTAATGTGCTGTGTCTACCAGTTTGAGTCAAACAACATTAGTTTAATGCTTGTTTTATTATTCGGGTTCCTTACTAGCAACATAATACAGATTAAAAGTTTGAACCAGTTGTTGCCACTACATGTTGTGTTGTTATTTTCCAGATGATTCCCTCAGGCTCCTCTCATGAGGAAGAGGAAAATGAAGCTCCAGTTAAAGCCAAAAGGAGCAAACATGAGCAGGCAGGAGGGGAGGAGGACCTCGTCTATCACCCGN
>Contig_971
NAATTCACCATACCTTAATAACTGTCCCTCACCATTCACAAGTTGTTGGACTAAAACAATATCCTTTTCAACCCATTTTTTACAGTACAGTGATTTATTTTTATATTGAATATTCTTGTTATTCCAGATGTAGTATTTTGTTGGAGAGAAGTTATGCTTGTACACCATTTTCCATGCCAGCAGTGCTTGTTTGTGAAAATTGGCTAATTTAACCGN
>Contig_972
NAATTCCTTTAAAATGCTGTATAAATAAAGATTTTGAAATATGATTGTATACATGGCATGACATTTTTTACAGTGACCTGCCTCCTATCTGAACTGTCTGTAGCTGAACAGGGTTGATTGTATTTTAACGTTTGTCGTGATGATTGTACGTGAAGAGCCGATTTGCTCATTCTCCCCAAACAATAATATTTAATTTGCCATTGAACAAGACAAAGAAAAAACAGTGCAGCTTGTGCTTTGTGTGTGAGACATACTGGCCAGTGCGCAGATCATGGAGAAAGCAGCGAAGGTGCCGN
>Contig_974
NAATTCATCAGTATAATAATACTGTAACACTCACAATTTTCTGCATAATGAGTACTTTTACTTTTGATACTTTAAGTGCATTTGGTTGGATGATTGCTTGCAGTGGAGTACTTCGCTTCGCTTGCTTCATTGTGGTATTTCTAAATGAATCACTACACAGCCTTGTGAACTCTGTGGCCAGTGCCTCTGTGTGATATTTCTTGTTGGTGAGTCAAAGGGTTGAGTCAAAAGTCCTACTGAAAAACATTTTCATTCTGAAGACAACAAAGAAGCCATTATGACAGTGTCATGAATTGTGTGTCCGN
>Contig_975
NAATTCTTTGGAAAAATGCCTTCAGACCAAATGGGCTTTTGAATTAGAGTCCATATACAACAGCCTGTAGGTCCCTCATAAATCTGACTGACACGAGCTGTGACACTGTTTACAAAATAAACTTTTCAAGTAAAGGCATAGCAGAGAAAATAACAAGTTACACAGAAAAGTCCAACTCACGGTTTAGTGTCAGTCCTGCAGAAATAGCTCATGAAGAGATGACAGATGAAACCAAACAGCAGCTGCTCCTCACAGGAAACACAAAATAGTCATTTCCGN
>Contig_976
NAATTCAGAGAAGTGCAGGAAGAGGGGAAGCCACTAGCCTCGGAGGCCATCTCTCTTACACACAAACACACACACACACACATACACACACACACACACACACACACACACACACACACACACACACACACACACACACACATACACGCATGTAGAGCAGAGAACAGTGTGTCCTCCACTGGGGGAATTCAAAAGCAGATACCATTAGTTGCCTCTCATGTCCAGACCTGGTGGATTTGAATCAGTGATTTGTTTTTCTGGTTCAGCTTCATGCTCGGGGACTCACATTTTCTCTTAAAGACCGN
>Contig_977
NAATTCACTTAACTTTCACTTAGTGTCATACAACCACAATCACGTAGAAAGCACAAGTACAAGTGCAGATTTTTACTCTCAGTATTCTTTATCTTGTTCTAATGAAGAGAAATCATTTTCTGTATTGGTTCATTTACAGTGTAATTAAGAAAAGTTACATACTCCAGTTTGTTGTGTATCAAGTTTTGATTTGATTCAAGTACGAGCAACACGATGTCAGTGGTAACATGAAACTGACTAATGGAGGGAAAGAAAGGTAAACATAAACCATGAGGGTAAAGAAAGACAGACATTACTGCACAGGAATACACAATAAAATGTGTTTGACCTGTTTTACATGTTACTCCCGN
>Contig_980
NAATTCTGAACGCTATCTGATGGCACGGGAAGTGATCAGGAATAAAACTGAGCAGAACTTGCCACAAAAAATGGAACAATCCCATATTTAGAACTCTGTGATGTGACGCCAAGCAAGGATGAGAAGGAAGAAATATACAAAGAAAAAAAAATGTCTTTAGGCATCTTACCATTTAATCAAAGTACTTTCCAAATGGATATGTTTCAGTTTCCTTTTTTTTTTTTTTTTACATTTCAAGCTTTTTTGTTCATCTGTCTCTTTTCTAGTAGTATTTATTTACTCCTGACAGCATATGCCGN
>Contig_981
NAATTCCCTTCCCTGATTACAAAATCCAGATTTGTTCTACATGTGACAGATGACTTCCTGTAACAAGTTATTTCCTCTAAATGCATGTAAACGCACCGAATTTGCGCCTCAGTTTTACAGTTTTACTTCTACATGAGCCTTCCAGCATGAGCTCAAGACATGCTGGTTAATTTTGTCCAATTTTGACCAAGTCCAGAAGGCTTCATGGCACAATTCCAGGTTTTTCCAGGGAACTATTGAGTTAATTCTGGGAAGAAATAACAGATTTTTTCAGACTTGTTGCCCTGTCAGTGTCTCGGGAGTAAGAGGAAATGAAACAACAGAAGAGAAAAGTTTAGACTTGATATCTGAGCCGN
>Contig_983
NAATTCTTGTGAATGTCGTGCAGATGGATTAAAGCAGATTATGTTGGACCAGAGGTGGTTCCAAAAGTTGTTTTAATTTTTGTTAAGTTATAATTCATCTTTGGTGAACGGACTGATGATTCAGCTCCAACAGAGAGAAGAGATGTCTGATCTACCACATCTTGTGAGAGTGTGTTGCTGTTAAGACGTCTCGAACAAAGTTAATTTTCTCCTGATTTGTCTGTCTGAAAAACACAGTTTTACTGCCAGAATGTTCAAAAGATATGTGGCTTGTGAAAAATGGGATATTGGTAATAAACCCATAAAAAAACAAAATGTTTACTTCAGATACAGATAAGAAATCACTCTCCGN
>Contig_984
NAATTCAGAAGGCTTGGTGTCCGTCAGAGGTCACGGGTCTTACAGCAGGACAATGACCCAAAGAATACCCAAACAAAGAGCTGGAGAGTTCTGAAGAGGCCAGCAGCGAGTCCAGATCTACATCCCTCCATCCATCCAAGCGACCGAGTTCAGTTATTTTTTCAGAGGGTGTGCTGCCAAATATTAAGTTAGGGTGTCAATAATTTTGGAGTTTTGTGTGAAATATCTTTGTTTGGCTTTTTTTAATCGTTCCTCTGCCAACAAAAGAAATGAACACAACAAAACCAAATCATTTGTACTGTTTTTGGGTGCCGTGACTGTACATTAACATTCAGGTGTAAACAGAGGAACTGCTGTGTGCTGCAGGTCTGATCAGCCGN
>Contig_985
NAATTCAGCCTACGCAGTGTAAATTTGAATAAACAAAGTTTTTTTCATTCTTGAAAATCTCTTTCTGCCAGTTGAATTTGACTTTGTTTTCAGTTAATATTGTGCAGAGGTCACCATTTATCATGTGTATTTAGACAGCAGACGTCAATGAAGCCGN
>Contig_988
NAATTCTTATTTTAGTGATTTTAACGTTTGTTGTCCGTCTCAGCCATTCGTTCAGGATTTTATGGAAACTTTAGAGTCTTTTAATCTTACTCAGATAATACAAGAGCCAACTCATGTGAAGGGTCACACACTGGATCTCATTCTGTACAGCAGTCTCAGTCCGAACTATTTTAAGGTGGAGGAGATCTGTGTGTCTGATCATAAGGCCATTTTATTTAGTATGATTTTATCCCAGCTTCTCACCCCGN
>Contig_989
NAATTCAAAATGTTACCTCTTTCTGCCTTTTGAGGCTGCCAGCCTGCCAAATTGCTTAATGCACCAATATCAGCGGACAGAAAATGAAAGACAAGTCAGACGAAAACAGCATTAAACAGAAGAAAGTGGTGGTGTTGCTTTTCTTATCCAGATTTGGTAAATAAATCAATAATTCATCTTGACTCTGACCCAGAATATGACCAGAGGTTGTGTTTTTCTTCCAGGTCGCCGGGGTGTCACCCTCGGTAAACCAGACATCAAGGTAGAGACGGTCAACAAAGAGACCCACAGCCTGGAGGAGGAGGCAGCCGATGTCTCCACGGCAACCCGN
>Contig_990
NAATTCTGGAAAATTCAACAAAAATAACTTCAATATGAAGAAAACCGCTAAAATTTGCAGACCAACAGCAGACACCGTTTGTTTTGTTTTTTTAAATCAATATATATTTATTTTTAATCATCCTGTGAAGGCTGTGAGTCTTCCAGGTCATCTTTCTTTGATAAGAGTTAACTCTGGGGCAGCTGGACTTGGTTGTAGATCCATTCTCCGN
>Contig_992
NAATTCATTTTTACCTGATTTTGACACCTAATTTCATAAACTTGTCGATATTTTTAATCATTCAAATTTGGCTGGGTGGTCAATAACACTTTCTTCTTTGGTCTGACAAACTCAGAACACATTTATTCTGACTTTACACGGACTTTAACAACAGCAACAGCTTGAACACTTCTGTGCGTGAACGCACAGAATTTTTTTAACAACATTTTTTTAATGATGTTGTGGGACAGCATTATCTCTCTGTGTTTCCTATGCTGAAGGAGATAAGAAAGGAAGCACCGAAGCTCCTTTCCTTAACATTTAATTCGAACGGCTCTTATCGCGGCCATTTCATTCAGTTAGGAAGCTTGGACCGN
>Contig_993
NAATTCTTGTCATAAAACATGTTGTGAAATGTGAAACTTACTGAACATTCACAAAAACTGGACTGGGGCCTTTCTGTGTGGAGTTTGCATGTTCTCCACGTGTCTGCATGGGTTCTCTCTGGGTACTTGCCCGTAGATGTGAATGTGTGTGAATGGTTGTTGTGCACACCGTGACAGTGATGAGGATAAGCCGTTACAGATGATGGATGGATGGATGGCATACCAGATATGCAAAGCATCCAAAGGCTGGTGCATCACAGGGCTGACACATCGAGACAAACAACCATTCACGCTTACATTCACACCTACAGTCAGTTTAGAGTCACCAGTAAGCTTGCATGTCCTTGGACTGTCAGAGGAAGCCGN
>Contig_994
NAATTCAGCCCTCATTATTTAATTTCATTATTTATCTGTGATTTTCCTACTGTGACCTGTCAAAATGTCTTCAGAGGAGAAAAAGAAAGCCTTTTATGTAACAGATCATGAAGACAATCAAGGTCCTGTGTTTGGAGAGAGAATATATACCATGAAGTGCCACTGATGGCTCTGGTACTGTGCTCCTTGGTACTTCTTGTATTTTTGTTTATTTCTGTTCTCCTTCTCTGATCACATTCACCAGAGAGGAACTATCCACTGGTAAAGCGTTTTCACTGGTTTTCACTGAACCGN
>Contig_995
NAATTCTAATTAGTCATTTTTGAAAATACAGAGAGTTAGTGGAGAAAATTGATGCCACTCTGATCTGTAAAGTAAATATTGAGCTACTGCCAGCAGCTGGTTAGCTTACCTTACAGACTCACAAAATCAAACTAAGCTAAGCGGCTGTTTACACATTAGTGTGGTATCTTGTCTTATCTAGTTCTCAGCGAGAATGGGAATTAGAGCAAACACCAGTTTCCTTCAATGCATTTGATCCATTTCAACCATCCAGTGGCAGCAGGTTTAGCAGGGCACCCCAGATGTCCCTCTCCCCAGCAACGTATTCCAGCTCCTCCTGGGGGATCCCGTGGTGTTCCCAGGCCGN
>Contig_997
NAATTCAAAATAACAATCCTCCTCCTGTGTCATGGTTTCATTGTATCAATCTTCCACTGTAGGGTTGCTATCTACCTCTCAACGGGTGCCTCATGAAGGGACCTCCAGCATAACTTTGAAGAACATTAAGGACCAAAACCCTTAGTCCACCTTAATGCAACTACAATGCAGTTCTTTCTTTCTAGTAGAGCTAAATTAGACCGN
>Contig_998
NAATTCATTTAGGGAAGCTGAATGAATTACCATACTAAATGGGAAAATAGCAATAGACAGTTTTCTGTGTAAACAAATAAACGCTATAATTTGTTTTAATACTAACTTTTATAATTTGTGCTGTTTGAAGGATCTGTATGTTTCAGTCACTTTGTTTTTTCAGTGATGGAGAGACATATTCCTCCAAATTCAGTGTACTAACATTTTCTCATCATTACACTATTTGTAGTTTTTTCTACCAAACAAATAAATTCAAACAGCAGGTAAACAATGTCAAAAGATCCACAGTTTATCTCAGAATATAAGACCAACTGGGCGAAAAGTGAAGTGAATTATCGACTTTATTTATAAAGTTTACATGCATTTCCCCCGN
>Contig_999
NAATTCAAATGCATCTGTGTACTTATCAATCTGCAACACAACCTATGCCAAATGTAATTTGATATCTAACTTGTGAGGCGTTTTTCATGCCTCATGTTTGGATTAATGATATTATGCAAACCTTGTCAGAATAGGGCTCCTCTGTAAGATCAATGCCCTCAACTTCCAGCCGTTGTTCCAAGAGGGTGAGCAGGTCAGGACTCATCTTGTTATGGGAAACCTTCCTTGAAACAGCCACCTTGCCCCCCAGATCTGAGAGCCACGGAGGCTGCACAGCTGGTGGAGTGCCTGCCTCCTCACCCATGGATGAGGTGGATGAGGTGGCACAGGGGCTGGTTGGAGTGCTCGGTGTCTTGGCGGGCAAAGCAGGGGCACCGN
>Contig_1001
NAATTCTGACGTTGATAATGAAGTCACATTTTTCACCAGGTTGTCCACGTTTATATTTCCTGCATTAAAAACACAGTAAGGCTATTAAATAAAATAGACCACTCGGCCCTACACAACAGAACAGCCCTACTCGCTTGACACAGAAAAAGCGTTTGACAGGGTCGATTGGTCATATTTGTTTGCCGTTCTGGAGAAATTTAATCTTGGTGAAAAATGCATTGGATGGGTCAGAACTATGTATAGCAATCCACAAGCTCAAATATGTATAAATGGTACCCTCACTGAAAAATTTGATTTGTTTAGAGGCTGCCGN
>Contig_1002
NAATTCAGACCATCGCCTCAGGGTTGTGTGGGTGTAAGGTGGGCTGCTGGTGGTGTGTTTTATTTGTCCTGAACCACTGTGAAACCAGCAGGAAATCACTCACCCTCATTCACTGTCTGTGTCGCTCAACCACTGCTCTCTCTCTCTCTCTCAAAGCAAAGGAAACTTCTTTGCAGTGTCTCTATTTTGCAGCTTAACTTGCAAGTCAGACATAAGACATAAAAGCTGGGTACATGAAATAAACAAACCCAGAACACAACAGGTAGAGTATCAGAATTTAGTCCATGAATCCACCTGGATAGTCTCAGTTTCAGAGACATTTCAGGCTGACTGTGCAGGAATTTGACCGN
>Contig_1003
NAATTCAATAGAAAGATGTAAACTGAGGAGATTAAGCTGGAGAAACATTTTAATAGTTTGATAACAGAGTAGTAACACCGCAGGAGGATTTTTGCGTGACATTGGGATCATGTGTATTTGTATTCGTGTGTGTGGAAGCTTTTCTTACCACTACTTCTGTGTAAGAGAAGACCAGATGAATTGTGGAACAAAAGAGAAATGCGAGCAACACCTTCCGTAACACAATGTTTTTCTCTCTGCAGGGTGAGGAAGCTGAAGGAGACCCTGGTGACAGTGCAGCAGCTTGACAAGAACATGAGCAACCTGCGAACATGGCTGTCAAGTATCGAGGCGGAGCTGGCCAAACCGN
>Contig_1004
NAATTCTCCTACCCGCCGTTGATGCCCGATGAGGGTCACGACAGCAACCTGCTGCCGGACGAGTGGAAGTACCTCCCTTTCCTGGCTCTTCCTGACGGGGCGCACAACTACCAGGAAGGTACGTCACAAGTCACGACTGTGTTCACTGTCAGTCCCAGATTTACTCTTCTTGTGGTTACATTGCCCGCTTGCCCAGCTCCTGTTCTGGCACGACACTGGCTCCACTCCCTAAAAACCTCCTCTTCTTCTTTCCGN
>Contig_1008
NAATTCACTCGACTTGATACTCTGAAAATCCGGCGGTGTGAATAGTGTCTCACATCTGCAGCTGCTCTGCTAACCATGCTAATTCACACAGTCCCACATCTGATGAATGGCAGAGAGGGGAAAAAAAGGAAGCAACAAAGGTGACATGAATCAGCTCCTCTTGCTCTCTTTGCTCAGTCATTTTAGGAGCAGAGAGATAAAAACTCTAATGCCGCTCCTTCACATTCTGCCAGTGTCCTTTCTGCGCCTCGTGCTCTTGATGACTAATGCAGTTAGTACAGCAGCCAGTGAATGAAGGAGCTGTGACTGGAATCTCACAATATCCGN
>Contig_1010
NAATTCAATTCAAAATACTTCATTAGTCCCTCAAGGGACAATTCAAGTCACAAGTACACATAGAATATTCATTAATACACTTAGACCAAGATGGCGGCATAACTTGATGGTTCCACACAAACTAAATGTATAAAATAAATAAATCCCAAAGTTATATTTACTAGTTTAATGAGAGCGACATTTTCAAGCGTGCAAAAGCAGAAAAACGAGCTAAGAACTGAGAACAAGGAGTAGGCCAGCTCAGTGGAGTTCATTAGATGGACGGGATAGACCAGGAGGATTCAACTTAAATCTGAAGAGGTTAGAGTTAGAGAAAATGTCCTCAAGCGAAGGTCCGN
>Contig_1011
NAATTCTATTAACGGCATGCAGGTTTGTCTCTGGAGCATCTTAAATGGCTCACAGTGGATTTCATTGTTTGAAGAGATGTGCGCTACATCGTACATATCAGTTTTAATCTTTGCTTAGTGACCATCCATTGTTGTTTCTGAATGGGTGTTAAAAACAGGGGCTGGACCGTGCCAGGTGCTAAATCCTCCCTGTGGAAACAGGAGCTCTAGGTACATGTGGATGGAACACAGGCACGTCTCCAAGCCCGN
>Contig_1012
NAATTCCCTCGATATCTGTGAGCAGAAACTGTTGTATTCTTGGTTAGAGGTTGACAGAGGTTAAGCAATTGAAACTACTCTTCATTTTCTGGCAAATTGTAGATGGTGGATCAGTTGTTGGTCTGTGATGGGACATGGACTGACAATAAAAGTCAGATACAACATCCACCACCTACACCTCCACATTATTGCCTCACTATATGAGTTCCAATGCTACTTCCTGCATTGGCCTTTGCATCACCCAAAATGGACATTTTTACTAGGTATACCGN
>Contig_1013
NAATTCAGCACCCACACACACTCACATGAGGGTGGCTTGTGTAAAGGGACTGTAGCAAATGGTGAAATCTTGGGATTTCCATCGCAGACACACATACCAAAACTATTTTTTTTTTTTGTTTCTGTTTCCTCACTAACCATAAGTAATTCCAGAGTTACAAATACAAAATTGTGTGGACACTGCCGCGCTCTTGAGTGCAGGAGATGAGAGACACATTGAAACCATGTGTTTCCACTCTTAACACTGTGACCTGGGGAAGTCTCCAAAATCCCCAGCACAAGCCCCGAGCGCCTGCCACCAAGCATAGAGTCACCGN
>Contig_1015
NAATTCCTCCGTGCTTCCCGAAGAGGAGGATGAGAAGTCCTGCAGTGAATCGGATGCCTGTCGCCACAAACTGGCTGTGGACCAGCAGGAGGTTTGTATGTGTGTGTGAAACAGAGACAAAGAGAAAAAACATTTTGGTGTCAGATATCTATATCTGTGGGTTGGTGCACCGTTTGTGTGTTTGTGTTCGGAGGATCATGTGGCGCTGTGAGCTCCTCTCTTACTGCTGCTGTCGTCGTTTTACAGAATGGAGTGACTCCAGACAGCGAGAACCTGACTCTCTCCTCATCTGGAGCCATCGACCAGTCATCCTGCACCGN
>Contig_1016
NAATTCAGCAGACATCTGTGATTATATCTCCCTTCCTTGCTTCCTTTCCTTCCCAACTTTATTCTGCTAACTTCTCTCTGTCTGACTAGTGCCTGCCCAGAATCAAAATCAGAATCACTGTATTTGGAAAGTGCAGTGAAAGTACAACATTTTTTTTATCTTGGGGACACTTTGCTTACCAACTCACACAGTTCCTCTGTGCATATTGCATTCAAGAGATAGCACAAGGACAAAAAAGAAAAAAAAACATGTCTAGAAGTGTCCGN
>Contig_1018
NAATTCAACAGCAAAGGCCAGCGGTCTAACTATGCCCTGAGGATCATGCAGAACAGCAAGGATGGCCTAAGGCAGGTAAAGTAACTCCCAGTCTTACAAATATAATGTTGTTATTATCTGTCTTCATATTAACATGCCATCTATTCAGACAACATCACCACAAGTTGCCATAGCAGCAAAGTTCATGTGATTGCTTCAAAGGAATTTACATACGACGTGACATGAACCATGCCTCCTTGTTCACCGN
>Contig_1019
NAATTCCTGTCGCCGTCGTCCTCAGCTACTTTTGAACTGCAAGCTGAAGGCATGCTTTCTTTTTGACAATGGGGTCTGAAGCAGGAGCTGACGCAATGTTATAAAAATCAGCCAACTAGAGATTCATTGGAATACCTGTCGGTTTTTGTTTGTGTTTCCCCTGACAACGCGGATCCCATACTTTCCACTGGAATCAGACACCATGGAGATGAAACGGAGAGAGGTGGCAGTCGCAGGTGACACTGTGCTGCCGN
>Contig_1020
NAATTCAACATGAGGCTCAAATTGTTCTTATGAGTGAGCCATCTCTAGGGTAGGATGGGGCACCCTGACAGGGAGACTCCAGCTCAACTGGACAGAGGTCACTGGGCTAAATGACTAAAATGTTAGACTTGATTCTGGAGACCATTATTCATTACGGCACAGTCCCTCAGCAATCAGGAAAGACAGCCCAGGGGTTGACAAAAAAAGAATCAGAGCTCCAGTCCAGAAAAGACACTGATATAACATGATACAAAATGCACTAAGATATATAAGCATACATAAAGAGCATGGAAATGGGAATCCAGCATAAGAGAATGCGAGTAAACAAACACCCCGCCAACACACTGGAACCGN
>Contig_1021
NAATTCCCAAATACTTGAATATAGAAGAATCCTTTACGCACATGTGTTAGGATGTGCTAGATTTGTCTGGTTACCCTGTGTTTTCCTGGTGTTTCCCTGCCCTTTGTGTTCTGTGTCTGTTTTTGTCTGTCTCCCCTGTCTGTGCAGGCTGGGCGTGGCTGACCTATTTCTTCGACCACTCCCTCATTGATTCTCACCTGCTCAGCTTCCACACCTGCATCTCATCATCTCATCATCTCATCAAGCTCCTGCAGTATTTAACTCAAGTTCTCCCTCCCAGACTCCACCAGTTCATTGTTGTACCTTTCGTGGTAACTATTCTCGTACCGN
>Contig_1022
NAATTCACACAACTGACTTTGGAGCCCGAGCACGACCATAAAAGTGACATAACACATGCGAGAAATGACATGTTAATAACTGCAGCGAAGCCTCGAGGCTGCTCTGCAGAGAAAAACCTGTTCAGATGTAAAAAAAATCTCAGCTGTGTTATTTCTCTGTCCGN
>Contig_1025
NAATTCCACACTGCAGCTTGAAACAAGGCTTAATGAAAATGGCGTGGACATTTTGAATCCACCATGAAGATTTTTCTTTGAAAAGGAACCACAATCTGAAGGGGATTTATCCAAATGTATTGATGTATATTTATATTCACCATTGAGAGTAGACAAATTATCTGTTTTATTTACAACTGAGTCCCATAAAAAGTTTCAAAGATTTTCTTAAAGCTCCAAAGTTCGTAACCGN
>Contig_1026
NAATTCCTTGGCAGGCAATGTGTACCTGAATACCAACACAACCCAAAGGAATGTCAAGAGATAAAGGTAGGATTCAGAATTTGGCGATGATTTATTGCCCACAGTTGATAATCAAGCCAGCAAACAAGGGGGTGGTGGCACTCTAGCACGTACCTCGATCAGACCAAACCAAGGAGCCAGTCGTTCCATAAAACATCTATCCTCTCCTGACCTACCTGTGCCCGN
>Contig_1032
NAATTCCAAACAAATGAAAGTGTCTGTTCTCATGTCTTCCTCACCACGTCAAAGTATTTTAAAGTTGATTTACTTCACTGCTGCACTTTTTACTAGCTCCCCGCTGCGTCTCTTGTGGTCCCAGTGCGAGGACCGAATGGAGGCAGCAGATGTAAAACAATCACACGCACTGGTTGAAAAACAGGCAGCAGCACAGTGAAAAGAGTTATCTGTTATTTTTTATTTAAAATCAGGCTCCGAATGAGTCAGCCGAGTTATTAACCGN
>Contig_1033
NAATTCCTGCATGTCCTTTTTGCTGCTTTCAGTCACTTTATCATCTAGACACAATGACACCATGTGGCCAATGAATTACAAGCCTTGGCGGATACTAAAGAAGTGTGTCTCATGAATTATTCTTCACATATATTTAGCCTAAAGAGGAGAAATTCTTCCATTTAACAAGCAAAATATTCTCTTCTTATCTTATGGGCCAAGGGAAATGCCTGCCAGAAACCGN
>Contig_1035
NAATTCATCTCTATCTCTCTGCTCAGGGTGGCCTGAGCGTGTCATCGAGCCACCCTTTATGGACCGCCCACAAAACCCTGGACTGAAAACTGGGAAAAAAAACTCCACGTATCAGTAATATATCATTCAAAGTCTTTTCACATGTTTTCACCAACTATTTTCCAACATATTTAAAGTATTTTGAAAGAACTCTCAGAATAGCTTTGGTTTAATATTAGTAGGATATATATTTATATATAATATGACCAGAATCAGAATCAGAATCACTTCAATTGAATGTGTGCACACACACAAGGAATTTGACTCCGN
>Contig_1043
NAATTCATTTTTCCACAGAATAAGGTACAGTGGATTTTGTCCTCCATCACTTATGTTGGATGAACCGAAAGAAGAGATCTTTTAACCGCCAGAGGAATGATTACACCAAGCAAAAACTTTTGTTATAAGACAGACTTTGAAAGCTGTAAACCTATCTAACCTATTAATGCCAGTGCTCCATCAAGCCAACAATGTGTAGCACAGACAGAAGGCTGCCAGAGGGTGTTGGGAATGTGCGTGCTAAGAATGCATTCCTTGAACGAGCTCATGTTTTTAGTAACAAACTAATAAATGTGAGCAACGCTAACTCCTGCGAGAGCTCACGCAATGTGCAATAAGGCACCAGACTTGCCGN
>Contig_1044
NAATTCTCTTGTTTAATAACATCATATAGAAAAGGTATTATAGTTAAGCAGCTCCAGTGTTAACAGCATGCAGTGCAGAGGGTTATTTGAGCAGTGTGGCTCCTCACCTTGTTGAGGAACACCTCGGGGTCGAAATGCGGCCCGTTGATGTCGCACGGATCCAGGGACTCCGCTCGCTCCTCGGCCTTTCCTTCCTCGTTCATCCCGTAGTAGAGCTTCAGCATGCCGTGCACCCTGCGCCTCCTGCCGN
>Contig_1046
NAATTCAGCACTCAGCAGCATTAGTTCTGTCCACCTGCAAATTCATGAGGCACTTGACTGCCGGCTCAAACAGCGCCCCACTGAAGTGTATTTTTAATCTCCTGCAGAGTTATTAGCCGCCTTTTGAAGTGTTTACACATGAAGAGAGACAACAGATCTTACAAGTCAAGCAGACAAGAGAGCATCAAGTATCATCTGAATTATGTGTCCAAGTAGTAGCACCTGAACCTGTAGGGCTCGTCTATGCTAATGTCCCTCATGGTCATCAACGAGCATCGGTATACTCTGCATTCCCTGCAGCCCCGN
>Contig_1048
NAATTCAGACGGAGATTCAATCTGTCTACAGATAAAATGAAGTTAAAAGCCCAGGCTGGCTATTTCTTCTTCTTCTTCTTCTTCTTCTTCTTCTTCTTCTTCTAACTGTGCTGGTGTAACTCCCAGTGAGCAGGCAGAGCAGAGGAGGAAATGGGTTTTAGTTTTTAATCTTTAGGTTTGTCTGTGGGATTGCTGGAAAAGGCCTCTGGAGTGAGATCCAGGAGGTTTTTAAAGTGCGGAGACAGAAAAATGTTTAGGCAGCAGTCCATAACAGATCCTCCGN
>Contig_1049
NAATTCATTACAGTCCAACACAACACCACAACCATTTACTGCCTCAAAAACTGCCATGGAGTTGAGTCAACACTCTGTGACACAGTGTCAACACAACCTGAAGTGTACAACCTTCACAATGACTGGATTTACTGCAGGTTACTGCTGTTGTACTGGTAAATGGTAAATGGACTTGTACTTATATAGCGCCTTTCTAGTCTTCCGACCACTCAAAGCGCTTTTACAGTACGTATTCACCCATTCACACACATTCATGCCATGCAAGGTGCCAACTGCTCATCAGCTTGAGGAGCTAACCATTCACACACCGATGGCGCAGCCTTCGGGAGCAATTTGGGGTTCAGTATCTTGCCCAAGGACACTTCAACATGCAGACTGGAGGGGATCGAACCGN
>Contig_1051
NAATTCGACTTGGTGTAATTGGTGCAGAATAAACAATAGCCAAGTATTAAAATATAAACAATATAAATATATATAGAGTATCTTCTAAAAACAAACGAGCTGTAGTGCAAGCTGATGTGCAAGTATATGACAGTATATGACAGTAGAGTTCACAGTATATTCACAGAATGCTATAAATAATATAAATGTGCCGATAGGACGAAGTGGTCCCGAATAAATAGAGACTGTGCGTTAATGTAACGCAGAAGGTCTGAAGATGCTACGTTAGTGTAGCATGTAGGTCTGGATGGGGGGAGGGAGAGAGTCAGTGTCAGGGGGGGGATCCGN
>Contig_1052
NAATTCAGTAATTTTCAGTAAAATACATTATTAGTGAGCAAAGAGCTTTTAGTTTTCCTCACAACTGATTTAACACTTCCACACTGTGTTCGCCACCCAGCTCGAGAACAAGCTGCTGAACAAACCTCTGCCAATCTCAGTGGGGGAGTATAAGAACCATCCGCTGTACGCCTTAAAGAGACACCTGCTGAAATATGAAGCTATCTACCCTCCAACAGCCGCTGTACTGGGATACTGCAGAGGAGAGCCGN
>Contig_1053
NAATTCTGATGGTTTTGTTACCTTAGAATGAGTCTGTTATATCTACATAGGTAGCAGGTATATCCACAGACATAGCGCCTTTTCAGCGTTCCGTATCACTTGAAGCACTTCACCAGTTGAGGCCCTCATTCATACACTGATGACAGAGGCTGCCATGCAAAGTGCCAACTGTTCATGAGGAGTGATACAACACTTCCTAATGTCACAGCCATCAGGAGCAATTTGGGCTTCAGTATCTCGCTCAAGGACACTTTGACTGGACAGGGGTAGTCAGGAAGCACCTATGACCCTCCTATCACCAGACGATCCACTCCACTACCACCTGAGCTACCGTCGCTGTTTCTACAGTGCACCGN
>Contig_1054
NAATTCCCTCTCCTCACTCTTTCCACTGCAGGCCCAGCAGGGTCCTGAGTTGTTTAAGATCATGACCGTTGATAAAGCATGTCCAGCCAAATTCTCTTTGTTTGAGTATTTCCAAAACATCACACATGGTGCATAGAGGAGGGAAAAAAAACGCCAGCTTTCCCTCATGCATCCAATCAATGGGGAAAATGGGAAATGGAGAATGTGAAAGGGTCACAACCCCAGGGGTGGATATAATCCCCCAGTTGCTACCGN
>Contig_1057
NAATTCTATATGAAATATACATGAATAAAAGATGGTCTTTCAGAGGAGACATGAATTGCTTGCTTCTCTTGGGCCAAGAATGTGCAAATATGACTGCGTGTGACATCGCAGAAGTATGTGTGAGAGAATGAGACTGTGTGTGTGTGTGTGTGTGTGTGTGTGTGTGTGTGTGTGTGTGAGTTTTCCATCAACTGATAAAACCAAGACATTCAACATAAGAGACAAAACAAGAGCATAAATTCCATGAAAAGCCCGN
>Contig_1058
NAATTCAAGTTCTCAGTGAGACAAATGTGTCCACGAGACAAGCTTTCGGTCCAAATGTTACGTTAATAACACTGAATGCATCTTTCAAATCCTGGCCTGCGTGTGTCAAACATTTACATAGTGAAGAATAAAGAGCTACTCAACACAGACTACTTTATTCACTTAACGGGGGGCTTCATACTTTCATGTTCTCCGN
>Contig_1060
NAATTCAAATGCTGTAATCTGATTGGCTGTGTGGTCACATGACCTCTGTGCCGCCCCCTGCAGGTGTGGAGGAGCGCCGTCGGGCTCCGCTCGGCAGCCAGAGAAGAAGAAGGACAAACACCGCTACCAGTACGGCAACCACAGCCGTTACTACGGCTACCACGGTTTCTATGGCGACACGTGGGAGGGCCGGGTCGGGGCGGAGGAGGACCCAAGGCTCCGCCTACTGGAAGCCGATTGGTTCAAAGACAAGAAGGTGCTGGATGTGGGCTGCGGCGCCGGTCACATGACACTAGCCATCGCCCGN
>Contig_1062
NAATTCCACTTTTACCTGTTGGACACAGATCCCCTCTGTGGGATCTATAGTATTATACTTTTATCTGAGCTTTTTTATCTTTGGGAAAAAAATGTTTTCTCCTGCAGCCAAATGTAAAACAGAAAATTCATGTGTTTATATCGCATACAAAGACAAATGAAAGAAAAGGACGTCTTTGTTCTTGAAGCTTGGGACAGAGGTAAAACAAAAGGCCTTTGGTGATTGACACATCCAGAGAGTCCCCTGCCAATCTTGCGCGCAATCCATTTCCTCAAGCCAAAGTGTTCTCTTTGTTTGTTGAATATGTTTTGGAACATGCCGN
>Contig_1063
NAATTCAAAGAAAAGATGTGTATGAACGCAAACATCTTTTGGAGAAGGGACAATCGGATGCTAGACAAGGCGGCCCAAGGTTCTAGGAAAACTTAAAAAGGCGACAAAAGACAGCGTGTGCCATTATACATGAGTTTGGTTAAGTTTTTGTACTTTAAAGCCAACAGAAGTGAACAGCAGGTGTGCTAATTACACTGCAAGTTTGCCGATTGTTCAAAACAAGATGGTGTCACATGATAAATGCCGN
>Contig_1064
NAATTCACACAGATGTTCTTCCTCCCAGGGAGTGAATCCACAGATGCAGCTATCCTGCTGGGAGAAACTGATTTCTCTGCAAAATACTGGTGTAATCCTGTTGGTGATGTTACAATATAAAGTGATAATCACGAGCAAAACAACATCATTTTGATGCTGCATTGACGTGAGGTGAATGGTGCCCCACTCTGCCGGGTACCCTTTGAGAAGTACGTAACGCTTTACGGCACTAAGTCACACACCACCAACTATTTCACTGATTTTGGTGAAACTGGATCATATTTTATGGAGAAAATGTTTTCTGGTTTTCCCTCTGATGTCCTCCGN
>Contig_1067
NAATTCTATTTCTGTGATCAAGCACGATTCAGAATTTTAGCAAGCATAAAGAACATATCACATTGTTTTTGTGGTATTTTTTGATAAAAATGGCAGAAATTGCTGTCTCCAGACTCAGTTCCTGCTTTTCTTCTGTTTTATATCTTATTAAACTGAATATCTTTGACAAAACAAGACATTTAAAATCTTCACTTTGGACTTTGTTTCACTGTTTTCTGACATTTTATGGACCAAAAATTAATCTAGAAAATCGTCTGATTAAAGAAAATAATCGATGTACATCTCTAGTGACTGCACACGTTAGCTTGCAGTGTTTGCTCATTAATCCGN
>Contig_1068
NAATTCAACCATTTATGGCTCATACGAATTCTAAACATCACAATATTCACATGCTGTAACAGAATGTAAGCTGTTTCTTTTGTTGTCTGTCTTGTCAGAGCTTTGCTGGACGGTGAAAGCTTCAAGGGAGATGTGTCCTTTTCGCATCAGCCGAGAAGCATTTCCATCACAGGTAAATAAAATGATATTAATACATCGGCAACATGTCAGTAACTTTGCTGCTGCATTGTTGAGAACAATATGTTGCATAAATCCTCTCCTTTATCTTCACTCTCCTTGCTGCATTAATACTGCCTCTTTGTAAGGGTATAATTTCACTTAGTCTAACTAAAAGCCCCTCAGAGTAGGGGGACATGTTTCATACTATTTGTAATTGCATTAGTCTAACCGN
>Contig_1070
NAATTCAGGTTTATCTTGCTCAGTCGGTCTAACTAAAGAAATGTTTGTGGTCGCTGATCCGTGTTTTTAATTTCACTTTTAAACGGAGCACGTTTAAAGACGCTACGTCACCGCTTAGCCCGAGCCGCTCGGCCCTCATGACACCGTCTGTCTGTGAGCTGTCAGGCATAAAGGAAAATACAGATTCATGTAAATAAAGGATCATGTTACACAGACAAACATCATCACACACGGTGTGTTGCTATGGCACACGCATATATTTTTACCAGCCACCTTATTTCAGTTAAAATAGTTCGCGTGTCCGN
>Contig_1071
NAATTCAGTTTGCTGCATCACCTTCAGATGTCTCAATGGACCCATAGAGGTCAGCTCTGTGTATTAAGTGTAGTAAAGAGGTTGGTAGTTTTATACACACTGTGTGTACCTACATTCATATTCAGGATTTCTGGGTGAAAGTAGTTCAGAATTGGAGAAGAATTGGATTTGGATCCAGTACGGCAATCACAAATTAAAAGGACTAGCTGTTTGTTGTGCGTAGGATAAAAATCAGATCATGGTTGTAATTACTGTTGACTGACTTCTTTGTTAAAACAACACGTCTGTTTGACTGTGCTGTAAACCAGTTACTCTTCTGCTGTTGCACCGN
>Contig_1072
NAATTCAGTCTTTATGAGATATTGTCAGTTGGTCAAGTGTCTGGCTGTGCTACACGACAGGTCTCAGTTTCCTATGACACAAGAATAGCAGTGGCATTGGGCAATTCTCTACAGCTGTCTGTGTTCTGTCAAATTCATGTGATGTTGTTTTTCCTCCCAGTGATTGGGTGGAGGGTGGAGGGTGGAGGATGTTGTTTGGTTTTTGGAGAATGTGTTAGAAGCAGGAGTGAGACCTGGAGTGAGATCTGGAGTGAGACCTGGAGTGAGTGGGTTCAAACCTGAACACAAAAGCATGTTTAGATTTCCCAGAGTGAGCTTTAAATGGATTGTTCAGGAAGTTTCACATCTTAGCTAACATGTCTAATTCCAGGGCCAGATTAGGCCCGN
>Contig_1074
NAATTCACCCCGAGCTCTGATTGGTCCATTCCCGTAGGTTTCCCTCAGAACTGCAAGACGCCGATATTGCGTTACATTGTAGCAAAATGGCGGCTGTCATTCAGAATCCACTAAAAGCGTAAGTAATTTAGACATTTACGAAATGTGCGAACAATTACTTTGTTGCCAACTTGTACGTTAAAACTGCCCGTCCGTGCATGTGATTTCCAGCCGTGTGCATGTGCCAGACGAAGCTGTCTAAATTCATTTTTGTGTACTTCTTGCATGGCAAAGTAGCCTCGTATACTTCTTTTTTTTTTTTTTATTCCACTAAGATTTTAACATTAAAGTCTTTAACATGTGCGCGAGGCTGCCTGACATTTTGTCCACACCGN
>Contig_1075
NAATTCAAAGATAACATGTTCTCTGGGGTTCTGGTAGAACAGCAGCATGTTCTCTGGGGTTCTGGTCTGATAGGGTTTTTGTTCTGAAGGTTTCTCACTGAGTCAGCCATGATCAGTGGTCATACGTGGACCAGATCATGATTGCCAACCAAAACCTGTTTATATTGTTCAGCGTTAATGGAGCCTTCACATATGGTCATGCTATGGTCAGGTTACCCATCATGCCATGTGCTCCAACCCCCTTATACCATCATGGATGCTGTCTTTTGTAATGAGCTCAGTCCATCTTAAATGAGCTGTGGCCCACAGAAGGCAACGGTGGCGTTACTGGATCTGGTTTCTATCCGN
>Contig_1076
NAATTCGACCTTCTGAGTCACCTGCTTATGTTAAAACAATGATGCCGTCATTTTAGAGAGCCTTGCTGTTTTAGCTGCATGTATAAACAATGTCCTTTTTTAAGCAATTGTGTCTTAAACTATAATGTCTCCTAATGTCATACAGGCAGCAGGGAGACAAAAGATTTGAGACTGGTACGATGGCTGAGTGTCGGGGTGTCAAGCGAATGCAAATGTATGAGGAAATGCAATCAAAGGCTGCTCGTGCATCAAGAACAAAGTGACGAGGAAACAGCCGN
>Contig_1077
NAATTCTCAAACCACCGCTATACACAAAGACAAAGGTAAGCATTGGTAGATGTTGGCTTCCACGATTAAGGTCTTTTCGGACCTGTCAGTCCCAGATTTACTCTTGTCCGGCGGCTTCTTGCTCGCTCACTCTCTCCTTTTCTCTTCTTAGCTTCCTCCGTCAATGTCCTCTTCACTCTCTTCTCCTCCGCCATTATGTTCATAGAAGCTGCTGAGCCTGGTTACATTCCCCACTCGCCCAGCTCCGGTCCTGGCATGACACTGGCTCCGCTCCCTGTCAGCATTCCCTGTAAACCTCCTCTCCTTCCCGN
>Contig_1079
NAATTCACCTTTTAAAATGGCACATCCTGGAAACTGGCATAATGGGAGAGTGTTTACCCTCGCTTTACTCGCTGGTGGAAGTAACCATTAAGGTCTCAAACTGGGATGGAGATGGGAAAAACGCTGGGATTTGCCTCCCAACTCATCAGGGCGTGTGTGGACAATGATAGCAGAACCACATACCTGAAGGTAAACTAATGTAAATCAAGAATTATAAGATATCGCTGAACCGN
>Contig_1080
NAATTCTAAGTACTTTCTATCATAATCTTACCAGTAGTACTTTCAAACTCCACCATAGCGTCTATGCAGGAAAACCAGCCTTTGACACACTTCATTCCATTAGACAAGATAAAAAAAGAGTTCGATTTTAAATGTAACTGCACGGCTGATAGTGTAAGAAAAACCTGAGCATGAACTTTTTTGGGTGGTGGGGTGGGGGTTATGTATTAGGGGTGGGAACCTTTGGGTGTCAAACGATTCAATTCTGATTCTTAGGGTCACGATTCGATTCAAAATGGATTCTTGATTCAAAAATTGATACAGTGCATAGCAAAGCTTTCCACAAGCGCCAGCTGCCGN
>Contig_1081
NAATTCCTCTGCTTCTTATTTATGACAGGAAATGCACATCATAAAAAGCTCGTAAGCACTTATATCTCCGCTGGGAATTGGGCTCGTAGAATGAAAAAAGGACACTATCACGCTCCCACACAGACTTGCAAATAGATAAACACGCACAACTCGCTCAACAAAGCGAAGGCAGAAATATATACCAGACACACACGCATGCGGGCAGGCTCCGGAGGGACTCTAGCTGAGAGAGCGGCCCCTGGCCCCTGCACACGCGTCAGTGCAGGCGTGGGGTCAGTCTGTGACCCTTGGACGGAGGGTCAGCGGAGGAGTCCGN
>Contig_1082
NAATTCAAAAGTTCTTTACGTTATTAATAACTTTACTGATCTTTGTGTCTAAAATATGAAGCCGTTCATGTGCGTCCCTTGTTGCATTAGACGCTCGAGAAAACTCCCGCCATCCTCTCCTCCACGCACTCCGACCCCGCCCATCCCCGTCCTTAGCGTTCCACACCTCGGAGTATCGGAGAGTATACTCATGCCCATGCATTAGGGGAAGGGGGAAGGGAGGGGAAGGGGAGTCCGN
>Contig_1084
NAATTCTGCTTGAAATTTCCCCTAAAGTTGCTTGGAAAAGTAGGGAAAAAACATTTTCTCTACATTGTACCCAAGTATAAGATGTAAACTGTGTATCTGCATGATTGAACCTTCAGGTATAGGATGTTAAATTACAAACAACACAAGGTGCACTAAGTGTATTTGTGAATATGGAACTTTGGGTAAATAAATATAATTATACTTGGAACTTGACAGGCTTCTGGAAGACAGAGGGGCCGCCGGAGGACTTGTACTCTGCCCGN
>Contig_1085
NAATTCATGTAAAACCAGTGAAATGTCTCTTTAACTAAATGTTTTTTTCTTCTTAGATACAAAAAACAGAAGTGAATACCTTAAAAATTGATTCCAGCAGCTAAAACACACAAAGATAATCCTTTACAGGAAGTCTGCAGCATTTGGATTAGTTTAACACCTCACTCGTGTTATATATGTACAAATTTACCCAAACAAACACAACCCAATCAAGATAAATGAGAATAACCGN
>Contig_1087
NAATTCATCTACATTGTTTTGAATAGGATATTTGAATGTCTATTTTTTATGCATGTATGCACAAAGTACAGTAGTCACAGTCAGCAGTAGTGTAAAGGTGTGTTCAAACCGTATGCAAAGTGAATTTTAGAGGCCGCACAGTGGATGCAAACAAAGATTAATTCAGCCCAGATGGGCAAATTTAGCCGN
>Contig_1088
NAATTCCTGTCACAAGTTTCAAATTTAGCTAAATAACTAAACACTGATTTGTTCTCATGTGAGCTGACAGGTGAAGCAGCAGCAGCATCTCTGCTGGAGCAACACTGAATTATAAAACAAGTGATTTTTTGGGGGGAGATCAGCAGAGATACTGTGGCACTAAAAATAAAATCATCGCTACATTAAAAAGCAGTGATGCTTCTCTCTCGCTCGTCTCTCTGAAGGCTGCAGGCCGTACAAGCTCCTCTCGCCGTCTTCTCGGACTACAACCGTGTTTATCTGCCCTCCAGCCGGCTGATTCATCTACCGN
>Contig_1089
NAATTCATGCGAGTGCCATGCACGTTATCATGACTCTGTTATCATTAACGCTGTGCTGCCGTCTGCTCCCGTCAGTCTTATTGAAAGGCAGCTGTTTATTTATTTATTTATTTATTTTTGAAGAGTCAGCGCGTGCCCAAGCAGCAGCGAGGCTCGTGCCTCCGN
>Contig_1090
NAATTCATCTTTGTGAGCCAGTAAATACAAATAGCTCTTTTAAGAAACATCGAAATTTTACTGAAACGAATAGAAATCGGCTATATTCAGAAATGGATTCTTTAGATGCAAAATCTGAACACTGCTGGCCAATAACTTCGCCAAAGCGGTACGCTACATATATCTTGCCTCGGTGCTGGAGGAGGCGCTCAGCTCGGCTTCCTGCGACAGCACGTCTGACTCGTTGCTAAACCACCTTTCGAAATATTTAACAGTAAATAAAAAATCTCCGATCTCATTTCTTCTACTTTAACACCTCGTGTTGGTGTGCTGACCAGGATTTGGTGCTTCATTTGAGAGAGGGGGGGGGGGAGATATAGCGCACTCGTTTTCCGN
>Contig_1093
NAATTCTGCGAGGGCGGGGACCTCAACCAGTACATCTTGTCCCGCCGGCCTGATCCCCAGACCAACAGAAGCTTTATGCGCCAGCTGACGAGTGCTGTAGCTTTCTTGCACAAGAACAACATTGTCCATCGTGATCTGAAGCCAGACAACATTCTCATCTCACAGAAATCTGGTTCACCTGTTCTTAAAGTGGCCGACTTTGGCCTCAGTAAAGTTTGTGCTGGCCTAAACTCCAAGAACGGTGAAGACCTCCCTGCAGGAGAAGCGGGCGGCAAAGGCAGCAACCAGAATAACATTGTCAACGTGAACAAGTTCTGGTTGTCGTCAGCTTGTGGCTCAGACTTCTACATGGCCCCGN
>Contig_1095
NAATTCTGTTTTAATTTCAAATTTCTATCTATTGGTTTTCTTTTATTGCATGTTGTGTTTTTTATGTGTCTGTATATGTTGAAAAGTGCTTATTGCACAGGGAGTTCTGTAACTTTGAACAGCAGTTGTAAACCTTGTTGGCTAACTCCATCCTCTGCCTCCCATTCAGGAGGAGGCCAAGCAAATTCAGAACCAGCAGAAGGCCAGCAGTTCCCGTTCAGACTCACGTGATGAAGAGGTGTCTCCACCCATGAACCCCGTGGTAAAGGGTCGCCGN
>Contig_1096
NAATTCAGATATTTAAGACTGGATCTGATGCGGGGGTTATTTTAACTCTGCACACCTACAAAACAAAACAAGTGCTGTAGGGTTGTAAAGTAAATGCACGGTTCCTCGTGGTTCCTGCAGTCTCTTGAGTAGATTAAGAGTCAGAGCTTTCAGCTATCAAACTCCTCTCCTGTGGAACCAGCTCCCAGTTCTGCTTCTGGAGGCAGTCCTCATCAACACATTTAAGAGTCGACTTAAGACGTTCATTTTTAATATAGCTGACTCAGGTGAGTCCTGAACTGTCCCTTAGTTGTGCTGCTATAGGCTTAGACTGCCGN
>Contig_1097
NAATTCAAACGCATTCACAAAACACATGAGATGAATAACTTTGGTTTTGTCTGAACAGTCTCCCCACTGTGGTCGACTGTGGGAAACAGGCTGGCTCGGGTGAATTAGGGGACATCTCTCTGTGGCACACACACACACACACAAATCACCTACATATGGGAGGCAAAGCGAAGGGAAGTTCAGCCGAGCCGAGACAAAGTCCTCCCTCTTTATTTTCTAACAAGCAGAAATGCTCATGGTGATTCAGTGACATTGTTTGACTGTCAGTACAACATCCAATTATGACCGN
>Contig_1099
NAATTCATTCATCTGTTATTCTGATTAACTGAGACCTCCATCAGCTGTGTGAAGGTGGGACTGACACAGTGTCTGACCTCAAGTTTAAAAATGTTTTGCTGCTGGTTATGTTTCAGGAAAAAAAAGAAATAAGCAACTCTAAGCTCTCTAACCAAGCAAAAGGAAAAAGGACATGACAAGAAGTGCTGTAGGGCAGCACGATGATGCAGCGGTTAGCAAAGTCGCCTCACACCAACCCTGGTCTTAAGCTCGGCTGGGGTCTTTCTGTTCACAGTTCTCTCCGN
>Contig_1104
NAATTCTTCATTGAACATTGAACATCAGTACAATTTCTGCTGCAATATGCATTTAGATTTTATTTTAGAGGAAGATAAGGTCTATTAAAATACTGTATATTTCTGTTCATTTGTATGTCTTATGAGAACCATGGTGTCTGTGAGAAGCCCGTTAAATAGTGCATTACCCACTGGTTCTGGATATTTATAGGAAAAATAGAAATCATGAAACTCAACACAGACAATGCAGTGAATTTTTCCCTTAACCCTAAAATCTGTCCACAGAGTATTCACAGAGCTGAGTGATAAACAGTGAAAGTAATATAGATAGAAATAGAAGTGGGAATCAAAATAGGTTAGTCAGTTGAGGTAACATCCGN
>Contig_1106
NAATTCGAAGGTTCATAAGGTTGCTAAAAGCCCCAGGCTCAATGGATGAAATTATGTTTTCGTTAAGTTGCAGCTCTTCCAGCTGAGGGTAATTAATGAACTCCTCGGGTCCCAGAGTCTTCAGACGGTTTTTGCTGAGGTCTAGCATCCTCGTTTCAGTCGGGATACCCTCAGGAAGTGCTGCCAGTCTCCGTCGATGGCACACGACTGAACGCTCCTGGGCGTTGCAGTCGCATCGGGAGGGGCAACCGN
>Contig_1107
NAATTCTGTTGTTTAGATTAGACACACATGCCTCTCACTAGACTGCTGGAAAGACTGTCTGTCTAGTTTGTATATACATTTATTTTAAGACAACAGATTCTAATGAGAGAAAAATAGAGACTGAAGAAGAAAGAAGAAAAATAAAGCAATTTTATTCATCAGTGATATATAAACGACAACCTCCGTGGCAGTGAAGTGAAGCCAAATAGTGTAATTCAGCCTGACTAGGATCCACTGATGATCCATGTCTTTGCAGATTTTTAGATTAGCCGN
>Contig_1108
NAATTCTGAGCAGTTTTCTTGTGCTGAGGGGAGGCACTTTTTTTTCCACCTGTGTAGAAATGTTTGGTCTCTTCACAAAATGTGACTCTTGACCCTGAGACTCATTAAAGTTCAGCATCACCTCAGAGGAAGTACTCTGCCTTTTCCTCCCTCGAGCAGCACCCCTGGCATCAAGTTAAAAATCAATGTGTCATCACACACAGGGAGTGATTTGTAAAGATACTATCGTATAGTGTATATACTGCACAGTGTATACCGTATATATGATGTCTACAACATTCATACATTGAATAATAATAAAAAGGGATTTATCTAAAGTTTTGCTTTTGATGTCAGAAAATCACCGATTCCGN
>Contig_1109
NAATTCTAAGTAAATTAACACTTAAATTGCTACCACTGGAGATCTGGGTGAGCACGAATGTCTTAGTCCCTCTTCAGTTCAGACTTGTCAGCAACGCAGGTGTAATAGACCTTTTTCACAGCAGCCATTTTGACATGAAATAGTAGGGTCAACACAGGTGTTTCCAATGATACTAATTAAGGTCCCATTCCATTTTAGAGACTTTCCAGTGAACCAACATGCACCACAGCAGCACCCTGACTCTGTTTGACCTGAATGGAATGGGACCTTAATTAGTATCATTGGAAACACCTGCGGTTACCCGN
>Contig_1111
NAATTCACAGAAGGACTGCACAGATTTTGCAGCTGCTAAACCTGCACGAGTAAGACACAAAAAACAAATCATGAAATTGTCAAAGCAACACTGCGTAGCAATTTACCGCCTTAGTGTAATCCCACTGTGGTGGTGGTCGAGTTGACAACTTTGCTAACAGCCAAACATCAACAAGGTCAACAACAGCAGACATAGCAGCCAGCTAATATTACTGACTAGTCCAACAGCAGTCAGCCCAGCTCGGCGTCTGTCTTTCAGCCTTTTATTTCACCAAGCTCTCACCAACCACTAAAAGTCAGTCCCAGATTTACTCTTGTCCGN
>Contig_1112
NAATTCAGCGTCGGCTGTCACCAGTTGTCGATGCTCAGTAACACACACTAATTAGTGTGCACTCAAAAAGCGTTGAGATTCCATACCCAGCCTGTCTTTTTCAGCATCTTAATCACTGAAAGCACAGACAGGCCCAGATGCTTCTCATTGAAAGGTTCAGGGAAGCAGCTGTGCTCTGCTCCTCATTGGACGTGGTGAAAACAAACCAGATTTGCCAAACGAGTCGGCTCGAGCTCATCCTCATGTTGGTTTTTCAAATATATTTTCAATGGGAAGCACAGTGTCACACAGTGGATAGGACCGN
>Contig_1114
NAATTCACAGATGAGCTGTAGAAAACCACGCATGCAGTGAAAAAACATACTATACATTTTTTATACGCCACATGCCCTATACGCCATGACACACTATCCTACACATAATATGGAAATGATAATTCACAATTCTTGAAGTGGATTCCTTTTCATGGCGTTTAACCTTACCTGTAGAGCTGTGACGAGTGCAGTCAACACTAACAGGTAGAGGTTGGAGCCCACCAGAGTTTCTTTTATCTCATCTACGTTCTCCTCTGTGAAGCCTAAATAAACACAAAAATGCTGTATCAAAGGACTTAGTTCGGATTTCCTGTATTATTAGTAACCACCGN
>Contig_1115
NAATTCTTCACCAGGAGGACAACGAGGCTGTTTCTTCTTATACAGATAGACAAGTAGTAGGCTTAACTACACAGGTACGGTAAAAGCCCTATCCTCTGGAGTCCCAAATCTTCTAGTTGATTTTGTCCTGGAAAATGTACAAGTTGTTGGTGGCTGCCACAGCTATCACGTTATCTTTGGGGTGCCAGGCAGTGTGGAGGATCTTCTTGTTGAAGTCCAGGCTGTCCACGCTTATCTCATCCTTCTTCCTCTTGCCGCCAGTGGACACTTTGCGTGGTTTGAGCGTAGCCCGTGGTTTGCTGCTCTCCCGN
>Contig_1116
NAATTCCCCTTGCTTAATTTATCTCACGCCCTCAGTTTCCTGTTTCATGAGCTGCCACACAAGAGACCCTCGATCAACAGCAACCAACCTTAACACACACTTGTACACACACGCACACACATGCTTTTTTATTGTTGTGCATGTCTAACTTAAGTCTTCGGCTTTGTGTTTGGATGTGTGATACTTGTCAGATCTCAGGGCTGATAAGTCCCGGCGGGCGAACCGN
>Contig_1117
NAATTCATCCTCATAATCGGATACCGAAGTCGGGTCAGTTGTGTTGGGGGTATTCGAGGGAAGATGTGTATCCTTATAGACTGTTGGTAGTGTGGGTTGAACCCTGGCCAGGGGGACTGAAGGGGTAATACTGGGTGGGCTCCGTGTCCCCGAGGTCTCCCGATCCTTAGGGGATCGAATCGGTGCTAGGTGGGCTATGGGGGTTACATGGAGGGTCCCAGCCCTATGAGTGGTCGCGTAATTTAGGGGTATCAAGGAGACATAACCTGTATCGTCGGACCGN
>Contig_1118
NAATTCAATTCAGTTCTGCTTTGCGAACATGACAGGGCAGAAGGCAAATGTTGAGACATTGTAGTAACAGATAAATTAAACGTGATTTCTCTGATTTTATTTTCAGCTCATCTTCAGTGTGTTTTAACTTGAAACTTGACCAGTTTCCACCAGTACTGGTACAACATAATGGAACCTATTTATAAACATATCATACTGAAGTTAAGTTAGAAATTAGATTTGGAATAGTTTTGTCATTTCACATTAGAAAAGTGTGGAAATTGGAGCACATTTCGAACATGTTCACATTGAGGTTCACGTTTTTGCCTTTTTCGAAAAAGCATGGATTAAAGTTGTCCATCACAACGACGGATTTCCACTAATTGGACGCTTGACCGN
>Contig_1119
NAATTCATATGACAACTAAAGTTATAATATTGGTAAACTGTACAACAGTAAGAATAAAAGTACAAATAAAAATAGAAATGATTAAGATTAATCTTTTAATGATGAAACGACTAGATGTTGCATAACATTGCACATGGTGTATACTGTTTTAGAGCTAGAACAACAAAATCCATGCTTTGCCATACACTCTTTAATTAAACCAGGACCCTCACTAACATAAACAGATGTGATAAGCATAAGTGACATGACAGTTGTCAGGGACCGN
>Contig_1120
NAATTCCTCCCAGGTGCCCATGGATATAATCTGCTGTTATCCCGAGGTTATGGTGGGCTCGGAGAGCCTGCGGCCCACCCCAAAGGGTTTCGCTCTCAGGTAGTAGTTTCCTCTCTTCCACCCTGTTCACTCTCTTTACTGAGGCGGGGTGCCGAGACAGGGGCGGTCCCGN
>Contig_1121
NAATTCAAGTAGTGAATCAATAGTCGTGCTTATTATCTGACTCCCTAACATTATCTCTAGGCACCTTGCTGAATAGCACGTATGCTGAAGTGTTGTATAACTGTGACTTAAGCAAAGATGCAAGTAAATGATGAAAGGACCTGGGTGTGCTGGGTGTCTGGGAGCGCTCGCTGGTGTCTGTGCTTGTGGGTCTCTCTTTGTTCTGGTCCAAGCTGGTGACCCCTTCTTCCTCAGACTTCCCGN
>Contig_1122
NAATTCAGCAGTACATTTATTTGCAAACAGTCATGAAAAAACACTGATGTCAGCTTGTGCCTTGTATGCAGCCTGTGAGACTAAAAGGTTGTCGCCATCAGCTGGTGGTTCAGTTCCTGACCTGCTGCAGTGGTGCTGTTCCATCTCTTGGCTGAAGATGGCGCCATATCATCAGCCAATTCAGAAGTCAACTCTGGAGCTCACTCAGTTCACATAATATAATGGTATGATTTAATCAGATTATTGTAATTATGATCTCGGTGATGCTATGTTTCAGACTTCTCCGN
>Contig_1123
NAATTCACCCTGAAGAAACTGCACTGTTTGTTATGTTGAGGATCCAGTCTGGGTAGTGCCACTCGTATCTGTTGTGTCAACACCGTCTGACTCTGTCTGTTACGCAGTATATCATTACTGCGGCCTGGTTTTAGCATTATGAAACATTACTGCACTCCATAGAAATTCAACATTTCCAGTGTGTTCACTGTAAGTAGACTGAATGTGTCAGGTTTGGCACATCATTACATTACCTATGAGGATTGATTTAAAGGCGCTACTAAAACTAGCGGTTGTTTCCGTGAAGATTCAGTTCTGAGACTCAGGTTACAACATGTTGTTACGTCAGTGGAAAGTAGTTCCTCCGN
>Contig_1124
NAATTCAGATTGCGTCTCTCAAAGATGTGCACATACATAATGTGATCTTAATTATTTGTAATCTTTACTCCACCCTTAGTGTAACTAGGTCAGTAGGAGATCAGTGGAAGTAGACGCTCACCAGCTTATTTTCCTAACACATTCATTGATTGTGTCCTCCGTCCTACAAACTCCAGCAATCAGGAAGTGACATGAATAAGAGTCTCGCTTATTTATAAACATGATTGACTCATGCTAAACTAATGTGTTTGTGATGTAACTAAACTGCTACAGTGCAGAAGTTGATTTTTTTTCCAGGAATTTAGTTACCAAATAGCTTCAGGTGCATTCCTCTCTTTCTGTACTGGAGGAGGTCAGATCCTGATTTGCATGTAGCCCGN
>Contig_1125
NAATTCGGCTTTGAAAATGATTAAAACTTGCACGTGCACCTCCTTTTAATTCTTCTTTTGCAGGAGGAGAGCTCCAGTGATATTACCAGCCTGTTTCCTCACCTCGATATGGAGCCTTTGACCAGCAGTGAGAGGTACGGAAAGAACACAGTGGTTCACATTTCAAGATAAACTACTTGATGCACTATTATTGAAGTGATGTCAGCGTGCATGGCTTATGTTTCTCCCTGTGTGCCCGN
>Contig_1126
NAATTCACCCAGCAAGTTGAAAGGTCACCCACCTCTGCCTCTTCCCGCTAGCTTGAACTGCAAGTAGAAACAGCAGTTAGAAAGTCTTCCTTCACAAAAAGTCATTTGAAAATAACAAGGCCTGTTCATGGCAGCTTTTTCCTTGCAATGCAGAGAGAATTACTGATGCCCATGGATTGGATGTTCATATTCAGATAAAGTACAGATAAACATATTCTTGGAACCAATCTGCTATTGTCTAACAACGATTTAGCCTCTTAGGCCAACATCTGATGTTTTGGGGCTTCCGGTGTAGCCAGCTAATATTGGAGCGGGGAAAAAAAAAAGGATAACGGATATCCGN
>Contig_1129
NAATTCAGAACGCTCTTTTTTCCTTGTTTTGGTACTTATAATCCTACTTAAAAGTTCAGTATGTAGGATTTGGTGGCATCTAGCTCCATACCACTTGGCTCACGTCCGCTTTCCAAGCATGTAGGAGAAACTACGGTGGCTGCAAGAAAAACACTGTGTAGAGGCAGTGTTGCCAGTGGTTTGTCTGTTCTGGGGTACTTAAAAATATGGCAGCTCCTCCTGTAGATAAAAAGCATTCATTCCAAACCAAAACACATAAATCCCTGGAACATAATTTAAATGATCTGAATACTTCTTTTACCACTGCATATAATAGCAAATTTAATCTATTGTGTGTCTATGCTGTAATTTGAAGTATTATCCAATGGATGAGTTTGATGCCGN
>Contig_1130
NAATTCTCACCTTGTATCAAGTGACATACACACACACACATGCACACACACACACACACTCTTATCTTCTTACTGGCCTTGTGACCGACTAGCTTGTTTTGAAACCTGATCACTGGCCCATCGCGTCCTGACACACATTTGCATCCTTCAGTTTTGCAATCCCTCCTGTTTACTGCATCAACACACACACACACATGCAAAGAGCCAGAGGCAGGCATGTAAACACACATAGACAAATACATGAAGTGCAAACTTGCAGAAAGAAAACACGAAACACTGCCCGTGGCTCCGN
>Contig_1131
NAATTCTTTGTTGTTCTCCTTCTGACTGGATGTCAACAACTTCCTGAGAAAGAAAACAATATCATAAGAAAAATATCAAACCACAAAAGTCTCTCTAAGGGGAAAAAAAAAAACTTAAAACCATACAAAAAGTATTTGACATAAAACAGATGCTTAATTTTCCCATAACAATGAGCGCTAATCTATGTTTCAGATACAATCATTCATTTAAAGCTTCAATCCAGAAGTGAAAGAGAGGTCTGAGTCGAGCCGN
>Contig_1132
NAATTCATAGAGCCACTTTTCACTCTACATTTGTCCAAATGTTCTACTAAAGATGTTTTTAAATGTCTTGGTCACAATGAATCGACCACCATTGTTGATGAATGAAATCTATCTGACGTGACTCGGCAAGTTTTCCGTTTAGTCCATAGACTTTATATAAGACATGGACGTAGTCTCTGTGACGGCCCCCGCAGCTTTCTGAAGAGCTGTTGTGAAGTTCAGCGTGGAGGCTCTGGCTGTCGCCATCTTGGCAGTGCTGCCTCCACACTGAGCCTCCGN
>Contig_1134
NAATTCTGCTTAAGTCAGGTGCTAAAACCAGCCATGCATTTCATTTAATGTACATCAGTCCAGGCCGAAGTGCACTTGCACCCTCTGCATCAGTCAAGGTCATGGCACGCCTTGACAAATATCAACTGTTATGACAAGCAGATTTACTACAGTGTGTTTGTGTGTGTGTGTGTGTGTGTGTGTGTGTGTGTGTGTGTGTGTGTGTGTGTGTGTGCAAGATAAACCTAGTGCGATTGGTCGTTCATTAAAGCGAGTGGTGCAGAAAAATCAATAGTCTGTAGAAGGAGGTGACAGAGTGGACTGTCCCTCGCCCTGCACAGCTGCTGACACCACCGN
>Contig_1137
NAATTCCTCAATCTCTCTGTAAATACTCAAAGAGCAATGTCTCTACTGGTAGGGATACAGTTACAGTGTTGTCTACATGGCCATTTTCACTCTACTTAATACACAGTCGGACATCGATGCTCTTTTCTAAATACATTTTGTGCTAACATTTTTCACGGTTATCTCAAACTGCTATAAATCTACTTTTCCTATTTAATGTTAATATGCATTTTGTCTCTGTCTCCATCCCAGGTTCAGACTGTTCCCGTAACTTCACCAGTCCCACGGGTCTCATTGAGTCCCCGN
>Contig_1138
NAATTCGAGAACTGAGGCAGGATTATGGATTTCCATCTTGTGTTTAGATACCTGTGGCATTAAAGGGTCAGAGTTGGATTGAAATGTTAGACTATATGTTAGGAATCATCATGAAATCTTATTTCCTCTGGAAATGGCACTACACTAACATTTGTCCCACACAAAGACCTAATCTTACTCAGTAGTGAGACTGCAATAAAACACATAGACCGN
>Contig_1139
NAATTCAGCTCCATATTGATTTTTAAACTGCGTCGCCCATTTCCTCGGAGGAAAATAGACACATTTACAATGAGACCTGACATCAGTGAAATAAAACTCTTCTAGCACTGACATTATTATAGTGATAAATAAATGTAAGTCTGAATAATATTCAAAGTAATGCTAACGAATAAACTTTGTAGAGTGAGGGAGTTTTGACCGAAGACCAGTTGATTTTCTTGGTTCATGATGGACAGGTGCCTTGAGTCAATGGCAACTCTACCAAAGTGCAAACCAAACATTTAGTGGGATCCAGCTGAATACTTTTAAATTTATGTGTACACTTTTGCACCAGGGGGCCGCTTCAAGCCGN
>Contig_1140
NAATTCTCTTCTGTCACAGTAGTTGGCGTTACATTAATTTTAATTTTTTGTACCCCCTTCATTTCAGTTTAGTCTGTAATAAATCCTCATCAAATGTGTAAATCAATAAAGATTCAACAGCTACATTTTTTTAACAAAACCTGTTAAATCAGGATGGCATGGTGCAGCGGTTAGCACTGTCACCTCACAGCAAGAAGGTTCCTGGTTTGAACCTCGGCTGGGGTCTTTTTGTGTGGAGTTTACATGTTCTCCCCGTGTCTGCATGGGTTCTCTCTGGGTACTCCGN
>Contig_1141
NAATTCAGGGTCCAAAGCCCACTGCCGTGACCACCGTCTTCTACTCGCTTTAGCCACCATGAGGAAGCCGTTTCCTACAAACTCTTTATGACCCTCTTGAAGTTTCAGAGCTGATCCCAGTTTGTGAAACCACCTCCAAAATTTTAGAATTCAACTTGGTTGATGTTGGGAGTTGAAAGCAGGATGGAGGGCAGCGTGCCCAGAAGGAGGAAGCTCCTGGGGATTCTGGGATTTTTATGCATGTGGATTACAGCTCAGGCTCAGATGAAGATCCCACCGN
>Contig_1142
NAATTCAGCAACATGGAATAGCCATGGAGCTAAAATGTGAGGTTTTAAAAAGATGAATATCTGCACACTGCTCCTCCCCCAACATCTTTCTCTCAATGTCAGTTTTCAATTTCAGTTAGGCTTTGTTTGCATGAATGGTTGGTGGCTATTCCTGCAAAAGCAATAAGATGACAAATTGTAATTGGACAGAATAATGCAAAATGACAATACATAAGCTAGACAATAATTTGAATGAAAAAATCCTAATAAGAAATGATGAAATGGGGAACCGN
>Contig_1147
NAATTCAGAGTTCAGAATTACAGTATTTGTTTGTAGCATTCAAAACAGTATAACTGGCTTGAAACTTAAACTTTTAAAGGAAAATATATCAGAATGAATCGTTCATATTGTTTATAGTTTGTGATTTACTGCGGTTTGGAGGTCCCTGTTCACTAAAAAAATGACCTTTGAAAAACTCAACTGAAGTTCTCTTTCCAAATACTGACGACATGGTTTCTCACCATCATGTTAACAGTTTGTTCCTTTCGCAGTTGGCAGGAATAAACTGGTTTAAAACACATTTGAGGGAACATTTCAGCACCTTTCCGACAAACTCAAACTCACCTTAGCTCATGCACAAATGTAGCGGCTCTGGTTCTGTATATCAGGGCCGN
>Contig_1148
NAATTCAGCCGGAATCGCTTCCTGCCCAGCTCGACGCCGGCCACAGTCGGTGTTTCCCTTCGCCGAGAAGTGAATTTAACCGCCTAAAAAGTTCGTGTTTTTCAGGTCATATAGCCAGATAGTTCGAGATTACAAGTGGTGAGCGAGTCTATAATACTAAAAATTAAAGACAACTAAAGACAACGTAGAATAAGAGATGTCAGCTGATAACTAACTAACGCTAAAGTTAGTTTTTTCCCTTGCTGGCGTTAGCTAAATTAGCTAGCTAATTGGCTAACCGN
>Contig_1150
NAATTCCATCTGAGCAGGCTGGTAAACAAATAATGCTATGTAATTGAGATTTATAATGCAAATGTGTTAGCCACTATGTAACCCATAAATTTCTGCTGCTTGCCTGCTCACCACATAAACACTTGCGTGTACACATACAATCACATGCACATAAAATCAGGCTTGCATATTTAGAGAATGGGCACGTGCTAGCTGTGTGCATGTTTGTTGTGCATGCTTTTATTCTCATGATGTATACTGACATACATAGTGTACTTTTCCAATTTGCATTCAATCAGTGGAGATTTATGGTGATCCATGGACTCTGTTGCTGGTCACAGTCTAATCCCGN
>Contig_1151
NAATTCAGTATCACTTCGTTGTCATCCAGAAGGCCAGTTCTTGATCTGCAGAAGTACTGGAACAGCCATTGGGCACGTTGCTCTCACACTTGCCTTCAATGCTAAAAATACTACACCGATTTGTCAGTTGACAGAGAGGAGACAATATGACAATCAATCAACAGTTAGGTCACTGTCAGCCTTCACTGGGTGACACAGTGATACTGATAATATTATATAATAGCAGCCTGTGGCAATGCATAACTTAAAAGGATTGAGCAAAAATATTTACTCCGN
>Contig_1153
NAATTCACCATTGAGTCCAGCCTGGACAGCTCGGTGCCGTTGTCAGTGCATGCGCGCTCCAGCTCGTGCATGGTCTGGTCATGGGCGTTTAGCTGCTGTAGCATAGGTTCAACTGTATTTTCCAACTCCTGTTTTACCGAAGTCATCTCAGAGCGAAGGTCAAAAGCCAGTGAGTCAATTCTTCCGCATATATCACCTTTCATGGAGGCGAGCATTCGCTCAAGCCGGTCCCAGTCAGGAAAGTTAGCATCTAGCTTTGGTGGGGAACCCGN
>Contig_1156
NAATTCCTTACTTTAAAAAAGCCATCACATTTTTGGCTTTATTTTTTTCTTGATAAACTGAATTTTTTTTTTCATAAATATTAAAAAGATAGTTAAGTCAAATAAAACATCTGTATCACACTCAGAATGAGTGGTATTAAACTGGAAGTGGGCAGGACTAACCAGACGTTCTTAAAGGTCCAGTGTGTAAGATGGGGGGCATGAATTGTTACGATGAGGCTGTCTCCCTCCTCGTTCCCGCTGTTTCTCCTGTGTTTTAAAGGTGAATGAGAGAAAAGTTATTTCCTTATCGCTTATGACGGCTACGTTCAACACACAGCTGCATGTGGGACCGN
>Contig_1157
NAATTCATGTCCTTTCTTGTGGACAGTTCAACAGACAGACATCAAGTTACTTGATGTATTAATTAATATTATACAACAAGTAGGTCCGACCGAGCAATCTGATTGGTCAACTTGACGTTTAGAATGTGCTTTAATCAGCATGACAGCACACCTGACTAATCACTAAAAATATCACTCCGCCATAAAAACATGATGTTCATTTTGGAAATGATTCCATCGATCTTTGTTCAATACATTTTGACTTTTGGACTTTACAACTCTGTGGAGTTACTGGAAATGTTTGGATCATCCTCCATCAGCTGTGCCGN
>Contig_1159
NAATTCTTGTAAGCATACATGTGACTGAAACAAGGAAAGAAGAGGAGGAAACAAGTCGAGATCTTTAAAGACAGACATACATATACACTATGTTTAATAGATGACTAAGGAGACAGCATTGCATCTAGATAATAAACATGAGGTATAACAGAACTTAAATTTATTGTTTAGAGAATTTTCATTCTGCAATGGACTGTGAGTGTGTTTGTAACATGTCAGACTTATAATACTTAGAGGATCTCCGN
>Contig_1160
NAATTCTACCTTGTTTCACAGAGTGCAACAAAGCATAGCACTGGATAGAGGGTAAATATACTCAGCACTTAGAGACAAACCCAGGCCACAACTGCTCAACAACAAACAGAGGCGCAGTGTATTGCTTGGTATCATTTACAGACACAGTGCTACCATCAAAGTAAAGTACTGGAGCTGTTGTCTGTGTGATTACTCCGN
>Contig_1161
NAATTCCTGTGATTCAGTTTGGTATTTCTTTGGTGTTAAACTAAACAAACCCGACGGGTTGCTTGTGTTTTTTGATAACATCCGCCTATTTCCAGCCTCTAGCCTCTCTATTAATCAATCTCTTCCTGTTCCTTTTGCTTTCAGCAGTGCTTATCTATCTTATTTGCATCACCTCTGCGCTACTACATCTCATTTGTGCTCTCAGACTGAAAGTTTTCATAGAGTTGAAATGAAGTTTGTGTTTTCCACTTCATGGTGTTTATGGGTGCTGTGTGGCCATGAGCAGTGGGAGATCCTTTCGCAATTCCCAGTGCTTCACAGTGAATCGCAGTGATCCGTGTTTCTGCTTTTTCTGCGCCGN
>Contig_1163
NAATTCTTTTTAATTAGGCAATCAGTGGTAGCGTGTGCCCATTTACCATCTGTGGAGTGTGTGGATCATTACCTTACTGTGCCAGGTTTTGTCGTAAGTCTGAACAGAGACGTTCAAAATTCCTCATGTGGGTTAGTCTTAATGCACAGCCTAAGTGAGATGGATATGTTTTTAATGACTGGCATCGTTTGCTTCCCGN
>Contig_1165
NAATTCAGACGACAGCTCAGCTGAACGTGTTGAATGACGATCTTTTGTCCCACCGTCAAACTGTTACATGAACGCATCGTGCTACGCAGCAGTTCATTGATGAGCTTCACAGAGTTACATAAAAACATTCAGTCGTACATGCTGATGGAGTCTGCAGGGGTTACAGGATGAGTCAGAGTAAAACAGACGTGTCATCAGTAAACAACGTGAACACAGCAGCTGTTTGTCTGACACGCGATACGACGACTGAAGAACCTTTAACATTAATTTGATCTTTTAATTTGTGCTGAGTCACTGAACTGTGCTCCGN
>Contig_1166
NAATTCACGTCTGACTGACATGCAAAGTTTGGAAAAGCTGGAGGAAATCCAGCAGTCGAGAGGTTAAAGACAACAAAATTTGTGACTGTACTCTGATTATGATCATAATTATGTGACTTTAATCAGATTGAGGTTTTTATATGAGCTGTGGCTATTGAAGTATTTCCTTAATCAGGTTATGAGCATATGTGTGATGATTACTGTGAATATGTCACCGN
>Contig_1167
NAATTCATGCACCATTCTGATTAAAATATTACATTACAGCTCAGTTGAAGGTGTAAATTTCTACTCCAGAGGTTTATTCCAAAGGTTTTTCCCAGGTTCCTTTGTCAACTAATTATAATCATATCAGCTGACCTAGATCCATAAGCGTGCTGCTAACCTGGGTTAACTGCCGN
>Contig_1170
NAATTCCTGCACATGATGGACAGGTAAAACAGGTTGAATTAAATCACAGCCAGGAGAGCTTTCACATTAGTTTATCTTCTGTAATGAACTGCTCACAGAGTAAAAAAATAACTGACACGTTTTCATATGTAAATACAATAGCCGTGTCTGAGAAGTGCTCTCACTAGTTATGATGGTTCAGTGCCTGTGGTTAGATACCAACGATAACTTGAGTGAACGGACAGAGAGGCCATAGGCCAGTATGTTGTGTCTGCCGN
>Contig_1171
NAATTCTAACCTAAGAAGAGTAACTTAACAAAAGTTGGAAAGTGGTGGAAAGTTTAATGTTGATGTTAGCTAAATGTTGCCAAATGTAGTTGCTGTTAGCTAGTTACCTCTGCTCAGTTAGCCGTACCTCCCAGGAGGAGTCGGTCTTTTCAAGTCCGN
>Contig_1172
NAATTCACTCTTCAGTGGGAAGAAGCTTTAGACGAGGCTTGCTGTATTAAAGGAAGATGCTTAGTTGCATAAGAAACAGCTAGGCTCAAAAGTGAGGCTGTCAAACTGGAATATAAGTCTTTGAAGTTTGGACTAGTTTACTCAGTTTGGTGTTCAGGCCAGAAAGAGGGTCCACAAACAGCTGATGTCTGTGCATCACCGN
>Contig_1173
NAATTCACGTTACACATGCTGTGTAACTTTTATTTGACAATCTGAGACTGTCATCAGGAAGTTATGGCTGACAGTTGTTGGCAGCCTGCCATGCTCTGTCAGCCTGTTGACAAGTGAGCTGTGAAGCTGTTTTTATGTGATCAAAGCCAACACGAGCTGAGGAGAGTAACATCATGTCTGCAACAAACCATTGTTTTCATTATCAGCTACTCTGCTGTGATCACTGGCGATCAGTCAGTTAGATTAGTGATGGGAAGTTCGGTTCTTTTTAGGGAGTCGGATCATTTGACTCAGCTCACCAAGAAGAGCCGN
>Contig_1175
NAATTCAGCTTTTGATTTGACAGAGAAAGACTTGCAACTTTCTCAAAGTGTGGATGGAGGCTAATTCATTACGAAGTTAAAAAGACTTAGTAATGTTTGTTCTTAAGGCGCACTCAAGTAGCTCATCATCTGACATGGTTAAGCTCCATTTGAGTCAAAAATGTTAGAAATGCAGTTTCTCTCACAAGAACCACATTTCTTGCAACTTATAGCTCGAGGTGAAGCCGAGATGTGACCTTACTACGTGGGTGTAGACTCCACCTAAACTCACAGAATGTGGAGTTACGGTATGTAACTCCACATTCGTGCCTACTCATTTGGAAAGAGCAACCGGCGATGAGGAACCTCCAACACTCGACGGCCGN
>Contig_1177
NAATTCAGATTTTGAAAGTAAAATATATCAATGCTACTTAAATTCAGTAGAGAGAGAGACAGAAAAAGATTCTTAACTGGTCAAGAGCTGGACGGCCCCCTAGACTCCATAGAGTGAGTGGTAGAGAGGAGGAACAACTCCTCTCACCTCCTGCATGAGACTGTGGAGGCCTTAAACAGCTCCTTCAGTAACAGACTGCCACTCCCACCATGTAAGAAGAAGTGCTACCACACGTCCTTCATTCCAACAGCTGTCAGACTCTTTTAACACCAGCATGACTTTGTCTAAATATTTCTTATTTATGAGTCATTTATTATTAACTTTGTGTATATAAGCTGCTGTGACAAGTGAATTTCCCCCGN
>Contig_1179
NAATTCAGTAAGTGGGTGCTTGTAGCCCGAAGGTTTTGTGTTTTCTTTTTCTATTTTTCTGCATTAAAAAGGAGACTTTATACAGTTAAAGGGTTCTTTGCTAACCCTGCACCAAACAACCAGTCGTGTGCAGCACTTAGATGAGTCATGTGACTGAATGAGAACCAGCCAGCAGACATTTTGGAGTCCCCACGGCCCCGN
>Contig_1181
NAATTCCCTCAAGAGTGAATTGGAGAACGATTTGGGGCTGACTGTGTGTAGGAAGGTGCTGGAAATAATTCATCCATCATTTATATGAGCCATGGGGTGATAAAATTCAATATAGTGCATCATCTCCACTGGACCGAGTTTTTATTATAACACTGACAAATCTGAGTTCAGCTGTGTTGCTGTGTTACTTGTCTCCGN
>Contig_1185
NAATTCACTTCTTATGAAACATTTCTTGCAGCTTAAGTACATACAGGTTTACTCAGAAGATTTCGACACTCGACACCAGCTGAAATGATTTGTAGAGAGCGTCACGTTTTGCAGCGACCTCCTGCGTTTGTCGGTAATTCACCGTTTCCAAAGGCGTCAGAGATCTGAGGCAAGAAACTATCCGACAGTCCGACCCTTCGAGTTGCAGGATGGACAGCCATCGGTTGGTGTGACCTGAGGACTTCACAGCTCCACTCTCTGCCTGATTGGTTTTTCTATCTGTGGACCCGN
>Contig_1188
NAATTCAGATGACCTTGATACGAGGAGTGTAATCCAGAGTTTCCGCTTGTAATTTAATCTGTTTGATATCAGCTTCATATTTCATTCATTCATAATTCATGACAGTTTATTCTCATCAGGGTCGAGGCGAGGTGAGTCACCAGTTCACTCAGTTCATTCATGCTCACACTTACAGGTTAACCTGCATGACACAGGAAGGTCATGGCCGN
>Contig_1193
NAATTCAAGTGTCCTCCTGTCTCCGACAACAGTCGCCTGAGTGTGATCGTTTCCTCTCCAAGTTTAATATTAATGTTCTCAAAGTAAACCTGGAAAACGCCACAAACGTGTTTCACTGACGCTCTGTTCCAGCTCGGCCGCGAGTTAGCTGGGAGCTGACCAGTACGACCACAGCTGTTGACCACTAGAAAGTACCGCTGGAACAAACGAGGGAGGGAGGGAGGCCACATTGTTCTGTTTGTCAGCAGACGATTCAAACCTGCAATCTGTCAGTCACAAATTGGCTTCTCTAACGAGGAGGCCGTGGCGCCCCGAGGCGCTCCGN
>Contig_1194
NAATTCCCAGACAGTCGGGACCTTGGCAGCTGCCTCTGGTTTGGCTCGCAACTTTCTAGGTTCTTGGTTTTACTGTAGTGAGAAAAGCTATGTATTTATGTCTCTCTTTTTTTTTTTTACTTTCCTGATTGCAGCTTTGTACTGTACAATGTTTGTCTATGTGTATGTCATGGCTCTGTTCTTGTACCAAGAGCCTGTGTGGTGGCCTGGGGTCGAGGCCAAAGTAGAATTTCTAAGTGATGGAATTTCACAGCCACCGAGCACCCAGCAGCCGN
>Contig_1195
NAATTCATGTTGTGGAAAATATTTGGCTTGATAGTTAGAGTTAATTAACTAAGCGGTTTACCGCCAGTACACTCCAGAAAAGACAGGAGCTGTGATTATGGACAGCTACAGTTGACTGTGACCCAAACTAACGTACCTGTTGGTGGAGCCGTTGTAGCAGTAGTTGGGCAAGAAGTCATAATTGAGCTCCCAGAAGACGTGCAGTGTTATCCGN
>Contig_1196
NAATTCAAAAGTGAATCTTTTTGTCGTTACAGGGTAACCAGGACACACCGGCGCCCCCGGATCCATCCATGGCCCAGGCTTACCAATCGGCCCAGTTTGCCCCCCCTCCCCAGAACGGCATTCCAGCTGACTTCACAGCTTCACACCCCCATCCACATCCACACTCCCACCCACATCCACACCAGCACCCAGCAGCACCGCAGGACTACACCGGGATCCAGGCCTCCGTCACTGAGCATCCACTCAACATGTACCAGTCCTCACAGAGCCACAGCGAGCAGAGCGGGTCAGACTCCGN
>Contig_1197
NAATTCATCAGATGCCATCAAGGAAAAGCATCCTCCAGTTCAGTTAAAAGTTATCCCGTCATCTCGCCCAGCTCTGCGAGGCGAGCAGGAGGAGCGCTCGGTGCCATTGCGCGCGGGCGACTGTGATTGTGGGAAGCTCTCACGAATAAACCCGAGGCGCACTCGCTTACTTCTCCCCCAAAGCTCTGTGGTTCTGTGACGGCAGGTAACACGTTGAGCTTTTTTTTACACTTTGGTTTAGCAGCCACACCGN
>Contig_1198
NAATTCAAGCTTCACTCACAATCTTTTGGTTTTGTTATTAAATCATTTTAATGTATCTTGTCACAGTGTGATCCTTGCAAGTGAAATTTGGATTTAATTAAACATTATAAAGAGCAACAGAGGCATCCATCTTCCAGGATCAGGATTCATGTAACCAGTGCTGCAGATGAGATGTCTGTGTTGGGGCCAGATTGTAAGTCCTGAGTCCTTTTCCTGCATGTTATTACAAAGAAAAAAAGCAAAGCCATGTTTGATACTTCTGCAGAAAAATCAGTTGTGCAACACTCACATTTACCGN
>Contig_1199
NAATTCTTAGCCTGATACCAATATAAATGTTTAGGATTAGTTATGTTGCACAAGGACAACATATCGGTAGATATCCATGTTTTATTTTGCTACACAAACCTGTTTTCATACTGTTACATACTACAATTTCATTTCCATATCCAGCAACATATACAGCAATCTGCTGCACAGACCTCCTACCTCCAAAAGTTATTCAAATTAAACAATAATCATTTAACTGGTCACCACTGGTGGACTTTTCTTCATTTGAAGAGGTCACAAGTCAAAGAAGGTTGAGAACTTCTGTGATACAGTTCTTCGCAGAGTGTGCTGGGTTGATGTACTGACTGTTTGCAGTGTGATCCCGN
>Contig_1200
NAATTCTTCAAGTACTTTCTGACCATGATCACGCCTGAGCCCGCCGCAGCCACCTGTTAATGCCTGTTATCCTATAACATCCACCCACGCACGGAAAAGGTGATGACAGAAGCCACGCAGTTTTTTTTATTTTTAACGTTGAAGGTGATGAAGCACAAAAGCGTCACGTCCACCTTGGAGCTGCACCGTCGACAGAATCGAGTCCTTCCCTTTGAAAAGGAAATGAGGCGTCCTCTCCTGCGGAGAGAGAGCGTTACAAGAAGACGAACTCGTCACTGTTTCGTCTGTTGTTACTCCTGCCCAGCCTGCCCGN
>Contig_1201
NAATTCAAATGAACACGAGTCATATAAATGAGTATTGGTTCTCTTACTTTGTGTCTGAAGGTCCAGGTTCATGACTGAAGTTTAGAGGACGACCTTTGGACCGGATGATGGTCGCCCCTCTCCTATCTCGCACCGCATGTTTGTGGAGAACCTGGTGCTAAATCACTTGCAGACGACCTGATTCTGGGTCGGGGTTTCGTACGTAGCAGAGCAGCTCCCTCGCTGCGATCTATTGAAAGTCAGCCCTTGATCCAAGCTTTTGTCGGCCGCGGGCGCGGGCCCCACCGACCTCCCTCCCCGN
>Contig_1202
NAATTCATTCTTGACCTTGAAATCCTTAACAAAACTTGATGTTTCATCCACCTGTTTTTATGCAGTTGCAGCAATATTTCAAAACAAAAAGGTTCATGCTTGGCTGACATGGAGAAGTTGGTGTATCTAAGCAAAATGCAGCAAAGTGCAATAGACATGTATTAATCATGACATAGGTGAAGCATGTGACTTGAACGTCCACTGATGCTTCTGCTCCACTGAGAAGACTAAAAATACCAGCAGATGAAAACTCTGTGTGGACCAATGGAAACTGTAACCTTCCTTAAATTTATACATGACAGCACGTTCTCACTACCCGN
>Contig_1203
NAATTCTTTACCTGCAGAGTCGGCGTTCAACCTAAAAATTCAAAACAACTGCATGTGTGAGTGTAATTTATGAAAGAGGAGCTTTCTATTGACTGAAAAGTTGCAACAATTAGTCCATTAATCAATCCAAAGTAGGGTTGTTCGGTATACCGN
>Contig_1204
NAATTCTCTTATGCTTGAGTGATGCTTATTTTTTAAAACAGCATAATGGTGAGTTAAAAAGTGACTAAATCTGTGATTCTAGTAGCTTATATTTACCAATGACGAAAACAGAGAAATATACAATTGATCACACAGAACCAGACATCACCGN
>Contig_1207
NAATTCTCGGTCTAAATTCTGTAAAAAATATAGTCACCTTTGCCTTGAGAAAAGTTCTGACCTGGCTCTGCTCTCTTTCCCCTCTCTCCCACTCGCTCGGTGACTTCCAGATGCTGCTGCTGCTGTTGCTGAGTGTTGCGCCCGTTGGTAAGTAACTGTCTCCACGGCTACAGTCACTATGGCGCGAGGGGGTCTCGAGGCAACTGTTGCTACCCTCGAATGCCTACGTCAGGGCCCTCACTATGCAAGGGAGGGGCCAAATGGACCCGAGCCACGCCCAGTTAAAATAAAGCTGTAAATCTGATTTGAACCACTAGGAGGCGGTCTAAGCTAGGGGACCGN
>Contig_1208
NAATTCAGGCATTATTTGACTAATACATGTTATGTTGAGCATAAAGACACAAGAAAAACATTTTTAATGCATGAAATCCAGGTCCTTCTTAATTAACACAAACTAGATAAGTAAAAAAAAAACATGTTAGGACTTGTTTTCCATCATATCCTGGGAAAATTTTGCAAGTAGATTCAGTTATGGTGATTTGGTGCATACATAAAATGTTCACCCAATAAAATGTAACCTATATACCTTCAACAAACAGTCGGTGCAGCATTATTTAGACCAGAGGTGTCAAACATAGGGCCTGTGGGCCAAAACCGN
>Contig_1209
NAATTCTTTATTATTTCTGCTGACTGTACTGACATACTCTCCTCTTGTACTTTCAGAGGAAGGCTTACTGTATCGTGCTCGTTACTTTGGGGATTCTGAGCTGTACCAAAGGGCACAGAGAATGGGGACTCCCAGCTGTTCCAGATTATCTGAGATTCAGGTTATATTGGATGGCTAGAAACCACTTGCGCACACACACACACGGGTAAGTTGCCACTCATTACAACATTTACAGTGCACTCCGN
>Contig_1210
NAATTCACCACTATATCGACATGAATGATTCCAGTGAATAATTTTTTGTGAGAAACATGCTGGAGTACAGAGGACTGGTAGAGAGGAGAGAACAATGCAAAGTGACGTTTGTTTCGGGTGAATGGATGGACATCCCGAAAAAAATAATGCCTCTGAGCACAGCTGTTGCTGGCACGGAGACATGAAAACAACAATTCTGCACCCACTTATTTTTGATCTGCCGN
>Contig_1211
NAATTCCTGACTAGGCTACAGCTTCCAGGCAGAGCTACAGTGGATCAGCGCTGGATAAATACACGAGATAAGCCGCGCCAAAGCCGTGCATAGCACACGAGTTAGGCAAAGGCCTCGTAAACCACGGATGATAATGCACATCGGGATGCTTCATCTGACAGCCATCAGTCATGTCTGTATGTCATGCTGCCTTAAAGGTGCAGTGTGTGAGATTTAGGAGGATCTATTGCTGGAAATGTAATATAATATGCGTGAAAATGTTTTCATTAGTGTATAATCATCACTTTTATATCAACAGACTCTGCAGGTCTTCTTCCGN
>Contig_1213
NAATTCTTCTTGTATGTGCTTTGATTTTGTCAAAGAAGCGGAATATTACTTAACTGAGAAGGTGAGAGAGTAACTACAGGCAACACAAGAACCACATTATGATTGTACCTGTATGATTATTTGTGACAATTCAACTTAACTTGAACTCACACACACCTACTTTATAAAGAGTAAAACATCAAAGACAACTGTTTTTCAAGTATCAAAAAAAGAAATAAATTAGCACTTCAATTTAATGAATATATAACATTCAACCTTGTCTAAAATAATTGCACATGAACTTTCTTTAAACTTCAAAAAATATTTTACCTACTATAGAGAAGAAATGAAAACCAAGACTTAATGAAAGCCGN
>Contig_1214
NAATTCCTTATCTTTCCCCTCCTTAGGAAGCACTGTGATTATGGCTTCTTTCCAATAGGGGGGAATCTTACCTTTTTTAAGGTTTCATTGAATGCTGCTAATAACGCTGGACCCTATTCCTTTTTAAACACTTTGTACCATTTGACCGGGAAGCCGTTGATCCCCAGAGCTTTATTTGATTTTAACTTATTAATGGCTTCTTCCAGTTCCTTTGTTGTGATATATGAATTTATACATTTGTTTTGTTTCTCTCCTATTGTTGGTAGATCTAATGAACTTAAAAAGTTTCTTATTAATTCCTCGTCTGCTGAGTCCGN
>Contig_1215
NAATTCATGTACTCCTTCAAAGTGAAAAGAATCAATATCTAAACATCAAATATTGTAGAAATAAGGCCCAGAAAGTCTTTGTAAGTCATACTCTGTCCCTATTTTACATTTAATTTATGATCAAATTAATGTGTTTTCTCCAATCATCCGN
>Contig_1217
NAATTCAGTGTACCTATGAAAACACAGGTTACATAGTTTGAAATCTAGATGACAGTAGTAGATAACAGATTGACTCGTGACAATAAAGCCCCAGCAAAGCATTTGAAATTTACAGATTCACCTTTACTGAGTTATCAGCCATAGTCTGTCTAAAAACTTATGGTGCAGAGAGACTTCTGAGGCACAGAAGAAGACCTCAACTCCCTCATATCATATTATTGCTGCTCAGTGTTAAAGGTTGCCACCCCGTGGCTAACTTTAGTACTGCGCTCAAGAAATGAATGTACAACCCTGCTTTAAATCTGTATTGTTTTCCCTCTATTCAGCTCAACCTGATATGGATATTGGTATGGCCGN
>Contig_1218
NAATTCCTTCAGATATCTGGGAGAGAGGGAAGCGACAAGAGAGCGTGGGTGACATATCTGGAAGGTGCCACTGTCACAGTTATTTACACAAGCATGATTCATATTCATTTACAGTACAGTCAATTTAAGTCAGTTCTAGGGCCCCCCTATATATGTTTTACCCCTTACATAGACAGTTCTCTGCTGCTGTGATAAACCTTTCCCCTCAAAATGATCATTTATAACGCAACTAAACCATATTAGGCTTACGTAGCATTTAGACACATTCACACATACAGAAGTTGAACTACTCTGTGCCACAAAGCTTGCAAGAAACGGCTAACGTTCATGTGAGTAACGTTAGGCCTCTTTCTCGAGACCTGCTCCGN
>Contig_1219
NAATTCAATATGCACCCATGACACTGGCGGTGTAACGCGGAGGAAATAAATGTTTGTTTGGCTTTGTGGAGGAGGGCGAGAACTACCTCGGCTGTTCATCATGAGAAGCAGGTCGAACCCCCGTCTGACACTGGGAGATGTCTCACCATGCCAACGAGTTCCTGTAGAAGTACACACACACACACTTCCCCCCACCAGCTACGTCTCAATGCAGTATTTGTAATGGTTGTGTGAGACTCTGTCGCAATATATTTTTTATTCTTATTAACTGCATAGGTGCAATTTATTTTCCTCTCAGGCGATGGAGGTGGTTGGGAGTGAGGGCAACTCTGGTTGGAGCTGATAAGCTGCTGCTCACACGCCGN
>Contig_1220
NAATTCAATTCTGTTTTATTTATATAGCGCCAAATCAGAACAAAAGTTACCTCATGACACTTTTCCTATAGAGCAGGTCTAGACGGTACTCTTTATAATAATATTTACCCAGACTCAACAGTTCCCACCATGAGCAAACACTTGGCGACAGTGTCAAGGAAAGATTTCCTTTAACGCCAAAACCCCACCAGGCACATCCCTGTCACATCGGGGTTACAGCGCCCGTTCTCCATGTGACATCAAACCCCACCAGGAGTGTTTCCCCGTGTTTTGCCCGCCAGACTTTGTTCAGATTTGGTAATATTCCTTGGTTTATGTGTTTCTAAATATGTAAATATGCTACGTAGTTAAATTGTTTCCCTCAAGCAGAACCCGN
>Contig_1222
NAATTCCAAGTAGAGTCACTGGTCCTTTATATGGAAAGGAGCCAGCTGAGGTGGTTCGGGCATCTGACCAGAATGCCTCCTGGGCGCCTTCCTTTTGAGGTCGCCCCATATCCAACTGGCAGGAGACCCCCGGGAAGACCCAGAACTCGCTGGAGGGACTCTATTGCCCCGN
>Contig_1224
NAATTCTCGTCCAGTTCCAGCTGGCTGTGACAGATATTTCAGAGACTCCGTTCCCTGCAAAGAAAAGAGTCGGTAACAGTATCATTCCCTGCTTTTGTGTTAACTCACTGCCATCGTAGCTGAGCGTTGCGAACTTGACTCTCTTCTCAGCGTAGCCGGCGCTGTTGTAGACTTTCATCTGCAGCTCGTACCAGGTGGCCTCCTGCAGATCGTACAGGATGTAGCTCTTGGTGAGGGAGGTGCGCTGTGCCGTGGTCCACGTGGGCGAGTCTACGGCCCGN
>Contig_1225
NAATTCAGGTTCTCATCTGTTAGTCACACAGTGACACTCGGAGTATTTCTCACTTACCTCAGCATCGATCTGTGCTCCTCGTGCCAAATCTGGATTCTCTCTTCCCACTGCTCCTTGGACAGATTGTGTTGTTTCAGCACTCTGAGAGGAGAGACGAGTTATCAGCAGCACACTGGTGAACGTGTAAACAGTCTGTGTATACCTACAGAGCTCAAACCAAACACGCCGCATTGTCCCGTCTTTCGTCTCCGN
>Contig_1226
NAATTCAGACGCGGTGTTGTTGTTGTTGGAGACTGTTCACTTCGCCGCGGAGAAACATCGGAACCAGAGGCGTAAAGACGCGGAGCAGACGCCGTATATTAATCACCCCGTAGGTAGGTAGGTTACTTTGCCGTGACTCGTCCAGGTGCTGCTCGTAAAATCTTCACCTGAGAGAGGGGTCGACATAAGAACCGN
>Contig_1227
NAATTCAACCATCATTCATTTTATTGGTTATTTTCTGCTAAGATAATGTCAAAATGTCTTCTGTGAAAAAGGCCTATTCAGACCAATTTACCTTGATACTGAGATAAAAAACAAAGAGTAATTGTCAGTGTACTGTAAACTCCTGAGTGGGTGGTCCCACTCCATCATTGCCTCCATCTGCTGGCAGCCTCCACGACCAGCTCCGCCTTCACACTTCTCCTTTCCGCACCATAGACCACCCTCAAACCGTTGACCCTGCGTTGGCCTTTGGAAAAATGGCCGN
>Contig_1231
NAATTCCCACCAGGTGCAGGATGGGAAATGAACCTAGTTGTAGTCTTATAAATAGTGGCCCCCGCGAGATCCTCTCAGTCTTTGCAAAAAAGTCTCTGTGACTTTCTTTTGGCTTCTGTGATTATGTCCATAGAGGCTGCTGAGCCCGCTTGACCAGCTCCGN
>Contig_1232
NAATTCATAATGCTGGATTGTACTTTTATTCCTTAATTGCTGCCTTGGCACTCCAAACTGTAATTAAAGGGAGGTTATACATTTAAAATCAGAGTGACTTCAGCTGTGTTGTTGCCACACGAGAAAGAATTTGTAAGGGAATAGTGTTAAATTTTAGCCTTGTAATGCATTATTGTCATGGTTTAGCGTGGTTTAGACTATCTTAGAATACATTCATGAATATTTCTTAAAGGCAGAAATGGAAGATTTACTTGTCAGCTCATGTGTGAGTCATGTAGAAAATACGGAAAAGATTATTGTGACAACAGCCGN
>Contig_1233
NAATTCCTTATGTATCTTTAGTTAGCTAGGTTAAATTTCATTGTGTTTCTCAGTTTTTTAACATGGTTTTTAAAGCTAAGAGTTTTTTAGCTTTGGTTCATGGTTTTTAAAGTTTATGGAGATTGGCTGGTTCTGCAGCCAGCCTCAAATGGATGTTTGTGGAACTGCATTGGCTTCACTTCACAGTCTCTGGAAGTTGCACCCATGGTCTGAGCTACTGCTGCCCCCAAAATCTCTCTTCCCATACCTGGAGTTGAATCCGN
>Contig_1234
NAATTCATGTGAAATGTATTTTTAGCAGTGTGGGAAGACAAACCAATGAGCATGAGGGAAGAGAAAGAGAGAGAGAGAAGAAAAGATGCATGGAGGGATGAAACCAACGAGAACAGAATGGGTTACAATACATTTTAGTTTAAAAAGGCTGATCTGCACATGGAGCTCCCTGAGAGGCTTGGCCCTGACTGGGGGTGACTGATGTGTGGAGGTCTACTAATCCAGGCAGCAGACCCGN
>Contig_1235
NAATTCAGGTGTTTTTAAAAATGGAAACTGACCTGCTGGTGGTTCAAGAGAGGAATTTAATGTCAGTAGAGTTCATCCTCTGGGGAACAAACACTTAATAAGAATCATTCAGTCATTTTTCTGGGTTAATTTGAACTTTTAAACAGCTGTTCATGCCACAGTGGTGAAGGTTTCCGAGCCGTGTAGACGAAGCCGN
>Contig_1236
NAATTCAGAGTAAATGATGTGTTTCTTAATGTCATTATTATGCACAACTTTGGATTTCCACAGGAGGCTCCTATTGAAGAGAAAGATGCCCCAGGAAACTTCGTGTCTTGGCTCATTTCAAGGTAGTTCCTGCTCAACCCCTTAAAGTAAACTCCAAATAACTTTGTAATCCTGCTTTATGACAGTCAGCTGGTCTTTTCTGTTTCACTTGGAATCATTTGAAAGGCTCTTCTATTATATTTTCATCAGCTGAAACTAACTTTTACAAAATTTTGTTGTATTTCTCAATCCTTTTTCTTTCAGGAAGCCGN
>Contig_1237
NAATTCCCTCCTTAACTGTTTATAACATCACCCCTTCCTGATGAGTCAGTACAAGCGAAGATCTTTTTTCAGTTTAGGGTGGGCATTCTTCATTCTTGTCATCTTTCCTCATTTAAAGTTTGTTTATGCAACAAAAAATTTAAAATATTTGAGCACAAAGAAATCCCATTAAAGAGAAATTATGTTATATGTAATGTTTTCTTCACCACTACCTTACAGGCAGACCCGN
>Contig_1242
NAATTCTGGGGCGCAGTGTCAGAAAGCTGGGTCTCCATCAGAGGTCAGGGGTCTTACAGCAGGACAGTGAAAAAGAAGAGTGGTCCAAAATTCCATGACAGAGGTGTAAGAAACTCACTGATGGTTACAGGAAGCGACTGCTTTCAGTTATTTTTCCAAAGTTGTATTAACTTGAAGGTGCCAATAATTTTGTCCGN
>Contig_1244
NAATTCTATAGATTTGAACTCCTGTGAAGGGTTGTATAAAACCACTTTCATCTAACAAGGCCAGAAAAAAATGGGTTGCACAAAATCACCATAAGGGTTTCTGTATGATGTTTTAAGGGTAGACCTTTTGATCGTTAAGTGTTTGCCCTTGGCTAGTTCAGTATTCCTTTATATGTTGCTTTGAGGACCTTCAAAGAACCATTTTTCATAGAAGCAGAGTACGGCTTCAGGTACAACTTCATCTTTTTCCAAGATGCGTAAAGCACGTTAATTCACAGTTTTAAGTGGGTTCATTAAATGTTATTTTGTCACCGN
>Contig_1245
NAATTCCCCATGGCTATCTCAACTAAAGTTAACCATCAGCTCCATTGTTTATCTTGCAATAAACTGCTGAAGAAGAATTGCTTCTTCTTTTTTTTAACAACTTTGTCTTCTCCATTAGATTGGTGTTGTGCATTCCCCGAAGACACTTCCTCAAGTCATGGTGAGTGTCAGACAGTTCAATTGTAATCTGCAGGTGTCAGAGAGGCACACAGAAACACTGTGTCGGGAATCAGATGTTGCCAGAAGAACAGTGTGAAACACTAATCAATGATAAGTCCACTTGTTGTCCATCTATATTTCTTTTTGATTTTTGATTGTTCCTATAAGATCATGAGTGTTAGGGATGGTTAAGACTACATCCGN
>Contig_1247
NAATTCAGCAGAGTAAAAATGGTCAAATGTATTTTTCATTTGTGTGTCGGAGTGGTGCTAAAGCAGAAATCTTTGATGTTTAGTTCAGTGTGTTGGAATGTAGATTTTAAAACCAGAAAATGTAGATGAGACCTTTTTTAAAGGCTTTTTAAGCAGTCAAAACATCAAACATTGAACATATACACTTCTAACAGCATTTCAAAAACATCTATAGCTAGAATTACAACCACTGACAGTATAAAGAATGGACAGCGTATGCCTGATGTCAGCCACAGGTTTCTGAAGAGCCATTTTGAAGCTCAAAATCTGTGGCTCTGGCCGCCGCCATGTTGGCTGTCCTGCCTCTTCCGCCTCCCGN
>Contig_1249
NAATTCTCTACAGGACACCATAGTTGATATACTTTAGTGGTGCAAACATATTTCCAAATAAACCAAACTGACAAATCTGGACCTAAGGTGGCTGCACACTTGCTATATCAGCCTTGTATGTATCTTTTTATGTACTGTATGTGCTCCATTGCTCTTTACAGGTGACTCTTGCAAAACTAGAATAAATATTGACATCACTTTCACAGCCATAATAGGATCTAAAATAGACGTCTATCACTTTCAAAATTCACATTTCAAGTATCTTCTGTAGGTCAAATCCCTGGCACACCTCACATACAGTAGCCTTGCAGCAAGAAAAGTACTTAACGTTAAACAAACAAGACCCGN
>Contig_1250
NAATTCCCTGCTGAGGACTGCTGTGATAATTACTTCCGTAGAATTGGCTCTCCACCTAAAAAGAAATCCTGACGATTTTTGGCAATGAATCCAGTTGAGACGTATATGAATCTATATTTCAATAGGGACTGAAAGTCCTCCAGCCTTTTGCTGAATGTGAGAGTGAGTGATCTGTGAAATCTGTACGTAGTATTTTTTTTTCTTACAGTTTGTGACGATCACTGTGTGCGAGGTTGCTAACAAACAACGGAGTGATGATGGAAAGTTTTGCGTGACTACACTGATTGCGTGTTGGAATCTAAGCGCTGCCAAAACGCCGN
>Contig_1251
NAATTCCTGTGGCATTTTGGTTATGCTGTTTTAAGGTCTTAAAGAGTACTGCTACAGTAGCCATGTCCAAAGCACCATAGATTCATCTACAAATGCAGCTGGAGTCCGAGAATTAACCATCTCCACAGACAGAGCTCCAACCAGCTGGCATAGCCGN
>Contig_1253
NAATTCATCAACGCTAAATATGTGGACCACAAGTACGCGAGGAAGACGTGCATGTCCGCGGCAGCTAAAATGATCGAGCTGTTTGAGGCGGTTCAGTCCAGGGATCTGCTGGCCCTCATTCAGGTCTACGCAGAGGGGGTGGAGCTGATGGAGCCGCTCCCAGAAGTCGGGCCGN
>Contig_1254
NAATTCCGACAATTTAAACAATCCCATTTGCTTTACAGGAGGGATATTTTTCAACTCACAATGTGACTAAAGTGTGGTGCAATTCAAATTGTTTATTTCTATTGATTTTTCCTTATTCTATCCTTTGTGAAGCTTCTTCAAATGCCTTGACACCACTGTCCAACCATTTTATTCATCTCACCTCGCGTTGAAAAAAACATGTAGTAGAAGTAGTGGAGCAGCAGTTCTTAGACATTTTTGTACTATTGTGTAGACCCCCAAGAAGACATACATTGAAAGAATGAGGCCGN
>Contig_1256
NAATTCATGGGTGTGTGGATGGACATCTTTAAGAGGAAGCAGGAAGAGCTCCTTGACTGCTGCCATTACTTATTGCTCAGTGAAGCGTGACATTTGACTTGGTTATTACGTGAAGAAAAAATAAAAAATAAAAAAAATAGCACTGGAAACACAATCTCCGCTCCACAAAGCTGGACCATGTGGACCGAAGGCTCAGCGTCGCTCGCAGCTGTAAACACAAACAGTGCTGCACGCTGGGAGATAAATGCCAACAATAAATAACATCCACCGN
>Contig_1257
NAATTCTGGAACTGATGAACTTAGAGCGTCTGAAGTCTGACTGTATGTTCAGTGCGATCCATTGTCACTGTTAGAAGCTGACTAAGAGTCCCCAGTTCAAGGCCTTCATGTAATTTCTTATTAGTAGGTCATTCACTGCTGTGATTTGATGTGGCACTTCTTATTGATGTGGTAATGAGTGCAGATGCTAACTCAGTGGACAGGGCTTTGTTTGTTTACCCTTTTTCTATTTCTATTTTTTGTTTTCATACCCACATCAGAGTGACAGGCCATCGGTTAGAGTAGTGGAGTTATCTCACGCTGAGATGGTGTGCGGATAGACCCGN
>Contig_1259
NAATTCAAATGTTCTCGACTCCCCTAAAATACTGTTTTAAAAATAGTTTTCTTATCAGACATATTCCTCCTGTTGCTTGTTGTCTTGTTGCTGTGCAACCAAATTGTTTCCTTGAGGATTGTGCCCTTTTCCACTATTGCACCAGTGTTTGTATGTGAACAGTGGCAGAAAGAGCAAGTCCACAGACCTACCAGCCTGGGGAACTGGTACTTTATTTTTGTGTGCCATTTTTGTCCACGGCCGN
>Contig_1260
NAATTCTGCCGTTGCCTCTCAGTATTTAAATGTATTCCAACCAGCATGAACACAAGAGCCTCAGTAGCAACATCAGTCTCGCTGTTTCCATCACCCAGGTCTACAAAACCAGACATTGACTGGGTATGTGGATTATATTGCACGTGTTTTCTGATGGCCATGGCATCCAACATGAGTGCAACGCATCCATATTTAGCCTGGTCTTCCCGN
>Contig_1261
NAATTCTTCATCAGGTAAGCTGATTAAACTCACACCAAGCCCCTGAAATCAACACAATCCATATTTTCTATTGTCGCCACTCCTCTGTCACACTTTATTTTCATTGACTTCTGCTCCCTGTGTGTGACAGCTTACTCTATTTCTCCCAGGTCATACATAATAAGTGCTCATTCATGAATGAGGTTCATATGGTATCGAGCGCACCCGCCACCTTTTTATAGAATACATCTGGCAGTGCGGACGTGTGAGTGACTGTATAAAATCAAAGCCACTGGGTGTAGGCGTGAGTCACTTCCTAAGTCCCCTTGATCATCTCAGGACCTCGGCTCGAAGGCTTTGCTGAGACCTGCACTAGTTTCAATTAATTTTCATCCCGN
>Contig_1262
NAATTCCTATGCATCAATTGCTAAAATCTAGAATCAAAATTTTAGAAACAGTTTTTAGTGCCAGTTTTGGGTTTGGTCTTGCTGTCATGACTCTTTCATGACCCCCTTTGACTCAACTATAATGCTATCCTGAAAACAAACATTTATATTGTTCAAATTCACATGTATTACCGATATGTTTCTGTATGCTGTGTCCGN
>Contig_1263
NAATTCAACGAAACATGAAGACTTTTAATCTGTGCGTTCTACTAAGCCTGGCAGTCGCAGTTCACTGCGTGCCAGTACCGCAGGCTTCTCAGCAAGATGAACAATTTGCAGAGGTATGTATGCTTGCTTTTCTTTTTATGCATGTATTCTCACTATTTTGCACCAGGGTGCATGTGAAAGCTTACATTTTGCAGGACTTGTGAATGTTATGCTGTTAGAAGCACAGGAAAAAATCAAGTACCTTAATATCTGCTATAAAGAACTTTCTCGTATTTAATTATTCAACTCTTTTTCTGTCCTGCAGAGCTACCTGAAGAAATTCTACAGCCTAACAGAGGAGACTGGCCCAACTAGCAGACAGGGGATCAGCCCGN
>Contig_1264
NAATTCATCCCACCACCTTACTCCTCGATAATTATTCTCCTCATCCTCATTTTCATCCTCATCTGAAACTGGTGGGTCATTGTCTGCAGCTAAATTATCCGCAATATCCATATCGAAATCCCCACCAGCAATCATATGGCGCATGCGGTGGCCCGGTGGTGGTGGCCAAAAGACTGGGTTGTGCTCTGGGACCACAGCCTCTGAATCTCCGCTCATCTTGTATATAGACTCAAGGGAGGTCTGTAAAGAAGTTTGAAGTTACACCAATGAAGGGTACTTACCGN
>Contig_1265
NAATTCTTATCAGTCAGCTACTAAATGATACTGGTAATCTAATATCTTGTCTTATTTGGATCAGGCCAACCTGTGGATGCCTTTTCCCAACCACCCCCAGGACCTTGGGATATACCGGCTCAAGCCCCCAGTTTTTTTCTGGATGGCAAACAGACTATCAAAGTTCCTTACACGTCATCTGTGAAGGTAAATTATATAAGACGTGTCTGGAGAAGAAAAAGCTCCCGTGACTGCTTTTTCTGATGCGAAACATTTCATATACAGGGTTGCCATGTTTGCGTGGGAATGGGGAGAAAACCTTGCAAAGACTGTGCCGN
>Contig_1267
NAATTCATCCTATGGGGACCTTGAAGATTCAAAGCAAACTGAATGGACTTTCAGACTCCCTTGCCATGAATGAAAGTACAGGGTAAAGACAACCTATGTCCTGATGGTGGCGTTAAAAAAAATGGTTAGAAAGTTGTCATCATTCCCTGGCGACCTTGAACCTCCATAACAGGACCAAAGTGGACAGATGGAGGGATAGAGTTTCACTCTGGGGCTCACCTTTGTCTCATCTTTGGAGCTAAATGTACACTAATCTGTCTTTCTTACCTTCTCTGAGGCACTGGCAAGTTTGGTGGCCGAGGCGTTGAAGGTGAGAGCTGCCAGAGGACTGTCATGAGCCGN
>Contig_1268
NAATTCACTCTACGCAGACGATTAGCTTTTTCCCCGCACGCTGATAAATTTCTAAATTTTAATTGTGCCCTTCAAATGAGCTGCAAATCCTCTCCTCTTCCTCTTCTCTCTCTCTGTCCCTCGTCTTTCTCTCCATATAATGAGTTCGTTTTATCAGCGGCGGTGCTGTGCGTGGACAGGATGAGTAATGTTGAAGATCACAGGAGACTTCTCTGCATTGCACTCTCTTACAACAGGTTGTCAAAAGGCTTTGGGAGACTCGCTTGCCCTCTCGCTGCCGN
>Contig_1270
NAATTCACTCTAATAAAGAGCCTCTTAATATGTGAATCCCACTCATCCTATTTAGGGGCTCATCTCACACTAGGACCATCAAACAACCCTAACCTGATTACTGTATTACAGTCAAACTCAATGAGAGGTTAAAACCACCAGACTAAATGAGTAAATTAGGCTCTTTAACGGGATGTTTTCAGTGATAGAGGGCTACACACCGN
>Contig_1274
NAATTCATTGCCAGCTGATAAGCTACAGGAGATCCAAAAGGCCATTGAACTGTTCTCTGTAGGCCAAGGTCCTGCCAAAACCATGGAGGAGGCAACTCGGAGGAGCTACCAGTTCTGGGACACACAGCCTGTGCCCAAGCTGGGTAAGACATTTGTCAGTACTTTCAGTTCTGCCCTAAAACAACCGN
>Contig_1275
NAATTCCTGGTAATGTCTGAACACATTTACTGCCTCATTACACATCAGACCTAAAGACACTTTCAGGTGAACCGATTTAAAATCAGCTGATCCAGATTGTGAGCTGCCATAGTTGAGCCTACCTCTGCTTGTATGTTCCCCCTCATTCAGGCTCACTCTTCCTCATTCCTTTTCCTCTTCCTCCCCCGAGAGGGGCAGTCCTGGCTTCTGCACAGATCAAATGTTTAAATCTCTTGAATCGTGCAGTGATTGAATTGAATCAATAAAGGGAAGTGATGTAACACCTACCTGCAGGCGCTGTCAGAGGGATTGGCCTTGCCGN
>Contig_1277
NAATTCCATTAGAAGAGGGCACTTCATTCAAAATGTCATGCCTATTCTGTCAAACCACAGAGAGGCACCAGTGTTAGAAACGCTCTGTGTCCACGGAGAAGTGGATTTATGGTCTAAAGTAAAGCTGAGTTGAGAAGCGTCATTTCTATTGCATGATACAGAGCTTCTCGCTCTCTGCAGGAGACGAACACTCCCACCAATAGGACCCATTTGGATCCAGTGGGTCCGN
>Contig_1278
NAATTCGAGGAGGCACCGTAGGCCAAGTCATGTCAAGCTGTCAACTCCTTTCGCCAGCTCGTCGCTACGCAGTCCCCGCTGTTTGTGATTGATGACCATGGCTTGTACATGACCTAGCCCAGTAAGGAGCCTTCCCAGCACTGACCAACACTGAACACTACAGGGTTTTACTCAGCTTACATCATGGTAAAAAGAGCCATAATGTAGCCCCATATTTCTTGAATTTTGATATTTTCTTGAGAGCAAAACAAGTACACACCTTGATATGGTGGGCTTGGACCCAGCGTACTGTCTGTAAGGTCTCATAAAACTTCCATCTTGAACCGN
>Contig_1280
NAATTCACCAAAGTCACACAATAACAAACAAACTAACTGATAGAAGAAGCGGTAAACCAGCAGCTCCTCTGTTCTACAATGTAAAAGTACTATTCTTTTCAATGGAATCTGGTGGCTTTGAACAGAGTGATGTAACAGCTGTTTCTGGTTAAACAAAAAGGATCTCACTCAACACCAGCGTCTGTCTCTGTAGGGTCCTTTCCATAATATTGTTTGACGCTTATAATAACAATCTGAGCCTGACAGTGGTGAAAACAAGCACTTTTAGAGGACGTACTTTGATAGTGAGGAATGGCCCCGN
>Contig_1281
NAATTCATGTGTAAGAATATAGGGCAGATTACAAAGGATACAGACACACAGAGAGAGAGAGACACGCACAGAACACGATAATGAATGTCATTTGATTCACTGACACAAATTCCCAAACAGTCTTGTAGATCTCACTGCAGGAAACATAATTGCACACACACAGACTGCTGCTGCTGCTTCTGATGGGAGGAACAGAAAGCCAAAGCGGTGCCAGCGCGACTGTGCAGTGCAATAAGGCTGCATGTGCCTTTAAATTCCATGACCCACTTTTCACAGCTGGGTCTGGCTGGCTGGCAGGGAGCGCTCGCGCACGCTGACTTGAATAATTGGGACTGCAAGGTGAATGTGAGGAGAATAGTTAAAGACGGGAGCTTCCCCCCGCCAGCCAGCAATGTAGCCAGCGTGCCCGN
>Contig_1282
NAATTCATGTTAGCTTAATTAGCCAGCTACAACTGATGAATACAGAAGTGTTGTCAGCCTAAATTACTGAAAGTATCAAAGTGCTTCTTTCGTCCTGGTAACTGATGCCATCAGGTTGTTAATACTGTTAATGTGTGTAAGCAGTATTAAACTGCTGTAGCTGCTCAAGATGGAGTTAAACTTTAACTGCTTTACTAGTTTAGACCAGTGGTCCCCAACCTGGTGACCGN
>Contig_1283
NAATTCAGCAGAAGACGACACACAAAGAGGGACTAATGGATGAAACCACAATCTATTAAGTGGATGGCAGCTTTCTCTTCAGGTTGTCCTGCAAAGAGAATCCAGCCATGCACAACGAACACGTGGAAACAGGATTACACAGATTTACTCTTTTTTTCTTCTTAGCTTCCTCCGCCAACGTCCTCTTCACTCTCTTCTCCTGCTAGAGGCTGCTGAGCCTGGTTATATTGCACACTTGCCCAGCTCCAGTTCTGGCACGACACTGGCTACAATACCCGGGCCTGAAAACCTCTTAACTAACACTCCCCCTGTGCTCTGAGCTTACAGTCCGN
>Contig_1284
NAATTCTTATCAGAGCTCATGACCCAGCAGTCTGTGGAGGCAGCTGCTGGCAACACATACGATTCATGAGTGGATTCATTTTCAGAAGGCTTTGTGTCTATTTTAGAAACGTTCTTATGCCAGAAATTAACACAGAGACACGATCCTATCACAAAGAGCATCGTAATCCAGCAAGCAAAGGGCTTGGAGATGAATACCAGATATTTTAGAGTTTCGCTCACTGGTCTGCCGACTTAAATAGCAATACGTATTTGTTGCTGGTGAATTGGTTGCTCTCGAGCTTCATGAGAGCTCTTATGTTATTTTGAGCAACTATTGGTGATTAGCAGCATGATGAGAACCGN
>Contig_1285
NAATTCAAGCTTGTGTCTCTCTCGCTCGGACATTTGGCAGTCTTTGAGTGTGTGTGTTTTATTGGAACCAGCTGTTCGCTCTACACTGTGACAGAGGGGACGAGAAGAGGGTCCAGTAGGGGGAAGGTGGGGGCTCCAACAGTCAGGGTCCCCTCCCGTTTTTCTCTGCATTTGATCTGATATGATGTGAAAAGCGTGCCGN
>Contig_1286
NAATTCAATTTAAAAAAAAAAAAAAACATATTTCAACAGTAAACACATCCGAAAACATTTAGTTTGTGCCGTGTGACTACACTCAGATTTCCAACGATTTCCAACACCAAAACTGTAGTAGAAATGAAAATGAGCTATAGGAGAAGCATTATTTGTTTTATTTTTATTGATTTGTTTCATGATATTTGTTATAAAGACTTCGGTGTTGATTGTGTGACACAGGAAGAAAACCTGGGGGAGATCTGCTTCTCTCTGCGTTACGTTCCCACTGCCGN
>Contig_1287
NAATTCACCAGCATCACATGATATCTAAACTTTGTGTAACCTGCTTTGGTGATGCTGAACTGTTTTAGGACCTGCCAGTCAAGAAAGTGTGAGTTCGAATCTGAGAGAGGGGAAGCATGCATGCATATACGTACAGTATATGTCTACATCCATATGTGTATGCTCCTACATATCTACATATATATCTACATACTGTGTGCATGGAGTTCCTCTGGAGTCCCGN
>Contig_1289
NAATTCAACTTGGATCTTTTTTTACAAGTCATCTATCACTACTAATGGTTGAGAAAAACTGTGGGTTGGAGGGGCATGGACGTTTTATTGGCTTGTAAAGAGGCCCATGTCAAGAAAAGTTTAGGAACCACTGATATAGTATGACAAAAATATAAAACCCTACATGTAAGCAGCTGAATGAGGCAATACAGTGGTGTGGTAAAAGTGGTAAAAGAGGGCAGCTGTGGTTCAGGAAGTAGAGCGTTGTCATCCCAGTTCAATCCCGN
>Contig_1290
NAATTCATTTTTAATTACATTTATTGGATTCATTTAAATTAGTCTAGAATTGACTTCACTTTGCATTATTCTGAGAATGAAGTATCTCGTTGGTGGCTCATTTAACATTTGACTATTCAGTTTCACTTCAGTTTTATTTATATAGCCCCAACTACTACTAAGAATTTATCTCATGACACTTTCACTTCTCACTCTATGCAAGCCAACATTTGCAAGTGACGGTGGCGAGGAAAAACGTCCTTTGACAGGCAGAACCCGN
>Contig_1292
NAATTCATTCATTACTTGGGGTCAAACAAGTCTCTGGTCTTGCGAACACGGTAAACACCCTCAAATTTTCTCCATGCTTTATCATCTAACGCATCTTCACAGAATTTCCTGAAACAATTCTTCCACATTTTATGTATTTATTTTTATCAGAGACCACAGAGGCGTGTAGTACCGCTGTACTTTTCAACATTTTGGGGCATCATGACATGCTGAACTGCAAAATACAGTGTCCAACGTCACCACCACAGACTGTTGCTGTGTTTTAATTAGTACTTCCATGCTATTTTGAGTACAAAAGTGTGTTCACACTTTCAGTTCTGTCATAACGGTCAAAAAGTTGGGTGTGAAACGCCGN
>Contig_1293
NAATTCTGAATTTAAGTTTCAGGTGCTTGACAAGATTTATAGTGTGTCTCACAGATGTCCAGTGCTCGCATTTTATTGTTAAATAAACTCATCGCTCACACTGCACTTCACAGCTGATGATAAGAAGAGTCTGTACGAGAGTCTCTACTGGGCGCTGAAGCTCGCTGTCATATTATTAACCAAAACCGTCGGCTGCTGCTTCTGTTGTGACCCCCATGGTTCATCTGCTCACACCGCTGTGTGAGAATCATGGATGGATAACCGN
>Contig_1294
NAATTCTCTGTGCATGTAAACAGAAGCAGTGATTATCTCGGCAATGAGCACGTGGAGAAGTCCGCCTCTCCACATCACAGCGCCCGCTGGGTCGTTTTAGGGTTTCTCGTGACTGGATGCTCAGACAAGGCCGAGCTTGCTCTAATTACACAGTGCTCATGGCTTTTTGGCAGCAGCCTCCCATGGCAACGAAGAAAAAGAGTTTCCCTAGAACGGGCATGTTTGGTCTCTAGTCTGCAGTGTCAGGTCCAGGCCGN
>Contig_1296
NAATTCCACTAATTAACTTTTGACAAGGCACACCTGTTGATTGAAAACCGTTCCAGGTGACAACCTCATGAAACTGATGAAAATCATAAGAGTGCAATGCAGTGCAGTGAAACAGGCTGTAAACATGTTTGTTTCTGCTGTGAAGTTGGACATTTTAGTGCTTATGGAGACTGACTCACTTCTGCAGCCAGCCTCAAGCAGCCGCTCGAGGAATTATAGTTTTTAGCACTTCCGCATTGGCCTCATTTCCTTGCTACCGAGACTGCTGCTTGGATACACCTCTTCACTTGTCCCATATGGTCTAGCGGTTAGGATTCCTGGTTTTCACCCAGCCGGCCCGN
>Contig_1297
NAATTCAATACGAGTCTTAGTTTTCCGAAGCAAGACAAATCAACATGAACTCAGAGACACAGTCTTTAGGAAGAATGAATTCAAAAAACAACTTACTCTGATTTCAATCTTTTGATTTCGTATTCATTCAGCAGGTACATATGGATGGTGCAGGCACTACTGTTGCCGTAGTCCATGGGGTTTTAGTTACGTTCTCCCATTTATGTGTAGTGGGTGGCAACAGGAAGTTAGACGGCACAACCAGACTAGTCTCAAACGTGCATTCACTCAGCCAGTTTGGCTGGAGTAGGACTCCAGTGCACACACTGGTCAAAACTGCAGAAGTGTGAGGAAGTCTACCGN
>Contig_1299
NAATTCAACCCTGAAAACTTCCTGAATGACCAGGGAGAGTTTGTTAAACCAGAGGCCTTCATGCCTTTCTCTGCAGGTATGAGAGCTCAGACTCCAGTGTTTTATCTTCTGTTTTAAAAAACACACAGTACATTGCTTTACGATTGAAAATGTCTTATGTCTCAGGTCCCCGTATGTGTCTCGGAGAGAATCTGGCTCGCATGGAGCTCTTCCTCATCATGGTGACTCTGCTGAGGAAGTTCAAGTTCATCTGGCCCGAGGATGCCGN
>Contig_1301
NAATTCTCTGTACAGTTTTTCAATGAAGCCCCCCACTCCCCCGAGGTGAGAATCATAACTCTAAATGATCTTTCCATTTCAGTTTGTGCTGCCAATGTTCAATCAAAAGCCTCGGAGTGAGAAAGTACACAATATTTATTTTCCAGTTCTAATGTATCCCTGCTGGTTGTGGCATGTGCGTTGGCTCCGTGCCTCCGN
>Contig_1302
NAATTCAGCTGGTGGTCAGCTTGCTGGCTGCCAGCATTATGCAGAGGATGGCTCCACATTGTTCGTTTGCACGCTGGCTCCTCTGCAATGGCAGGTATTCTCACGCTTCCAGTCAGTTTATACCTTACACACACATCGCGTGCGCGGGGGAGGGCTGTTTACATACACGTGTGCCTGTCTTTCTTTTCCAGTTTGTTCCGN
>Contig_1304
NAATTCATCACAGAGCCGTCAGCTCAATGCACTCTGCGGGGAGCACATCCTGTGAAACACTGTCATGACGACAGAGGGTAGCGACGGTGATACAGGTGTTAACAGTGAGTACAGGTGTTACAGATGTTCTTGCACTGTTGCCTGTTCCCTTGGTATTCACAACACATTGTGTCCATAAGATCACAGAAATCCTCTCAGTGTTTGTCACGCTCTGAATTTGTGTCTGTGTCTCTTTGCATGTCATGGTCCCATCTGTCCTGATGCTCCTGGGTTAAAGAGAGGATCCTGCTGTTCCTTGATGGAAAGCTGCCTGCTACAGAGAGATCCGN
>Contig_1305
NAATTCATCTCTGTCTCTTTGCTAGCGGTGCAGGGGTATGCTCAGGGTGGCCTCAGTGTGTCATCGAGCCACCCTTTAGGACCGCCCAAAAAATCCTGGACTGAAAACTGTTTGAACAATGTATTACTGAAATGTGGAGTTTGAGGTTAAAAGTCTTTTCACATGTTTTCAGCAACTATTTTCCAACATATTTAATGTATTTTGAAAGAAATCTCAGAATTGCCTTTACACGGACTTTAACATCCTTTTCTTTGCTATCATGATGAAGTTATAGTGTAGCTCTGTAGCTCTCGACTATGACTAAGCCAACCGN
>Contig_1309
NAATTCCCAAAATTTGGATTTTCTGGCTCCATAACTGACAACACTGTAGCTGCAAACCCAAACTAGACTCAAAGATCCCTCAATGACAGACCGATGAGTTCTTTGAGCTATTTAGTTACGACTCGACTGTCAAATTCAACCATAGTCCATTTTCTTCTGCCTATCCGN
>Contig_1310
NAATTCACTGTATAGTTTCAGCACGAACCATGCAGACTCCAGCCAATCACCACAGGATATATTTAGATTTTGACTGTCCTGTCTATTAGATGTATTAAGATCTATGTTACAGAACTATCCACTTCCTGGAGTTTGCCAACACGTGACTTTGTAAGGAGGGAGCCTGTCTTTGCACTTGTGTCCCTCCCCCTTGTGGACATTTCAGCCAATCACAGCCCGCGGCCGTCATTACAAATCCCAAAAAGGTGGAACTTCCAAAATAAACCATCGCCCACGACAGGCGGAGCTGCAACGCCAACCCGN
>Contig_1311
NAATTCAGTCCAGCAAAAGAGGTGAGCTTGTTGAGCAAAGTATTAACTTTCATTGTTGTATGTTTGGAAAAATTTTGAGTGGATCGAGCTGCAGCAGGTGTTTGAAGAAGACGTATATTCCTCATTTCCTTGAGAAGGACTCACAGAAGAGTTTCAAGCATCACTTAAAAAGTTCCTGCTGAGAGTGCAAGAACATAAATGAACTACAGGTACATCAGTCACTTAAATATAAAGATTATATTTAAAGACACCTGTATTGATCTGAAGTGACAAAGCATAAGAAGTCTATTTTCTTACTCTGCACTTTGGACGAATCAAACTGCCGN
>Contig_1312
NAATTCTAATGACCTTTGCTGCATTCTTTTTAAACTGATCACAGTGGGCAGGCGTGTTCTCAGTCAGGCTCCTGATACCACTCTTACTGTTCTTTGGGGGGAGTGCTCATGCATTTTGGTCAGCGTGGCACTGACAGGAGTTAGTGGTCAAATCTGAGTGAACAATTCGTGTTTCACTCGAAAAATGTACAGTTAAGAAAAGGTGGACATGAGTCGAGAGTGAACCTACGATTTGAGTTCCTTAGTTGGGCTCTGATGGCGGTTTCTTGCAGAAAGCCAAATCCTGATTTCAGGTTCATAGTCGAACGTTCTCTTAAGCACCACCTACAGGCCGAACCAGTTACCATTGTGGTGTTATTACCCGN
>Contig_1314
NAATTCAGCTCTGACTTAGCAATGTCAGTCATTTATCTTTAAATTCTGCTAACATTAGCCACCATGAGCTGCTCAGGCCAAGTAAGGCTTCAGCAGCAAAAGCCCCAAAAGCTTTACTGCTAATGAATTCGACTGTCCATGTGGAAGAGGGAAAGTGTTCAGTTTCTTCTTTTTTAAAATGTCAGCCTGGATTTAAAGGGCAAATTGTAGCTATGGCTTACTGTTTGTGTAGTGTCATTACAGCATAGATTCTGCTTGGCCACCGN
>Contig_1316
NAATTCTCTGCAGGTGAGAGTAAGTACAGATGGGTAACAAATTAAAGGAAAAACATGAAAAATTGAGCATGGAAACATGCAGATGGTTCCATACATGGAGCAAGGGATGAATAGTTAAGATGAAAATGGAGTGAATCATTTGCTATAGACTTGACAGTCACTAATTACATTACATAATCATGTGCCCCTATTCATTTTCTACTGGACACAAACAGCCTCACAAGACATTGTCAGATTTCTGGCTGAGATGCAGTGGTAGGTCAGGAAATGTAGTCTTGAAATGTCTGTGGAAAATTGAATTCAATAAATCTTAATTGTACCCGN
>Contig_1318
NAATTCAGTATCAGTGCCATTTTTTGGCTGTAAAACTGGTCGATTTCAGTGACAGTGAATAATAGAATATATGCAACCTGCTATTGTCGAAAAAGTGTCCAAACCACATACGGTGTTTATCATTAGATTCTGGCAATCTTTGCACTTTTCTTGTAGTGCCACCAGCAAGTCAGAGGGTGCGGTCAAATAGTCAAATTTGCTTAGGAACCTTCCTAACTGAGTGAAATGACCCGN
>Contig_1319
NAATTCATAAAAGTGTAGAAGTATACTGACATGTTAGGACTATGGGAAAGCGTCAGTTTTAAGTTACACTGTTATGAATAGATAATGAATGAGATATACTCTTTCCTTTCTCCCAGTGGATTAACCAATACTAACACCTGTGAAGACAGTGCCACCTGCTGGTTCCATGTGTAAAGTATTACAAGGTGTGACCACCAAATAAACCACAGTATTTTGTTTAAAAAGTTGTCAATTTATTGATCACATTGACATAAAAAACACTGACAAAGTTTTGATATGTTTTCAGAGAAGAAGTTCAAACCCCAAAGTTACAGAAACAGGATAGTCTAGATTCTAGTCGACACTGTGGGAACATTTTCCGN
>Contig_1320
NAATTCACATCACATATATTTTATTAATGATGAAGCAACATACTGTCAACGCTGTGATTTACAGAGTTTCCTGATGGACAGTGAAGTAAACTGCTGCCAACTGTAGCTGCTGTTAGCTCATGTTAGCTCAGTTTGTTAGCTGCTGTTAGCTCATGTTAGCTCAGTTTGTACCTCAGGCCTTTTGAAGAAGAAGAAGAAGAAGAAGAGGAGGGTTTACAGGAGCGGGGCTGGTGTCGTGCCAGAACCGN
>Contig_1321
NAATTCCGTGACCATTACGTTAGAAAGAGCACTCTACTGCACGCGTCTCTGCCTCCGTTACTGGTTGGCAGGCCTCACAGGTTCCGGAGGTACTGCCCCCTTGTCCTCCCCCTGGGGATGTGTTTTCCACATATTATCACAGTAAAAATTAAAGGTATGTACCTTTTCTTGACTTACGGTGGTAGACTATTTTGGGTTACTGGTGTTTTATTGTCGCTATGTGACCATCTTTTTTTTTTTTTTTTTTACCATATTTTTAAGATATTGTTGCCGTATATATCAAGGTATGTTCTTGCCGAATTTTATACCGN
>Contig_1324
NAATTCATCTCTATCTCTCTGCTCAGGGTGGCCTCAGCGTGTCATCGAGCCACCCTTTAAGGACCGCCCACAAAATCCTGGACTGAAAACTGGTGAAAAACTGTTTGAACCTCTAACTCCACATTTCACTAATATATCGTTCAAAGTCTTTTCAGCAACTATTTTACAACATATTTACTGTGTTGGAAAGAAATCTCAGAATTGACTTTAGGCAGAATTTAAGGAAAATTTAAGGAAACTTCTGATCCGN
>Contig_1325
NAATTCAGCTTACTTCAGAGGATCCTCGTGATCACTGTCGACGCTGTCTGCATCACTGTCAGGGTCTCCTCTCCACGTCTGGTCGAGTACCAGAGGACCCTGCTCCTCCTCACTCAGACTGTCCTCATCTGTACAGAGAAGGTGGAGTTAAACATCACTATTCATTCATTCATTCAATATTCATACAGAAGAAAAGTCAGAGCACATGAGATTAACCTCATTGAGTGTCTAAACAAGACAAATTACCGAGAATACGGCTCGCTTCAGAGCTGCCTCCTTCGACGCCGTGTGCCTCTGCTCGGTTGTATCCGCTCAGCTGAGACAGCAGCGTCTCCGN
>Contig_1327
NAATTCATTTGCACTAGGTAAGGTATAGCCTTGGAACATGCCATCTCAGTCAGATGAGAGGTCCTGTGGAAGGGAGACTGATCACAATGGCAGCAGATGGTGGAAAGTAGCAGGGCTGGTGGTGTTTGGGGGCGGGTTGAGCAATGGGAGGCAAAGGGGAGAGGTGTATGGTAAGGTGACAGGACTGTAAGAAAATATAACAGAGACAGATGAGGCCCAGACAGACAGACAGACAGACAGACAGACAGACAGACAAACACCAAGCTCAAATGTACTGTGAAACACAAGTGGCCACCTGGTAACTGCGATGGTCCCACTGGAATGCCGN
>Contig_1328
NAATTCACTAATGCTTCCATAGAAACCTCTGCACCATTCAGTGATGAGCAAACTGCAACTGGTGCAAACAGATTGAGCTGCTGCGTTTTCTGTCATGAAGTTAACACGGTTGCTCTGTTGCACACTGATTATTACTCAGACATACTGTATATATATATATATATATATGACACGGTCAAGATGAAGACTTCAGAATTAAAAATCTTACCAGTGACGATTCCATAGTTGGGAGCCTCAACAATTGCGCCATAAAACTGGATGATGTTCCGN
>Contig_1331
NAATTCCCCATCCATCTCTTTTGGTCTGACCTATGAGTTTTCTACTGGGTGCAGTGCTAAATATGTTTCTTTGGGTATAAGAAAAAACACTTAGCTATAGCATTAAATGTACTCTTGTCTTGTGAGATGTATATGCACATTTCTATTGACATCGAGCTCTTGTTCCATTTGTAAATTGCTTTGGGCAAAAGCGTCTGTCAAATGAATGTAATATATTGCATCACATTTACAATATGTTACCTTCAAAATTGACTTTTTTTTTCCCTCAAACTCTGTTTTCTAACTCCGN
>Contig_1333
NAATTCAAACCCTTCAAAGCAGCCGGTCGCTGAATTATTTCATGGAGTGTTGAGCAAATAGCCTTAAGGTTCACTGGAGCCAACACACACTTAAAGTGGATATAATTAACACCGAGGGCCGGCCCTAATTGGAAGTGACACACACCATCAGGTGGCTTAGAGATGCAGGCTACTAATGACAAAGTGAGAGAGAAATACGGCAATCAGCTGGACGTGGCAGACCTCGCCGAACGCTCCGTCGCCTTCATTTCTGCTCGGTAACAACGCTGTGTTAATCTGCATTAAACAAACGGCCCCTCGGCCCCGN
>Contig_1334
NAATTCACACTGAAAATCACCAAAGTTTTCCCACCCACACAGACACACAATACAAGAGTTTTATATTATGTATCTTATCAGAAGAGTTGTGCTGATTTTCTGTGTGCTTGCCTGACTCAGGGATGCCGTCTTCTGCATCAGGGTCTTGGTCTTTTTGAAACCGN
>Contig_1336
NAATTCATTTTGAAAAGAAAAACGCACATAAGGCGACTTCTTAGCATGCAATGCAATCATTCTTTTATGTAATTTCAATAACACACCCATGAAAATATGTTGTGTTTTGTATATGCTAAAATGATATTTCTTTTAGGAATAAATAATCTATAACTGAAGAGTTACTGATACAACTGTGAGCTCAGAGCATTGGAGGAGTGTTAGTGTTTGTACTATAGGTGTTTTGGACCACCTGGGATGCAGGTAAATGCTGACAGGAAGCTGTCAGTACTGATGGGGAGCCGCTGTCGTGACAGATTCAGAGCTGGGCAAGTGGGTAATATACAACCGN
>Contig_1337
NAATTCGAGGAAATTCCTCATGAGTACGTAGAATAATTGTGTTTCGGATCAATATCCTCTTCAATGTCAAATGAAATCCCCAAAACTAAAAGCTTTTCATGGCTCGATTTTGGCCTTTGAATGAGCAGACAGCTTTTTAAACGCACACGAATGTGACACCAAGAAGAATGATATTTGTTCCTGCTCTCTACAGAGACGTGTTCACAACTCACTCGGTGAGGTAACACCATTTAGTATTTAACACCATTTCCCATCCTCATGTTGTGATGCGGTTCTGTTTCATTCCTACCGN
>Contig_1338
NAATTCCCAGTCACAGTGCGTCTATTTAGTGCTCTAAGGACAACTGATAAGCACACAGACACATTGGAAAGGTTTGAGCACTGATACATCCCTCTCCCTACTGCTGTGTGTGTGTGTTTTTGATAGAAGTGTGTGAATAAGAGTACGAGAGGGGACAGACAAGAAACAAACAAATCCCTTTCAGCACCATCTGCAGTTGGTAACAATTATTTTAATCCTCTAATGCTTAACAGATGACTAGACTTTAATTTAGGACTCATAATAAGTAAACACATGCACCTCTAACTAGGCTTAATCTGCTCATATGTTTACTGTAGAAGTGTCAAAATAGAAAATGCCTCAGTGTATATCAGATGTATAGAAAGCAAGACATCAAATTACCTCCGN
>Contig_1339
NAATTCCACTTCTTCAGTAGGAATCCAACATATTTATTTCGTCAGTCAGTATCAATGTTCACTTTGTTATTAACTAATCTAAACCTATTTTATGCTGTGTATGAAACAAACCCATTTAATGTATTTAAAATCACGAGTTTTCACTGCCCTCTGGTGGTCATCATGAAGAATAGCATCAAATTAAAATCGTCAAATTAGCGTCACTGTAGAACGTGATAGCAGACTTCCGN
>Contig_1343
NAATTCTGGTGGAACCTGACATCTCGCTCCACTGGAGATGACATGCCAGATGAGTCACTTAATCAATATCTCCTTCTTATTCTTTTTTTGTTGTTGTCTTTGATAGTGTTCCCTCCAAGCCCACGCTGCGAAAACTCTGCATCAGCTCCCTCACCTGCTGCGCTGGTACAGGCGTGTTCAGGAGGTACCCGN
>Contig_1344
NAATTCTGAACAAAGTGTTGCAGAGGTCAGGACAGGCACACAATCCCGATTACTGATCCACAACAGTATTCATCAAATTTTTATAAGGAAGGCAGCAGCGGCTGAGGCTAAGGGCAAACTGCAGGCTCATTTGTCTCCACGTCAGCCTGCTTGCCATTAGCGGCACGCAGATCAGTTGAGGGGATGAATTAATTTACGGTTTAGAAGCGTGTTAGCAATTAACAGCACTTGTAATGTTGTCCTCGGGCTGTTCAGGAAAAATGGCCAAGTCAAAATAATGTAACAGGAGAAACATGCTATTACACGTACTGCATATAAAGCTAATTTTACATGTGTAGATGCACCGN
>Contig_1345
NAATTCACCTGCACCTGACGGCAACAGCAACAGGAACACTTTGACTGTTTACTGTCACTTAAACTGTTATTCACAAATAAGATGTCAGTCAGACCAAGAGAGGAAAGAAAACCACAAGGGTTTTTTTTTATTTTAGAGATGAGTGTATAAGAAGTAAAAGGAGGAAGTTTGAAGCTGAGCTGGAGGATGAGTTTCTCATTATCAGTTTGTCACTTGAGGACTATTCTTGGTCGGGTTCTCGAGCGCTTTTCAAGCTGAAGTGAACAATATGCAAAGCGGGTTGTTCGAGGCTGAATAAAAAATAAAAACTTTCTTAATGTTTTTGTCTCCTTCATACAGTAGTATCAGACCTGACCCTCCGN
>Contig_1346
NAATTCAAAATCAATTCAAAATGCATGCTGCATCATTTACAGCAACTCTTAGACTTTAGACTTAGACTCAACTTTAGAGTTAAACAAAGATCTGAATCAACTCTCACTGCGTCATGTTACTTATTGTCATTTCAACCCCACACAAACATTTGGACTCGTTCCCTTACGGTCTGCCTCTCCCTGCTTGTCGTTGACTTCGGTGATCCACTCGGCATATTCGTGCAGCGCCGCCACCCCGN
>Contig_1347
NAATTCCCTGAAGATATCTTTTCTATTGAAGACCGCAGACGAGGCTGGGTGATCCTCCACATTATTGGAATGATGTACATGTTCATTTCGCTTGCGATTGTGTGTGATGAGTTCTTCGTTCCTGCGCTGTGGGTGATTGCAGACAAGCTTGCCATCTCTAACGAGGTAGCAGGAGCCACCGTCATGGCTGCTGGAAGATCTGCCCCTAAACTTTTCACCTCCTTGATAGGAGTCTTCATCGCCCACAGCAACGTGGGTATCGGCACCATCGTTGGTCCAGCAGTTTTCAACATTGTGTTTGTGACTGGAATGTGTGCTTTGTTTTCACGGGAAGTTCTTCATCTAACCCGN
>Contig_1351
NAATTCTATAGCCACTTAGAAAATGGGACTTCCTTCTTTCCTCTCAATGTTCTAAACTTTTGACAAGTAAAATATTTATTGGAAGGGAAAAGTTTGTGTCCTGAAAAAGGGTCAAAGTGCACAAGAATTTTTCCTGTGTAAATTTTGTGTGTAGTACCCACCAAATATAAATATTAAATAAACTTATCTCAGTGTCAAATATAAACACATTAATAGGCTAAATACAGCATAAGTCAGAGGGAGATGCCAAGCTACCGN
>Contig_1353
NAATTCACAGGTTATACCACTCTAGTCTGAGAAAACTGTGATTGTCTTCTCCTGGCTCTAGTCTGAGAAGATAACCCTGGTGATGTCGTCATTGTGTATGTTCACACATACAGACTCAAAAGCTCGGAGAGCGATACACTGCTATTCATTGTGAACAGGACCTGGTGATGAAGCCCGN
>Contig_1354
NAATTCAGTATCAGTGTCAGGGTCCTATAATGTGCACACTGCCTCACTGTCATGGACGGAGCCATTATTAATGTTCGGAGGAACATTGATGCTTTTCCTGCAAAATGTCTGAGACAGCAGTTTGTGATGGAGCGTGAGGCTCATATCTCATACTGTATCATTTTACAGATATCGTCTTAATTAAACATTTCAGGCTATTTGGACTTAAAAGCAACAAACTTAGTTTTATTTTACATGAGCTCTTCATTCCTTGGATGATTATTATATTTTGAAGGAGCCGGAAGGCCGGGAGGCAAAGCTCTCGATCTTCCGN
>Contig_1355
NAATTCAAATGCATCTTCAGTTTGCAATATTCAAACACAGTCTGACAAACAGAGGACTGAGAGACGAACACATTTCTCTGCAGTGTTATTAAAACTACATTTTGCCAAACAGATACATATATGAGATAAATACTAGTTCTGTGAGTGTTTGTTATCTCAGAGTGCATATGTTGCAAACATCTAACCTTTGAGCGACTGTGTATTTTGGTTTGGTATGGGAGGTTGGTTCTGTGTGATTGACCATTAAAGTATCCATTTTCATTCCCATCTATTCAGAGCCTGCCGN
>Contig_1357
NAATTCAGAGTCCCATTCTACTTCAGTCTGCCTTGAGTGAGAAAGGCAGTGAGAACCAGAGGGCCTCATTTCCTAATTGTGGGAGAGACTAATTCTAATTGTCTGAAGATTTCATTGCAGTGACCTTCAATAAAGATGGCTGAATTCCTACTCACAGTTCATCTCTGCAGGAGTCCAGTGCAAGTGGAACAAACCGTCTCTGCACAGATGAGTACATCTCTGACCCTTATGTCCTATAGGATAAAGAGAATAAGCAACCATTTCTAAAAGCATGAGTCCGN
>Contig_1361
NAATTCTATATTCCTGCCTGATGTAGCTAGTGGACAAGACCATTTTAAAGAATTTTAAACTGTATGGATGATCTAAATCATCATATATCTAATAAGATGTTCATGTGCTTTGTATGTAAAATCGAATCTATAAATTGATTATAATGAGTAACTCTTGAGAAAACAGTCCATGCTTTTTTCTTCTCTTTTATTTAGACCAGGGATACTCTCCCGN
>Contig_1362
NAATTCAATCCTTTCTTCCAGAGCTGGATTTGAAGAGCCCTCCTGCTGTCTGTCTGTCTGTCTTCATATACGAAGTATATATGGACCTGGTCATGACAGTGTTCCTACCCTGTGTAGGAACCCTGACTTGAACTCTACAGCATTAAGACACACCTCCCTGTTGAGCCTTCACCCTTTTTGCCACTTTTGCCACCTCTTCACCCCTCTGTGCTCTTGCCAGCTTTGCTCTCCATTTTTTTTGGCAAGTGTCAAAGAAACGCAGCCGN
>Contig_1363
NAATTCTGGATATATTTGTTTGGAGTTTTTATACCCTGCAGTCATAATGTTTTAATTTGGCTCCAGCCCCCCCGATTGTGAAATTTCTGTGGCCTGCTGCCGCGTAAACAAAACACATTTAGCATAATTGCACCTTTGGTGTAGGCCTCTCTTCAAGGCAAGGTATTGATTTTCTCTCTCCCTCTGTCTCTCTCCCGCTCTGCTCTTTGTTTTTCTTCTCCTCAGCTTTATTTTCCCTTTTGCATTCCTCGGCCGN
>Contig_1364
NAATTCCACAGTTGAAGTAGATTCTTTTAGATTTTCAATAGTTACAAATCTTTACAGCGACTTCAACATTGGAGCAAAAATATGTGAATATTTTCTTCATAGTTCTGCATCATGAAGATAAATCTTTGAGCAGTTTGTCTTCATCCTCTATGTATCATCTTCATCAGGTCAGTTTACAGTAAAAACAGTCTCTTACTTTGTGTCTGAGGGTCCAGGTTCATCACTGAAGTCTGGAATGTCACGTTTGGACCGN
>Contig_1365
NAATTCACCCCAAATCATTATGTTGTCACTTCAATTTCAGCCTCACATATGGCATTATATGTCTTAATGCATGTGGTTACCGCACTTATTACTTTACCAGAGTGTGTCCATCAACTTGCAAAGCTTCACCAATAAACTAATTTCCATTTACTGTCCACTGCTGATGTTGTAAGTACGTCTTTGCTTTTCATATCCGTAGCGACTGCCAGCACTCAAGCAACCCACCCATCTGGTCTCATTTTGACACCCGAGGTTGCCATCTTGTAAGTCAGAAAAAGTAAGAGCTATAGAAAGGTGACAACAGTTTTCCCTCCTAGTTTACCTCCCTGCACCACACTGAGTCTGACAAGCTGCTGAAAAATAGGACCGN
>Contig_1367
NAATTCACCACCGTGTTCATCCTTGGAGCATACATCCCACCCAGCGCAACAACGAGGCGCTGGTTGAACTTTACAGTGACATCAATGAGCTCCAAAATGCACACCCAGATGGACTGTTTATCATCGCTGGTGATTTCAATCATGCAAATCTCAAATCAGTACTCCCCAATTTTCATCAATATGTGGACTTTGCAACGAGGGGGGCAAATGTGCTGGACTGTGTTTACACGCGCGCCCCACTGGTGGGGAATAGAGACGTGACAGGTGGGGCGCGCCAAACGGGAGGAAATTTTCCTTTTTATGACTATCTTCATCCAGACATCCCAACTGTCCCGGAAGTTCCGN
>Contig_1368
NAATTCAAAAACCATATCTGACAGCAGCAGCAACAGCAGCACCACGACCAGCAGCACCAGCAACCCCGCCGCCCCGTCCCGCCGGCCCAGTGTGTTCGAAAGACTCGGCCCCAGCACTGGGAGTAATGCTGCTGATGTATGTGTGACCCACAGAGCAAAAATACTCCGAACCTGTTATCCTCCTGCTGTGCTGGTTGCTTCATCTCATCAAGCCTCATCTGTTTCTGTCTTTCAGAGTCACTGTAGAAATTGGCTGAAGACCGN
>Contig_1369
NAATTCATTTAAATGAGCAAATATGAAATATTCAATGTTTATTCATCACAGAAAATTTGAGTTTATTCTGAAACAAAAACAGGAAGTGAAACAGAGTTCAGATTTCTTCGTCTCATCTTAGAAAATAAAAATAAAATAAAAACCTCAACTGTGATTTTGTTAAAAAATGTGGTGTCATGTGACCTCCGCTGACTCTTTGTGACCTCGCTGTGTCTCCGTCGTTTCCTCGCAGCCATCCAAGGCTTCAACCCGCAGCACAAGATCCAGAGCTTCGAGGAGGCTCGAGGTCTGGACCGCATCAACGAGAGGATGCCGCCACGCCGCGACAGCAAGCCGCAGGACGCCGGCCCGTCCCTCAACAACCTGCCGGCCAGCACCGN
>Contig_1370
NAATTCTCTCAGAGAGCGCCGCCGTACTTCCACACAGGAGACCCGATTAAGTCTTTACATTGCATGTGGCAGCCGCATCCAGCCACTCTGGCACTCAAAGTGCTCCAAGGCTGCTTCAAGGCACGCGAGAGTGGATGTTTTCGTGACGCTTCAATTGGTTGGACCCTCTCTGAAGGTAATGATTATTAGCTCACATAAGGGCAAAGCACGCCTGGTGGGGCTTTTACTTGACGATGCTTCTATTTTTTAATTTTTTTATGGTGCGTCACCGTGAGCGTCACCTTCTCTCACCGN
>Contig_1371
NAATTCACAAAGGGAATGATTGTGGCTGGAATGTGGTGTGTTCCCAGGAAGACTAGAGAGGGCCATCACAAAAGGAAAACCCACACGGTGGGCACTTTTTCTTCTACCATGTACAGGAAGCAAAATGAGAACTATCAAGTTTGACACTATTCACAGGGCCTTCACGGGGCCCTACAATACCTGGCTGGGCAGGCAGAATGCCGN
>Contig_1373
NAATTCTCACTCTGGCTGCATTCCTCCGTCACTGAATTTTAAATGGCTTCCTTTAGGCTACAGAGAAGAACTGCTATGAGAAGGTTTGCCCTAAGCCTCAGATTTTATTATTTTTAAGTGTAAACACATACTGTATTTCACACATACAAGTCACAGAAATAACAAAGCTTGTGCGTTTTCAGGGCAAAGCTGATTTCAACACCAGATCCTAGATGGATAGGTCTGTCTAAACTGTGACAGCTTCTGTCATTCAGTTGTGTGATGGGTCCGTATGGTCCGN
>Contig_1374
NAATTCTAGAAATATCTTCAGCCATACTTACTTTGCACTGAAAAGTGTTTTGTAACTTTGTTTTGGCAGTCGTTAATATGATTCATCATCGCTGCCATCACTGTCAGAACCCTGATTTACAATTACACACACTGCCATTGTCTCGATGCGCGTCATCAGCAGGTTGACGCACATTCAAAAGGATGCCGCTGGATTAGGGATAGTGGCGTTTGTTGGCACATGCGACCAGCGGAAAAGCAACAATCCAAGACAAGTTGCCGN
>Contig_1376
NAATTCATCTAGAGAAGTCGACAGCTTGTGTCTGTTGATTCAGATCCAAACAGGTAGGAACGACAGAAATCTGATTAACCAGCTTAGATCGGAGTGAGGGTGACGGATCTATGTGTGTGTGTGTGTGAAGGTGTGAATGTGATCAGACAACAGACCAACCTGCAGAGGCTTGAAACTCAACTTTCTGTAATGTATCGCAGTCAACATCGTGTCTGCTTTTTATTGTCAGAGTTACGGCTCCGCAGCCGACAGCGAGGAGGAACACAAGGTCACCGTCTACTCGTATACCATAAATCCTCAAATAAAAGTCAATATTCAAATAAGAGCCGN
>Contig_1379
NAATTCATCAGCTGAGAGTCGAGCTCGATGATGTTTTGTAGTTTGGGTCATGTGACGTCCGGCATCATCGTCTGTTATTAACACTGACTGCACCTGAAGACCATCATAACCTGCACCTGTTCTCCACTGTGTCGCCACGGCGATGCACCCGN
>Contig_1380
NAATTCTGAGATGAAATTTACAATTAATTCAAAATTTGTAAAAAAAAAAAAGTAACCATGACTGCTATAAGTTTTTCTATCATCCCCTTTTCCTTCACAACAGTACTTGATGTTCTGTGTGTGTACTCTAGATGATGTCATTTCCTGTTTTCCTCTGAGCTGTGATGTCCCCATAAGGTTGCACACACACACACACAAATACAGTAGGAGGAAGCTGTAGTAAGGAGCGGTGACGTCGGGTTGATGTGTGATCAACAGCCGN
>Contig_1384
NAATTCATTGAGTTTGAAAAGTTCTTCAGCTTCACGACAAACACATCAAAGACTTTGACAAAGTGAGTAACAAGAAGTGAAAACTTACATGGAGAGACGACGAGAAGAAATCCAACAAGAATCCAAATTTAAGACAAAAATCCAAATTTAAGAAAATATCTCGACAGGCTCTGGAAGGTTCTGCCGGTCGTCGGTCGCTGAAACGTTTCGTCCAATAAAAACGAAGCTTATCAGGTCAGAGTCGCTGTCTGTGTCTGTCCTGTCTCGCTGTCAGGACGGGTCGTGATCTACGTGCAGACGACCGN
>Contig_1385
NAATTCCTGTGAGCCACAAAAGTCCACAAAATGTTTTTTTGTTTTTTTTTTTTTTAATCTTCCGTGCAGATGATTGAATGAGCTTCAAAAGTCCGTGTTAGATTCTCCGCCTTGGTACCAGCAAATATTTAAGTCGCATTTTGGATAGACATCTTGCTCTGTGTAATATATTACAAGTAGTGATAAAATTTCCTCTTCGGCCGGCTGCTATGGGCTTTCAAACTGCACATCTGATGGAAAAAAAAGCTAAAAAGGATCTGCAGTCACAAAATTATTCAACAGCTTAAGTCCGN
>Contig_1386
NAATTCTTTTGAGTACTAGGCAAAAAACAAATATTTACCACGTTGGGCGTGAATGGAGGAGGGATCTTCTTCTGTAAAAGGTCATCCCAGTTGATGGAGGAGAAGAAGCAGTGTGCTCTGATCTCATTCTGCAAACACAGAATAAATAACAACCTGACTTTTTATTTATAGAAAGTTAGCTGGAAAAAGCTGATTAACTAAATATCATCAATGACTGTACATCTGTAATGCATTAGCAACAGTCACACAGTGTATACATAGCAGCCACCAGAGGGAGCCCAAGAAAAGGAAATTCTCCTGTACATATCCGN
>Contig_1387
NAATTCCTTTGTTCATTTCAATTCATTTTAATCATACCCTATATTACAATCAGCACCAGTTTAGTAGGGGACATAGCTGGTATGTTCACGAGATGCCAGATTAATATGTCGTGTATGTGGTCAGGCGCTGTCACCTGTGGCTATGTCCACAGAGCCACACAGACTCACCCCAGCTCTGCCGN
>Contig_1389
NAATTCAACTGTTAAAGTTCAGCACCAGTGCGTTTTGTTTGCATACAACATTCTCTCACTGAATACTGGGACATGGAGCAACAACAAGAGTTATGTAATACTATATAGCACTAAGCCTGGCTCTCATGTGCCCTCATCAAATACTGGTATTCACTTGCTGAAGATACCTCCTCGTGCTCAGACCTCGCTGAGCGTTTTGACCAGCGCTCTCATTTCCGCATCACAGACTTTCACAGCCTCTTGAGCGTTCCTCAGCTCCGAGGGCATGCCGN
>Contig_1391
NAATTCCATTTTTTCCGGCTGCTTCTTGCTCCTCAGGGAGTTGGACTGCTGGACTGTGCAGCTCAAACACTACAGTGCGTATAAAGTTTTTTTTATGCTTGATCTCAAGCCACAGAAAGAGGGACACTTCCTTTTACTCTGTACTGTGGTTGTTACTGTCTTGATGTCACTTTGCATAAGCTGATTTTTTTGGGATAAAGGCCACAAACCGTTATCTCTGATCTCTGTATAGCCGN
>Contig_1392
NAATTCAAAACACACAACGTTTACGCAAAAGATAATACTGGAAAAAAATAAAAAGGCAGTGCTTTGTCTTGCACATGTGTTTGTCCACATAAGTTTATTGCATGCACATGCAAGCAGCCAGGACAGGATATAGATAAGTCAAAGCTTACTTTATTTATACTATACTTTTTTTCCCTACGCATTGTTATTACTATATGTGCACAGGTGAACTATTCAGGCTTTGCTTTGTCCTTATTCTGAGATTTCTTTTTGGGGAAAAGGATTAATATGTAGCTAAAACAAGTGGTAGCGACAGGAGCATGAATGGTACCCAGACAGACAGCGAACGGGCTTCCACCCCTACCTCATGAACACATTCGCTCCGN
>Contig_1394
NAATTCTGTATCGCTAGATGTGAATCTAAATGGAGTGGGGGGACAGGGAACGGTCGGGCCAAGAGTGCATTGAGTGGATGTTATTGTCTTGTAATGTATTGTCTTGCTGTAATGTTCTGTCTTATTCCTGTATGTCCTGTAACGTAATGTAATGTTGTTGTAATGTTTTGTCTTGTTTTGTCTGTTCATCGTAAGGACTCCCTTGAAAACAATATGATTCATCTTAAGGGACTATCCTTCAAATTAAATTAATTTATAAATTGGCTTGTGTAGAATCCGGTGTGACTCCAAGTGTTTATTCCTCAAGAAACTCCGN
>Contig_1395
NAATTCACCCCCAAATTTGGGGTTCAGGTAAAAGGTTCATTTAACCCCCCTTGAAAAGCCCTTAAACCTGTCATGGCACCCTGAGCAATCCACTGATTAATAATTCAAATATAGTCGTTATTGGTGCGTAAATGTCTCGTATGTGAAGGTAAAAAGTTGAGGGGTTATTAGGTTTCACGGTGACAGTAGGACACAGTGTCCTGTGGGCCATGCGAGCCTCGATCAATGAAAAAAAGTTTACCTTCTCCTGCGCTCTGGTGAGCCTCTTCTGGACGTTGATGGCCAGTTTCCCGGCGGTGACCCCTTTCCCTGTCTCGGCCATGTCGCACGGTGTGGAGGGTGCTCCCCGN
>Contig_1397
NAATTCCCTTCACTCTCCACTTGCCCTTATTAAAAGTGTGAAGGAGAAACTATGGTCTTATCGAGAACCAGTGTTTAGTGTGTACTGTAGAAACATGGCGCTTCAACATGGCAGACTCCATGGAAGAGGACCTGTTATACATATTATATTCCATTTCTGCCACATTCTGTAAACAGACACCCTGAATCTTGGACACTGGACCTTTTTTTAATAAAAGAGTAATACATCATATGAAAAAATGAGTCCTTTTGAGTGATTCAGATGTGAGCAATCTAAACATTTTAGGTCAAGGAGCACCGN
>Contig_1400
NAATTCCTCCCGCTGAACGCCGCGTGCTGAACGCCGCGTGCCTGCCCTTGTATACTGACTGCGTAGCACGCGCGGGGCAGCTTTACCTACTCTGCATTTCCATGCGACGCCACCCACGCGACCAGATTTCAAAGAACAACTAACATCAAAGGGAGTGCAACACATTATTTCAGGCATGTTGTACGTAAAGTTCACTCCAAGTGCAGAGACAATGAAATAATCGGGCTCCGN
>Contig_1401
NAATTCAATTAAAGAGCAAAAATCAAACCACCATGTGAAGTATCTTCACTTAATCATAAGAAATCAATGTAGGATTATTAATAAATTAGGTTAGCTGATGGTTTCCAGACATTTAAGGATGTCGGCTTGGGCTTTGATCAACATTTTTCACCATTTTATGACATTTTATGGACTGAACAACAAATCGATTAATCGAGGAAATGACCGACAGAATAAAGTTGGACTTTGAGGGTACGTTCAGACAGGATCAGGTGCTGCAGCGAATCGCTCCACCGN
>Contig_1402
NAATTCTCCTCAGATAAACTCAATCCACTTGCAGTTTACTTTTTGTGCAGGCTACTACAACACCGCACCATAGGGTACATGAGACAGTACCTGAAGGGGATTGAAATGTTCCAAACTAATCGATACTCAATAATACAAACTCCATTTTGGAGGAGCATTGACGCATCTTTAGATGCAGCCGTCCATTCTCCTCACTGCTGTCCATCTCAGAGGGTGGCATGGGAGAATGAGGTATAGCCCAGCAATTGGGGAAGAGAAAATGAGTAATAAACAGAAGCTTGAGAAATTCAGACAAGGATAACTGGGCAGGAGGACAGGGGGAGGGGTTGCACAAAAATATGGGATTTCTCCCATTGCCCAAATAAGTACCTATTAAAAGAGAATTTGTGCCCGN
>Contig_1406
NAATTCTCTTTATAGTTAAATCTCGCTCTCTACCTGTCCTCAGGCATCCATGCATGTTTCAACAGATAGGTAGGCCTTAAATACGCAAAATGTGTGGATGGAAGCCCAGCGAGCGTTTCTCCGTCATGTTCTCTTTGATATTCCCAGATCACAGAATCCCACAGCTCACGCCACAGCAGGCTGGCTTTCATTAATGTTGTAACACCAATCTTATTCAGTTTGAATAATAATGAACAGCAGGAAACAGAGAGGTAGGGATGAAGAGGACAACAAAGAGGTTATCCGTAAGAGTAGTCAGTGTCTTTAGCGTCCAGGTCAATCAATCTATTTGTGTGTTTTGTTTTGTTTTTTTGTCCTTTTTTTCCTCCGN
>Contig_1407
NAATTCATATTCCTTTTTGAAATTGAATGGGACTGAATCCAAGTGAATTTCAATTTAGGAAGATTTACAAGCTATTTACTTTTTAGGTTAGTTTTTCTTTTTAATATCGTTACTATTAATCAATGCCGCATTGTGGTAATCTAGAGAGCCTCAAACACAACCTTGCAGCTGACAGAAGCCTCTCGGGGGATTCTGTGATAATGCAGAGTAATAAGTACTAAGAGCTCACTAATCACTTGGCCACATGATAAGACTATTAATCTTGCCGCCCATGCAGCCCGN
>Contig_1408
NAATTCAAGTTTCACAAAGTGACCATCCATCTGAGCTGTGTCTCAACCAAAATCTGAAGGATTCGATCTTATGACACTTCTCCGCATGCATCAATATGTCAGCAAGCTCTTTAACAATATCATGATGCAATACCAAAAGATTAAATGCACGTTTACTGCCAGTAGTAGTGCATGTCCAATTAGCATGCCACTTATCCACCATAGCTGCCCTAGGGTCCGN
>Contig_1412
NAATTCAGGAGAGACTCCATTCAGCAATTATACAGCATTAAAGAGCACATTGACAAAATGACCAAAAGAGTGGAAGAAACGGAGGAGAGGATTAGTGTGGTGGAGACCCGGATCCAGTCAACGGAGGATGTTTTAATACAACTGGTGAAACTTCAAGTTCAGGCGGAGGCCAAACTGACCGACTTGGAGGGACGTTCAAGGCACGATAACATCAGGCTACATGGGGTAAAAGAAGGAGCAGAAGACAATGCGGCTACAATGATTTCTTTTATGGAGGATTTATTAATGAAGGGTCTGGAGCTCCCCCCCACCACAGTGCTACACATCGAGAGAGCACACCGN
>Contig_1413
NAATTCCCCACGGTAGACAATGATCTACATAGGATAAGTATGTTTCAAATTCTTTTTCTTTTATCTTTCCCCATATATACATATATAAATATATAATAAATAAAAAACGGACTGCATTTATATAGCACTTTCTCATCTACCAACCACTTTGACTCACTCTCCGN
>Contig_1414
NAATTCCATTGATTCCCTTCTGAGGAAGCCCCACCAACTCTCTATTCGCTGATTTGCGCTGCTTGCCCCTTCAATGTAGCTGTCAGTGCCGGAGCCGTCGTGAATGTTGCGACACAGAAAACGCTGAAAGTCTCTGACTTTAACATTCTCTGTGCCCCGGTCGCCTCTGACAATCCTTGGACAACCACCTAATGTCTGGACTGCCTCCATGTAGTAGCCCCCGATGATTTTTGGGTCACTGCTGGTGGTAAATGCATTCATCCAGATAATTTTCCGN
>Contig_1416
NAATTCATGTAGAGTATCTCAAAATGTAATTGCTAACTTTCCTCGTGTGCTGCAGAGGATGAACCTCAATGTTTGACCTTTCTTCGTCCTCCTCAACTTCCACCAACGTAGGATATCTAATCATGTAACAGGCAGGCTTCATGTTTTTATCTCACGCTGGAAACAGGAGGAAACAGAGCTAGCCTGGCACCGTCCAAAAGGTAACAAACTCTGCCTACAAGCACCTCTAAAGCTCAATAATTAACACATTATATCTCATTTGTTCAATCTGAACCAGAACCAAAGAGTTGCCAGGCAACTAGCAAAGACTCCTGGAGGTTACTTGTCCCGN
>Contig_1417
NAATTCATGCCTTCATTCACTGACCTCCAGTTGTTTAACCTCTCATTTGGTTGAAGGGATGTAGAGGTGTACAGGTGTGCACTTCTGAGAGCAACTAAACACTGCTGATTTCTCTTTCAGTTGGTACATTTTGAAATATTTTTCGTGGGAGGCATTCATACTGTCATGCTCAGCTATTCACAAGTTAAGTAACAAAAATAACTGTCGAGAACGAGGGGGAAAAAAAGAGTGTTCACCTCGAGACAACTCGCCAATCACAGAGTGAAGTGGCCATGAATGTTGGATTTTGAAAGCCCACATAATCCGN
>Contig_1423
NAATTCCAATCTGTGGGTTGATGCGCAAAGCACCTGCGAGAGGGAATGCAACGTCGATGAGGTGGTGTTATTTAAGTTATCCCCGTTAGTGTTTTTATCTGTTCATTTTGTGATTTGTTCGTTCATAAATGCTGTTTTGTGTCCTTGCAGGACTGTGCAGACTTTGAGAAATGCTGCACCAACGTGTGTGGCCTCAACAGCTGTGTGGCTGCACGTTTCTCTGACGGCACCCCTGCCCAGCCAGATGGGCAGGGTGGAGGAAAAGGAAATGATGCCCCCACCTCCACTGCTACCTGTGAGGGCTTCATCTGCAGCCAGCAAGGGGCAATCTGTGACATCTGGGATGGACAGCCCATCTGCAAGTGCCAGGACCGN
>Contig_1424
NAATTCTTAAACTGTGAGATTTCTTCATGTCCTTGAAGTTTTGACATCACTGTGTTTGGTTGACTGTGTCAAGGTGACCCAAGAGATAGTCATTAGCTTCACCACCAGTATGGCTTTTAGTCATCACATGTAAATCACTACTGATGGAAGGAGTGTTCAGATCCTATACTAAGTTTAAGTAAAAGTGCCAATACAACAATCATAGAGTACTTCATTGTCTGTAACCCCTGATGCTCATTAGGGTTGCAGGGGGCTGGAGCCTATCCCACCTGACTTTGGGCAAGACAAGTTGGCAGTTCATCCCAGGGCACAACTGGTGCACCTATGGGCCATTTAGAATCACAAATTAACTTTGGACTATGGGAGGAAGCCGN
>Contig_1426
NAATTCTGGTGGCTTTGGAGAGCTGACACACATTGTGCAGTTTTTTCCAGATGAGGCCTTTTTAAAGCAGGGTTGCAAAGTGAGTCAGTCGCAGCATTATTCAGCAGAGGTTTCCCTCCCTAAAAACTGGGTTAATGAAAAGCCCAAAAGCCTAATTGAGCTTAATACATTCTCTTATGGTACTGTTCTGCCGTCCCTACTCCCAACCATCTATTCTGCTTTCATTTTTCTTTTCTCCACCCCACAGCCCTGTGCTTTACTTCGTTTTTCTTGACAATTATGTGAGCTCTGGTGAAGAAAGAGAAGTATGTCTAAAGTCTGCTTTAGCCTCGGTTCAAGTGCTTTAAATGTGCGCGTGTCAAGAGGGTCCAGTGAGCCGN
>Contig_1431
NAATTCAAACAGCTCTTATCATGACGGCTATGTAAATACTTCCAGGTCATTTCACTCAGTTAGGAAGGTTCCTAAGCAAATTTGACTATTCGACCGCACCCCATGACAAATACAAAGGGGAAACACGGGCTGAAGGCAAAAATAAAGTCATTTATTGTTTAATAACTCAAAATCACAGATTACTTAAACAAAAGAAACAATGAGGTGTGTTTATCAGTTAATCAGTGGTGAAGATGTGTGCATGCATGAGTGGAACATGTGGGCGCGAGATGTTCCATGAAATGAAATGAAAGGAACCAAAAACAACGCAGCAGGCCAGAGAGGTGGACCGAGCCTGAGAGAGAGGGAGGGAGGGGTTTCATACTCAGTCACCGN
>Contig_1435
NAATTCAGGACACAATTAAAGGTGAACTACTGAACCAGGATAACCAGGATCAATGAGTCCTTCATCAACCCCTCATTCCAGACCTTTGTTTGATTTGGGATGAGCTATAGCTTCCTCTTCCTCTTCCTCTGATATTTCATCTTCGATCTGATAACTGTGTTCACTGGTTCATTTAGGAAGGTGAATACTCTTAAAGAAATCCTCAATTTTTTCTTTTTCAAATTGAGTTGAGGAGTATAAACTCTGAAAATATGATTCAACACAATTTCAGTCTGTTGATTTTTTAGTTTATAAGTTCTGTAAAGTGGTCTAAAGCCGN
>Contig_1436
NAATTCATAAGTGTTTGCATGATGTGAGTCTCTCTGATCATATTAACTTCTCTCTAGATGGACTTACATCTGTGACAGTGTGGAAGCAGCGGTGATCATGTGTCCAAGAGAGATTGGCCTTTCAGTGTAAGAACTGGCCACCTGTCAAATTCATCCTCCAACAGTAGGGGGCAGCATATTACCAGAAGGTTAAGATAAACCGCTAACTTCTGTTAACTGTAGCTGCCACTAGCTAAGCTCAGTTAGCCCTGGAGCTAGGTGTCCTATTAGCTCTACCTAATATGCTCTCCGN
>Contig_1438
NAATTCGAGGTGAAACGAGTTCACCGTGTTTGGACAGTTAGACAGAGATGAGGAGTTATAGAGTATAGAAACTGTACAGAACAGTTCAGCGAGACTCTTTGGACTTACCTTCAGTATTTTTGTGTGCACACTTTGTTTTTCTCTCTTAGCTGTGACTCTGCGTGTCTGTGTTTGAAGCTGACTCCAGATCAGTGATCCCGN
>Contig_1440
NAATTCATCCACACATCTTCATGAAACAGACCGTGCCAGAGGCTTGCTGACAAAGGGACTACTCAGAGCTAGTGGGTGAACTAGCGTAACTGATGATGGGAACATGCTAGCATTAATCAATCAAAATATGTTTCTGAAATTCTTTTCTTCCATTTTGTGACACTAGTTCTGTGATGACACATGGAGCCATTTTGTTCTCAGATTTTCTGTCACTAACCGN
>Contig_1441
NAATTCTTTCCATCTGAAATACAGAGTCTAAAATAACAAACGACAGCGGGCAGAGGGCATGACGTGCTCTGTGTGGAGCAAACACACTGACATAAGTACAGTAAGAATATCTGGACAGTTGTGTTGTTCTTACCTGTTTCTGCGTATGAAACTCTTGCTGGAGAATCTGAAGTTGTGCTGGGGGACACATGACATGCTGCTCCCCATGCTGCCGTTGTTTGTGGAGCTTTGTGCTGCTCTGAAGACAAACTGTAGTCCTTCTGTGATGGATGAGTGTAATCCAAGAGTGCGGTGCGCTCCCTGCTGAAGTCAGACTTGTACTGAGGGAGAAGTGGGAAGGGTGAGGGCTCTGTAGTCAGACCGN
>Contig_1442
NAATTCCAGCGTTGCCCTAATTGCCTCTCAGCTGTCCACTCAGACTCCCCCAGTTGAACCCCCAGCAGCAGTAAGTAGCCGTGCTTCCCCTCAAGCTCAAACACTCCTCCCTCCAGCAGCAAAGGAACCATTTGTTCCTCCCCCAGAGTATTATTCAGGTGATGTGGGTTCCTGTGGCCGTTTTCTGTTACAGTGCTCTCTGGTTTTCGATCAGCAATCATCTAGTTATCCCTCTGATCGCTCTCGTATAGTCTATGTTATTAATTTACTTAGAGGGAAAGCTGGTCAGTGGGCTACTGCTTTGTGGGAGGGAAGATCAAGGGTCCTTAATTATGATTATGATATGATGCCTTCATCGCCGAGCTACGCCGN
>Contig_1444
NAATTCAACACACGAATCCACCATGTTTTTGAAGTGCACACCATTTACTGCATTAGATCGATGAAAAGGGACATTGTGTTTTTCAGGAAGGTGATTTTTATCAGTGTTGGTACAAACAGCTGCACAGAATGGACACGTTTCCCAGCAGCAGTCACACAGCTGATCGATGAGGATTTGATCCGN
>Contig_1445
NAATTCAGTGAATCATCATAATCACAGGGAGATGGGAAAATGTGGATATTGTAGTGTAGTAACCATGACAACATGGCTTTCAATTGTACTTTCTCTTTCAAGCTGATCAGAGCTGTGAATTTCCGAGGTTCAGCCGTACATAATTTCCAAGAATGTGATTCATCAGTATGACGTGGAGTCGAAGACATGATTCTTTTTATTCCATTTTTGTCCTCTTCCTCCACCAGCTTGCCCCAGACGATGCCTGGAAGTGCCCCCACTGCAAGCAGCTGCAGCAGGGCATGGTGAAGATGAGCCTGTGGACGCTGCCGGACATCCTCATCCTCCACCTGAAGCGCTTCCGN
>Contig_1446
NAATTCCCCAACAACCTGACGAAAAGGACGCCTCATGTCAGATGCCTAGATGTTAGACTTGCAGGAATATAGTCGCTGGAACAAAAAGAGATAGACAAGTAATTGAAAATAGAGCACTTACCCCATTCAGGACCATCCACTTGTGTCAGCGTTTTGTGGGTGTTTTTTTCTGTAAATATAACCGN
>Contig_1451
NAATTCATCTGCTTCATGTGGAACAACAGGCGCTTTTACAATTTGGACCTGTTCTTTCATGTTGCAGCCAAAGAGATGCTCTCTGTTGTTCCAAAAGCCAAAAGGTAAATGCTGACGGACTAGTTGAATTGAAAGACAGACAGGAGTAATCACACAGCGTCATGGTAAGTTGTGATGGTTCAATTCTCATGCTAATTATCTCAATCAGTGTACAAAATGCCACTGCTTTTCAAAGAAGCAACACACACTCAACACACAGGCACGCGAACACGTGTACACACCCACACTCGTAGTAAACAGAAACTGCACACCCACAATTACAAACCTCCTCTACCTGACACAGCTCCATGTTTCCCGN
>Contig_1452
NAATTCAGATGTGATCATAAACCAGCTACTCAAAGTTAAATCCTCATTTTGTGTCTGTGCTAATTTCCCACCCTGGAAAAGACCTTGGATACAGATAGCAGTCATTCTGTGGTAACTCCTAATAAAATATTGCTTCTCACTTCTCCCTCTTCCTGTCTTTGCCTCAGTGCAAACACAGTCTCCAGTGCTCCAGGGTAAAATGCTTGTTCCCATGGCAACAGTACGGACTGCACCAGCCCCTGCCCAGCAGTTTCCCATAGTGGCTCCACCTCTTCCTGTTCAGAACGGGGCTCAGGCCGN
>Contig_1453
NAATTCAGTCTGGGGGACAGAAAAAGATGCAGCTTTTTAAGGATTGTCATCAGAGCGAGGCTGAGGTTTACTGCAGAGTCTGTGCATGCATTAACATGAACATGTGTGTATTGTCGAAATACACACAGAGAAATGTATGAAAAGTTCCTAAAATATCAGGAACATTCACAGGAAATAATGAGCTTAACATTTAGAGAAGTTTAAAACAGCAGGGCTGAAGTGATGTTTTGTTGACGTAGTATATTTCTTAAACGGTTGGATCTGATCAGGATCCCCCGN
>Contig_1455
NAATTCTATTTTTGTTATTCTGCTCACGTTTGCAATTTATCAATGTGGAAAACACACAGAGTTACTGCCATCACTTTTGTCATCCATACTTTTCATACTTGCAGAAATATTTTTGCTTTGGCATTAACAGTAAAACCACCAACTGAGTGCATTACATTGACAGGTGTTTCATATTATGGCCCTGTCATGTATGTGAATGAGGTGAAACACCTCTCAATATGATGCAGTCCGN
>Contig_1457
NAATTCTCGTGGAGCGGTGCTGGAAAAAAAACCTTCGGTGAAGATGAGCAGAAAATGGGACATTATGTTTGGAGGGAGTGGACTCCCGAGTTCACCCCCTCAAGACGACGGTTCAAGGTGCAGAGTGGACACTGGACAGGAGTGCAGGGGGCGAGGCGTGCTAACAAAGCCACAGCCACCAGCCTGGTCTCAGGGAAGCACTAAGCCTGAATATTTCATGGCTCCTCCAAGCACAAAAAGACTACAAAACTGACCTGGCTCATTTGGAGCCCTGTGCTCGCTGAAGGTCAGGACCTGAAAACACAGAGGCAGGGCCAAAAGACTTGTCTGAGGAAAAGGCCAAACATCAAACATATGTCTAACACTTAATAATATCAGATTTTTGTTTTGCATACTGTTGTTTCTCCACCGN
>Contig_1459
NAATTCAAAAGTATGAGCTAAAAGACACTGAAATCCTGCAGAGTCATGCAGTTATTAGATCCATTTTTAATAAAAAAAATATCAATTACAGCTGTTTTAAAGCAATTGACACAAGAGAATCTTGGGAAATTCAGTGCGCCATTATCTAGTAATTGCAACTTGTAGCCACAGTGGCTGCTGTTGCGCAAAAGTGACGCAGTTGCCCTTTAAAAGCAGGTTATGTAAAGAGGTAAAGGAGCAGAGGTCACAACAGTCTAATGATGCAGAGAGAGAACATATACAGGTTTGGGAGCAGTAGTAGTGATAAATGGGTTATTTTCCGN
>Contig_1460
NAATTCTAAAAAGCGGCGACGCGTGGAGCAGATGAGGTTAAAAGGTTTATTCTACTCAATACGTCTACTCCACTACATTTCAGATGTATTTCAGACATTTGGCTTGTTTTTTGTATTTTGATGCTGCTAAGTATTTCTGGAGATAATAAAGTATATCTCATCTTATTTCAACGATTAAACCAACGATTCAAACCTTTTAGTTAGTGGAGCTTTACATAAATGCAGTCAGTACCTGTGAGTCCGN
>Contig_1461
NAATTCAGCGAGCTGTAAAAGTGGTACGCCTTCCCGCAAGCGGAAGTGGCTACAATATCACTGACAGAAAGAACATGACTCTCTGGAGTACATAATCATATTTCACTGTGGAATGTGGCGATTCTGATATGATGTAAGTCTGTTTTGTGCTGCTAGGCAGAACACGGGCACAGTTGTCTCAAGGGTTTCTCAAGGCGGTCATACTTTATGATGCAGAAAGCCTAAATCTCATTACCTTTAAGTGCTATAATGCTAACACACAAGATGACAGTGCCTTTTGCGGTGTGTGAAGAACAACGCACCCAGAACTAAACTGGCCTGACTTTATGCCGCCGN
>Contig_1462
NAATTCTATTAAGCACCAAAACAGACAGCTGAGACTGAACTTTACAACTGAATGTATGTCAGGTTTGCTCAGATTATAAACTGCCACTGACTCTCATCACTTTTTCACAGCACCGTTCAGTAATATCGTATGTATTAGTATATAACCAGGAACACTGAGGGAGTCTTTAATGAAGTTGAAGTGGTGGAGCTCTGATAGACAGCCTGATCGGAGGATGTTCATGTAATATTCCAGGACTTTTAAAGAAATTTGATCAACTGTTAATAACTGATGATGATTTTTCCTCTTCAGAGAGGACATGGAGGGGGACGACAGAATGACATCACATGGGCTGGAGTTGAACCCCGN
>Contig_1463
NAATTCAAACATCTCGAAACAGAAGTGTTGTTTCTCATGTTGGGCGTACATTCAGCCGATGCAGCGTGGGAAATAAAAACCAAAAACACCTCCCTCGTCCAATCATGTTCCCCTTCTGCAGGTCTGATAAACACGGAGTTACCTTGTTTCTTCTAAGCGTTAGAAGTAAACTCCAGTTTTGAAAGTCATCTAAATCCTGTTGTCCACTGGGAACTCCTGCTGTCACTTCCTTTTGCCTCGCTATCTAAAGCATGTTCAACAATCCACTTTAAATGCCAACCGTAGTAACTACAGCAAATCAAGACAGAAGGTACAATCAGCACAAACTGAAGAAACCAGGACTCTGACCGN
>Contig_1464
NAATTCTGACCTGACGATGATGCTAGCCTAGCCTTTTCTTGAGTATTTAGTCTGTGTGTTCCTTACTTTCAGTGTCAGCTTGTTCTATTACAGTTCCACAAAGGTAACCAGAAACATGAGGAATAAGACTCAAATACAGACTACAGAGACAGAACAATAGTTTATGGATTGTTAGAGAGGCTCAGTACAAAACTGGAAAAGGCAGTCCAAACTAGCAAACAAGTTCATCAGGGAGCAGGCTAAGTCCATGAAGTCCAGAAAACAAAATTTGAGTCTAAGCCGN
>Contig_1466
NAATTCAAAGTTTGATTTCTGCAAAGGTTATATATAATTTAGAGATGGAAAAGAAGCAAAAAGCTTAATAGTTTTGTCTGAGTATGATAGAATGAGAACAAATCTAATGGCAATGATGTTTGAACATTTAACAAGTTGCTATTTATTTGAAATTTTCAAATAAAGAAATTACATAATTATTAAAAATGACTGACAGCTGTACAGCCCTTTTTCATAATATATAATTTGACATTTTGTTGATGATCACACCACACTATCGAGACTATTAGTAGGAATAGCAAGAGTCAAAGCGAGTTTAGCCTATGTTAGCATAACTGGAAGCTGGAGAAAATAGCTAGCCCAGCTCCGN
>Contig_1468
NAATTCAAAGACTTACCCTACATACTCTCTTATCAACTGCTAAAAGACAAGTACGAGCTAGTGCAGCTACACAGCGAGCTACACACACTTTCCGTGAAGGATTGAAGACAGCAGTTTTCACCGGAAGCAAGTTACATCACTCGAGGCAATTAAACTTTAAATCAAACTTTTCACAGCTCAAAAAAGGATTTATATACTGTATATTTTTATTGACAACATCAGATGCAAAAGAAGACTGAGGAGAAGGTGAATCCCGN
>Contig_1469
NAATTCTTGAGTTGTCTTACATTAAAAGCAGATTTTAACTTAGTCTCTTGTCGTTTTCCACATCTCTAAGGGTGAGACAATAATTGTGAAGGGCACTATATGTCGGAACATGTGGGTGATTTGGTTATGAGTCACACTGAACACAAACACAAGGCAGCCACAGGTAGGGCGTTTTTTTTTTTTTTTTCTTCAATCTGCATGTCAATCAAGACACAGTGACTCTTCCATTGCATTCTTTTGACTCAGCTTCGTGCTTATCTCACCGN
>Contig_1470
NAATTCAAGCAACAGTAAATCTTACATTTATACATTTATGTGACAGTTCACTGTTTCTGATCAACCAGTTCAATCATGAAAAATACAGTTACTATGATACTATGATGCTGGAAAACAAACCTACACCAAACTAAACACCAAACATAACGTTAGGTAACAAAGTTTGATGTTGTCGTCCGN
>Contig_1471
NAATTCAGCCGTCGTTAAAATTATCGTTTGCACCTGTGCAGTTTCCTGCGGTGGCGAGGCCGTATCGTCCGCCACGTTTTCTGCATTAAACCTGCAACTTTTGGCAGCAGCACTGAGGATTCACGTTGCGAGCTAAAACTGCACCGTAAATCATCGCTTCAGTCTGCGAGTGATTGAGCGCTGCGAGCTCGTAGAGTTTTATAGAAGTGTCGAGCAGCTTGGAGTAACAACAACAATCCTCCTCGGCCTGTAAAAACAACGACAGCTTTGTTTTGACTTGTGCAGATCAGAGGCTCCGGTCGTGGCTGGATTCAACTGGTTTCGTTCCCGTTAAAGTCACCGN
>Contig_1473
NAATTCCTCAAGGAGAGCCAGGCCCAGCTGGCCCACCTGGGCCAGAGGGACCTCAAGGTCCTCCTGGACCTCCAGGTAATGGACAACCAGGTGGACCAGGACGACCAGGACCACCTGGTCCACCAGGAGTGCCAGGAGTAGGCAAACCAGGTTTGCCAGGACTGCCAGGCAAGCCAGGAGGAAATGGTGAGGCTGGACCACAAGGAGAAATGGGCCCTAGGGGTGAAGAAGGACCTGCTGGACAGCCAGGTGCACAGGGTCCCCCAGGACCACCGN
>Contig_1474
NAATTCATGTGAAAAAACTGAGAACACTCTTCTAAAATAAATCAAAGAGTTTAACCGCTAAAACCATCTTTGACCGTCAGCTTCATGTTTTAGCTTCATCATCGAGTCACTGCTCGACCACGGAGAACAGAATAATGAATGAACTCCTCAGTGAGTGGCATTCACCTTTACAAACATGACGTCTTGAAATGTGATAGACAATCTCATGAAAATGACATTCTCTCACAATGACAGTGCAAATAAACACATCACCTCTCCTTTTGACGACTGAAAAGTTTGAATTTAAAGCTGAAATTGTTGCGTGGTGTCAGTATAAAGACAGTTTCTAAATGAGAGGTGAACAAATGAAGATCTGTCCGATCCCGATCCCATCCCCGN
>Contig_1475
NAATTCTGCAACGATTAAGAGCAGAGGTGGCTGAAAATGTAAAAACTTTATTATTTGCTGGCTATAGATCAGAGAATGCAGTGACACAGTTGAGTGAGAAACACTATCAAGTTATGCAACTGTAATTATCTTCACATTTTTAATAATGTAAACCTAAAATAAGGATTCTCACTGAATCATACCTTGTGGTTGAGCAGGACAGAGCAGCCGN
>Contig_1477
NAATTCTGAAAATAATGCCACTTGTTTTTGACATTGCAGTCCAGTAAGAGTCGTGGACAGGTTAGTCCAACATCTTTGTACCTTTGAGTCAGCTTCCAAATGAGAAAGTGCCTGCAGCTTCGCCTGAAGGCATTCAAATATTGCAGAGACTTCAGTTCACTCCATACTGCAGCTTACTTTATTAAAGTGGCTCTCTGTTGAGACTGCTCTGTAAAAACACACAAATCTTCTGATTTTAAGGTTCGATTTTGCTCTAAAGATGTCCGN
>Contig_1478
NAATTCATTGAGCGAGCTAACACAGCTAGCTGCCTACCTGCCGTTAGCAGACGTTTTAAGTAAACCCCGCGGGGAATCGACATTTCTTTGCCTGTCACTCACTCGTAACTAGACCTGCTATGAGTACTCTAATAAGTCGATAGCTAATGCTTGCTTAAGAAAGCCTGTTTGAGCAACAGCGAGCCAGGTCGCTAATGGTTAGCTGCATGTGCTTTCCTGCTAGTCCCGN
>Contig_1479
NAATTCAAGAGTTGTCGCTGTCGTCGTCATCGTAGTATCTGTTCCTCTTGATCTGCTCCTCCACCGTCAGGGCATCGTCGTCGTCTGCCCACAGGGAAGTGCCGTCCCTGGCCGCGTTGTAGTTGGCGGCAAAGCTGTCACCGCTCCCGTCCTTTTCCATCGCTTTATCTGCGCTTCCTCTCGCCTCCATCCCAAAATCCAAAAGGTCATCCAGCGCTGACACCCGAGGCGTCTCCCCGN
>Contig_1481
NAATTCACTGATTTTTGCACACACTGAGAGATTTCTGTTAAAGTCACTAGTTTTAGGGGAGCTGTTTTGATGTGTTTTTTGTTATTAGAGAATAGCTTAGACAGTGAGTTTTTTTTGGTTTCATATAGATAATATAGGCTCCAGTTTATATCCCAACTTTAATAAATAACTTTGTTTACACCTGAACATCTGGTTTTATGTTACTTCCTTTTCCCCTTGAGTCGGGTCGTAACAAATGGAGGCTCATCTGGGATCTTTCTAAATAAGAATCCTAAGAACAAAGTTATTTATTGTTTGAAATGCCGN
>Contig_1483
NAATTCTCACTACTGCTGATCCACCATATGCCTCGTTCTGCTCCATAACTTGTAGTTTCACTTCTCCCTGCAGCTTCATCCACCATATTCAAAAGGTTTTACCGTTTCCAGTAAAGCTTGGGAAACTTTGTTGAGCTTTGGCCTTAGCCCAAGAGAAAAGTTCTCTAATGCATGTACACAGTGGAAGCACAGGTTTTTTTTCCTCCCATACCCCAGTTACAGATGGTGAGACCCCGN
>Contig_1485
NAATTCATCAGGCGCATGCAAAGACGTTGTATGCGCGGGGGAAGTTCATCTAGGTTCCTGGAGCCTAGCAGCGGGACGAGAGGTTTGTGGTCAGTCTCAATGTGGAAATCTTTTCCAATCAGGAGCTCCAAGAATCTCTCACAGGCCCACGTAGAGGCCAACGCCTCCTTTTCAATCTGGGTGTAACGCTGATCAGTGGTGCTGAGAGATCTCGAAGCGTATGCCACCGN
>Contig_1486
NAATTCAACAAAGAATGAGAATAAGATGTTGCCTCTGTGTTTAGAACTTTTAGTACTTTAGTTTTTGTTTAGTACTGTTTGTGATGGATAACTGATTTGTGCAGCACAATTATGCTTTCCTTCTGGTCAAAATCCAAACACCCTGGTTGGATTTACTTCAGGTACAGCATATTTCATGCTTAGTGAGCCTGTACACATTTGCATAACATTTTCTAATTAGTACTAAACACAAAGACCGN
>Contig_1488
NAATTCATTTCTTCTTCTCGGCCTTCTGTGCAGACTTGGTGACCTTTCCACCGGAGGTGGCCTTCTTCTCGACAGACTTGATGACACAGACGGCCACGGTCCGCCTCATGTCACGCACAGTGAAACTCTACAAGTCTCTCCAAGTCGGCCTTAACCATCTTCAGGTGGTCAACGTAAATGATGACGATCATCAGTAAGAACCTCAGACACCTGTAATGAGTACCAGCAAATCTGAAGTGGTTATTGCTAAACAGTATATTAATAAATGTTTATTTGTATTTAAAATGCAGAGCATATTCTGACTTTTAAACGCAGAATTGTCGGAACCAGTTGCCGN
>Contig_1489
NAATTCAAGTTCCCGAGGAATGAAACGGCTTGTTCTCTCTGTCAATATGAAAGCTGCTTAGTTTTCTCATACCACTAATCCCCGGCTCACCGCCTCCCAGCAGTAACTCCTGTTGAACGAGCGGGGCAGTCTTTATTTCACACCTCCACGCTGCTTTTTAAACATCATCACCTCGTTATGGCGACACGATTAGAATCACTACAAGTAAGTGAGTCACCATCTATCCCTCCACCTGTGCCTACCTCGCAGCGTGGCCGAGGTGTGCAGCCCTTTCGGCTCATGTTTCTGGATGGTCTTGAGGAGATCGGGGTCCGAGTCGAACAGCTCCCGCTGGTTCTGCCAGTAGTTGCCGN
>Contig_1490
NAATTCACTGTGACACATGTCGGCCTGGATCTTACATTTCCTAAACATTTAAAAATATATGCAACTGGAAGCTAATCACATTCACTGGTGGAAGCATTAGGAAGGACCTGGAGTGGAAGAGTTTTTGTTTTCTTGCAGACCTCTCGTGTGTGTTGAATATGGCCCGN
>Contig_1491
NAATTCACTGCATTGAAGGTCCAGTGTAAGTATGATTTAGCTTGATTATTGGCAGAATATGTTTGAATATTCATGAGTGTTTTCATTAGTGTATAATCACATGCAAATAAAAACTTTTCATTAACTTAAAATGAGCCCTTTATATCAGCAGAATGTTGAACAGCTGTGTTTCTACAGCAGCACAGGATGGATAGACCAGACACCGN
>Contig_1492
NAATTCAATGCCCACAGAAAAACACACATTCAGCGTGTCTCTCTGCAGACTGCAGTGACTTCAGTGGGACACTGTCTTTTCTGTTTGTAGTCTAACAACATGAACTGAGTGTCAGCTGTGTGATGTGCAGGACGTCTTCATGTATTCACTGTCATGACTCCATCATGAGACTCACCGACGTTAGACGCTACATGGCGGCTTTACTTACGCTCTCCCACCAATAATATCCTCACGTCCTTGCGCATCTTCTCCGN
>Contig_1494
NAATTCCATACAAACTGACTGGCTGCTTGATTTTTAACTGAATTGGGCTCGCTGCTCGGGTGAAATCCATATAAACCGGCTGGCCTCAGAGTTTAGAAAAGATAGAAGTAAAAACAGAATAAAATGGACAGAGAATTTGATAGGGAAGTAGATAACGGAGGATGGGGTCCCGTGACAGGGGCGTGGAAACCCCTAGAGGAACAATTAAAGAACATACTAATCGCCACCACTGCGGTGGTAGAAGAGAAAGAGAAGGAGAAAAAATTAGCAGCAGTAAAAGATAAGATTGAGACGCTGATTAAAAGAAAAGGAAAGAAGCTATCTGACCCCGN
>Contig_1500
NAATTCAGTATATAGTTTATAAGTTTCAGTATATAGTTTATAAACACAGTATATAGTTTATAAACACAGTTACAAATGTTTTACTCATCATTGATAAGCACAGTAGTTATGGATTAGTAAAGACTGAATCCATCATTTATAAAACATGTTTCTGATGTAAATACTCATTAGTATATGGTTTATAATCACAGTTATAAATGTTTTACTGAACTTACGGAAGCCAGACATAGAAAAAGAATCCGGTGGATTTTCAAAATAAAATACCCCGCGCAAACTGCCGN
>Contig_1502
NAATTCAACATCCATCCATTTTCTGTAACCACTTATCTTCATCAGGGTCACAGGGAGCTGGAGCCAATCCCTGCTGGCATTGGTTGAGAGGCGGGGTACAGCCCAGACATGTCACTAGTCTATCACAGGAGTTACACCTAGAGACTTTAACAGTGAGAATATAAAGGCCATAATAACTTATTAGGGCCATGTTGCATATTTTTTAAAGATAAATGATAAATGTAATGGGAAGCAATCCAGAAAAAGAGTTAACCAACATCCGN
>Contig_1503
NAATTCAGTCTGTTTTTCTTTCAATCGATCTCAGCAGGTTTCTACTTCAGTCTGTGATATCCTGACAACAGACAACGTGGCTGAGAATTTGTTGATAACTGTTATGGCATGGTTATGTGTATGTATGTACAGTTCACTCTCTGTACTGTGCATCTTTATCGCCCCTTTTCTAATGAACAACAGCTAAGCTGTCTTCAGTCTGCACCAGCATCATCAACACAAATGTGTGGATGTTTGTTTTGCTGATGAAAATTACCGN
>Contig_1504
NAATTCATCCAAATTTTTACCCACTATCGTCAGGCGAATATTAGAAGTTATTCACTTTGAGATACAGAGCAACTGGTGGAGATAGTCAGACGGCATCACGTAGCACAGAAGAAGAGGATGATGTAAGAGCAGCAGTCAAACAGAGAGAATGTGACAGAAATGTGGGGTTTATGTTTCCTGTATTAATCTGAGGAAGGTTACAGTCTGCTCATTTCTCCACCCGN
>Contig_1505
NAATTCTGAGTTTAAAAGTCAGACTTTTAACAAAAAAGGTTAGAATTTCAAGAAAGGAAGTCATATTTTTAACCCTCCTGTCGCCCTTCGCATTCCGTATACACCCATTGTCCTCTCGCACCGGGTCAAACTGACCCACGCTCCAAGGATGAGCAGGAGGAGTTGGCACACGTGGGGCAGTACAGGAGCGCACAGCCTCTGCATATGTATTTCTCGCAGCCACGGCAGACGTTGTGCGTTTTACAGTCCTTCTTGGAGGGACAGACCTGACACCTCTTCCTCTTACTCGCAGGGATGGGTGGTTTGACAGGGGCCGTGGAAGCGGTGGCCCGN
>Contig_1507
NAATTCCCAGCCATGACAGAGTTGTAGCTCAAGGCTGTTTTTTCATCAGCCCACCTAAGAAGGCTCCTTTCACCCGACATGAACACTTAACGGGTCACACACAATCACTGTTTTTTTCCTCCTCCCAGTTCTCCTCCCGTCCTCTCGCATCTCCTCCTGTCTTTAAAACTTTAAAACTTTAACATCAATAAATCATTGCCATATTTAATCCGAGACATTAACAACTGCAAACAACCAGAGTCAGTGTTCAGCAGAGAGGCAGCCCCTGCCGN
>Contig_1511
NAATTCATTGCATATTTGAAGTCTGGGTCAGAGATTGAGAACGTAAACAGTTACCCTACAATATCCTTGAAACTGAACACAGCGATGCTGTCTACAGCCTGGGAAGTCTTGTGCTGACTCTAGACAAACAGGTTGTCTACAAAACGATTTGAGAGATTCCTCCTCATGAGGTATAACCACTGCTTTAGTGATAAACATGTCAAATAAGCTGCACTAGACTACTATAAAGCCATAGTTTAGTGAGCAAGAGACTTGAGTGAGTCCGTGTGAGTGTATTTGGCTCAGTGAAGTTGGGCAGTGGCGGCCTAAAGGTTGAAGTAGCAAGCTTATGACTGAAAGGTCGTGGTTGAATCCCCCGN
>Contig_1512
NAATTCTAATTATATTTACTGCCATAGAAATATGTTCCCAAACTTCAGGAACTGAAGCAAAAATTGTAAATATGACAGAAGTCTTCAAAATAAAAGTTTTGAATCCAGCTGGATTTTATTTGTAATGTCTTCAGCATAAGAACAGATACATATACATGACTACATTAGCAGTTACTGTGATCAATGCAGTTTTGTCATAATTGATAGAGATGATTGCCCAAACTATGAAATTAAGTTGCAGTAAACCGN
>Contig_1514
NAATTCAGTGAAAAATCAATAGGGGACACAAACAGAGGCAGTGCAGGCGGAGGGAGAACTCTCTGGTGTTATTAATGTATAATGATGGTCTTTCTCAAGAATCTCCAGAGGAGGGGCAAAGCGCTCACACCTCTGAAGTGCAAAGTCAAAGGCAGTGTTGCATCTCTCCCCGN
>Contig_1515
NAATTCATTTTTACCTGATTCTAACACCTAATTTCATAAACTTGTTGATATTTTTAATCATTCAGATTTCGCTGAGTGGTTAATAACACTTTCCTCTTTGGTCTGACAAACTCAGAACACATATTTATTCTTACTTTACATGGTCTTTAAAGAATAATTCTTTGTTTCAATCTGCTGTATTGCTAATAAATGTAGTTTTACCCTGTGGGTCATGCTAACTTTGCAGAGTTGGGAAAATGAGGACAAGGACAAGCTGTACAGGCCTCCTGCAGCTCTCCAGATAAACCTGACCGN
>Contig_1516
NAATTCACAAATTAAAAATGGAGTTGTGCAACACAATGGAAAAAAAAACATCCAGGAGCTTGGCAGCTGCACATTGTAAAAGCTTCTTCTTGAATAACATAAAATTTCATGATCTTGTGACCAGAATATTTAAATAAATCCTCGCTGTTGACTCGAACAACATATCAGCATCGGTAACACATGAGACATCGAAGTATAATCACAGAACAACTGAGAATGTGCTCATCAAGCCACAGAGGGCCACTGAATTTAAACTCAAATCATCACAGACGGTTTAAAAGGTCCTTTAGGTCTCGCTCGTAAAAGATGAAGCAGTCTGAAACAACAGCTCAGAGATAAATCAGCCCTTAAACAAAGGCTGTAATGTTCCACGTTTATCGGAACCGN
>Contig_1517
NAATTCTCTGTGGGTTCATCACTGCGCTCATTTCACATTACGTATAGTCATTGTTTTTTTTTAGGTAATGGTGAGGCTACAATTAAATCTGCCTTCTTTTAGTGTGTATTTTGATGCAGATAGTTTTGGTTTTATTTGAATATGTCTTTTCAGAAACAACAACAAGGTGTGTCAGGATAATCTACAGACAGTTAACAGCACATTGTTTCCAGGAAACAGTCAAAGTTCCGTTAATCTCCTATAATATCCCACAGTGTTGACACAGACCTACCACCATGGAATATCTCGCAATCTAAAAATAGCTATATGGCTATACTACTCGAGGTTAAGTGAAAAACTATGTTTTCTGTGATTCACTTAAAGCCGN
>Contig_1519
NAATTCAAGTGTAGTTTTAAGGCCACTGAATAAAGAATAACAGCTTCTATAGACATCATAGTATGCAGTTTCCATTGGTGTCTTTCTACATCTGTCAAAGATCTTGGAGGTTTTCCTGTTGGTAGAATGACCCTATGTGCTATGACACAGCTGATTCGACTGTGATACTGCATACTGCATGTTGGACTATTTATTGTTTGCACTTTTCACCCAGGAAATATGCAGCTATGACTGGAAAACAGACCCGN
>Contig_1521
NAATTCAAGCTTTAAGCTGTCAGTGCAAAGCAAAAGATTGCCATGGGCAGATTCCTGAGATGTTGGTTCACTTACACAACACAAACTGTTGACAATTTTTAGGAAATTCTCCAGGAACTCAAAGAACACAAATATTTGTACTATGTGGTGCATTTCAAGCACTGCATACAGAGTAGTGTCCCCCCTCCCCACCAAACCTCCCTTTTCAGAACAAACTTTGGTGAGAGGAGCTCCGGTTTCTCTTCAATCCCCTCTGTGTTCCCCCCGTCCCTCCACCCTCTCTCCCCACTGCCCCAGTTCCGN
>Contig_1522
NAATTCAAAAACATTTTTTAATGTTATTTTTCCAAATGTTAGACTTAAACTAATTAACTAAATATTGTTTGTCCATTTAGTTTATGAATTAAGCTGCATCCCAACAGGAGAAATAACGACAGGCTAACAAAACATTGCTCCTTTGTTCTTCCTCATTTCCCTACTTTCTATAATTTTTCTGTTCTTCGTTACTTTTATTGTTATTTAAATATGACATTGACTAAAGGATTTTTAAAGACCTGCACGCTCTTCTTTAAATGTGCCGN
>Contig_1524
NAATTCATGATGGATCCCTGACCCACTTCCTTGCCCGCTTACCTCCACTACTCCCCGTCCCTGTTCAGGTTGCCGTACCAGTGGTGGTACAGTCACTTCCATCATGTCAGTGTCTGTTAGGTAGATGATGCCACCTTGATGTTGGAAAGAGTCCCCAGAGGCAGAGCCGCTGCCTGATACACCAGATGTAAAACCACTTGGAAAGCCACTGGGGAACCCTGATCCAATGGCGGAATATCCAGACATCTCTTGCTCACCAGACTGCTGGACTGTTAGGTCAATGCCACTGTGGTCGATAAATGAGATGCCAGGAAATCCACCAGAGCCTGACCCAGGCATACCTCCTGATCCAGACGTACCCCCTGATGCAGACGTACCTCCTGAACCGN
>Contig_1525
NAATTCCCAAGTTCTTTCCTTTCTGTAATTTTACCCTTCTGTCTTTCATCCCCTTATGTCCATCCCTGCTTTTACATCCCATTCCTCCTCACCCCTAGAACACTGGAACTACCTGGGGGTAGATGAGAACCTTGGCCCAGTGGCAGTGAGTCTGAGGAGGGAGAAGTTGGATGAACACAAGGAGCATGGGCAGCAGTACAACTACAGGGTCATCTTCAGAACTAGTGAGGTACATTGAAATGAGTTATTTTTGTGTTATATTATTTGTTTTTAATGTATCTGTCCATTCAACAGGATGTCCTGTGGTTGTAGCTCTTCTCTCCGN
>Contig_1526
NAATTCTTAAAAGAAATCACCGCTAGCTCACGTTCAGGACGGAGGGTCAGGCGCTTAAAGCTATAGACAGTATAAAGAATGGACGCCGTATACGTGACATCACCAACAGGTGAAGCTCAGAGCCGTGGCAGTCCTGCCTCCTCCGCCTCCCGN
>Contig_1527
NAATTCTGATGTTGTCTAAGACACAAATGATGTATTACTGTATGGGCTGAGTCTAGTGTCTCTCAGTGAGCTACTTACCCTCAGGCATGTTAATGTGGAGTAGATGTTGCATCACAGTTGAAAACCCACGCAACCTGCATCCCCTTATGAAAACAGACCTGAACTGTCCTGAAGTGACAAACTCCGCAGTCAGCTGAACAAGGTCAGCCATTTTACAAATCCTGAGATCAGAAATCGAAATCGCCCCACTTCCATCTCACCCTCAAGAATTTCTGACCACCTAAAAAAAACAACCAAAAGAGATTTCATTTTTTCATTTTATTGATTAATTTAAAGGTCCGN
>Contig_1528
NAATTCTTCAATGGAAAGAACAAGTCCAAATCTGCAGAAATGTGAGTACTGCAGATTTTACTAGACTTTACTATTTAAGTTTTATCAGATGACTGAGGCGGCATCACTAAAAACTTGATCTTCCCTGTACTCTGCAGCTACCTGGCATACCGTAACTTCATGATCGACACATACCGN
>Contig_1530
NAATTCATGGTCATGTAGCGCTTGTTTCCGACGAGCCACGTTAGCTTCTCCAGCTAAAGTCAAATAAACTAAAGACAAAATTCACTACAGTAATTTTTCGACCCAGTTTAGACATGCCTATCTAATAAAATGGTGGCAATTTCATAGCCTCTCATCTAACTCATGAACATGAACACACGTCTGAACACACGAGCAACCAAAGAAACTCTCTCCGN
>Contig_1531
NAATTCTGGGAAATGCATTTAGCAATATTCCCACAGTAACATAGTGAATTTGAGAGTATTAGAGTCTATCCCTGCAGTCAGTCACCAACTCCCTTCTGCGCATTGGGAGTCCGTTATTTCCCTCATAATTACATTAAGCTCAGAATCTCCCAGAATATTAGCTGAAATGCAGAGGAATGTGGAGCACTCTCGCCTGGCCACCCCGN
>Contig_1533
NAATTCTTACAGATGCGACAGGTGTTTCCCTCATGATCATCTCACTTTCATAATATTCCTCCTTTTTTATTTTTTTTTTTTTATAGCCATCCTTGTAAAGCCATGAGATAAGAAGTTTGTTTATTGTCTCTCCTCAGCGTGTTTTTATGTTTGACTTTTGTTGTTCTGTTTGTGTTATTAGCAACATGAACCGTGAGGACCGN
>Contig_1534
NAATTCGTTCATTGGTGGGGCGGCAGTAGCTCAGAGACTTGGCTTGCATGTAAAATAAACTGAGTGAAAAAAGAATTTCCCCGTTGAGGGATTAATAAAGTATCTCTTCTTCAAACGTGTAAAAATATAAACAATATAAATACAAATTTATTTATTTACACAATATAGTTTAAATGAAGAGAGCAGTACAGCTGTGCACGACTTGTATCAGATAATGTGCAGAATGTTTTGGACTCACCTGGACTCACCTGGTCTCTGTGTTCTCTCCACAGTGGTCCTTGAGGACTTCGTGTACACAGTGACGGTGTCCGN
>Contig_1537
NAATTCCTCTGATTGTATTAACCCATTTCAGCCAATGAGTAAGACTTCTTTGATATTTTAATAAGAATTGTTGCATAAACATGATGATTACCTTTATCGGGTGTTTGATTAAACCCCAAACATAGGGACTGATGCCCTGTTATTTTATCTTCAAACACCCTATTAAAGAGCCTATTGATGGTGTAAGAATGTTTCATACAAATTAACCATTGAAATATTTTAATAATAAAAAAGACATAATCCAAGTTTTTCCATCTTATTTGCCAATGTCAATGCTTAAAGTAACATCTGAATACACACCAGGCTGGTTGTTGAAGTCGAGGATGCGGTGGTGAGACTGCAGAAGGTCCGN
>Contig_1540
NAATTCTCTGTCGGCCCTTGGGTCTCCTGCCAGTTGGACATGTCAGGAAGCCTGCAAAGGTAGGGGACCCAGGAGGCATCCTGGTAGATGCCCAAACCACCTCAGCTGACTCCTTTCCTTTTTTCTGACCACTTGAATTTGTGGCCTTATTCTTTTCACTACCCAAAGCTTATGGCCATAGGTGAGGGTTGAAATGTAGATCAACAGGTGAATCAAGTGCTTCACATTCTGGCTCAGCTCCCACTTCACAACAGTAGCACAGTTCAAACTACATTTAACTCCGTCACTTCTGACAGCAACTCACTCCCATTCCCGN
>Contig_1541
NAATTCTACATCTCTCTGTTTAATGATCTGAAGGACCGTGGCTTGTTCGATGGTGCATATTTGGACAGAAGTCTAATTCAGTTCTGTTTCATGGGAATCATTCAGGTACAAATATATCATATCATATTGTTATGTAAAACCTACTTTCATCTTATATTGTGTCCCACAAATGATTTTTTGTTGTTGTTACATTCTGCAATGAGCAGCTGTCCACCTGTCTTAATCACTGTCATCGATGTGGTGGCCTACAATAATAATTCATAATGAAACACGAAAATGGCTCTAGCAGGGTTTTTTTGAGCATGGAGGTGCCACGCACCGN
>Contig_1542
NAATTCTGACCTCATGGCAGCATTAGAGGTAAAATGAAGGTCATCAAGAAAAATAAGGCCATCCAATCAATAGAAATTACCGCGTCAGAGGCCAAACAGTTGGTAGAGGGACATGAATTTCACCCCACATTCATAGCATGACTGTCTTGATGATGACGTGTTGGTTCTGGACCCAAGTTTTAGACTGAACCACGTCAACATGTTGAAGCCTCCGCCCTCCCTCCTGCTAGCAAAGCAAAACAGCAAATAATTCTGTTGTGTCACTGCTGTCAGCTGAGTCCACTTTAATACTGCAGCATTGTTTTGGCTCAGTTACGGCTCTCTGCAGCCCAGACACAAACACAGCCACCGCACACTGAGCAGGTTTCCTCCGN
>Contig_1543
NAATTCATGAATCACTTCATAGAAAAGCAGGCAGAAGCTCACAGCTTCATGCATCATACAGGTAGAACAGTACATCAGACAGCCTGACAGTCTGGTTTTCACAGCTGCAGATTACCTTCACTTATCATCGCAAACACCCAGTGAGCCATGCTCTCATACATTTTATATGCAGAGGGGATTTTGAGATTAGTTCTGCTTGCACGACCTGCTACCTCCCAGCGTCCGN
>Contig_1547
NAATTCATCAATTCTTATTTGAACTTTTCCTTAGGTTAATTGTGTGAGTCATGCACCGGCTCGCTCTCAGTGGAACATTTCTCACACATAAAAGCACATTAAACATTAATCACACAAATCTGCTGACACAGCGATCAGTTCATGTGTGGGAAAGCCAGACAGAAAAACCCGTTTGGCTGTTTTTTTAAGTTCAGCAGTCTGACACACGTGCAGCTCGGTTCACTCATTCAGTGGAGATCAGTTGTGCATTAGGAGCATGGATGAAAGAAAAGGCATTGCTGTAGTTTGTATGAAGATAATATTACGTTTAACCCGN
>Contig_1549
NAATTCAAAGGCCCAGATCTTCTTGTACTCTGACACGAACACCCTCCCACACACACACACAGGCACATATGTACATGCATATGCTGTAGGTATATTAACCACTCTCTGCCTGCATTGTTTTTTACGGTAATGAAATTGCAGTATTCTGGGACTATATGTTATGTTATCTGCAATGCTATGTTGCAAATTTTCATCTCCTTACTCACACGAGTTTGACTGCAGGATTACTTGTGTTTATTCCCGN
>Contig_1551
NAATTCTGCTTTTGTTACTGTAGAATGTGACTTTTATATCTACACTGCAGGTCTTCTTCCACATAGTCTGCCATGTTGAACCGCCATTTTTCTACAGTAGCCCACAACAGATAAACCAAACACTGGCTACACTAGGTAGGCCCTCTATGCGTTTTTGTGGCCACCATAGTTTCTCCTACATGCTAGGAAAGAGACAGTGAGGCAATCAGCAACTACACTAAATCCTACATACTGGAACGCAATAATGATTCATCTATCTCTATCTAGTTTCTGCTCAAAATACAAACCAAACTGACCAGCACAGTGCATTTCAGTTGTATGAAAAGTTTTGAAAAACACTTCATCTCATCTACCGN
>Contig_1552
NAATTCATTCACAGTGAGGAAGACACCCTGATAACAACGTAGTCTTCATGTGAGCTAATATTAGCCAAGTTACAACCGAAGCTACGGAAGGCCATGTTGAAGGCAGGGGGGAATAAAGCAACAAAACTGGCGTTGTCATCCTGGTTAGCCACCAATCAGTGGCCTAGTCTTAATGACGGACACGCCAACCGTCCAATCACCGCTCTACAAAGGCGGGTCACGATGGCGACAAACTAAAACGGAGGTCTCCTCCATGTAAACGCAGGGCAAAGAGAGGAAAGACAAAGAATCTCGTTAGCTTTATGACACATTCAGATATATAATCCAGATGTTCGTGCCTGGCAGTGAATAACCGCGCTGCTGCCCGN
>Contig_1554
NAATTCTTTACACTGAATGGTTTTAGTGATGCAATTGCTCACTTAAATTGCTTCATTGAAAGTTACCATAATCAGTTAGAGCTATAATAATCTGTGTTTCCATGTGCATTAAACATGGGTATTAAACAGAGGTATTTTGAAGCTGCCATACTAGTTTATTACATGATCAGTGATACAAGCACAGTAGATATGAAAGACCATCCATCCATTTCCTTTCACATATTCTGAATTGGGTCACTGTGGCAGCAGGTTAAGCAGGAGGGAGGTAGCAATCTACTTTTGTCCGN
>Contig_1557
NAATTCAATTGTGCTCTGAATTACACATTTGATCTATGTCAGTTTTAAAGATAAATCCACAAGTCGATAGAGTTGCAGTCTGTTGTAAAGATAGTGAAACCGCTCATTGAACTACATCCCTCGTCTCGCACAATAACTGTCACCAACATGGCTATGAGTGAAGTCACTGAGATTGTCCGCCATGAGTCCAACAATGTTCTATGAATCCAATGGGGCAACAGCAATGTTTAGTGACATGGGGTAAAAATCCTGTTTTGTTTCTTAAATATTTGCTTGTTCTCGTCAGGTTCTCTGGTCGTTGAAAGGGGCCCGN
>Contig_1560
NAATTCTGTTCTGCTGGTGACCTGACCAGGGTAGCCACAACAACCTCCAACTTCCAGTTCCTGCTGACACTTCATTTCTTCCAGCTCTGAACACATCTGTAAACTAGTTTAAAGCCTCTATGAATCACTCGTACATGTAAACAGCACAGAGGTGCTAAAGATAGGTATGGGTAAAATAAAGTGCCATGGGATGAGAAATGCATTTCAAAACCTCATCTTCCAGCTCTACGTGTAAACACGCATGTGTACACACCAACTGGTGTTTCTTCTTCACTTCTTCACCTTTCGTAAAGACATCCACGTTTCACCGN
>Contig_1561
NAATTCTGTCAATGCATATAACTTCTTACAGTACAGTCCAGTGCACACGCATGCAGACTTCTAAACCGCAGCTAGCACATCTTGTAGCTTTGAACAGCCATTAGTACGTGTCTGAGGCTAATTGCTGCCGTTATCAGCTCTTCTTTATGGGGCCAAATCCCGGCAGTCAAACGGCAATATCGCCAAACAGAAAGGAAGCCAGACAGCCACTTGATTAGAAATTCCAAAAGCTCCCCTTGGATCTGTCAATCAAATCGGTCTGTTGCCGTGGCAACGCGGAACGCGTGCTCATTGTCAGCAGAGGCTCCCGN
>Contig_1563
NAATTCTTTGTCGCAGGTTTTCTCAGAGTTACTAAAACCTGAAAGAAAATTATTATTACAAACATTTAAAGTCGTTGTTGGCATTTATAACAGCCGACCTCCCTCGGCTGGGAGCATTTTGACCTTCGTGGCTTGCCGTGCTCACCCTGGGAGCTGCTGTGTCCTGCAGCAGCGGTGGCGATCGCGAACGCTGAAGCCGN
>Contig_1565
NAATTCTGTCATAACACACCTGTCTGCCAATCAGTCAGTACGGTACAGACAAACTGTACCGTACTTATCTATCTCCTTTCTAGTCTTCTGACCACTCAAAGCGCTTTTACACTACATATTTCATTCACCCATTCACACACATTCACACACATTCATACGCATTAGCTGCCATGCAAGGTGCCGACTGAGCCAACTTTAGGAGCTAACCATTCATACACATTCAATATCTTGCCCAAGGACACTTCCAGTCTGCACACTTCGACATGCAGACTGGAGGAGCCGN
>Contig_1566
NAATTCCCAAGTATCATGAGTAAGCTCAAAGCAGGTTACAGGGTCATATACACAGAAATAGTTTTTATACAGAAACTATTTTTTAACTCTGGAAATTCTGAGGTTGTGAGTTCAGTCCCCAAAACATAACTCACAATCCCATGAAATATTTTGCAAACTAAATATATTCTCAGGATTTTTCATATCATGTCATTTTTTTGTATTTAGTTTTACTTTGTAATGTAAAAAGAACAGATACAGAACCTTGTAAAGCAGTCACATTTTAATTAAGCACACTAATCTAGTCACACACTAATCTAGTCCTGGCTAGTCAACCTGACTAGTCACTAGCCGN
>Contig_1567
NAATTCAGTTTCCTTTGTACTGTTGTATAACTCATTTTTGCAACACCTTTGGTCTAACTTGTGTTTACTGTTTGTCGTCTTTAATACTTCTTTTTTTGATTCATAATCACTTTTGTTGTCCAATATTGTTTTCCCAGTTTCACAACTGCTTCCAGTAAAAACTTCAAAAGCCAACTAATGTCTCCAGCCTTTATTTGAAGTGTGCACCTTCACACAAAGCAATGGCTGAGGAGGTGGTATGTTCTTGGCAGCAAATTGTCGAAGCAAATTGTTTAAGGTATGCAGTTTTTTTTTGACAATGCCCCATATGATTATTCCAAAAATGACTTAAAGGTCCGN
>Contig_1569
NAATTCTACTCTAAATACCTGCAGTACAATATCAGTTCAATCCCTTCTTGGTTGTTATTTTAATATTTCAGGGTTCAAACAAAATCAGGGAACCAACAATATTTTGAGGCTGCATGGAGGAAAACAGACAATGTGTTTGGGTGGTCTGACCCTGACAATCACTTATAAATAAAAACAAGTAAAGTCCTGCAGGTTCACTGTGGTTCACAGGGTTTTGTTGGTTTTTCTGCTGGTTTGTGTAACAAGCTCTCAGACACATCCATCACTGCTCAGAGTCACAGCACGACAAACGTTAGCAATCTGCGGCTAACACGCACCCACACCACAAGGTCAATTAGCTTGACCCGN
>Contig_1570
NAATTCAAATGAAATGTGAAGGTAACGTTGCTGTAGTCTGTGCTGTTATAAAGACGTGTTCTGTTGTTAACCATGAACTGATGTTGGAATTGTTCTGATCCACTTTGAATCACTGAATTGTTGTTTGATGACATCTTTTTATTTTGTGTCTGCTGTCTTTTCTCTCTCTCTGTTTTCTCTTCTATTATCTCTCCAGACTCTGTCCGN
>Contig_1571
NAATTCAGCAGGGAGGGAAGCTACAGAGTAACATAATGCAAGGTTAATGGATGGAAAACTTACTGTAACTCTGCCACAAAATCAAAGCCAGAGCACGACACTTCATATTATTTTTATGCTAATGCACACCACTCGTCAGCCTTTTCACCCTAAGGGGAAAACACGAAACATTCTTTGTATTATATTTCTGCTTGTCATACTGAAAAACACAAACCGN
>Contig_1572
NAATTCTTTACTGGTGAAACACATCCTTTCTAAGCACTGCAGTCCTGTGCACACAAGGGCCTGCCACATCTGCTGGCTGCCTGCCTGATTTGCTGCCTGGCTGCTTGCAACTTCAAAAAAAAACAACACACACACACAAAAAAAAAAAAAATGGGAAGAAAGAAGACCATGCGACTGGAAAATGTGAGTTGTTGAAAAACAAAATGTTTTGGATGGTGGTCGTTGTGGGGGAGAGTTAAGCAGCGACAAAAGGGGGAAGGTTGCATCTTATCTGGACCCTCTTAGCCCTGTAAAAGCTTTCAGGTGCTGTGCCCCATTGAGCGGATCCGGCCGN
>Contig_1574
NAATTCCCATTAGGTCCGACAGCCTCATTATAAAGTCTCACCACTGCCTTTCACCTTTTCATCCTCTTCTTCTCCCCCTTGTCCCTCCACCTTCCTTCTCATAACCTCACTGCTGCTGCAGGGATCAGGTAATCCATCCAAGGTCCGGTCAGAGTCAGCACTAAACAAACAGCCAGACTAAATACCACTTCAATGACCCTCATTCTCTCCTCTCTCTCCTCTTTGTCTGCCTGTCTCATAGTCAGGCCTGCAGTGGTGATCCGN
>Contig_1576
NAATTCTGTTTGGAAATCATGGACGCAATGTCCCGCGGACCATCCGGCATCCGGCAGTACGGTATGGAGGTGCTTTAGTGGACATGGCATGATGGCTAACGTGCACATTTGTGAAGGCACCATTGATACTGAATGATGCATACAGGGTTTATAACAACGTTTGCTGCCAAGCAGTGCATGTCTTTTTCAGGGGCGGCCTTACTTGATTCATCAAGACAATATCGAACCACATTTTGGACGTATTCCGACAGCATGGCACTGAGAGTCAGAGTCCGN
>Contig_1577
NAATTCAGGGGTAAGCCTCCAGCTCTCAGCTTTGTCCCTGTCTCAGGGTCTGAGGCTTGCTCAATCTTCTTCATAAGCTCATGTTATTCATTCTAGCACACTCTTTCCATCATGTCTTATCTGTTTATTTTATTTATTGGCCTCAGTGCAGTTTATTGCCAACATGTTGTATCTGTTTTATTTTTAATACCGN
>Contig_1579
NAATTCCACCATTTATTTATGTTGCACTGTGTTTGCACTGGTCTCCCTGCAAGTCACGTCATCTTAGCCTCATGTTGTTGCGTATGAGCAGTTGACTCTGACGCCTCGCCGGACCGGGAGAAATCGCTGGAGCTGATCCGATACCTGGTCCCAGATGTGCTCAGTGGGTCGCTGGTGGACTCGTTGTCAGGCCACGCTTTGTCTGCCGCTGGCTTGGCTGCTTCCTTCCTACTGGAAGGAAACGAGCGAGCTCAGCTGACAGCTCCACCCACCTCTATCTGTTCAGTTATTAAAGCTCAGAAGCCGN
>Contig_1580
NAATTCAAAGTACCCTCACGTTAACCTACCAACACTGCAGTGCCCACACCCTGCATCACCATCCCATAGTCAAAGCACAGACAGAGGTTCAGCCTGGGCAAAGTGTAACCAGCTTTTCTTGTACTAGATTGGAAAAGCCTGATTGTGTAAACACACCGGCTGATGTTATATCAGCTGTATTGTAACCTGGCCCTGAGCAGCGAAGCCCGCTGGGAATCTGACGCAGCCTGGAGACCCGCAGATGGTGACACTGCAGGACGGCGACTTGAATGGACTGTCAGCCCCGN
>Contig_1581
NAATTCTTGACGGACACTCTACAATCTTTAAAACAAATTATAAAATGATTTATGAAGCACAAGCTAAAAGCTTAAAGAGTATAGGCACATCACTCTGCAATAAACAGTTAGTGAGAAAAGTCAAACAAAATAAACTGAAACGTTTCAAGGAGCAAACATGCACCTGAGTTTATCAATGATAAATTCCTCTTTTCACCTCACTCCTGTTGAACTTATTGATTAGAACTCATCCATTTTTATTGCCAGTGGACAGCATCCAGCAGCCTCCGN
>Contig_1584
NAATTCAAAGCAGTGTAAATGAAGAGGAAGCAGAGAGAACAGCAGAAGCTGAATGAGAAAGCAGATGGAGGAATAAGTTAAAATCTAAGACATATTCAAGATGATTTTGGAGAAAGCAACATTTTCAGGAATTCCTAGGCGGTATTATTTGTCTGTCACCCACCCATCTCCCTCTTCTCTCCCCTCTTCTCTTAAATCACACTCCAGACGACCTCGGGAGAGAAGATGAGGGACTTTGCCAAGACTCTGAAGAATAAGTTCAGGTCAAAGCAATACTTCACCAAGCACCCTCAGAGAGGTTACCTGCCGN
>Contig_1586
NAATTCATTTTGTCTTGCATCAATTGATGATACGACGTATATTGCCCATCATTTTTATCGGTTTGTTTTTTTCTATCTCTGCTGCCAATCTATATAATAATTGGACTAGATCTCAATCTACCTTCAAGCCACTGGCCCTCATTTGTCTCATAGCGTATCCTCATTGTGTTGACAGAAATCAAAGCTGGCAGTGGAGAGAGAAATAGTGAATACGTATACCTTTAATCCTCCTTATCCTGCTGTTAGGCCAGGGTGTGTCCCCCGN
>Contig_1587
NAATTCGCAGGGGTCAGCACAACCGGAGTGCAATGGCTGAGCCTCGCCCTGGGTGAACCACCTTCTTGATCATGGTATCTCCCCTGCCAGGTAAGTATGAGTTGTACACGGCAGATGGAGGGGAGTCATTCAGCTACATACAATCCAGCCTGATGGTGTCACACAGATAAGCACCAATACAGTTTTAGGCAGAACATGATTATCACATGATTTTAAACTTGTTCACTGGTCGTACAACATTATGTCTGAAGCAAAAAGCACATAATTTAAGTAGTTAGTGCTCTTGTTTTTCCCGTCGTGCTTTGTGGCATTGTGTAAGGGTCACGTGATAAGCTACCTCCGN
>Contig_1590
NAATTCCAACACATTTTTAATGCCGATTGCGCCACATTCCGTCTTTTTCTGGATCGAGGCGTCTCCCTAAATACCAACCAGCTCACTTTTTGGCTGTCTTTCCCATCTAGTTTCCTCTTGGCTCAATCAAGCCGCCTCTGTGCCAAACTTATGACGATTGTTTCAGATGAATGACGCAAGATTAACTTAGTCACCTCGGTGCTTTTAGAGCATTCGGATAAGACGTCTCTTGCAGCCTTTTTCGGCGCATTAGGATCTGATCCGN
>Contig_1591
NAATTCAGACATTATTAATGAACAAATGAATTGTTTTTCTTGCTACGACATAAGATACGTGCTGTGAAAAAGGCCTGTTCAGCTCAAAGGACTACAGTATATGTTTTCATTGCTTCTGTGGCGGAAGATGAGTCGGTTTGGAATACGTGCTTTATCATAGTCATGCCAACTACTGTATAGTTTGTTATTGTGTCCCTTGCTCAAGTGAATTGTGTTATTATTTTTTAATATTAGACAGATTTATAGCTCTCTCACTTCTCTCTGTCCATTTCTCCAGTTTTCAATCTTCGGTTCCCGGACGGCGGGCAGACCTATCCGN
>Contig_1593
NAATTCATGTTTTACTACCAGTTCGCTGACCTCTCTTTTGTCTACGGATTTACAGAAATGAGCACGGTGTGACCCTCAACTCCCCCTTTTGTGTTGCGCTTCCCTCCGCCACAGAAACACCTCTATTTTAAAACCCCGAGCAGCAGCCGTACCCCACAGGTGGGTCATAGCTTACGAGCTTAGCCAGAAATGCCAGAGATCTGTGCTATGGGAGGCAGACGGGCAAGACAGCTGTCCAGGCCGN
>Contig_1597
NAATTCAGAGCTGTTTAACTGAGCTGGCAAGATGTCCCTGCCAAATAAAACACCTCTATCAGGAACAGATAGTGTCTAGCCTGCTGCCATTCAGCTTTGTGTGTTTTTTCTGCTCACACCATGCAGACCACTGAGGTTTTGCCATGCCACATATTCTGTGCCTGAGTCAGGGCGGGCTTTACAATTACCTGCTGATGTATTACTATTCCTGCCACTCATTCATTTTCAGTGTTTATTCAGCCTGGCATAGTACCACCCGAAACCCACAAGGGGCTGGTAGGAATGGAGGAAATGGTTAGACAGGGCCGN
>Contig_1599
NAATTCTAGCATGTTGCTGAGAACATTCACTGAAATGAGCAATCAATAGCTCTATATCAAAAACAGGAAGCAATTGACAAACACAAGCTGATTTCATTTAAAAAAAAAAACACAACTTCCTCTTTAATTTCAATGTGGAATTTGTACCTTTTCTAAGTATGTTGAAAACAAAATCAGAAGAAAAAAAACAAAACAAATACCATTAAAACAGTACAGCTACAAAAAAAAAAAAAAAAAAAAAAACTGGCCAGTTCATATAGTGTAAAAGTCACTGTGACCCGN
>Contig_1603
NAATTCTTAATTGCTTTTTCCGAAGCAGCTTGCCACAGGAAAATCCCCCTTCAGAGTAAAGAAAAAAAGAGTTGGTGGGCTGTGCGTAAACACCATAGATATTATGTAAACGGGCATGTAAACACGTATGTATAAACCCATGTCACCCCATCTGCACCCATCAAACTGCCATCAGGGCAGGGTATCAAAGGAGCTAACCTGCAGCAGAGCCGGTTGTGGCCTGCGTCTGCCCTCCCTCTGTCTTTTGTGTTCTCCGCTGTGGTTTCTGCTTCAGCTCTTATTATTGATGTCTCTCCCTGCATCAGACAGACCATGATGGACCGN
>Contig_1605
NAATTCAGAGGCCGGCACAGCTGCTAGCCTGACAGGCGCTATGGAGAAAATCACAGTGGGCTTCGTATACGGATGCTTGTAAAACCGACACAGCGGGAGGCGGCGCAGGGGGGATAATACGGCTCCTTTTCCTGCATTAGCCGGGGTTCAGACAATGGGCCGTGTTTGAAGAGGACCAGACGTATTGACGAGAGCTCTCACCACAGGCCCTTTACCACCGCAAACAAGCTGCAAACAAGAAAACAGCTGTGCCTGAGCCCGCTGTGTGCTGGGTTTATGACCGN
>Contig_1607
NAATTCAAGAAACTGGTGGAAATTAATCTGGAAAAAGCAAAAACAAGACAAAAACACTATTATGATAAAGGGAGGAGAGATGGAAATTTCTCGGAAAAAGACCATGTGTGGATCAAAACTCACCCTCTTTCAAAAGCTGACAAATCTTATGCAGCCAAACTCGCGCCATGCTGGAAAGGTCTGTATCGTGTGACCAGAAGAATGGGCCCTCTGAATTTTGAGGTGGTTCTGGAGGACACGGGAGAGGACTTGCGTGTGGTTAATGTGGCGCAGCTAAAACCCTGTTACCCCAGCGCTGAAGAGCTGGACCGN
>Contig_1609
NAATTCCTCCTGGAGGTTTGAAGAGTTTTCACTGTGGAGAGAGCTGACTGACTGGACTGGACTAAGGTAAAATCCATGAAACACATTTAGTTGGCTGATTTCTTTTTATTTATTTTTTCCTTCATATTACTTTGAACTGAACTGAACTGAATGGTTTATTTCTTTAATTCCTTATTTATTTTGTGCTGGTGATTTACGGACGTGCAAAACATGGACTGAACTTTGGAGATTTTTTCCGN
>Contig_1610
NAATTCCTGTCTCATTATTAAGTCCTGGTCTGATTCTATCAGTTTACCAGAGACTCCTCACTGACTCCAAATCCCACAGGCACCCACAGCTTTTATCTGCATCTCATTACAACAGAGCAGGAGGATATTCTCCATCTTGCCTGAGCCTGAGCATAAATAAACACACTGTTCCCCCAACACCTGGGGCCAGTGATTCAATTTGGTGAAACACTCGAATGGCCTGAATGTAAAGCAACTGGCAGAATGTGAATGAGGACATGCTGACGCACAACTCACCGN
>Contig_1611
NAATTCCTCAAATCAATTAAATTAACATTATTTAGGATTGTTATCATCTACTCTTTATACCACCACCACGTGTGTCTGGATATGTGTTACCAAAAAATATGTACAAATTGGAGTACTACAGTGCTGCCACGATGATTTTTTTCAACAAAAAGGATTCCTGTTCTTCCTCTTCCTCCTTCTTTTTAATCCCCTCTGTTCCTCCACCTCAACATTTCCAGGATCAGATTGTCTAACTCCCGCCTACTACTACTACTCACTACTCCCTCCCTCCCTCTGCCCGCACTCTACTCTTCGATTTCCAGTATCAGGTCATCTCCCTCCAGGGAGGCGTCAATTGTGACGTGGACCGCCTTAACAGTCCCGGCCACCGN
>Contig_1616
NAATTCAGTTCAAGGTTGCTAAACATTTGGGTGGAAAACACATCCTGACCAGCCTCTACAATTAGCTGTCTGTCTAACACATTGGTGTAGGGTCACTTTAATCCAACTTTTCCTCTGTCTGTCCATCCAGGAGGAATGCCCGTGAGATAGTGTGCGTGACACCAGCTGGAATAGCACCGN
>Contig_1617
NAATTCCTGACTGTCTTATATCTACAAGAGGGATGAGTCAGTACTGAACTGTCCAAGAGCATCCAGCAGTGCTGGCTATTTGCTCGTATTTTATTTAAGTGTATTTGTTAAGGATAGTCTATAATGTGAGTTCTACCTGTATGGAATTACACAGCTAAAGAAAGTAGAGTGTATAAAAGTACCAAGAGTTCAGGTCAGAGGACTGCATTCCTGCTGTTATGGCCTACAGCCTTCAGGATTCTGCCTTTTAAGGTAAGACCCCACTCTGTTTCTCCTTATCCCCATGCAAGCTTGATCCCTGTGTCTCCCGN
>Contig_1618
NAATTCTACTGTGACTAATGCATTTATCAATTTCTAATTCAGACTGTATTAGGCCTAATTTGAAATTTACAATGTCATTAAGTTTGACTGCGAGCCCAATGAACTGTGTTTGACCTTTGCCGTGGTCACAAATACTTGCCTTGTAGGAATCGATCCCACAAGTATCGCTGGCAATCTCTTGACACATATTTCTCGCTTTGGCTGCATTAATTCCAGCCAAACACCGN
>Contig_1620
NAATTCAATTTTCCATTAATTTATGCGTTAATGAAAAAACATAACTATTACAACTGCTCTTGACCTACGCTGTAGACATTTTAATTTGATGTAATCTAATTGTTTGAGCCCATGTGCAAATAATATTTAATACATTATATGTAATACATAATACATATATAATAATAACAGTAGGATCAGTACACTAAACACGGTGGTAGAGCGCACCAAACAGCGCCCCCCGATGGCCGAGCAGGTACTTACACACGTTGACACAGCCGTCCCGCCCTGACTTGAAACTTTGGCGGCGCTATCGTCAGAGGCGCTCGGTGTTACAAACAGACACAACCGN
>Contig_1622
NAATTCATATCCATATTTCATCATCATCATCATCATCATCATCATCATCATCATCATCATCATGTCATAGTTCTGAGTATTAAAAGAAAAATTAAATAGATGACCAGACAAAAAGACTAAACAAAAGTCTCACAACCCTTTTGTCATCCTTAGCAAACCACAACAATGAGAAAAAGAAGACGGATTGTCCTGACTATGAGCCATAACTTCCTCTGAATTTGACTTGGGGAAGCCTACACACACGCCCACACACATCAGGCTTTCCCTTGATACTGTCAACAGGCGTGTGCGAACCAGCCGN
>Contig_1623
NAATTCACATGTAAAAAAATCTCAATTCATGTTTATTGGAAGAACATTCCAGCCCACAAGTGAGTCTTTTTTTTTTAAAGTAATTTTCAATGTATTTTTCTGTTGTTTGTTTGTTTGTTTGTTTCCATCCCAGCTGCTGACTCCATATTTTCGACTTCAATACTTCTATAGCAGAAAATACATCAAAACATCCACACGTCGATATAATATGACTCAATACATAACACAACCACAAGAAAAGACAACAACCAACCCCAAGCATGTTGAGTTAAGTCATTTAGCTTTATCCAAAGTGACTCACAGAGAAGGGAAACAATCAAAGGTACAGTGCGATAAGAAAGTGACAATTCTTAAAGGAACAGATTTCTCATGTCCGN
>Contig_1625
NAATTCATTAAGGAATAACTGAACCCCCATCTGTGGGGACAACTCCCATGACAGCAATCTCACCCACACACACACAGTCCTTCACGCACACACACACACACAATTCTGTGTGCAAATGTGTTCAATGTGTCAGCCATACATGAGCGATAATCTTCCCCACAACCCCGN
>Contig_1629
NAATTCAACTTTTATGAAGCTTATAATGTTTCTGCTTTGAAATTTTGTGTCTAATAGGGTGTTTTATAATTAAATATTTGTAAAGGTGATTGTGTAATCAATGTGGGGCGGGCCACAAACTAGAAGCAGTCTGTAAATGTTGAAAAATCAGCCGTTCAGGTCGTCTTTCTTTGAGAAGAGTTAAATCTGGGGCAGCTGGACTTGTTTGAAGATCCATGAAGACGTTTCACCTCTCATCCTACACTGCAACACTGAGGCTGTCTACAGGAAGGGACAGATCAGACTTTAATTCTTGAGGAAGCTCAGGTACTTTAATGTGTGCAGCAAGATGTTGCAGATGTTCTACCGN
>Contig_1630
NAATTCTAAATGACTTACCAGATAAACAGTCAACATTAAACCCTTAGTCAATCCACATCATTACACAATTTACCATAATTTTGATTGATGGAAGTAACATATTAACTTCTAAAAAAGCAATAACCCCTGGCCTTGTCTGATTCAACCTTTGACCTTTGTTGCATTGAGACAGCCACACTGGAGCTATAAGTATAAGCCTAAGTCCTCAGGGACGCTTCTGGCTCTTCAAGTATCTTCTGAGGGAAATAACCTCATCCTTTGGACTAATGGTGTTTACACAACCCGN
>Contig_1631
NAATTCCAAAACAATTATGTCAATCTCGTACATCTGTGCTAGTGGAAACTTGCAACAAGAGTGAGTCACAGCAGCGAGGAAGGAACAGTTCATTTCAAAAAGAAAGATGATAGCAGTGCCATTTGTATTTTGTATAAAATAATAGATTATGCGTAGAGCATAAAACATACATACCATTATTGCACGACAGTATGTATGAGTAGAACAGATAGTCATTTGGACATTTCCAACATGCTGTATTACCAGGCTCTGTTTGTATACGTATTCTCTTACCCAGTAGCCTTTGATGCCAAAGCAGAGCTTCTGGAAAGCCGN
>Contig_1636
NAATTCTAACTCTTCACTTGTTTATCCTCCAAAACGCAGCCAGGACAAGAAATATTCAATAATGTCTCCGTGACAAACATCGGGCGGCTGCTTGTTGTCTGCACAGCAGAATCGAACGAGTCCCACTGTAACTGAGGATCTTTGGTTTTGTTTGGCGAGAGCTCTCGCGGTCTGTCTGTGTGCTGGATTACAGGCTGGTTCTGTGGTGCCAACAAACAGCAGCCTCTTCACAGTCATCTGTCTCACTTGAACCGN
>Contig_1638
NAATTCTATCATAAAATGGGATCATTTGTCTTTGTATTTTGTTTATTCCAGGAGTTATTAAAATCTGCAATGTTCGCCCCTCCTGTGGACATATATTCAAGATGGCTACCAAACAAATTTCATGGGACAAAAGTTGACATAGGCAAAAATTCTTCACTAGATCCCATTAGAGTCCGAAACAAGTTATTAAAAACACCATGAGAGTGGATAGGAACCTATTTCTCCTGCTAGATTATGAAGGACAGCAAGAGGGTTTCTGGTTCGAACCTCGGCTGGGGCCTTTCTGTGTGGAGTTTGCATGTTCTCCCCATGTCTGCGTGGGTTCTCTCCGN
>Contig_1640
NAATTCAAATCCATGATATTTTTTTGTTGCTTCATCAGGATTTTTTTTAATTCATGGGGAAGTGGAGAAAATCCAAACCATGTTGTTGGTGTGAGTCGCTTGGTGGAGTGGAAGTTAAAATTCAGTTCAGAACAACGTGACAACTGAAACTGAAGTGAACAGTAGTCCTCATTTTAAATCCTCTTCTTACCATTGCGTGTCAGGAGAAACTGTTTATCCTGCGGCAAATATGGCTTCACCTTGACTTCTTCCCCGN
>Contig_1645
NAATTCAAATAACAATAAACATAATCTCAGTTGATGCTGGTAGCAGGTCAAGTACTGTAGCAGATGTTTACATGGATCATTGTATGTAAGAGGGTCTGTGTACAAAACTATAGCGTATCATAGAATTTAACTATGTGCAAGTTCTTTACCCAGATTTTCTGGGCATGGTGGTGCAGAAGAAAATTGTGCTTGTGGTACTTTTAAGGAGAGCCCTTCCTCTAAACCGCATTCATTCAAGAACCGATTCATTGAGTCTTGAGAATGAGGCACCATTCACACATTGTCTGCCAGTCCCGAAGGTTAATTCCCAATCAACCGN
>Contig_1646
NAATTCCTTTTTATGGAACGGGAAACTACTTGAAGTAAACTCTGCATATTTTTATAGTCTTCTCATACAGCCAAGTGACATTACTGTGGGTGTTATACACTGAATATTGAAAGAGGGAAAAGAGGGAACATTTGTATGAAACATGGCCTGTCTGTCTTAAACACTGCAGACAGCATAATAGGATGGATGACTATGTCATGCTGGTATTAAGGTAGTCCATGTAATCTGGTATAACGCTAACACAGTTAAGCTAAGAGCCCCGN
>Contig_1649
NAATTCCTCCTCAAGCGAAAAAGAAGCCAATCAATTAATCGATCAATCCCGTTTTCACTTATGCGACTTTGTGGCAATTTACTGCTTCAAGTGAGTGAACTAAAACAGCCATAAACAGTTATTTCAGCCGCTGAAGGACATCATTCTTATGTCCATTCTTCTTCCTCTCCAAGAGCGCACCAGTGAGCAGTGGTCTGTCGACTCGCCGACACGTTGGGAAATTTCTGCAGTCACCAAACGCAAACATCACCGACGCCCAAAGACGCTCCAGTTTACCGATGCTTTTCCAGCGTGCGACCGCATTCTTCAGACACACTTTTTCACCGN
>Contig_1650
NAATTCTTTTATTATTAAAATGCTCTTCCAGAAATAATAATGGAGATTTGCGGATCTGTATTTCAATTGAGCTCGGTAAAATCTCACTGATATCCGATCTAACCGACACAGATGATGTCGTAATATTACAACATATGGGTTTTTACACAATAAGCAAAAACTGGGAATAGAATAGACAGAATATGAATGTTATCCCAGCTCCAATCTCAGAACCCATCGGTTGTTGTCTGATTGCCTCTGGCTGCAACTTACAAATGTTTTGGGCCTTCAAGTGTAGCCAGCTGATATTGGGAATATGGATGATGGCTATCCGN
>Contig_1651
NAATTCACCAGTCTCCTCACCGTACGTTGGGCCAGAAGGAACCTGCCACGCATTTCCCAGGACGTCATCGACCACACTGAGGCCCTAATCACAGCCTGGATGGATGGCGGGGGGTACCAACACGGGTCCCACAACAGACAGTGGCTACGGTCCAGGGCCAGACCCAGGGTCCATAGGAGCCAGCAAGGAAGACCACTATGACGGATCCAACAGATCACCAACCCGAACAGCATTCGGATTGGCATCGTCCTCCACCAGCAGTAGACCCTCCACACGATAGCAGAGAGATGCAGAGGGGTGGAAGGAGGACCAGAGGGACGGTGTTGACTGATGACAGCATTCTTCAGGAACCAAAAACGGAACAGCCGN
>Contig_1654
NAATTCAAGCTGTGGGTTGGACTGATTGCCCCCAGAGCAGTGTGTTTGCTTCAAAAGTGTGCTTTTAAAATGTTGATGGGGAAGTTGCTGTATGAGATTACAGCACCACGGATGTCAATCATTGAGTAGACGAAGCTTTGAACTTTGAAAAGACTGTTCGCTCGAGTGATTCCCCCGTGGTGTTGGGTAAGAAATGGAAAGATGATGTTCGTAAAGACACAAAGTATGACTCATGTGTCTCTTCAGATTGACGTCAAGCAGAATTCATACGTTTTTTTCAGCTGTTGATATCATGAAGATGGTTAGTGATTTGCATTTGTCTGATATCTTCTTGAATAGCCGN
>Contig_1655
NAATTCTTTCCTTTATAAAGGATAGTCCAGTGTGTCCTATTCTAAAGTATATACCATCATAATAATACCATAACTACTCTATGTCCATAAATGGTCTTTTTCGTCTATAAAGCAATATGTTAACCCTTATTGGCCCAACATTGTTATCTGACTCTGGAGAGGCTGTAATCATCTTTCCTGAACACAAACATACAGCTGCTCTGTATTCAAGGAGAAGAAGTCAGTGTCTGTAAAAGCCAAATCCAGTGTTATTAGGACCAGAATGAGGATGTTGTCTTTTCCTGTGGGTACAGTAGGTGGCGCTGTATAATTATTGCCACAAGTATAAAGATAGTAAGTTACTGTTGATGTCAGGTGTTCTTTGTCACCGN
>Contig_1656
NAATTCATCATCTTGGGCAGCAATATGTGTCTGTGGGGCCCTTGAAGGGTACAAAGAACCCACTATTTTGTCAGGTAGCTGGCTGGTTCCTTAAGTAGCTGGATGATTTCAGTCCAAACAAAAAGCTCCATGCTGTGGTCCCACGATGAGACTGTCGCCATCTGCCATTTAAAATGCAGGAACGGACAGAGAATGGTGAGGAAGCACCCCCCCACCGN
>Contig_1657
NAATTCATCTCTATCTCTCTGCTCAGGGTGGCCTCAGCGTGTCATCGAGCCACCCTTTAAGGGCTGCCCACAAAATCCTGGACTGAAAACTGGTGAAAAACTGTTTGAACCTCTAACTCCACATTTCAGTCATATATCGCTCAAAGTCTTTTCACGTGTTTTCAGCAACTGTTTTACAACATATTTAATGTGTTTTGAAAGAAATCTCAGAATTGTCTTTTCACAGACTTTAAAAACGCTCCAAATATCAGCAAGTGCAGATCAGGAGTACCCCCTTTACACCACATTAGCTCTGGTTCTTGAACCGN
>Contig_1659
NAATTCTCATGTGGTATGTACTAGATAAAGTGATCTGCCACTTAATAATAAGATTACATATCTAAAGGTTCCCACACAGAACCGGTTTAGTCATCAGACTCTACAGTCCTTCATGTAAATGGTAAAACAATGTACAGTGAGTGTTTAGGAAACCGTCTCAGTGACTGCTTTTCCCTCTCAGTGCCTCGGTCACACACACACACAGTGACATGAGGCAACAGGTGGAGGGGGAGAGGGGTTAAGTGAGAAAGATGGAGAGAGAAAAAAGTTGGGACCCTGGCAGTTATGGAGGGACATGCTGCTAATTAGCCGN
>Contig_1660
NAATTCCAGCCCAGCGTCTGTCTTTTAGCCTTTTATTTTACAAAGCTCTTACCAACAGGTAAAAGTCAGTCGCAGATTTACTCGTCTAGTGGCCTCTTGCACGGCCACTCTCTTTTTCTCTCTTTGTAGCGTTCTCTATCACCCTCTTCAGTCCCTTCGCCTCTGTCATGTTCAGCCTCTGCTGAGCCCGN
>Contig_1661
NAATTCCTGTGACTAAGTTTGCATACTGTCAAACAGCATAAAAAAAAACAAACAAAAAAACATTTAACTGCTTTCCCAAATTTACTGGTTAATACAGTAAGCCCACGCCAGGTACAGAGAGCGGGAAAGTGTTTCAGAGCGGTGTGTTGTCTTTGGAGCTTGTTGACGTCTTCGTGTGACCACAGCTTCCACATCAGAGGGAGTTTCACAGCCTCTCTGACAGTGAATAAAACTGCATGCCGCCGAATATCAGACGCTAGGTTTAATTGCTTTTCAATTTTTAGTCAATGACCTGCAAACGGGACCGN
>Contig_1662
NAATTCCACATGAGACAAATATTTATCTCAGCTCTGCTGGTATCCGCATATCCTACAGTGCTCGGTGTCCTGTGGCAAGGGGAAGCGGGCGCGTTATGTCAGCTGCAGAGATGCCCAGGGAGGAGTGGCTGACGAGTCACACTGCGCCCACCTGCCTCGCCCCCCGN
>Contig_1665
NAATTCACCTGCACATCTGCGAGACTGTCTGATGGGAGAAAATTCATAATCTTCTCCTGTAAATCCATGAGTATTGACGACTTATCGTTAATTGTTAATCCCACATTGCTGTTGATATTACAGAAGCTACATTTGCTGTTCAAAACAACATACCCATCACACACACACACACACACACACACACACACACACACACAGCCAAATCCTTTTAGAATGTTGTAAATCCTCTGTGAAAGTCAGGTTAATGAATGAGGCTTTGTTGGTACCCTATCTGAAGGCTTGTGTTCTTGCACATTGCCCTCTAAATGAGTCTCATCTGCCCGN
>Contig_1667
NAATTCATCATCATATAACTCTGTTTCTAAATTGAAACCATCATCATTCTCTCCACATCTTGTGTCTAGAAGTTTGCAGCATGCTACACTGAGCACATTTTTACATAGTATGCACACTAACTGAGACCAACAAGAGGCTACTCAGTTAGATTTTGTTTTCCAGGGCATGTTTCATTAAAGCACATGAACTAATGCTCTCCTGGGTGCACATTGAAGTCCTCTCTACCTCAGGGATACTGGTTACTGCCATATTTCAATAAAAGCCGN
>Contig_1669
NAATTCACCAAGCATGGGGCAGAAGTTGTGCTGTGGGACATCAACAGCAGCTGTAATGAGGAGACAGCCAAGCTGGTGCATGAAATGGGGGGAAAGGCGTACGCCTACACGGTGGATGTGACCAACAGGGAGGATGTGTATCGCAATGCAGACCTTGTACGAAAGGACCTGGGCCGN
>Contig_1671
NAATTCTACAGCAGAAATACTCCCAGCCTCGTCCTGGACTTTACCTTTAAAGTTTGTGAAGTTGTGTTTGTTTGCACAGGTGAAGCCTCTCATGGATCCATCGTTATACTCCTTGAAGAGCCCCACCTCTTCAGCACCAGAGAGCAGCCTCTGATGTGTAGCACCCACCAGGAACATGTTGGGGTTTTCCTTCTCCTGATCTCCAACTCCGN
>Contig_1673
NAATTCTTCTTTGCTTGCCTTGACAAAACGCTTTTGCAATCATGTCAGATAAACATTTTGCACACCCAGGTGTACAAAGTGCATATTTTGAAAAGTGTCAAAAGAAATGGGGGCCGCAGCTGTTACAGCATTTTGACTCCAAGTAAATGGCCGCTGACACAAACACAACCTCGATACTATGGTGGTTTCATGGCAGCACTGGGACCTGTCTAGTTCCATTTCACGTCCAGGTAAATCCAAAGTTCTAGATTGTGAAAACTGTTGTTGAAACTATGTCTGGGATCTTACTTTAGCTTTTTTATCCCTGCAGAGTGATTTAAAGAATTACATTTCCCCTGATTTTTCCGN
>Contig_1674
NAATTCACCCCAAATCATCATAATCTTATTTCCTTCTCCTCTTTCCTCTGTTTGTCTATCTAGATTGTTTTGATGTGAGTAGCCGAATATTTGAGACATCGTCCAGAGAGATATCTACCTTCTCTTGAATATAATAGAACTTGGCGTCAATCTGTTTGTGCCAAAGAAAATCCATCCAAATTCCATCAACCATCTGATTACTCAAGATAATCCACAGATCTCGTCGCAGAAGGTGCATCTTTGGATGAGAGGCCTGTGTTGAGCTAGCAAACGTTACAGCTTAGCCGAGGAAAACGCCATGAATGTTTACCCTATTGTCACAAGCACAAACATCTTGTCCACGAGTAGAAGCACATTTGCACATTTTCCGN
>Contig_1675
NAATTCTTTTTTCTGAATATTGTGTTCGTAATCCCAAAAGATCAATAATGGTTGTCCTCACCTATTTTCAGGTGATCAAGTACAAGTTGTGCCGATGCGTGAAGAAGAAACACAAAGGCCGCAACAACAATGACCGGGGAGCTGTGCTGAGCCTGGATGATGTGAAACGCCATGTCAGTAGGCTGCTGCTAAGTACTTTGATTGTGCCAGTTCACATTGCTTTGACAAGGGGCACACTCTCTTCTTTGTCTTCACTGTCTCAATCGCAGCCGN
>Contig_1678
NAATTCAACTATCCGTTAAAAAAAGGCAGCTAAGAGGCTGAGTAGGCTCTTACTGTGACGTGATACAATGCAAAGAAAAAAGTCACGTAAAGTAAGTTTTATGATGTTTATTAACGAACGAATAACAACAAAATTAAATTGGCATAATGTGACGAAACTAAACAACACCCTCCGTGTCTAACTCCTGCCACCAAGTACCCAGATCAAAAAAAGGTGAAACCACACTCCCTGTGCCAATTAACAGAATTTAAGATGATCTAGAAAACGTGTGTGATCTAAACAAAAAAACACCTCAGGCTACTGTATATACACACGTTTTGGCTCCTACAGGTAGTGCATGTTGTTGGACTGTGGGGGGAAGCCGGAGTTCCCGN
>Contig_1679
NAATTCTGCTTTAGGTGACAATCATTAAATCACTGCTTTTGATTCTGATTATTTCAGTCATACAGTCTGATTTAGCTCCTGTGCTGATTAAACGCTGTGAATACTGGATTGATGTGATTCATTTGCATCAAATCTAATCTTAAATGTCATTTTAACATATTTACACTCTATTTAAAGTGCATTATGATGTCTTCCAAACAGATTATTAAAGCCTCCAGGCAGCAGATAAACGTCTGAGAAGAGCAAGGACTTTCCAGATGGACTCCAACGGTGCCGN
>Contig_1680
NAATTCATATTATTTTCATGATTCATTTATTTATGCCTTAGATGGTTAGAATTATTACAACTGTCAGTTATTATTCAGGTTTTAAAACTTATAATAACAACAACAGTTTCTCCCTGGGAGAACATCTCGCAATGGGATCACACCCCAACTGCAACACTCATCAACATGGTGACGTTCAGTAGGTTATTCAGTAGTTATTACAACATTATTACATCAGTACTGAGCACTCATGGGTCGGACTACACCCATCTTCACACTCCGN
>Contig_1681
NAATTCTATTTACTTTTAACCTTGCGATCAATACGCAGTATACAACCAAATCTAAACTAAAATTTTACTTCAAACTTAAACAGAAATATCTGCCAGACTGACACTTCTCTTTTAGTATAATACCTTGTGAGACATTATGAGATATAAAATAAATATACTGAATGTGTCTGTTAGAGCTCTTCTATAAATACACATATTCACAGCTATATGTAGAAGAAAATCTCACCTGAATCTCAGAGGAGCTCAGTTTTCTGCTTCAGTTAGTTTTCTTGTAGCCACCGN
>Contig_1685
NAATTCAGTCAGTTAACTTGTAATCATTAACAGGAAAAAAGGAGTTGAAGAGTGAACAAATATTTAAAACTGCTGCACACTACACCCTATATTCAGATAATCTACCTGAGATGCCAATGTTTCTTAACATCACAGGTTTGACAGCACTGCCCTGCACAGTGTACGTAGTGGTTCTCCAATACAACACATTGTTGCCAGTGCTCAGCTCGACCTGAAAGGAAGAAAATAGAGCACTGAGAACTCTTCGAATGACAACTAGATGCCAGCAGGTGTGCTTAAGTGCAAAATCTACACTCAGACAAACCTCGTATTTGCTCCACTTGCTCTCAGAAATCTTCATCCACCGN
>Contig_1686
NAATTCTCACCAGCAGAGGGCCGCAGAGGACCAATTATTGTTACTCATCATTAAAGCACAGTGTTTGTTTTGAAGGTCAAGAATTTCGAGGTTGTGCGCGGCACCTGAAAGCCTCTTCGAGGGCACGCGACCTTCGTCGACTGCGCAGGTGCCACAGCTTCCGN
>Contig_1688
NAATTCCTCCACTGCCAACAGAGCTGGCATCTGGATCATACTCAGCCACCGGGGTCAGCAGGAGAGGGATATTGTAGCTTTTCGATCGTACCACAGGGTTTTTCGACGGTTGATCCGCAGACTTAGGCCACGGTACACAGTTCTCTGCAAAAGACAAGAGGAAAAGTACAAAAAGTGTTGATAAATTTAAGTTCCTCATCAGACATGTGTCATTACTGCTTTAGTTTTGGGTTCACGCCCACACTGTCTCACCCAGGACACAGCAATTGGCCTCAGCACCATCTCCGN
>Contig_1689
NAATTCAGTCTGTAAACTGAGGAAAATGTGTGGAAATTATAAACAAATAAGACAAAGGCAAAGTTTACTATATTAGTAGACTATGGTGGATGGTGGGACACCTTCTGCAGGTGTATGTAGTTCCTATCTCACTACATCTTCAGCCTGCTGAGAATTATGGAACTGGGACACAGCTGAAGAGCAAAGGTTGACGTGTGTCATACTGTCTGCATGTCATACCACACTTTGACCACACAATGGCAGCCTTGCCTCATTAAACATTCACGTATAACAGCGCTTCATGTCAGAGACACCAACTAAATGCATTACATCTCTCATAAAACCGTCTGCCCCGN
>Contig_1692
NAATTCTTTTTCCTCTTACCTGTGATAGGAGCTGATCATGCTCAAAGGCACTTCAGCAGGGGAATGGTTGTTGGGATGGCTGATGTGAAGTCTCGTTTTAATCTTACTGTGCAGCCTCTCATTTAAGAAACCTGTCAAATCAGGTTTCATATTACAGTATGATGAGCTCCAGTATGGTGATTAGTTTCAGCTGTAAAATGGCTTTATGAAGGACTCCATGCATGCAAATGTGTCACGCTGAAAATGTTGAATGCACATGGATCATAGCAACTGAAAATATTCGACTTACCTGTGGAACTTTCTGTTTATTGCACACCCGN
>Contig_1697
NAATTCTTTTGATGACAAAATCTCGGTCCCTTCACTACAGATTCTGCAGTCACATGTAGATATCTGTTTATAAAAAAGTGAATAATGGCTTGTAAAGGGAAAGTACCATCTATCAAAGAACTGTTTATCCATCAAAACAGACTAAGAGCAGTGAATACCTCCTTTAAAAACTTGGCTGGGACAACCAAAAACATTATCATCTATATCAGAAATCTGAATCTGAAACTGGGTTTTAAATGGAAGACTGCCACAGAGGGTGGATAAAATATAAATATCCGN
>Contig_1698
NAATTCATCAGACAAGGCACTATTAGAGAATATTCAAAACGGCTGCTTAGACAAGGACCTAGAGTGCTGCCTTTTGTTTTCTGGCCGACTTTCTTTTTAATTTTTTATTCCAAATGGGGACAGACAGAATAAGGCCTTCTGGGAAATCAGCTGTGCATGCTAAAATGAAAAATGGCACTCTGTTCGTATAAATTTTCTAAATCTGTGTGCAATCCCGTTGCTACCCGN
>Contig_1699
NAATTCAACTCTTTCTCTCTCTCTGCTTTGAGAAAATGTTGTGAGTTGAGAGCCAACCCTTCATGTGCAGAAGGTTTAATGATGTGTATGTTATTGAAATGGATGAATCATTTTCAACCAAAGGAGCAAACTGAATATTGAATAAATGACTTTGGAAAAATGCACCAAGGAAGTAAATCAAATGATACCCCAAGGTGAAATAATTTTGGCTTCCAATTTTATGCACTCAGTAAAGTTTCTTAAGACATATTTTCAGCTGCTTGCAATGTGTTTACATTAACATAAAAAATAAAGTTTGAACAGCTCTGGTCATTCAGAGAGAGAGATTTGGTAGCTTTTCTCTGTGCCGN
>Contig_1700
NAATTCCCTTTCATACAGTATATTGGACAGTCACCTCGTTTTCTCCGAGCAGTTGTACAAGTCAGAGGACATGGTGTACACACATGCACTCACAGGCGGACTTGGATTTTCTCCCAGAAGTGAAGGTTTTATGCACTTTGGAGTCATGTGGAGTTTCTTGCTCTCTGCCTTGGCCGN
>Contig_1703
NAATTCCGTTCTGTTGGTGAAAACACACCATCGTCTGCAAACTGTTAGATAATAATGACACTATTTTGACTCCCTATAAATTCACAGAACTAAGACGTCACTAAATGGCGTGGACGAGTGTACTGACATCAGAAGAAAGCAGCAGTTCAGTTGGTTTGATAACTACAACAGGAGCGTTTTGTAGGATGTTCAGTTGTCCTACATGTTTCTGATATTTGGATCAGTGGTCATGACTCTACGTACCGTTGTAACTGATGTTATCGCTTAGGCCCGN
>Contig_1704
NAATTCAACCATCGTGCTTCAGTCCGTCTTCTGTCTCTTCTCGGCTGTTAACTGTCACAGTCTGGAAGCTGCTGGGAGTTAAATGATGAAAAGATGAATCTACTTCCTCATAGTGACTCGAGTCCACACTGTGTACAGTCCCACCGTCTATTTGTGACAATGACGTTTCCTCAAGGTGAAGAAAAAGAAGTTGGAGGTGTGAAAACTTAGTTTAGTTTAAATGTTTGCATGGATGCAGCTTGTTTTCTTTAGATAGTGTTCATTAGAAAACAGACAGCACACATGAACAGACAGGTGAAGAGTCAAACTTCTCGTCCGCCACAGTTTGACGCTTGACGTCCACGGTGCAACATGTTGATGCTGTAGCAGCCGN
>Contig_1708
NAATTCACTGTCTCATAGACAAAACTCTTAATTGAAGAAACAATAAACAAATTCATTTTTAATAAAAAATGTTAGTTGTAGCACTCAAGTTAATAAACCAATAGAAATATAAGTACATAGTTTTTAAATACTTTTCCCTTTACCACTGAAAACTCCTCTATCTCCTGTTCTTCTGCCTCTGGGCCTCTCGGAGCTCCAGCTGACTGGGCCCCTAATGCAAAGCAGTGGGGAACACATGCTTTACACACACATACACCGN
>Contig_1709
NAATTCATAAATTATGGCCACTTTGTGTTGAAACTGGAAAATGTTTTAACTTTGGCACCCCCAGTGGGGCATCCAAATGTTTCTATAATTGAATAAATGTTTGCCCTTACAACAATGTGGAAGGTGATTTTTGACACAAAGTCTCAAAAATCATTGGAGTGACTACAACCCAAACAAACACCTTATTAATTCTATTTTACTTAGCACAGATTTTTGTCATCAGTTTTCACCTGAATACTTTGTTCACCGN
>Contig_1712
NAATTCAGTTCAAACACACAGGTACAATCAGAGTGACACGAGAGTGAATCTTCTGATGTTTTTCATTACAGTTCCCGTAGAAAGCTTCGTAAAATCATCACATTTTAGCATGACGTTCTAGGTTCAGTCCCCATGAAACAGCCAACTGTGTGTTACACCTCCACTGCTATACATTGCAGCTAGCGCTATGATCTAGTGTCAGTGTCTACCTTCCAGTGAACCTCTGAAACCAGCGGTGGTCAGTCTGGCAGGGAATACAGTAGCCTACCGAGGTGGTTTTCTTGCATCCCGN
>Contig_1714
NAATTCAACGTCATGGCAACAATATTTATTTTCAGTGCAGCTCTGGATTCTGGAGAGCTTCATACAATAATAAATAATACATCAAATAAATAAGAAAAGTCAAAGCAAAGTGTCGTGACTTTCCCATGGCTGCAGAAGGCGGTCTGTGGATACTTGAAAAGAAAAGAGCTGCAACTCGTCTTGACTTGAATAATTAGGACTTTATTCAAAGAAACAAGTGAGTTTGGGATGCATCTCCTGATCGGGTCCCTTCCGAATCTCCATGCCGAATTCCCCAAATTGTTGTCCAAATTGTCCTCCCCCTCTTCTCCCGN
>Contig_1715
NAATTCCTTCAGACATGCAGTAAGATCAGCGGTTGCATCAGCAAGCTTTGATATTGCATGTGGGTTTGTCTGCAGCTGTCAGCAGTATCCCAATGTGAGTGTTCGTGGCTGCGGGGGGACTTGTTCCCCTGCTAGGGTCAGACAGATAGGCAGAAGGGTTTATTTGGGGTCAGGCCCATTTTTTTTAATCAGCAAGCTATTGCCAAGAGGAATAGACGGATGAGAGAAGAGAGAGAGAGAGAGGGAGAGGTAGGAGAGTGGGGGTAGACCGN
>Contig_1717
NAATTCAACACACACGTTACAAATTCTTCATTTTCATTGTAAAAAAAACAGCTACTGACGGAGTGTAAGCGACACTTTTTCTATCGCCGTGTTCGTGTTTACAATTGGAAGAGACAGGCGAAATATGTAGTTAACGCCGTGTACTGTCAAACACGTCCCGAGGCGAAGACAAAACAACCGAGCAACCCGAGCTTTACTTACTGACAGAGACGTACGGGTTCCAGCTGAAAAGAGTATCCACAGTGTGTCGAAAGGAAGTAAAGTTGATTTTAGCATTGTAATGGGAACCAGAAGGGTACTGTCCCTTTACGCGCTAGCAGCTGTGCCATAAAATTCAGCTGGAAACCGN
>Contig_1719
NAATTCCTGGAACTGCTACACTGCTTCAACTTCACTCAACATGTCAACTTTCCCGTGTCACCCGTGTCACCAGGGGAGCTGCCCAAAATCATGACAGGCATGAAAACTTCTACATGTGTCCTGGATCCCATCCCATCTCACCTCATTAAGGACTCTTTACCAGCCATCTCCACACTCATCACAGAAATCATTAACTCCTCCCTCAGGTCTGGCTCAGTCCCCCGTTCACTCAAACTGGCTGCTGTCACCCCCATCCTCAAAAAACCTGGACTCAACCCTGACATCATGTCAAACTTTCGGCCCATCTCCAATCTCCCCTGTCTGTCCAAAATACTGGAACATATTGTCACCTCTGCTCAAATGACCTGTTCGAACCATTTCAATCCGN
>Contig_1720
NAATTCAGAGCCAGACAGATAATGTTACTACACAGCATACTCACGGAAACACTACACTCCATGATTACATTAGATCATAGTTAATCTAAATAATCTGAACTGATTAGCACCCATGCGTTTTTTTAATCAGCCATTACTGGCATTTGTTTGTATCTTGAATTTTAGTTATGGGAATACCAATCCTGAATAGTTCACCATTTTTCTCAGATGCATCTGCCTAGTCACAGCTCTGTGTTTAGCTTTATTTAAAGGTAAATGTAACCGN
>Contig_1721
NAATTCACATATATGTGCAAGGAAACACACAAGTACGTACATGCATTCCCACACATATTCAAGGCATACAAGCAGCACAATTAGCAGCTAACGATGCACATGAATGTATTTATTTATAGATCTGATTGAAAGATTACAGAGAAAGAAAATGATTTTGGCAGGAAAAAATCTGCCATTATACGGTATATGTTATCATGGACTTTGTAATAACAAAATTTTTGGAAATAATTAGAGTCTTATTTTACTTTGCAGATTACAAGGCTGAAAATTGACAGAAACCCATTTGCCAAAGGCTTCAGAGACTCTGGCAGAAACCGN
>Contig_1722
NAATTCTGTTTTCTGGCAAATGAATTGAAATCACAGTTTTAGCATGGTGTGTGACTCAGACTTTCCCAAGTTTTGTTTTCCATTTGTCTCCAGAGTGACAGCAACAAGAGGTATTGGAATATGACAGATAGTTGTATCAAGTTATTGTTTTTTAATCGGTGATTTCTCCCCTTGTTACATGTAGAATAACTCCTTAAGCCCAATTGGGAAGTTGTTGTTGTTTGTGTGTCACATAGAGCTACTAGGTGTACCATTTGAGCAGCTCTCTACAGACCTTGTTTTGACTACCAGGCTGTGTTGCATTAGTGGTGAAACAAACTGTCATGCCAATCCCAAAATGATGTTTGTTTTTGGCCTTAATCAGTCAACAGACCCCGN
>Contig_1723
NAATTCACTTTACACGGTCTTTAATGAATATTCTGTGTGTTATGAAGCTGTTAGACCGCCTCGTTAATACAGGTGTGTATCTCGTTAATACAGGTGTGTACCTCGTTTGTGTGCAGCACATCACAGTTCAGTGAGCGCAGAGAAACATGTTGTTCATTTTGATTCCATCGATCTTTATTCAATACATTTTGACTTTTGGACTTTTCAACGCTGTGGAGTTACTGAAAATGTTTGGATCATCCTCCATCAGCTGTGCCGN
>Contig_1724
NAATTCATGTAACTGTAAAGACAACCAAAAGTATAATGACATTTGTCTCAATAATGTCTCTGAACTGTGGCGATGGAATGACAACCAATCAGAACAAGGTGACATTCTTAACGCCAGCTCTCTCTCAAAGCTCTTGGAAGCAGCTAATCTAAAGCAAAAAAAAAATAAATAAAAAATCCACCTGTCTCCAAACTCCGTCCATCACTGCTACCCCCGATTACCTGTCTCAGGTTGCGTGTCACTTTGATGTCGTGCCAGGTGTTGTCATTGAATTTTCCATTGACTGGCTCGACGATGGCCTCAAAGGCCCCGN
>Contig_1726
NAATTCTCTTCTATCAGCTGAAGATTGTCTGGTTCTACCCTCAAATCCCTGAATTTCTTTACACACATATTTTTTTTTATCGTCTCTAAATGGACGTCCCACATCAGATCATGCATTGTTTTACTTGTCTCCTAATTTCGACATTGTCATCAGATCATTTTCAGTTACCATAGAGACCAGGCAGGGTCAAGGATAGCGTGAGCAAGGTTCTCGCCACAGATTGTTGGCTATGTGACATGAGCACAATGCGTTTCTGGCGAGTTCAGTACTTTGTGTTAAATGTCCTGGTCTAAGTCAGGACACTAATCACTTGTTTGCCTTTGCCTTAAACACTGATTTGACACCATCTTGATTTAAGGAATCAGTCTCTCCGN
>Contig_1727
NAATTCATGGCAATCCATCCAACAGTTGTTGAGACAACTGTGAAAATGAAGGATAAAATTAATAAAAAAGTGTAATTTTATAATATTTACCAATATTCCATTTACATAAGATTAATATATTAGATTTTCACTGTTGTAATTAAGACGCCTGTCCTAAATATCAGCACAAATTCTTCTAGTCTTGAAGAATGAATAACATGACATCACATTTTTTGGCCAGTAGGGAAATGTGAAAGGAAATGTGGTGACTGATTATTGGCCAATGGGAGCCAATCAGATCGCAGGATTAAGGATGGAGCAGACAGAGAAAATACGATGATGAAATATTCAAGGTTGAGAAGGGACTGCAGGGACCGN
>Contig_1729
NAATTCACTGCAAGAGTGAACTGAATTGAAATATAAGAACAGAACAGGGAATAGATGTAGACAGACATTTCAGAGAAAAATATGTTTTTTGTTACTGTTTCAAAATTAATTTAACATTTAACCAAACCTGATTTAACAACATCTGCTCCACAGAGGTTCAGATTAATAATAAACACAACACTGCTGTAGTGCAAACATCCTGTTGTACACCACGTTGGGCGGCTGTGGTTCCGGAGGCAGAGCAGGTCGTCCACTAATCAGATGGTTGTGGTTCAATCCCCGN
>Contig_1732
NAATTCTTCTTCTCTTTCTTCTCTGCAAAAAATGTCCTCACAGTCCAAAATATTGCTCAGAAACGTTTTTTAAAAAACTGCCCCTGGAAGAAAGAACAGCTCATATTTCCCCGTCGCTAACTCTCTCTTATTCACTCTCTCCTCCTCTCCTCCACTCTGTCTCTCTCCCTCTCTCTTCTCTGCGCGTGCGGAGCTGCGGCTCTTTCTGATGCACGAGATCAGCTGTTGCGGTTTTATAGGGCGAGAGAAGGGGAGAGAGAGAGAGAGAGAGAGAGAGAGAGAGAGAGAGAGGGAAGTGCTTAATTTTATTCATCAGAAGAAGAAAAAAAGCATCTTGTCTTGTGGGACCAGTGGCGCGCGGTGATGGCCGN
>Contig_1734
NAATTCCAGTAAAACAGATTCTAATAAACGTGTAGTGATTAAGAGGGCTACAAGAGTCACTTGATGATCAGTTTATCTCACAATAGACAATCCCCTTATGAGATACATGAAGACTTTGAAGTTCAGAGAACACGGAACAACAAAACATGGCTGACTCATTCCCTCCCACACATGGATCATCTGCTAAGAGGAACAAAACATTTTGTTGCCGGATCAAATTAGTTATAAGGAGTGGTGTTTGTCCAACCCTCATATTGGTTGCAACACTTAAGTTCAGCTCCCTTCCTTCTCCGN
>Contig_1735
NAATTCAACAATATCAATATAAACATCGAAACCCCAACGATTCATCACCAGGTATCCAAATTTATGTACACAGACAGGATGGGAGCAACCCAAGAACTGCTTTGTATATAAAACTATCCCAGTGTGTGTGCACCTGCAAGTTGCTAAGCCAGGCCAATTTATCCAGTTGGTAATCTAGTTTTGGTCTTGAAGCACAGATTTTTGGTTTGGCATGATGGTACCAAAACCTCACAACTCCAGGAACTTCACACAATCACTAAAAAGAATCTTTTTTCACCGN
>Contig_1736
NAATTCTGAGTTTAAAAGTCAGACTTTTAACAAAAAAGGTTAGAATTTCAAGAAAGGAAGTCATATTTTTAAGAAAAAAAAATCAAAATTTTAGGCCAAAAGGTCAAATTTTGAAGGAAAAAAAGTCCAAATTTCAAGAAAAAAAAAACGTCTGAATTTTGAGGAAAAAAGGCAGAATTCAGAATTGTTTCCTGACTGTTCAAGCCTCCCTGCTGTTTTCAATAAAGTTTCTTTGAAGGCGTGGCCTCACTTGAATGCATTGTGACAGGTCAGTGGGCGTGGTCTCACCTGGAAGTGAAAGATACCGN
>Contig_1739
NAATTCTGCTCCACATATGAGTAATTATGGAGAGCAACAGAATGGCAGGATGTAAACCATACAAACAATGACATGACAAAAACGAACTGATGGTAGTAGACAGGGCGGAGGAAACGGAGGGCACCGCGGTTCATTTCTGTTCTCTGCTCCGACGCCCTCTTCCTCTACTTTAGAACCAAACGCTGGTACAACCTCCTTGACCGN
>Contig_1743
NAATTCATGCTGCTTTCAGACACGTGTTTCCAGGACTCATACATGTGCAGTTTAGTTTTGTGTGCATGTGATTGTGCACATACGTGTGTGTGACTGTGTGTACTTGTGTGTTTTCAGCTTTTAAGTGTGTCCACATAAAACATTCTAGTGTTTCCTGGGGTGTAAGTTTGGTTGTATCGATCGGTTTGGTTCAGAACTTGGATATTCACGGTCCACAGAGGATGTACCCTGATGGTGAATATCCTTTTCTAAGCATTGTGGGGACAGCAGGCTTCTTCCTGTTGGCTCTCCACACACATAAATATGTCCGN
>Contig_1744
NAATTCATGGGAAAGTAGAAGGAAATCTGGCCCTGTAGATAAGCCAGCTGGCACTGTAGCAACCATAATATTAATCTAGAATCTATTCATAGTAACTAAAAGTAGCTTTCATTTGTCATGGAGCTAATTACCAGGAGGAATCAACACACACACACACCTGCAGTAGGCATGTTCCCCAAGGCCCCTGAGGGGTGACGCAACCACCGTGCCCACATGAAGCTCGTCGTACAGCAGGTCTGAGTTCCACGGCAGACACCGAGCGCCGGACACCGTGGTCCCCACGACCCCTCTGTAACCCGTGCCCCTGTTGTTATAGCACTCTGTCTCCGN
>Contig_1745
NAATTCAGCGGCAGAGAAACACTCGACAGACCCAGGCCTGCGAGGTTTTCAAACAGCGGCAGGTGCCTCTTTCCTCAGATAAACTTCCTTGGAGGGCTGCAGTGAAAGATAAAGGCAAATATATAATAAAGTCTAATTTATTTGCTCCTTTGAAGTGCTTTAAATGGCATTTGATTTTGTTGCTGTGTGAACTCATACAACAAAGTCAAATTTATTCTGCCTGTTTGAAGTGTCTTTGCTTTTGCCTCGCAGGGAGATTTACAACACAGATATTATGTACAACACAAACAACAGCTTTCCTCACCGN
>Contig_1747
NAATTCTGTATATTACGCTATTAATATGCGTAGTGATCTCCCTCTACTGGTTGACTGTAGCCTGCCATGTAGCCATACTGGCACTCCCTGACAGACAGGCAGGCACTGGAGAGGTGACTGTCAAAGCTCATGTGGATTCTCTGTGTGTCCAGCAGGGACACTGATAGTTTTAACAGCAGCTACTTGTGGCTGTTAGCTGAGAGCTACATATCACACAGAAACCTTTACCAACGGCCGAGAATGTGCTTCATAGCTCCTGCAGACTCTTTGTTTCCAGTGCAGACATTGAGAGCCTGTCAGCAGTTGCTCATGGCTGATAAGTTCAGTTAGCTCTGACCACCGN
>Contig_1748
NAATTCTACCAGGATGAATGTTTCAATGGCACTTAGAGTTTCTATGTTAACAGTACTGCATGGCTCCACAGAGGGTTTGCCTCAAGCTGGTTCTTAGGTGAGCAATCAACAATGTCCCATATTTATGCTCTATATCAGAACATAGAGCATAATCATCTGCAAAGAAGAGAACAAGGTTAGGTCCTCACCATGTGCAGGCTTGTGGTAAATTCCTACAGTATCGTGTCTGAGTAGTAGCAAGTTAATATGGTCTGGATACATGCATACAAACAAGACATGGCTCCACTAGCGGTATGAAAGCATCCAGTTGACTATCCAAGGCAGTAGTTTAATGACACATTGAATTGTTTATAAAAACCCCGN
>Contig_1751
NAATTCACTTATTACAGCAAGTGAAATTGGACTTCTCCTGTTGAAAGCTGTCCAGAGTTACCAGCGAGTCCTCAGTGAGTTCATTCAGCCACGTCTCTGTGATGCTACACTCTCCATACTCCCTCTGTAGCCTGTTTAGCGTTGTTAGCCTGTTCATCTTATTGCGGAGAGATCTTACATTCCCCATTATAACAGACAGTACGCTTGGTTTGTACCGTCTTTTTGGGTCCTGGTGTTTAGAAGCAGCTCTGCATCCCTGTCTCCTTCTCATCACTTCAGCAGGGATCTCCGN
>Contig_1752
NAATTCGACGCACGAGTTGTCGTGGGAGTTTAACAAACATGTCAGGGCGAAATTTACGCACTAAACTTCGGATCGTGCCAACCAATGTTGGAGCATTTCACCGGTGCGTCAAGGGCAACTTTCTGTAGGAGCAGCCTTGGCACCGACATCTCGTTTATTGCTGGTGATCAGGCCCTTGCCTGTGAGCTTGTTTTTAAGCTTTGCACCAGATTTGTCTGACTGAATATAAGATATAACATTATGGAAGGTGATCAGGGGACCGN
>Contig_1753
NAATTCCAGACTACAACTTGCGTTTTTCTTAAGGGACTCGAGCAGAATTTTTCATTCAGTCCTTTGGAGTGAAAACTCTTGTTTTATTTACTCAAATGATTTAGGCTAATTGTAAAAGATTTGGTGGAAATAACTCAGTCCATATTTAGACCCACATCTGTATGCACTGATGCGAAATCCTTCAAGTAACCGACACTACCCGN
>Contig_1754
NAATTCTGACCATTTTTGTCAACAATGGAACTTGGAACTAATTTGCAATTTTAGCATTAAGAAGTCAACCCCTAATATGTGTGAATACTGGTTTGTAGAACGGCTTCAATTATGAATAGGAGACAAAAACAAAATTAAATGAGACACAAAGTGACACTTTCTCCTGCTGCGTATTCTTACCGACTCAGTGATACGCATGACAGCATGAATGGTGAGGCCATACATCTCCTCTCCCTTGACATGTTCAGTGAACAGCTTCAACATGGATGATTCATCTCGGAGTTTTGCCACCTGCTGAACCACCCGN
>Contig_1755
NAATTCATTGACAGTATGGCAAAACCTTGATATCATCACAGTATCATCATAACTCCGAGCAAGCTAAAGAGAGGTTCATTAATCTGCTTCCTGTGATGTAAGAGAAAATACAATAATGTGTAAAAATAATTACTTACGAGGTATAATATCAAATTTTCCAGCGGTCAACAGTTAACAGGTTAAATCCCACACTGAACTATAAATGAATCCCTATGCCGN
>Contig_1756
NAATTCTAATAAAACATATTTGTTAGCTATGAAATGTGTCTGACAGTGAAGGCTTGTCTTCGTTAAGTTTCTATTTGAGATCGTTCCCAGCGAGGAGAGTGCTCCACCTTTTTGTGTGGCCGCATTCTTTTCAGAAAAGTGCTGGTATCACTGTCGCTCCATTTCAGGCAACCAAGAAACAAATGAAAAGAAAACAAAACTATGCTGAGCATTCTCTACCATGTCATTTATGGTCACATGAGCTTCTCTGCCTCTCTCCTATGCTTGTTTGGTCGAGGGTAGGGCCCATCTCTTACACAGAGCGGACAGCAGGCTGCGGTGGAGACAGTGAACCGN
>Contig_1759
NAATTCATATACATAAAATCTATGAAATTGTAGCGAGGTAAGAAATAACATTAACGCTGATCTCTTTCATCTCCACAGAGGAGGATATACAGATCAACAACACATGTGCCTCAGGAACTGGGGAAGATCATGGATTCTGACACATTTGAGAAGTCACGTCTTTATCAGCTGGATAAAAGCAACTTCAGCTTTTGGTCTGGTCTCTATTCTGAGACTGAAGGGACGGTAAGGGAGCCATTTTACTTTGTATGTTTGTGCCACATGTTTGATCTGATAAGTGAAATGTTAAAGCCGN
>Contig_1762
NAATTCTGGGCTGAAGATGACGGGGAGGAAGATGACGAGGATGAAGAAGATGACGAAGTGGAAGAAGAGGATGACGAGGAGGAGGAGGAGGATGTTGGTACAGACTGCTGTGGTTTCTGTCCCTTCTTACTGGTGACACTGCTCGTGACGGAGACCTGTTTGGTGTCTGCTGTCAGAACTGGAGACTGACTCTGGGCTGTGACCGTGCCGGCGGCCTGAAGGGGTTCGACCTGGGTAGGGGAAGATGCGAGGGCTGGAGATGGTTGCTTTGATGATGGCTGCTGTCTTGACTTCTCCTCTACCAACTTGAGCGGAGGAGTTTCACTCTTTTTGCGAGGAGGCTCCTCCTTCGGTGGTGCAGGAGTCGGTTTGGGGCCAGACTCTAAGATCGGCCCTTTTACCGN
>Contig_1764
NAATTCAATTAACAAATGTGAAATGTGAAACTTTCATTGCACATCAGCTTTTTTAAAATAGTCATGAATTGTTTTGTTAAATTAATGCAGAATATTAGAGGAACACATAAAAAGCTCTTCCTTTCTATTAATTAACCTTATGACCCCTTGTTTCGATTCCCAGCTTGCAGACCACTGGTTGAGGTTGCAGTATTCACACGATGCAGTAACACAACAAATGGTTTAATGTGAATCGTTAAACAGACTGATTTGACATTCTGTGCTAACATTTTGCAATATACATGACCAGGAAAGTTTTGTGGTTTCTGCAGAGCCTCCGN
>Contig_1766
NAATTCAGCACTGTGTGAATTTGTTTTGGCTTTAAGAAACAGAATAAACCAACACAGCATGCGATTAACTAAGGCCTTGATTTTTAGGCTCTATGGATGGCAACGTCGGTCCAAACCGAAGGAATATATACATCGATCATGATAATAACATTCACACCACTGACAGGTGAATAACACTGATTATCTCGTTATCATGGCACCTGTCAGTGGATAGGTTATATTAGGCAGCAAGTTAACATTTCGTCCTCAGAGTTGATGAAAAATGGGCAACATGAGGATTTGAGCGACTTTAACAAGAACCAAACTGTGATGGCTAGAAAACTGGGTCAGTGGGGTGTTCCCGN
>Contig_1767
NAATTCCACAAATGTTATACATAAGAGATAAACAACTACCATAAACGTTTTATCCCCTGTACACTGAATGACTGAGAGAGCACACAAGGACCTGTGATTCTCAGATATCTCAAGTGTTTCCAGGTAGTATTTTTCCCTTTCTTCTTTACAGCCGN
>Contig_1769
NAATTCCCGGCTCTGCTCCTCCTCCCCCCCTCCCAGTCTGCAAGCATTTTCCATTTAAATTCCTCTGATTAAGAATGGCAAGTGGCACGGATAGCCACAATGCTCTTTTTCAGCAGGACTCCTCTCGTTTTACATTCTTTTGAGAGTGCATGCAAAGAAATAGGAACAGGCCTCTTGTTCCTGAGAGCTGAATCAATGCTGAGGTTTGTGTGATGGAGTATATCTGGACATGCCTGGTCACCAGAGTGTTTTCTGCAGTTATATGCTCTGTTTGTGATTTCTCACTGTTTGTTGGTCTTTCTTTCTTGATAAATCCATGTTTTGCGGAAACACCGN
>Contig_1771
NAATTCATTTTTATGACTGGATATGTGTTGAAAAAATATCCAGCATTAATATGAATACTTTCACTGGTACAATGTGTCACACGGGGGCTCATCATCCTTCCTATACGAGCACAGCTTTTCCTTTTCTCAACTGCTTTATAACTTACACCTCTGAATCATAATGAGCGTCCAGAGAGCTGCCCGGCGAAAATCATTTTTAGGCGTCTCGGCACGTAGAGCGCTTCAAAAAGCTCCTCATTATACTATATTGCTTCCTCTGTCTTCTTTTGCCAGGCTTTGCACGTAATCTCTCTGAGGGAACTGATGCCAATTACACCGAGTATGTCGCCACTAGATGGTACCGCTCTCCAGAGCTCCTGCTCGGGTACGTCCGN
>Contig_1772
NAATTCAGTAACTATGGCAACATGTTCTGTCCATAAATGTTCCACAATAAATTCAAGGAGTTCTGAATTCACTTCTGCTCTCTCTGACTGGCTTCTTCTTCAGCAGCCAAGGCTCATGGGTATTGTAGTCTAGTGCCAAACTGACAAACGAAACATGAGTTGAAATAATTAAAAACATGAACCTACATTATTTGTCCAGGAGGGTTTCTATTGTTCAGTAACTTTAATTTAAAAAAAATTGTTTAAAGAAATATCTGAAGGGGAAAAACACTTCCAGAACCAGCAGCTCCTCACAGTATGATCCGN
>Contig_1774
NAATTCACAGTAACTGTTTATGAATCCTGTTCCTCCTCAAAGTTTATTGCATTTTTTTTATTTCAGAAAATTGAGCAATGGGTACTTGCTGTGCTCACTTAGTTTTTCTAATTTCATACATAATAGGCCTTTAGAATTGAATGGAATGGAATATAGCAGTGTAATGGAGCGTTGGAAAAAAAATTCACTGTGTCTGTCTCCTCCATCTTTGTTTGGGTGCGAGGAGGGAAGAGGGGTGAGGAGGGTGTGTGAATAGCCGN
>Contig_1775
NAATTCTGCGTAATTCAGTCAGAAATATGCTCAATTTAAACACAAATTTGTACTAACATACCTGCAAACCTAAACCAGGTCCAGGTTGCCCATACTACTACATAGATGGATGAGATGACAGACCCAAAACGGCCACCTTCCATCACTTGCAGCCGACTGACATAGGCCTGGATGATGGCTCCAGCGATAAGGACCCAAGGGACAGTCAAATGAAGGAATGCAGGATTTGTATTGGATAAACTTGTATGAAGAGCTGAAAGAGATGCAACCCCATTTGAAAGGTAGAACAGGGCATCTGAAGCCCGN
>Contig_1778
NAATTCAGTTCATCTGGCAGCTGCCACGCAAACTCAACCTCCAACACAAACTCACTGAGCGTTATGACTTCACGATGTGAATGGAAGCTTCTGGAGGACCTGTGTTTGGTGCTCAGACCTCTGGACGTGGCGTGCCTAACTCTCGCCAAGGAGACGTTCCCCCGCCTGTCCCTCATCAAACCCATTCTCACCGN
>Contig_1782
NAATTCCTTATTCTCTCAGAGATGTGAAGTGGGAGAGAAAATAGCCCCGGGCTGTGAAATCCAACCAGGCCCCCGAACAAGAGGTGGAGACAAGACTTGCAAAGATCGCGCATTACCAGCACCTTCATTTATTGATGGAGATAACGGAGTGAGAGAGATGAAAGATGGTTTCAGCACTCTGCCAATAAGTTCATGGATTATAAATGTAAAAGAGCAGATTTCAGTCATGGAAATGCCGAATAGGATGATTTTGAATCCACATTTTGCAGCAGATACGACTCCTTCAAACTGGGAAACAACTCAATTAATTCATACTGCGGTTAGACAGTGCAGCTCAGATTCATGTGAGCTGTCTGACTCGAGACCTCACCGN
>Contig_1784
NAATTCATCTCCAGGATTCATGTATTCACAGAGTAATTTGACATCAAAGCTGGTAAAAACATAATGACTTGACTTGGTGAGAATAAGACATGTTTATTGGTGAAGCAGCTGTCTAAGTCGCAGGTTTATCCTCTACCACTCGCCTCTTGTTCTGAACAGTCATCTGCAGTACATCCTCGATGTCCTTGATCAGCTCCTCCAAAGAACAAAAGATAAAAGAAGTGAAATTAAATGACTACCCATTCAGCAAAAGCATTCCTCCTGACCGN
>Contig_1786
NAATTCACTGTAGAGAGAGAACGAAGACTGACTGGAATGAAACTTGTGCAGGATACTTAGTTAAAGAGTTCTTAAACATATTTTGGAGAGTAAATGATCATGAAGCGTGTACATCTGTTGGAGCAGACAGCTGTGAAGATAACAGACAATGTGCTTTAAAATGAGTTTCCGN
>Contig_1788
NAATTCCTCACGTTGGTGCCACTTAGTGAGTGAGGGTGTGAAATGAGGCATGTTCAACATGTGGCCGGCTGATGTGCGAACTGCACCGAGCATCAAAGCCAAAAAGACAAAATAAGAAAGGAAAGAAATGAGAAAGTTAGTGTCTGTGTCTTGATTCCTTTGCCGCCTTTTACTTTTTCCCCCCCTCAGGCACTGTCTCCCCCTTTCCATATTCCTCCCCCCATCATTCCCTTTAATCTCTTTTTAAATGTTCCATTTGCTGCAGTTCTCTCAGTGCCCTTTTTATAGCCGN
>Contig_1789
NAATTCAATCAGGACTCAGCGACATGCCGTCCTCCAGCACATCTTTCTACATACTCGATGCACTTTTTAAACATTAGACCTAATGACTGGAGTCACATCTTTCTGTCCAAAATATGAATTCCAACCATTTGTTCCGAGTGGATCTTTGACTTTGAACACAGTGTTATCATAAAAGAAGGCAAAACAGGCAGCTTGGGGGGATGACAGCGGGAACAAATGGTGAAAATGAAGGTTCCTCTGTGCGTTGGCCACGGGATATTAGATTTTTGTCTGTCAAAGGAGTAAAACCACAGCTGCTGCCGCTCTCTATCTCCAGTCTTCAAGGTTAAATAGAGATAAAAGCCTGTGAATGGAGGGAGCTCTGCTCCGN
>Contig_1790
NAATTCCCCGCCGTCTCACTCGCTGGCACTGGACATAGAGCTGTAAATAAAGGCCCTAACGCTATTTGACAAATGGCCTCAAATGCTATGCAGGCGTTCTGCATGTGACAGGACATTTTAGCAGGAAGGCAGCGACAAGGGCTAATCAAAGACAGCATGCTGAATGCAGGCCGCTGGCTTCTCCTTGCACGCTTATGAGTAATTGGTCCGAGAGGCGGGGTGTGTGTCATTAAGCGGAAAGTGTATGAACGATTGTTTCAGTTGGCTAATGGTGCGGCTGCTCCAGCTTTAGTCGTCCTCTCAACTCATATCTCCCACGCCCAAGTCAGTCAGCCAGCCAACTAGTCAATCAGTCCTCCGN
>Contig_1794
NAATTCAGCTTCTTTCTGTTCTGCCTCCTCAATAGTAGCCTGGTTCTGCTCCTCATAAGCCATGGCTACCACAGCCAAGATGAGATTGACCAAGTAGAAGGAGCCCACAAAGATTACCAGCACAAAGAAGATCATGTAGGTCTTTCCTGCAGCTCTCAGGGTCTAACAGATACAAACGGACAAAGCAATGAGAACTCATCACACATTGAGGGTGACTTAACATGAAAAATAATGTTTTTAAAAACTGATTTGATATAAATTGCATCTCACAAATGGTAAAGCAGTAGTTTTATGTTTATGGGTTTGTACTGTATGTATATGTGTTGTGTCAGCATTGCTGGTGGTTCTATATCCGN
>Contig_1795
NAATTCAAAATGTTTTTGTCTGACAAAGAGTCCAAAACTGAGAGAAAAGCAGAGAGACCTTTTCATTTCACGATGATCAAACATCTGAAGATGAACTCAACTTTCCAACGAAGCGAGCAGCATGACAGATACAAAACAAATTTTAAAAAATGATTGCTGGCACCAAAATCAGAAACTCTGCAAACACAAACTGTCCTTCATCACACAGCGATGACTGCAGGGCCAATCGGAAGCTCCTGATGGGATGCAGGTTCACATTTTCTATTAATAGCTTCACTTTTTTTTTCCTTGGAGGAAACGAGAAAAGAGGTACGGAAATACCACAGATCCACTGGGACACGGTCCAGCCAACCAACCAACCCCCCCGN
>Contig_1796
NAATTCGAGGGTGAAGAGGCGAGCCGACTCCTCGGAGGAAGACTCGCGGCAGCGGCGCAGGCGGCTCGCACTAAAACGCAGGAGAGCTTCTGAAGACGACGACTCGGACGACGACTCGGACGAATCGTCGGAGGAGGACCGCCCCATCCGCAAACGGGTGAACCGCATTGACTCAGACGATGACGACGAGGAACCAGAGGAGAAACCGAAGGAGAAGAAAGCAGCTGAAAAAGCAGACGAGGAGTCAAAGGGAACAAACGCAGTGGACTGCAATCCGN
>Contig_1797
NAATTCATGGGTTGTTCCGGGTTTTCCCTCTCTCTCTTCTGAGCGCATCAGCTTTGCCACGTCGGGGCAAAGGAACTCGCTTTGTGCCGAGCAGCAGAAACAGAATTAAAAAGCCACAAGCAGGTGTGAGTCCTGCAGAAAAAAAAAAGCTCACTCGGCTACACATTCTTTGACACACTTTAAGAGGCTCCACCTGTGTGGCTGCATGATACACTACTTCATTGCCTTCACTGTCCAATCCGCGAGCGTGCTGTCACACCCGCATGTCTCGATAAAACGCCGN
>Contig_1798
NAATTCTCCCAGTGTCATTCATCATCTCACAATGCGAGATCATCCAGTGGAGTTACAGAACATTATGACATTATGCAGTTTGGACCCGTCACACAAAGGATTTGGAGGATTAGCTATTCATATCATGTGGGAGTCGGGTCTACCTTCATTCCATATAAGCAGGCAGCCCACGTACTGTAACCTAATTACACAGGAAGCTGTAATTCAGAGCAACTAACCATGAAACACATCTCCCCGGAGCAGCCATATTATCTCTATTCAGCAACCTTGTACAAATAAGAGAACAGCTCTCCGN
>Contig_1801
NAATTCAGCATCAATATAATCCATAAAGATAAACTGTATTTCTGTACAAACTTTACAAAATTTCGATATTGTCTCCTCAACAACTCAAGAAGTCCCTAACGTTGTTATTTTAGTGGGAGAGGAGCGTAGGAACGAGGCAAATCGTTTAAAAAAAATTAAGATTTCTCACTAAAATAAGAGCTGTTTGGTGGATCAGATACACGCAGAATTAAACACTAACTCAAAACACTGTTAATTCACTGCTGGTCATGTGTTTCTTTGGCTGTTACCAAAGTAACTAACCGN
>Contig_1802
NAATTCAGGTTTAGACTGGGAGAAGGCCACACCACTCCAACCCATTAGCTGAAGTGAAATCTACAACCTTGTTCCTACTCAACATCCTTTCTTCCCCCACTCTGTCTCTCCATCTCCTAGTGAGGAACTGTTTCCGTGTGAGCAGCAGAGGGCGCTCCAAAGCTCACCCTTACAGCCTGCAGGCCAACGACTCCTTCAGCAAGCAGCAGTGGATCACCTGTCTACGGCAGGCCATCGTCCAGTCGCGGGACCGGACGGCTCAAACCAGCCAGTCCCCGTTCTCCCCTCACCCTGATCCCGN
>Contig_1805
NAATTCAGGTCTGATCCTGAGGGAGCGACAGTATTTAACTGTAATTTACTGTGTTCTTAGATGATGACTTTTCCAGCTCTAATCCAGACAGTGTATGAGATACAACAGTACTGTGACAGAAGACTGATTCTCACCTCTCCCACTCCTCTCCATCGAGTTCATTCCCTGTTTCTCCTCCCGTGGTGTACTCTGTCTCGTACTGAGACTCATCCAGCTCGGGGTTGCGTCTGCGTCTCTTACCCCTGTTGGCAGAGGGTTTGCGGCCCCCGCCGN
>Contig_1806
NAATTCCCTTGATACACCCCCAAAACCTGCGTGCATGAATAAGCGAGTAGATGTGCGTGTATATACATACTCAAAACCTCCCGTCGATATGCATATCTTTGAGTTGAGGGGAGTATTAATGTCTGGATCACAGTTTTTTGGGGGGGGGGGGGACTGCAGTGACTTGCTGCTGTAAGGTGTCGTGCTGTGCATTTGAGCTTTTTGGAAGAGAACACCTTCAGCACCTTCACCTTCGTGTTGCTGTATTATTCATCCGATTAAGCTCTATAAAAAAAAATCAGGTATCACGATGCTGCCGN
>Contig_1808
NAATTCACTCTCACAATGCCTTAAATGTCAAACAGCCACTAAACTCCAGCATACAACCAACAGCATCAACCTTGTGATATGATCTTGTCAAATGGGGGTCTGAACTCTCTATCTAATTGGGGGTTCAAAGCCATGAAACACTGGAGAAAACCCAGCTTATAGAGCCAGCTCGGCCTCCATGAGGAGCAGCTGCTGCTGAGGCTGTTGGCCGN
>Contig_1809
NAATTCTTTGTAACTGGGCCATGGTGTTGCAAGTCCAGCACTGCTCGCTGGACTCCAGAGATTTAAAAGGCTCCAAATGTCACTACAGGGCAATGTAGAGAAAAGCTAAACTTTATGCAAATGCCATTTCATGTGACTGACAATCAGGCAAGAGCAAATCGTGGTTGTTAAAATACCCACAAAAAGAGAAGCATAAAGTTGTTTATCACTCACTTTCAGCTAATTAGTCTTGCCAGTTTGTGAGCTATTAAAACATCACTTACTATAAAGCTATTCTCTCAGGAAACAAACAGATTCCTCTTGTGTGTACATGGCTACGTCAGGGCACAACTGTCCGN
>Contig_1810
NAATTCTATTTTTCCTTTCAATAGCAAAATATATCTGCATACAGTATATGAGAAAAACATTTCAAATTCACATCTTATATGAGCTGAATAACTCATGAAAATTACAACCCAAAGCTAAGTCTGTTGATTAATTAAAGCAATCAATTCTAGACTGACATCCAGATAGTAAATGTAATCCAAAGTCTTGACCAGAACTCATCCTCCCCCTCTGCTCCTAAATAACTGTTGATAATGAGCTTCACCTAAAAAGTCATTGTAAAAATCACATTAAACACAGAACTTTTGATTTTACCGATTATTTTATTAATTGTAGCTCAGTCACACTCAGTCTGTCGGCTGCATCATCTTCTCCGATCTCCCCCTCCTTCAAGTCAATATCCAGGACCGN
>Contig_1811
NAATTCAAGGATTCAACAAAGGAGAAACAAATGATAAAGAAACAAAAACTTGTTGTTAAAGAGCTGTATGTTGCCTTTGATTGTATGGAGTTTAGACAGCCAACTAGTCAGACAGCTTGACAGTGAGTCAGCCAAGAAAAGCTTGGCTAACTTCCCGCCTGAGTCCTCATCAAAGACCTTTCCTGGACCAAAAAGTTTGAAGGATTATCTGAAGACACAGACCCACACACAGTATCTGAAATAGTTCAGTAAAAAGTGAAAGTGCTCCAGCATCTAAATAGACAGGACAAGTCTCAAGTAGATTAGACTGACATTCAGATATACGAGGTTCTACAAGTGTACAAAGCCGN
>Contig_1813
NAATTCTTCAGTGAACACAAGATGTAATGTACAAAGAACAGGCAAAGAGAGATGATCAGTAGCCCTGGATAAAGAGGACGTTAAGCACAGTCTTTGCTGATTAAAGATTGTTTGATCTCTCTGAACACAAAATACAAGAAGCCTCCAGCTTCTAGTCGATTGGCTGTAATTATACCAGTAATAAAAAAATAAAAAAAATCAATAGGGAGGGAGAGAGGATGAGATCTGCAATAAGAGCAACCACCTTCCTGTAAGACCTCCTGTCGGTGCCACACTGACTTATTTCTCGCTCACACACTCATTATTTGATGCTGAATACACCACAGCATGCTGCTGTTGCTAATGACCACCCGN
>Contig_1814
NAATTCAGGAAACTTTAGCACGAGCTTGTGGAAGTATTCAGAGATTTGGAGAGACTTTCGTTGTGTCTCACTTGGCGTACCTCCATACTTAAACTTGTTATTTTAAGTCAATAAGGTCGCTCACGCTACCAGGGTAGCAAGAAACTTGGGAGTCACGATCGATGACCAGCTAACCTTCTCCGATCACACTGCCTCGGTTGCCTGGTCAGGCCTTACCTGACTCAGCATGCTCCCGACCTCTCTAACGTCCTCCTTTCAGATGATCCGCCTGCTCTTCAACATATCACCCCGCTGCTCATGGAGCTCCACTGTCTACCTGCAGCAGCCCACGTTAAATTCAGATCTCTAACGCTGACTACAAAGTAGTCTCCGN
>Contig_1815
NAATTCATTCATTCTCTTATTTATTTATTCATGTTCTTGTAAGATATGAATAAATAAATAATGATCTTTTATATTATTTGACTGTTTTAAATCATTTTGATATTGTCTTGTGTTTCTTTTATATCTTGTTTTATGTAAAGCTAAAGTAAAGTGCTGAAGAAAAGAAATGTTTATTTATTATTTTTAATTACATTCTTTTTATTTTATGTCTTTATTTGGAGAGTGACAGCTGAAGATTGACAGGAAACTGGGGAGAAAGAGGGAATGACATTCAGCAAAGGGCTGTGGGCTGGAATTGAACCCAGAACCGN
>Contig_1818
NAATTCAGCTGTAATAAATACACATAGAGATGTTTAATGATGATTAACCAGCGTTCCTGTAATTATCGGATTTAAACGTGTGGTTTCAGGGAAAATACAAGCCACAGACATGACATGCCATGTCAGTACATTAACATCCGAGTACTTGAGGCAACCTTTCTGTCTTTAAAACAAGATCAGTCATGTGTGTAGCTGTTCCTTGTGAAGCTCTGCGACTATCTACAAATCACATATTTAAACCCGN
>Contig_1820
NAATTCATCTCTCTATCTCTCCGCTAGGGGTGCAGGGGTATGCTCAGGGTGGCCTCAGCGTGTCATTGAGCCACCCTTTTAGGACCGCCCACAAAATCCTGGACTGAAAACTCCTTAATAAAGATAATAATTAATAGTTAAAATAATACTTGTAACACTGCTATTTCTTCTTTTACTTAACTAAAAGGTCTGAGTATTTTTTTCCACCACTGCTGAACACAGATACATTTGTGACATGAAGAGACACAGATACAGCTTTCCATTAATACACCCATCACAGACAGATTAAAGTGATACTTAGTAACTTACACCGN
>Contig_1821
NAATTCTTTCATCTGCTCATGACTTTATTATTTTGCCTTTTTTGTTTTGATGTAATCCTGGCCAGAAATGATTGTCTATAAACACTTTTTTGCTCACATTTTCTGTGAGTTGAAGTAAAAATGCTAAGTCTTAGCTCTTCTATGCAAACAAAAGGTTTATTTCTTCAGGCTCTCAAATTTTCTTCACAGATTTGTTACGATTCGTGTCAGTGAGCACATCTCCGTTGCACAGTTAATCCATCTACTTGACAGGTGTTTCCCATCAAAATGCTGATTAAACAGCATGACTAGTACACAGGTGTGCCTTGGACCGN
>Contig_1822
NAATTCCATCCCCAAAAGCGTTAGCGACTCAGGAAGTGTTTAAAACCCAACCTCAAACTGTGGCTAAAGTCAGCACAAAAGTGTCACCACCAATGATCTGGTCTTGTAATTACCGGACTGATTTTTTATTTATTACCTCACACTGATGGACTTTTATTAAAGTATTTATTGTGTTGTGGTTGCTCTTTGTCTACCTGTTATTTTAGTATAAAATTCATTGTCTAGGAAAATATGGAACTTTGCACTAAAAGGACTTATATGTTGGATGATAACATCTTGACTTGTCTTACTCAGGCCGCTGAAACCTAATATTAGCTTTAACCGN
>Contig_1823
NAATTCTTACCTTGCCTCCAAGCCTCGTAGCTAACTGAAATAACGGTGTGATCACTGCGATGGTACCTTTTCATCTGATGGACAAGATTAGTTGCGTTTCCCATCTTTGTCGGCAATGACTGACTGACGACTGCTACGCTTCCATATAATTAACGTTGCATTACCTTTTTGTCAACAATTTCCTCAGCTTTAGAGGATAGCACAAGTTCACCTATACCGAGCTCCGCATGTCTGCACTGGATTCAGACAAGGCAGCGAGTTGTGTTGAACAGGTGTTCGATGAATTAATCGTACCGTTTCCCGN
>Contig_1824
NAATTCTTCACAGCCCAACTCAGTACTGCTGATTCATCATCTTCTTCAGTTCTACCCTAATTTAACAGATGCGCAAACTGCACATACACAGAGCCATGACCTCTAACCTCTGGACCTTGACCTCTCATTCAGGCCACGAGTTTCCCTTCAGCATTAAGATGAGCCACATTCGGGATGGTGGGAGCAGCGGTGGAGGACTGGGAGTAGGAGCAGGGAGGGATCCAATGAGTCCCACAGATTGTCCAGGGGTGCTGCTGCTCGACCAGTGTCTCCCCCCAGACACCCAGTGCCAGTTTATCCTCAAACCCAGCAAGGTCGCCCTGGGGCAGGTGCCACTTATAGGTAAGACAACTGGTCCGN
>Contig_1825
NAATTCAGTCTTGGACCCACGAGTGCAGCAGGAAATCAGTAAACATGTAAAACTTAGTATTCCTATGGTGGCTAAGAGAACTCAGCACGCCGCATCTTAAGAAAGGACGTAAAAATAGACTAATAAAAATAGAAAAACAAGCAAATTGAGGAGCACATTCATCACTTCGACAGCACAGTCACTGCATACAGAAAACAAATAGGGAAACACAGGCGAGTGTAGAAACACTGTAAGTCTAACAAAACACAAGAGAGGTTTCGGGCAAACACTGATGAATATGCTCCGN
>Contig_1826
NAATTCCAGGATACAAATATGAAAAACTCATGATGGATCAACGATCAGCATAAGGTGTTTCTCAGCATTTAAATCATGACATGATGAGCAGCTGCATCATCGGCACTGAATGGATACAAACAGACGCCATGGCAATGCAAAACTGAGACCAAATGAGTGAAATCACCATTACGAGATGAGCAGAATTACTCCAGATGAATGTTTACAATCAGTACGTAACGCTTTACGGCACTAAGTCACACACCACCAACTATTTCACTGATTTTGGTGAAACTGGATCATATTTTATGGAGAAAATGTTTTCTGGTTTTCCCTCTGATGTCCTCCGN
>Contig_1828
NAATTCATTACTACCTTCAAGAGAGTTTCTTTGCTTCTTTTCTGTGTTCTTCTTCGCCGCTGCCTGAGTCTCACAGTAGTTGCATCCATAGCACTGCAAGAGCAGTTTGGTTGGTGATGACCAGAATCAGGAAAGGATGCGTCATTCTCCAGTCTTTGTTTCACTGCTCAGCAGCAGTGGGGTGGAGTGCTGTCACATACCTAGTCTGAAACACTGTTGATTTGAGAAGGGAAACCGN
>Contig_1829
NAATTCACAGCGCTGGAAAATGCCCGCTGAAGGGCCTGAGAGTTGAGAGGCTTTGGCCTGGGTGGGCGAGACGGTTGGGAAGAGGTTTCATGTCCAGCCTGCGCGCTCTCTCTTCCTTTCGCCCGTTGAAAGGAACTCCTTCTCCTCTAACAGACAGTCGGGTGGGTGGTGGTGGTGGTGGTGGTTGGAGCACGCTGAATGAAAAGAGAGAAAGGAGGTTGAGAGTAGAAGGGGTGGAGCCGN
>Contig_1835
NAATTCATTGATTTGGGTTAATAATGTGATTATTGTAAGTCAATTAAAACCATTTTCCACTGCCTTGTAAAACATTTCCTTACCAAAAAAAGAAGAGAAATCAATTACCTTACATGTCCTTTTACATTGATAAATAAAATGACTGATTATTCATTGATAATAGTTCACTAACCCTCTATGGAGCATAACATAAAAAGGACCGTGACGTCGCCCGN
>Contig_1837
NAATTCCCAGAGGACGAGGATTTGCTGTTTAGTGCCTTGGTTTGGATTTTCTTCTGTGTGTTGCCAGTGCATGTACACATTTTCTAACCTCATTTTGCAGCTCATGTTAGGTTGCTTCGTAATCATTGCAGATTTAAATGTCTGAAGTCATATTTCTCGGGGCACTATGATATGAAGCCTCTTAGAATCTCTCAAATTCTTTGTAGACACTACCATTCTTTCACCGN
>Contig_1838
NAATTCTGTCTTGTGGTGAATCTCGTTCCACACCACAGTGTCCGACTCGCCCGTGGTGCTGGACGTGCCGATGGTAAAGATGAGGCGTCGGTCCCAGGCCATGATCAGCAGCTTCAGAACCTGGAGAGACAGGAGCGGTCGGTTTTTAATGCTCGCTGAGCTTTTAGAGCGAGAACGTCGTTTTCTCGGAGCGGCGTCACAGCTTACCTTCCTGCCTTTCTCGTTGTCAGGGAGGTAGCAGTGTCGAGGGAATCCTCGTGCACTGAACTTCTTCCCCGN
>Contig_1840
NAATTCAGCTGTCACTGAAGTCTTCAAGTATCAACGTTTAAGAGTGGACGGTACACTTTGTCACTAAGGAAAGTCCATAAAGACATATGGCTGTCTAGAACTAACCCTAACCCTCTCAGTCTTACAATCTCAGATTTCAGGTAGGATTAGCTTAATTTAGACAAAGAGCTACAGCTGACTGTTTCTGCCTGCTGCCTGTCTCCCCATCATGCTGTGAGAGGATGCGCTCACTCACTCACACACACACACACAAGCTCAGTATATGATAAAACACACAAATTTCACTTGTCAAAAACAATAAAAACGTCCTCACTTCAAACCTGTATTTTCTGCCCTGCTGCTGCTGCTGCCGN
>Contig_1841
NAATTCACCATATACTCTGGGAAGAAGAGCCTTATTGTTTATTTCCTAGTTTCACTTGTACAGTCTAATCTGGTTTGACTTTATGTTCCTCATTCTTCAAATGCGACCAAACTAATGCCGCCTTCAAGTGCGCCTCGTAAATTCTACCTTCTGCGTTTCTTAAGTCGTAAAAACGCCAAGTTTCCCCAAGTTTCAGGTTTATTTATTATTATGCAGGTTAACACAGGGTCAACAATATAGTGAAATGTGTTGGACAAGAGGAACCGN
>Contig_1848
NAATTCTCCTCTGAACACATCCATGTGTGTCCGGGACGTGTTTAGCCTAGCTTAGCACAAAGACTGGAAACAGGGGGAAACTGCTAGCTTAGCTTACAAAAGAGAAAACAATCCAACAAGTCCGCCTGATTGACACGATGTGTCTGTTCACAGCTGATGAATCATGTTATGTCATGTTTAATGTGTGTCTCTGTTTCAGTGGACGGACCGTACCTGCAGATCGTGGAGCAGCCCAAACAGGTAAGACTCACCTGTCCTCCTCGTACAAAGAGACGTGAACAGTCCGATGATGTGAGAGGAGAATAACTATATAAAATATATAGATAGAAACACGATGCAGCGTTAATGACGACAGCCGN
>Contig_1850
NAATTCACAAACCACAGTAAAGCTTACTCTGTCTTTCTGTATAACCGCCTCCTGCCGTCTCTGCTGCTCCTCCATCAGCCTCTCCTGCTCGGGATCTGCTGTGGGAGCCTCCTGTGACTGCGTGGCTTCGCTCGGGGCGGCCGGGGTTTGATCTCCGAGGATCTGAAACCAGTCACATAAAAGGGCGTGAATAAAAGAGAACACAAGAAACGACGCTAATCCCAAAAACGATCATTTCACGCTCACCTCTCTGATTTTTTTCACTTCATTCTGTGCCTCCACGTTCCCGN
>Contig_1851
NAATTCTGACTCCTGCCTGTCGTGTGTGTCATTGTTATAGAGAGGGAGGAAGTCAGGGCGGACGGACGGTTCAACAAAACGTCAGATTCTGACACGAGGAGGCCGCGGCTCGCTTTCTATTTCCTGCTGACAGTCGACTGGTTTATTTCAATCCTTCGGCACCAGAACCGTGGTACCGTACGTTTAGCAACGGAGCGATTATAAATGTAATTTGTGTTGCGGAGCTAAAGAGCTGAATGGACAGAGGCCGN
>Contig_1852
NAATTCATTATCAAACTTTTAAGCTACATGACACAAGGTCAGATCAATGTGCCATCGCTGATAGATCTCAAATCCTGAAAAAAGAAACGCATGATTTGGCTCACATGAGTTACTTTTCCAAAAACCCCACCCAAAAAATGAAATAGAAAAATTGTACAGTTAGGTTCTCTATTTATCAACTAATAGTGTAATATAGATAGTATAAATGTAGATTGTGTACAGGTACTTTGAAAACAAATGTAAGTGTTAGACAAATATGCTGATTTAAGAGGTGTTTGTTGTTTTCTGCATTACAGCTGAACGCCGTCGTAAGACCGN
>Contig_1853
NAATTCTAGACGTCTGTATGGATTTATTCCATGTATTATGTAAAACCTTTGGGCTCTGGTTCACCTTGTGTTCACCTCCATGTGTTCGTCAGGTCTGGCCCCAGCATTTGTGCCCAATCCTTACATCATCAGTGCTGCTCCACCAGGGACAGACCCCTACGCGGCCGGACTAGCAGCAGCAGCTACACTCGGTGAGACGCGTGTTGTGGGTTTGGATCCCGACCTCCTTCATGTTGACTAATTTTCCACATGAAGTAGATGCCATCTCACCTGTATTTTATTTTTGTTTGCGTTTAGGTCCGN
>Contig_1854
NAATTCTTATTTGGTGGTGTATACAGAACAATACAGAAAGGAATAATCTGATGCAGTTGCTTGTTTAAGGGTTCTTCAACAGGTCTGTTGGACTAAGGTCATAATCTGTTATTAAGTTCTGAATAACGACAGTGAGAAAGTCAGTCCACTGAAGTTTCTGTGCAGACTTATACAGGAGGTGGACACCCGTAAGATCTAATGAAAACCAGTGCAACATTTCTCTGTTTATATGTTGCGTCGACATGAACCGN
>Contig_1855
NAATTCTATTATGTTACATTACATTGCATTCACTGTGCGCTGTATTTGAACTCATTGTCCCAAACAAAGTACAGGAAGTACTGTATATGGACATTGAGCAGAACAAAGCCTAAAGCCTCCACAGGGCTCAGTGGAGAGGTGAGAGGTGAAAGGTGGTGCTGAAGGAGATGTGTGAAGTGAATCTGTTCCAAACATTGTGCTTCCTTTTTAAGAGTCAAAGCTCTAACCTGAGCACACAGACATGAAACACATTGATATCATTCACTTCATAAGGATATCATTATCTCATGAATAAATGAATCCACTGGGAACATAAAAACACTCTTATTTGATGAGTAATTAGTGATTATACACTGCTAGGTGCAACAAAATCCTACACACCGN
>Contig_1857
NAATTCATATACTTACGCCCCACGCTGAGCATCAGCACTAAATAAAATATAATCAGCATCTTCATGTTATTCCACTTCACGGGAATTTAGTCTTTAGACTGCGTCAGAAGATGATTCGTCTTAATATAATCATTTAAAAGGGGGAGGGAAGTATTTTAGAGCAATCTGATTGGCCTTTCGTTAGGTTGACGTTTCGCTGTACTACCACAGAGGAAATAATATTAACCATCTTTCAAACCTAAACACATGAAACAACAAGAGCAGCAAGCTTTGGTTTCATGTTTCATGGTGTGTTTCTAAAATTAACTCCGN
>Contig_1859
NAATTCGTCAGTATCTTCACTGAAAAAACAAACAAACAAACAAACAAACATCAGCTTAAAGTCAAATAATAATGAATAAACAGGAAATACCATAAAAACCAAATACAAAACCTACATGCAGTGGGCAGCAGTGAGGACCCAGCAGGATGTGATGAGGATCCCACCACACAGGTGCTGAAACTCGCCAGTTGAGCCTTTGGTTCTGAACTGCAGGGACACCTGCCAGGGGTGGGCACCGN
>Contig_1860
NAATTCTCACCTGTTGTTAACACCCGCCAAAATAAAAGACCATTAACGTCCACCTGTTTCTCGTTTGACTGCTGTCATCAGGTTTTTCATTTATTTATGAAGGAAATGTTGTAACTCACGACTCAACTTGATGCCTTGCTGTAGGGACCCTCAGTGGTGATATTTGTGTGTGTGTGTGCCGN
>Contig_1863
NAATTCAGCTCAGTGTCACAAACATCCAAGCCCTGTGTGGATGATTATGGTGGAGTTTTTAAAAAAAAAAAAGATCATCCTGTACTGTGTGTGTTGTTACGAAGTGATTACTCAGCAACCGAACATGTGATCCTGTAGAGGAAGTGACAACACTCACAGACTGAAGGGTGGGATAGATTACCGCTGCTTCCCATTTACATTTCACAATTCAGAAATGTTGGTCTCACTCAACTTTAAAGAGACACCAAGTTCTCCTTTTTATTGCCTCTTTCCAGGCAGCAGTAGCTGTATCTAGAGTGTCTGTCTATTTCCTACTCCCAAGGTCAGAGCCGN
>Contig_1864
NAATTCAAATGACACAGTCCATTTTGGCTGCATAGCGAGTACTTTTACTTTTATACTTATATTTATATAAGTATATCTTCTGCATAATACTTGGGTAAGATTTAAAATGAAGGACTTAAAACTTGGTATTTTTGAATTGTGGTATTTAAAATTAGCGTCCTTCTTCTACCACTGATGTTTTATGGCGAAGTGACTCCACTGGAGGTGTGACCATACTGTAACTGTTTGGTGTGCATGTCAAGTAAACAATAACAGCCCTCAACACCCATGCATTACTTCAAAAGGCCTCAATTACAAGAGATCATTACACATAAACGCTTCCGTTAAACATGCCATTGTCCGN
>Contig_1865
NAATTCACTTCATAACAATATATCAGAATGAGGTAAAATATGTCTCGATTAAAAGGGTGATATTTTCTTCTTCCATGTCTTTGCTCATATGAATTTTGATCATACTGCAGTCTGTTGTTATTGTTGTTATTTTTATATCCACAGAAAAGTCTATTAAAAAGCATAACAATTAGGTTTTTGGGGGGGATCAACATACACATATATACAAACTGTTGGAGGGAAATGATTCAGCATGTATGATGATGTGTCCAGCAGCTTTCACTGAGCTCACGAGAGCTTCAGAGTTAATCAAAACGAGTGCTCTTCATGAGGTTTGACAAATTTCCGN
>Contig_1866
NAATTCCCAAACCTGGTTATCATCTGTGCAGGAAGTGGCCAATTATTTAGCTTTAGCTATAAGTTCTATAACAAATCATCACATCTGACCTGACAATGATGCAATAATGAGAAAACCCTACACATAGTACCTTCAAGGTCATCTTAGGTGTCTGAGAATAGATGGTCATTTCTAGGAAACGGGAACATTTACACAGTTACAACTCACAAAAGTGCATAAATGACCACCAGCAAAGGGAGGATCCGN
>Contig_1867
NAATTCACCAACATCCTCTCAGAGCATTTTCATGTTCGTCATGCACCTCTTGTTTGTTTTAATCCTCTTTTCACTAACAAGGACCACACCAATACAGATTTAAGTTTAGACGGGTTTATTGCAAGTGATGGAAAAGGATGCACCGAGATCTTGTCCTGTGGGAGAGAAGAAGGGATGGAGGGTCAAAGGGATGAGAGTCGGAGGGAGGAGAAAACGGGGTTGTTGGTGGATGGAGGTTGACCGN
>Contig_1868
NAATTCAGTGACCTTTAGATCAAACAGTCTCTGGGAAATTAAATGTTAGAATTACACTGGGCGTTATTTGTCTGTCTTGTCTCTCTGTGACCCCTGGTGGTCTCCAAATCTCAATTTGAGAGCCAGTGACCAACCCAGGATAGAAAGTTTTTTTTCTTTTTTGGGTCCTTCCTTGCTTAATTTTATTTTCATGAGAAGTTACATCATAATTTTGTTTGGTCTGCTTCTTCTTTCTGGAGCAAGTTCTTCTAATTTCTTCCCAGGACTGCTCTGTATCCCTTCCCCTAAAAATATCTGCAGCCAAACTATGACTCCTCTGCATATCTTTCCTCCCGN
>Contig_1870
NAATTCTCGCTTTTGAAGTCAAATAAACAAAGTGTGATTAGATTTTTTTTTTCACCTCACTTGTTTCTGAAGTGTTTTCCTTTATGTCTCTCATTACTATGTGAGTTGTCCATCAAAGGAACTGTGTGAATCCCATTCAGGGTTTACTCCCAGTTGTGCTCAAGACCGN
>Contig_1871
NAATTCTCTTCGTCACTTTGTGTTTCTGCTTTTCTCAGGCACAAGATGGACGCCGACCAGATCGAGAAGATCGCCAAAGACGCCAACGACACGTCGACCAAAGCGTACAACCTGCTGCTGAAGACTCTGGACGGAGAGAGCAAGACGAGTCAGGAGATCAACGAGCTCAACAAGAAGTACGTCAGCCCGCAGCTTCCTGTCCGTCAGCCCACAGCTTCCTGTCCGTCCTCGCCGTTAACGCACGTTTAAACTAACATCTGCTCTCACGCTCTGCTGCGTTCAGGTACAATGACGCGAAGGAGCTCGCCAAGAATCTGGAAAAACAGGCCAACAAGGTTCAGGCTGAGGCGGAAGACGCCGN
>Contig_1873
NAATTCGAGGTTAAAAAACATCTTTAGTCTGTTTTTATTGAGAGTTTAACATTTAAAAATTCAGTTTATCTGCTTCAACAGGTCTGATCTGATCGACATTTTGATTCAAATATTTGAGCACAAAGTCAAAACACAAAGATTAAATCTCTCAGGTAAAATATATACGAGACAAACAACCGTCCACACTCACATTGACACCTACGGCCAATTTACAGTCACCAATTAACCTGTGAAGTCCTTGGACTGTGTGGCGACAGTGCTAACCACTGCTCCACCGTGCCATCGAGTCAGAAGCCGATTGAGGAAATAAAATGGTCTTTAAGAGATCCGN
>Contig_1874
NAATTCACTGATGTTTCCAATGTTGTGTGATGTGATGGAAAAAGTGCTAGCAATACTACAGAGTAAAAACACTCAAGTCCTGCATTGAAAAAGTAACTGAAGTAAAAGTACAAAAGTATTAGCATCAAAATGGATTAAAAGTACTAAAAGTAAAAGTACTTATCACAAAGAACATCCCATTTAGAAGTAATGTATACACTCCTGATCAAAATCTTAAGACCGN
>Contig_1875
NAATTCATCAACTTGTGGTGTGCTCTTTCACAGCTCTACTCAAGCACATAAACACAATTGTTTGGCTACTCTTCATCTGTCTCTCAGCACAGCCTATCTGCCTATCAATCAGTATTTTAAAATACTTTGGCTTTAGTATGGCTGTACAGCTCATAAGGCAGGCTTCTCAGACATTTTTGTAATGACCACATGTTATATCCAAGGAATGCCTGGCCCAATATCTGATGCTTATTTTAAAAATGTTGCCTAAATTTCACATAGCCTACAATTACAGTCACCGN
>Contig_1878
NAATTCATGCCCGACTGATGTCTGTAACTAACATGTCACGTATGTTCTTTTTTTTCCGATGAAGAGGTTAATCTCTGAAACAGTCACTGGCTGACATTATTATGCTCATGGCGCACATATTTCTGTAACAGATATCTCAGATAGCAGGTTTATTCTGCAGACAGCAGCATTCGAATTGGGTTTTTCACAGTCACGATGCATAGAAAACACCCTCACGTGTCCAGACCACTGACATTATAAAGAATGGACGGCGTATCCATGACGTCTGCAGCACTGGCTGCTGCCATGGTGGCAGTCCTGGCTCTTCTGCCTCCCGN
>Contig_1879
NAATTCTCATCAGTGGGGCTGGAGAGAGATGATGCATGGCTTTCATCCGTCTAACCTCCATCACATCTACTACGCTCTCGACATTTGCCTGCACCCGGCGCTCTGAACCTGCGAATGTATGTGTGTGTAGAAGAAAGTGTGAGACACAGAGATGGAGACAGACGGGCATGATTGGACACGATAAGTGTTTTCTAAAGGAACCTGTTGGAGATGTAGTGGGAGGTGGGAGCGCGGATGCAGGCGTAAGGAAGTGTGCAGCTTGTGATTTGATGGCAGGGTGTGCGTGAGCCCCGN
>Contig_1880
NAATTCTCAAATCACAGTAAACTGCTAACAGTGAACAGTACCCAGCTGCCTTGGAACTGACGTGATATTTTCATAACCATTTTCAGTGCTCGTCCACACTGGATACTGAACCAGTCAATACCCCTGACATTATCAGTTGGAACCAACAATTCAGAGTTAATGTAGTGGGTGTCATCATGGCAGACAAAACAATAAAACTTTAGACTTCCACTAAAAGGCTCAGCACAGGTTCTTAGAAACCTCTCCTGTGATTTCAGTTCTACTGAGCCGAGATAACAAAAGTGACTCATTCTGATGAAAATTTGACAGTAATGAACAATGGAAAAACACCGN
>Contig_1882
NAATTCATCTCTTCCTGAACTCATTTACATTGAAAGGGTTGATTGCACAGAGGCAAAGTCAATACACATTTATTTCAGGTTGGATTATAGAAGTCCAAACAGGCTGAGGTGAATAACAGATGAAATCCATCATTTTATTCCGTCTTCTTGCTCGCCGCCTTTAGTTGCTCTAATTTCTGGGTAAACATGAGATATGTCGGACACGCCAGACAGTAGACGGTAAACCGN
>Contig_1883
NAATTCCAGAATCAAGCCCTATGTCAAATCTGACCATGAACGTCACCTATAGGAGCAGCTCTATTATGTAAAAAGTTACAAGTCCTCCCCAACATTTATCAAAGACTGATGGTTTTTTCCTAAGATTAAACATGATTTTTTCTGATGGCAAATATGACGACAGCTCTTTAAGCCACAAAGAAACACCAGGGGGGTCGTCGCTCTTCCAGTTGATTGCTATACATTTGTTAGCAGCAATTAGGGCTAATCTGATGAAGCGAGTGTTGACTCTCATATTAACCGN
>Contig_1884
NAATTCCAGCCTCACCCAGCAGCACAAGTCGCTGGATCAGGCCTTGCCAACAGGTTACACCAGCCATGTCTCCCCTGGGTGCACCAAGCTGTCTGGACATGAAAGACCATCAGCCCATTCGGAAGTGGTCCTCTCTCACCAAGTTGTCATCTGGGACTGACAAGAGTTCCACTAGGCCATCAGCCAATCAATACAACCCAGGTTCACAAGGCTCCCTAGACAGAGGCCTGTTATATGGGCACCGAAAAGAGGCTCTTACTTCAAATGTGGACCTTTATCTACCTTTATCTTCCTCCATGCTTGGTCATAGCTTGCTGCAGCGCTCACCGGGTGCTGGCCCCTGCTACCGN
>Contig_1886
NAATTCTCGATTTCATATTTGTGAACATAATTTATTTACATCATACAATTTATTCTGTATTATTGGAGGATTACGCGCACTGCAGTATATAAATAAAGATGTTTGTACAAACTTGCATAACTAAAGGGTAAAAAACAAAACAAACAGATTAAGCAGCCAGACCAAAAATCAACAAAAACTGAAAATTAGTAATAACCTACGACCTCAGGTCTCACTAAGTCACCGCGGCACACAACCACTTAACCTCATACGATACTCATACACCGN
>Contig_1887
NAATTCCACTGAGATCTGAGGCAAGGACGCAGGCTGAATAATGTAAGGACAGGGAATGTGAAAAGGGAATCAGAGAGCAATCAGTGTTCCTGTCTCTCCTCGTGTCTCCATAGAAGATTGGCTTGTCAATCTCACTTTTTCAGCTCACTGCAGGGGTGTTCGAATTCAGTGAGGATCAGGGCTGGTGGGCTGCCAAACGCGCAGTGAGCCTGTGTCAACAACACGATAACTGATAAATGTCTCACCACACTGTAGCTGAGATTACGAAGGAACAACTGAGAAGATGAAACAAATCAAAGAAAGCCTAAATAAATGGATGTCTGCTAAAGACACCGN
>Contig_1888
NAATTCTACGAGCATGGGGAACGAGCTAGCAAATTACTCAGCCATCAGCTAAAACAATCAGCAGGAGGCTGGATTTATAGCAGAGATTAACACTCCAGAAGGGATAACCACAGATCAAAAAAGCATAAATGAACAATTCAGAAAATTTTATGAGGACCTCTATGCCACTGAAAATTGTGATACCACTATGTTAGCTCAGTTTTTCGATAGTCTTGAGATTCCAACTGTAGACCGACAAGACAGGGCAGACCTTGATAGCAACATTTCAGCAGCTGAAATTGATCGGGCAATTAAAAAGATGAAGAGCGGTAAGGCTCCGGTACCGN
>Contig_1890
NAATTCTCAGCTCCAGGACTGTGGGGGCGTGTCCGCGGAACCACTCTGGGCGAGTTGAATGAACCTCTGTCTCTCTGTGTCTTTCTCTCTCTGTCCAAACGTACATAAGTCATGTATCTCTGTGAAACACTGTCTGTCACCAACACATGTAAACTCAGATCTGACTACATATATTCCCTGTCATAGCTACAGGCTGCTGTTGCATATAAGAGACGTCCCGTGTCCCATTACCGN
>Contig_1891
NAATTCCACCTTTCTCACACATTTAGGTGAAGTCTCATGGTACGTAAACTCACCACACACATACACAACTCACAACAGCACCCACGGATGGTAAGATTGGTTTAAACACACGGACGGATTCAGTTCCATGAGACAGTGGTCTGATCATTTGTGTATCATTTTTAGTCCCTTTAAAAGTTACTCCTGGATTTTGGCCATTTTATCAAAAACACTGTGACAGTGTGAAAAAAAAAGAAGCTTTGTTGGCGCTTCAGACAAAAAGCCAAAAAACACAAAATGATGCAGTGCAATGAAACACCCACCTTAGATTTGAAGTCCCGATTCCAGACAGAAAGCATTTGAAGTTACACCGN
>Contig_1892
NAATTCTGTTATATTTTTCTCAGCAAGTTAGTGTTGAAATAATCTCTGCACGTATCGGGCTATCATCGACAACGGCTGTACCTCTAGAGCCAACGTCCAATGTTTCTGGGGTTCTGGTGTAGCCATAGATATCCAGGTTTGCTCCCTCAGCAGTTTAGTTAGTACCTTGAGAGTGAGAATGATAAACACATTTCTGATAAACACATTTCTGCTGATCTCTGTAAACAGATATCTGCACATAAATGAAAATAACTTTCATACGTTTCATATGTGATTAGCAAAGTGGGACAGCGTTGAAACACACCCCGACACCACCGN
>Contig_1893
NAATTCAAATCACTTTCTTACTCTCTGATGTAAATACCTCAAATTCAGATTTCTCATTTCATTTTTATCAGATATCAGATCTACCATTAATCTGATTTATTTTGACATTTTTTCCCCCCCAAGTTTTTCTTTTTTAATTTACATTAGAATATTTGAATTTCTTCAACCAGGATGGCTTTAACATTAACATATGATGATAGGAAATTAGCGATGCAGTATTTCCCCTCGTCCCTGTTCATTGCGATCCTGGACCGN
>Contig_1895
NAATTCATTGTAACCGTGGCCAATTCAAGTGTCCTATACTTGCCATTTGAAAGTTATTCACCAATATTTGTTAAGTCACCTGTGAACACGATATACACATCTCTGTACGACATCTTCTATGTTTGACACTTTTCAGCCACTATAACTGTTTTTGCGCGTGTGATATTTTACTAAAAGTCGCTGCCAACAGTCTTGACAGATCAGTGGGAGTGTTATGTTCCACCATATGTCAATGGAGAGACATTTTAACATGACACATGCTATTTAAGTTTCGTCGCGCCGCTGTTGCAGTGGCAGGTTTGGTAATTGACAGAAAGGCTTTTAGCTTTGTTAAGTGACGGGGACAAACACCGN
>Contig_1896
NAATTCTGCACCTGATCTTTGTAACTTTGCGTCATATTGCTCAATAAAATATTAAATTTAAACTGTGCTTGTGCATGATGTCACCGCAGACAAGTTTCAAAATAAAATGCATGTGCTTCAATGTAGAGGTGAATAATGGCCGTACAGATTTATTTAACACTGAGATTAAAAACTCCTGTGTGAGACAGACAGCAGCACGAACTGAACAAGTCCATTAAAACAGTATTAAGTACGAGTATTAAAAGTATTAAAGCAAACATGTAACAGTCCAAACAAGTCCGN
>Contig_1898
NAATTCCACTTTGCACACTAAAATGTCAAATTGAGTTATTTGGTTCATTTTCTTTGCTAGAAAAGGTAAAGGGCTGCACGGCGTCAAGCTTAGGCAGCAGGTACAAAAGAGACACAGAATGGGCTTCAAGGATTCCTCAATAGTGGGGCATTTCCACTGCCTTAATGGGATCCTGGGGCTTTTATATGGAAATGACAATGGTTTACATACTGTATCAGTGAACTTTTAAGGCAAAGAAAACTGGTAAAATAGATCTGTCGTAAAGAAAGGTTATACTTATAATTACAAATCTCTTTACTGGCAAGTCACCCCCCCCTCCCCATACCAGCCTTTTCTGGAAAACTCAGTGCTGTCATCCCGN
>Contig_1899
NAATTCAACGATACAGATGTTTAAACGTCATTTCACCATCAAACATCTGCTGCATTAAAGTTGGATTAGTCTTGTTTGAAACCGCACAGACGCTGCACTGCATTATCATTAGCACGACACCACACAGCTGTATTTCTTTCTTTTTAATGACTCAGCTCGTTTTCAGCGATACCTCGAGACTCAACTTCAACTGCTCGACGTGAAGCTGTTTATCATCAAACTGTAGAGCTTCATCATCATGGTCCGTAATGTCACGGCGTTTACACTAATTTCAGCTCATGAGGATGTAAAGCCGAGCTCTGTGTGTGTGTGTTGTAACAACAGGGGTTCCCCACGGTGCGCTAAACGCGACTTGACGAGCTTCCTGCTGCTCTGAAGTGAAAGCTGCCGN
>Contig_1900
NAATTCAAAATGACGAGGGGTCTCTCTCCATTCTGATATAGACCCTTCCAAGCAAGATAAACTGGCTCGTTCTCCATCAGGACATCCAGGAAGTAAATGGTTTATGATTGTGATAAAAAAAAAAAAACTTTACAGTCCCAGAGAAATGATGGGGTTCAGTTTAACCTTCATGAATAATCTCCACAGCGGTGATTTACTGGAAATGTTATGCTTTGTTATTATCTTGCCAGTTTTAGTGGAGGAGGAAACGGAAATTTATAAAAATGAACTCAGCCAAATATCAAATCTGGCATCCGN
>Contig_1901
NAATTCAAAGTTTCGTACAACAAGAAAAATAATAGTAATAATGCAATGCATATAATCACATAATGTAAACTAACAAATTGAATGTACAAAATGACATTTTTCTTTGTCCATACAGATCTCTGTTCAGACCTGGAAGAAAACAACAACAAAATGTCGGATGCTCTTAATTTTTCAGAACTGTACATAAGTGTGTAAGACAAAATGGAGAAGGTGGAGAGGAAATGTGCATGTACAAAATATTTCCTAACCTGCAACAGCATGGCCGN
>Contig_1902
NAATTCAACAAATCTGTAGGACGATCTACAATCCTCAGAATAATGACCGTTCATGTCCAACAAACACATTCTGTTGTTTTAAGGCAGTACGACCTGCTGGCTGAGGCATGAGGCTGAAGCTGAGACACCAACTACTTAGGTTTCATTTCCTAGTAGTCATAAGATGGCTGGGCTGGGCTGGGCTGGACATACTATAGGTAATCACACACACACAGCTTGACTCTCCAGTCTGTTCTGTTGTCTTATATCGAGTAGTAGACATATTGGTTACAGCCAACGTGTGCCTGTGAAAATATGTTTCGCTTTTAGCCAATTGACCATTCGCTAAACCCAAACGCTCAACCACAATTCTCCAATAATAGCTTAGCAACCGTAACTAGGCACCGCACCGN
>Contig_1903
NAATTCTTCAGATTAATTAATTATTTTGGTTGAACACTGAATCACTATTAAAGCAGATGTCACGACAGAGGACGGGAGATAAGTTTGGAGCAGTCTGCAGGACCTTTTAAATAAAACTCCTAATCAAACTTTAGTTAATATTTAGTTTTTCAGGTATTTTGGGGATGGATGTATGTTTATTTATTAATTTATCTGCCTCAGTATCTTTTTGAATCTTTGCCTGACGGTGTAGTTTACATGTTTGACCGCTGGGTGGCGCAGATGATACAAGATCCCCGN
>Contig_1905
NAATTCATATGATCTTTTTGTAACATCGGCAAATGTACAGTACACTAAACAGAACATATAACAGGGCACAGAGCTCATAATTTGGGGCTTGTTTGGTTGTATCATCCACTAAAGTGGGCTCCAAAAAACAGAGATCCACACCTTAAAGTTGATATTTTATTTATATAATGTGCTGTGTAGTAAATAGTGTGTATGCCGAATTTATCAGGAGGCTGTAATTATTAGTAAAAAGTCTTAATTTTGGGTGAAAATGTGCCATAGTTTGCCCAAAAGCCGAAAGACTCCAAACTACCGN
>Contig_1906
NAATTCCAGTGTTAATTTCGTTAACAAAAACAATGCTATACGAAAAATGTTAGCAAACCTTTTTTCTATGACGACCATCCGTTCATCCATTTAGTCATTTCCATGACAAAAATAGATTTTTGATGAACATGTACATTCTGTGTTTGTTGATGAGGCAGAGGCAAAATTTAATGCTAGTGGGCTATTTTCCCCCAACAAGTAAGACAAGTGGAGGTATAGTGATGGACCTGTTACCCAAGCTAATTTGCATGGACGAACCCACAAATATATCCATTAATCAAAAAACCTGACCGN
>Contig_1908
NAATTCCAGGCTCATCAAAGTTTAACGACAGCCTTAAGGTGCCGTGTTACCTATTCTGGATCCTCTTCACCATTCAAATTGATTGAGAGGTCCTATTGTTTGTCAGTGGCAGACAGTGTAATGGGTCAAAATACACAGAGCAAGAAGTTCAGCGAGAGACACTGTGGATAAAAAATAGATAGAAGAAGAGAGGAACAACACAGAATGTCCCAGATATATTCCTTATCTGAGGTTACCAAAGGTTCCTCAAACAGGCAGTGAATCGAATAAACAGGCCTCTGGACGGAGAGTGTTGATGGGTCGTCCTGTGGCCCCTGTGTCTTCCTGTCACTTTCCCGN
>Contig_1909
NAATTCAATGCAAAGGCTTACAGTTTGAGGAAGAGTGACGAGGAACTAACGCATGCAACCAGTGAGTGAATCCGCTGTTACGCTGAAACCCCACCAGGCACGTCTCTGTCACGTCGCGGCTGTGATGCTGTTTTGGTCCATCCTCTCAAACCTCACCAGGAGCGTTTCAGACTTTGTTTACTTGCTCAGATTTGCTCATTTTCGTGGTTTATGTGCTTCCAAATATGTTTCTGCATGTGTAAATATGCTACATAGTTAATTTGTTTCCCTTTTGTCTGTTTTTATGACTGGTAGTTTGCGCGGGGTGTTTTATTTTGAAAAAGGAAACCCCGN
>Contig_1910
NAATTCATAAACTCATAAAAATATGTTTCTGTCTTTTTGTTTCCAGTGCTGCTCAGCGACAGAGGAAACACTCGGTCCAGTCAGACGTCACCAGAGAAGGTGGGAAACATTTCAAATGACACCAGTCATCCATGAAGACGTGGACTCGTGTCTCTTCATCTCAATCTGTGCTCTTTGTGTTCAGACCTGTCTCTGGGGCTGCTGACTCAGCGTTTCCTGGAGCTGCTGCTGGCGGCGCCGN
>Contig_1911
NAATTCGACGGCCGTGTGTTTTATCCAGCCATCACAAAAGGCCAACCATAACACACAGTAACTCATTCATTCAGTGTGCAGCCGTTGATTTTAGTAACATTAAGAGGGTGTGGTAGCATGTCGGTTGGGTATTTGTAAAGTTGCTGGTTAATTTTCGCAGTTTCACAGCTCTAGTTAAACGCTTTCCTTTCCGCTGTGGTAACGGACAATACGCTACAGACTCAGGCGCGGGGTGACCAGCCGTTTCCGTCATTTGAAAACAGTCAACATCCCTCCGTGCTCGCTCCGTGCCACCCGN
>Contig_1912
NAATTCATTTACAGGACAACATCCCTATTTTGACATGTAATAACAGGGAAAGCAACTTTCCTCTGATAAACTGACGTCTGTTAACTGTTGATCCACACTGACCTGTGATCAGGTGAATGGTGTCTCTGTCATTCGTACGTCTGTTCTCACACTATGTAACTTTGGGCTCCGN
>Contig_1913
NAATTCTTGGTAATAATGCCATTCAGAACTCTTTGTCCCTGGTTGTCAGCCATGATTTACACAGGCTTTTCACTCATGTAATTATTAGTGTACTTATTGCAGATTAGATAGACATCCCAGACACAGAGGTAGCAGTACAGGAGTGTGAGCCGN
>Contig_1914
NAATTCAGCTGTATTTTATTCACTGCAGTTAACTTAGAGTATTGCTTTTTGAGGCCAAGTTAAAGGGTTTTTTGTTTGTTTTTTGTACCCTTTTGTACTTTTGTTCCTCAATCTGGAATTGGCCTCACTGGAGACCAACTCAGTATCACACTGTCAGTTCATGTTGTTGAAGCATACAGTTATGGAGAGGTTTGCACACTTAGATTTAGACATTACAAGAAAGTGCAAGTAGCCACAATGCCGN
>Contig_1915
NAATTCACACAGCGAACACTTATATATAACACATATAACACATTATTTATAAATATGTCCTGTGTCTTAACATGCATTTGATTCAGTTATTAACAGAGACGCTGTTTGACGAATCACCTAGTGGCGATTCAAATATCTTCAGAGAAAGCAGACGGCACGTTAGCCGN
>Contig_1917
NAATTCCTAAAGACCACAATATTTATTCTGCGGTCTGGCAGCCCGTTAATAAAAATGTCCACTTAGATCTTGATCAGGAATCTGATCTGCCTGGACTACCACAATAAATGTAACACTTAATGTTCAAAAAGAGACTCATAAATCACTTTAATATTGGACACTGGTGGAAAACAGCGGTTTTTGAAAATATCTGGCTCTAATTAAGTTGTAAGGAGCGCCCCGGGCCTGAGGATAGGGTCTGGTGATCACATGAGGTCTGGTTAACACGGGACCCCCCCTACACACACCCACCACCCCTTGTCTAAGCCTCCCGN
>Contig_1918
NAATTCAGCCATAACTAGATGTGTCTGGCCTGAACACTAGGTGGGTCTGACAACTGACACGGCTGAAATATTTATAGCCTTGATGTTTACGATTTGCTCCACTCTGTTTACCTCCCAACAGTGGTGGTAGATATTTTTTTTTGGAATTTGATGGAAAATAGCACGCAGCGAGCCTCGATGTATTCATACATAGTTTCATGTACGCCGCAGTACAGTGGGTGGATTCCATTGGACTTGTATTTAACTAACTACTCTGTGAAATCCAGCCTCTGGCCCTGCTGGCTGCCAGACAAGTCCAGCACTTGAGAAGCACCCGN
>Contig_1919
NAATTCATCCATGAGCACTCAGGTCTATACTGTTTTGTATCTCATAGGACTTTTTCACGTGTCATAGGAGGAAAAGCACAGATGAAACATATTTATTTAACACGTTTCATAACAATGGCTCAGCTAGTTCAGAGCCCTGGGCGACTTCACTTAAATGGCATGCAATCATTATTAATGTTATCAGTAACACCTTTGCTTTTCCTGCTATGACAAGTTGAAATGTCTGCGATGTCTGGCTCATTGTCGTGACTTACCGN
>Contig_1920
NAATTCAACAGTCAAACAATAATTGAATGTCTAGTTAACTCTGATGTGATCGAATCTGTTTGCAGGGGAACCCAGAGGAACACACCATACTGGAGTTTGCTCGCCTCATCAAAAGTCTCGTCGGTAAGACGTCGGATCAGTCGAGATCCGAGATCGACTCTTCACCTCTGTCATCTCAGCCACCGTCCAACCAAACCTGCTTATCTCTCACTCTACTTTCCTGTTTTGTGTAACCCGTTACACCTTTATTGTTGTAGCCATACATGCGTCATATCATCAGGCCGTGCCTTGCCATTATTATACTGTATACACAAAGTAAACATATTTCCATTCTTCCATTCACTGTGATGGTGACAATGGCTAGAAGGACAGAGTTTCCACCGN
>Contig_1921
NAATTCAGCCCTACATTGTGTATTATTAGCTGAAGTCCGCTCTCCACCTGCTGCTAACAATCCAGCTGAACCACAGACTACTGTGTTCATTAAGTTGTTGAGTTCCATCTTCTTCATACTGCTCACTGAACTAAACGGGCTCCGTGGATCAATTAAGCCGN
>Contig_1923
NAATTCCCTGGTTCTGTGAGCCTGATCTCAGGCAGGGCGGCCCAAAGTGAAGCGGTCCTGACGGCGAAGGCGCGGTCACCTTTTAGATTTAAGGCTCGACTTTGGAACAGCCAGAAGGGAAACAAATGAACTACATAGCACACTGACATATTTAGAAGCACAAAAACCAGGAAAAATGATCAAATCTGAAGTTAACAAAGTCTGATGTTCAAAACGCTTCTGGTGGGTTTAGACGTTGCGTGGAGAACGGACCTAAACCGTGTTGTGGCCGTAACGTGACAGTGACGTGCCCGN
>Contig_1924
NAATTCCCTCAGTGGTGACCAAAGCTAGACTTTTTTCTCTCAGCCGCCTTCAGTGCATCTCTTGGCTGAGAGGACAACACTCCCCCAGGAGCTTGTCATGTTGATAGAGCTGCCTCGCCTCCAGTATCCTCGGGACATGTTTTTTTTTTTTTTTTTGTCGTCGCTCTCCTCTCGGTATACCTCTTCGTTTATTTCACGCCTATCACCACATCTGTTCGTGGAGATACCGTTTTTTACATAACTCTAATCTGTCCCAAGGATTATATTATTCCCCTTTTTCTTTCTCTTCTCGTTTCATCTGCTCCTCCCTTCATCCTTTTACTGCTCTCCGN
>Contig_1925
NAATTCAACCCAATGACATGAAAACAACACCTAGAAAAACTATAAAGATTTTGCTCTTGACAATAAAAGGTCCTTATTGAGCTACGGTTGAGTTTATTCAGTCCCGACCAACAAGAATGCTCCACTTTGTGTCCACACTGGCTTATTAGAAACTGTATGGTCGCACGATGGCTGCCTCACATATGCTTCCTCTGTTTGGAGCGTTGGTTGTCCGCATTGTCAGAAATAAAGCTACATGTCAGCAAGAGGTGCCGTGCCATTGTTCCGACGGTCCAATATTCTGGAACCTCAACAGTCCAAAAAATGTCCATTTGAAACGAAAGTTCATTTGTCCGACCAACGCCCATCGCTCCAAAGGCCCGTTGTCCCGN
>Contig_1926
NAATTCATTGATTTACGCGAGCACATTTTAGAAGCAGTTTCCACTTTTTGACGGGCGATAAGTCTGACCAAAATCTTTTAGTGAGATTTATAGTGACGTGTTTGTGAATCGTTTCCATGCAGTCAGCTTTTGAGTCACCCTAACCCTTGGCCTGACGATGATGCAAGACCTGAGAACAAGAAGAGAGAGATGTTGAGCTCAGATATCCCGAGGTGCTGTGATGTAACTATTAATCTAATCTAACTAATCATGAGTTCCTCTAATAGGGAGGGACCCAGCAGTGTGATGAACCGN
>Contig_1927
NAATTCTTTGAATGCTTAACTCAGTCAAAAGATGTTGTATGTATCTAAATATGAAAGGATCACATATTAAACACTGCCATTATGTGAATGATTTGATTTAGGAAAGTGTAAACTGTTTCAAAATGTACATTTCTTGTGGTGCATTTACCTTTTTTGTTCCTACAATGTTTAAGTTAAAGAATTCCACCGTTGTGGCAGGAGCGAATAATTACATACCTCTGTTGTCTCACACAGGCAGTAAGAAGCAGTAATAGTCAGCATGTCGTTACCTGCCTGAACTCCCAGGACCTACAGGCACCGN
>Contig_1928
NAATTCATGCGGCACCTCTGAAGCTTCTTTTGCAATTGTGTCAGTCTCTACTCATCATCTCCACTTGTCCATCTTTACTAGACCCTCTTGACAGACCCTTCCTCATTCCTTTATAGGTGTGTGCCTTATCTCTCGACAGCCAGTCCCTCTTTAAATCCCCTTTAAACTGTCCTTCACCTGTCCTTAACCGN
>Contig_1929
NAATTCCTGCAGGTTCCTCTGCCCTGTTGTGACTTGTTCACTCCTCTGCAGACTGACAACCATTTAAGAACACTAAGCCTGTCACAAGAACTACTTATGCTATATATAGTATTATATATTAATTACAATAAGACCATTAAGACCACACTGATACAATGATGATATAATAGACTAATAACACAATGTCATATTTAAGCTTGATCATCTATCTGTGGTGGATGAATAAAAGGAGACGTCATCTTTGGCTTTGTTGTGTAAGAATGGATTGGCAGTTTGGGCGATTCATAAAGAAAACTTAAGCAGCACGACCAGAAATGACAGCGAAACGTGTCCCAGCATTTTATTTCCTTTATGTTCATCCGN
>Contig_1931
NAATTCTGACTTTTAAACTCAGAATTGTTGGAACCAGCTGCTGGTTTCTGTGGCAGCAGTCACTGGCTTGGCGGTGTCTGGGGCACCTGCCACTGACCTGCCACAGCAACTGCTGTTTTTTTGGCATTTGTGTTTAGTTTTTATTCTATACAACAGTCGTCAGTGTGTTGTATTTGATTCGCTGGAAGTAGCATTTCCATTACGAGATTTCTGCTTTAATTTGCAAGGTTTTCTTAATTATTCTCTCAACCGCTGCCGCTGTGCAGGGCAGCTGCCACTGAAATGCTGCGGCAGATGTCTGGGGCAGACACTGGCACCGN
>Contig_1932
NAATTCATCCCATGAGTATGCAGATTAAATCTTTTAAACAACCAAAGTATTTACGTCAACAGTTTTAAGTCCTTTAAGAGAGAAACCAAATCCTGCTTACTCTTTGTCAGTTGGACCAATGAGCAACAACTAAATCTGAAACAAAGAATCAGAGATCTTAATAATGTGTAATTTTCTACCATAAAATAATTTTAAAATCATTCCGATGGTACACTGACTTCTAATCAGGTGAATGGTGTCTCTGTCATTCCCATGTCTGTTGATTTTGGTGAAAATGGATCACATTTTATGGAGAAAATGTTTTCTGGTTTTCCCTCTGATGTCCTCCGN
>Contig_1935
NAATTCATTTCCCAGGGAGGTTATGTGCGCTTTGTTATCGCCAAGCTTTGGTGCACATCTAGATTGTCCCCCGAGGCCAACAGAACAGTAGCTGTACGGCTGAGTGGATAGATACTTGAACCTGTCAGCTATGACTATTACACTCCCACACATACACACATGCTATAAGCCCAGACGCCTCGGCCACGCTCGCCATTGTATGTGCGCTCTTCGGGGAACATTATATAGGGTGAGTGACACCTACTGTTCAGAAATCTGTGGTGATGATGGTGATTCTTGGTTTTCTGAACTTGTGTTTGTTGCAGTAAATATCCCAGCCTACTTCTGATTCAGTTCTTGTCTACAATTCATCATTCTAGCCTGACTTTCAATATCCGTCTGAGTGCCTTTCTCTCCCGN
>Contig_1939
NAATTCATTGTTTGGTCTTTACTGCCAGTATGAATGGACTGCTTGATGGAAAAGAATTTGTGGCTAGTCTGACTGCTAGAAATAAGATAAGTGACTTCCTTGAATTGTGATACGTCCTCCTAATTTGGTGTCTGTGTGGCTGACAGGCTGCCAGACAGAGGGCAGCTCTAATTGGAAGGTTTTCTAACAAATAAGCCTCAGAAACACTTCCACCGCATTACCGN
>Contig_1940
NAATTCATGTTTTTCCTTGTCAGTAAAATGTCGTTGTTCAGTGCAATAGGGCCTGCCTGCAACAGAGCTATTTAAAATATACAGTTATTGACTGTAGAGTCAGTTTGTGCTGCAGTATTTAGTTTTAACTCATGCAGAAGTGGCACTGAAAACTTTATGTTGTTTGTCAGTCATGTCATCGTATTGAACTTCAGACTTCACATAAGAAAACTAAAGTCATAAACAGGCTCAGAGTGACTTACCAGTGCCGAGCACTCTTGTGAGTGTTTCTGGTGAGTTCAACAACCAGATGGAGGGTCTTCTGATCTAAGATTCCCCCCCCTGTATGTCTCTTACGTCCGN
>Contig_1943
NAATTCCCGTCATCTGCGACTCAAACGTGACTGATTAGTGAGCAGAGCCAGGCACTTGAGCGTCCTTTCAGATCCAAGTCGAAGGTTAAAAACACTCAAATTTGTGTAACAGCGTGCACGTGTGCAGTGAAGCCTTTCATATCTGCGTTTATTAATAAAGTCGGTGAAAAAAAACTCAATCTAAATGTGGGAAAAGCTACCAGAGTCAAAAATACATCAAGAAAGCCTTCATCGTTTGTACCCTGTATACACACAGCCAGAGCGCCGN
>Contig_1944
NAATTCAGCCAAACCTCTTAACTACATAAACTTGTCATAAATTGCTTGTGAGCCTGATGAATGCCACCTGTTCATGGGCAGGTGGCTGTGTGTCAGATTTGATCATTGGCACAATCAACACCCCTAAAATTGTTGCCAGTTCTGCTCCGTTTGTGGGGAAATTTCATTCACAAAAATCTTACTCAAGTGTAAAGAGAAAGACTTTGCACTGTTGGAGATCGGAAGATGAAAACAGGACAGATGTAGCGGTGTCAGTACCGN
>Contig_1945
NAATTCATATGTGTGTGATTAAGCAAGTGTACCGTCAACTGGAAATTGCACACACACACACACACACACATACCTCAAAAAGAGGAGGGGATTATGGGAAAAAGCAGTGTAAATCACCTTCAGTTGACCACTAACTATCAAAGTCGTTTAGCCATCTTTCATCGTTCTCTTCAAACACGACCAAAGTAACCAACCTGAGTCATCGCCGAACCACAAAAGACAGAAAGCTCTCTCTCTCTCTCTCTCTGTCGTTCTGTTACCAGCACGGCGCTTTTCAGCCCCGGCTGCCCTCGCCGN
>Contig_1947
NAATTCCTCCAAAGCACCACAGAGGCCTGGGAGCAGTCCAAGGATACAGAGGCAAGTCAGTCAGACAGAGAGAAAATGCCCAATCCAACTGTTCAAATCACATTCAGAGGTGGTTCAAGGACACATGACCAGTTGTACTGCGGCAGAGTCTGAGCACAAATGTGCCCTTCACTACTCTGAGGAACTGCCGAGTCCACTGTGTCTCAGCAAGTGGATGTATTTTCTGTCAGCTGAGACACCAGCAATGACTCACTCTCATTTTCGGACTTAAAAAATACAAAATATTTGACTTTATGGCAGTGGCCACAACACAGGAGGAAGCCGCAAGTCCAGTTTGTTTGCCTGGTGCTACACGTGAACACACGATGGTCCTGACTTTGAGTGCAGAACAATGTTCACCCCAATAACCCAATATAGATATGAGGTGCACTGCTACTATCTGTAGATGTAATATTTACATCCACTTTCTTTTTTGATTTTTTACAATCAATAAAGTGCATGAACAATATTAAAGTAAGGGTGTGTTCTTGTATCAGTCTTTCATCTACCGN
>Contig_1948
NAATTCATTTATGTTCCTGCTGACAGACTGAATCAAACAAACAAGGCTGAAAAACTAAAGCAGAAATGTTTGTGGCGCCTGCAAACTCAGCCCCTAAAGTACTGCTTAGACTTTAAAGGATCTTTCATGCTTTAAAGGAACATTATGTAACTTTTTCTACCTCCAAATGACACCATACAGCTTGCTCCGCCTCGACTCTCGATGGACAGAAAGATTTACTTGTTGCTAATGTAAGTTAGCCGCTGGACCGCTGTCCAGACTGGAGCTTGAAGCACGGATGGAGTGTTGGTATTTACACTGCTAGCAAAGGAGCTTAGGACTGCAGAGAGGAGGAGGTTTTCCAGCAAGATGAACAGGGGAGCTAGTGCCGN
>Contig_1949
NAATTCAAGGTGCAGCAGCTATACTATCTTTACTGTCTTCCCCATGCAGCCAACTGTGGTGTGATGCTGTCTACAGTACGATGTAGCACCTGAGCACCTGAGACAAACAGCTGCAGCATTGTTTACACTTTAGCCTGTGTACTTTGTTCCTTAAAAGTCTATCCACGAGGGAGCAGGCGATCTCGATCATTTTTAATAAAGCCCGACTAATCTATCAGTCAGCCGATATTATTGGTTGATATTGGCCTATTGCAGGCATGTCAGTATTGACCTATATGTTTTTTCGATATGTGACACGAAAGCTGTTTTTTTTCCCGN
>Contig_1950
NAATTCCCCATAAGACACTGAAGTGTCCAACAGCGAGTGTGCAGACAACAGCTTCAAGAGGAGCAGGTTGACACATCAAATGTTCTGCTTCAATCAATGCTTCAGCGTGGAACAGCCGAGGACACAGCAAACCTGACGATGTCAGCACAGTCTCCAAATCAAAACACATTAGATCAGATTATTAAACTCACAGTGTGACGCTTTCAAAGCAGCACGATGACCTCATCCGTCTAAACACGTTTAAAAAAATCACCCATAATTTACTTTCTCAAAACATTTAACTTATATTTATCCAGAAACCGN
>Contig_1951
NAATTCACCCCTTGGCTAAATGCCGCAGCTTTCTTTCCTGTTATTATGCAAATCTCTCTCTCCTGGCGTATGTGTCTCATGACAGGTATTACAGTGGGAGTGTTACAAGTAACTGGATTCCTAGAGAGTAGACATGTTTTTCTGAGTCATCCTCAGAGAGAAGAATACTGAAGCAAAGAAACCAAAGTATCGCTTATCAGTATAAAACTAGTGCAGGTGGGGTGTTGGTTGGCTCGGTTGGTGGAGCGTTCGCCCCATGTACGAAGGCTCAGCAGTGGCCCGN
>Contig_1952
NAATTCATAGCTGACTTAACTGGACATTGCAAATTTATTATGCTAACGTTCAGACAACATCCAGAAACAAAGGATAGAGGGGTACCTACAGCATCCTAATTTGAAACCTGATCAAGCTGCTCTATTTGACAAATCTGGCATGCAGGATATATATTTGACTGTGCATGTTAAAAACTGTGTTAGACTGTAGATACATAACATCATTTGTGGGTTAGTGGCTGAGGGAAATTGTGGGAACAGGCCGTGTCCGN
>Contig_1953
NAATTCATACTCCATTAAGTGTTTTGCCCGCCAGACTTTGTTAACTTGCTCGGATTTGGTCATTTTTCCCTGGTTTATGTGCTTCCACTGTATGAGTATGTAGCCCACATAGTAAATAGTTTCCCTTTTTGGAAGTCTGCACATGGTGTTTTATTTTGAAAATCGACCAGATTGCCTATACTGTTTCTACGTCTGACTTCTGGTTAGCTTGATCTGCTCTGTGCTGCTTGACCCGN
>Contig_1955
NAATTCTTGACAAGCAGAATCAATCTCATTGCTTGATATAGACCACATTTCACTAAAAACCACAAATGGTGGCACAAGAAGAAAAGTCAGTGAGTGAGGAGGCTGGGAATTTTTCGGTTCTGTTTCTCGCCCTTAAGTTTGGACTGTTTGAAGCATTTTGACCTGAAATAAGTTTGTTTGAATTGCAAAAAGTTGGTTCCCGAAAATAAAAATAGAAGGTATTTATTGACCTGAAGTGAGAAACAAAGTAGGCCTGTCAAATTCTACAGGTCAGTGACCATTGATGGTGCATCCTCTGATTATATCGTTTCCACCTAAAACAGGTGGCAGGTTAAACAAGTTCGCTAGATAACTACAAAGTTCCAAGAATCTTGAATGGAACCGN
>Contig_1957
NAATTCTCTAGGTCAGGTACTTTTGAAATCTTACAAGTGTGTAGAAATGGTAAATGGACTGTACGCCTTTCTAGTCTTCCGACCACTCAAAGTGCTTTTACACTACATATCTCATTCACCCATTCACACACATTCATACACTGATGGCACAGCCTTCGGGAGCAATTTGGGGTTCAGTATCTTGCCCAAAGACACTTTGACATGCAGACTGGAGGAGCCGN
>Contig_1958
NAATTCACCAGTGAATCATTTCATGAGCTCTCAGACACTCGTCCGTTACTGTGGAACATATCTTTTGACATGCAATCTCTCCCTCCTAGCTCCACACACTGACGTGCGCTCTTTCTCTCATTCAGCAGAGCAGCGCATCATTTCACGCACTGTATATGGCCGTCAACCTCTTGTGCAGCCAGCTCACTTGCAAGATAAAACACATTAGTTTTCACAGCTATTTCATTTCATGGATTGCTATTCTCTTTGTTCTCTGTGGATGGGACAATGCAAGAGATTTATAGGACATGATTTGTAGAAACCGN
>Contig_1959
NAATTCAGCGTGATGAACTGCATCACAGCACAGTTAATAACTTTGAAAATTAGTTTCATTGAGGTTAAGGAAAAAGTTTCACCACTTGGTTGTTGAGGGACTTGTTCAGGGTGTACCTCTCCTCTCGCTTTAAGGGCACAGTCAGGCATTCAAAGTGCAGGATTTTTCATTTATTTGAGGGGGTAGTGTGTTTTGGTTGCAGCGGTGCAGGCCGCAGGGGTGTCCACCAAAAAATGCAGCAACCAGCGACGGACATCACGCTGCAGCCGCTAATGAGACACTCAGATCGGTCAAACCTCCACACTCAGCCGN
>Contig_1960
NAATTCTGTGTCAGTAACTTTTACCACCTTCGAGTGCTATAAATTGAAGTTTCAGTATTAATGAGTTTCGTTAAAAGTTGTGAAACTGAGAGTGCGAGAAAAGCAGTGAATGTTGTAGTTGTCTTCTGACTGTCCATCTCTCACAGTTGGTTAACCACAGATTTTACATGAGTTTATTGTGCTAACATGTTGGATTAAAAGCAGAATTAATGCATGAGTCATCTGAATAGTAATACGTTACAGAATCTGTGCATACAGTTTGTCTCAGACTTTCCCGN
>Contig_1961
NAATTCAGGGCACCAGGCGGTGTTTAGGCCTGGGGCACGGAGAATCCTAGCGGTGGTGTTAAGCTGGGCAAGCAAGCAATGTAACCAGGCTCAGCAGTCACTATGGACATAATGGCAGAGGAGAAGAGAGTGAAGAGGATGTTGATGGAGTAATCTAAGAAGAGAAAAAGAGAGAGAGTGAGTGAGCAAGAAGCCGCCGN
>Contig_1962
NAATTCATTTTTTATACATATAGCGGCATCTAATCGTGGCCTGTAGCTGCCTGTTTTCTCCAACAGTCATCTTTCTTTTTAATATTTCTAATGATGGATCCACTCGTGGCTCTGTTAGCATTAAAGTAATGTATTATCACATTTACATTATCAGTAAACCTGTTTGGTGCAACAAGTGTCGTGCACCTGTCGCTCAGGGTGTCCAGCATTCAACATAAACATAAAACAGTCACGGTGAGCAGCTATTTCTGACAGTTATGATGCCGTTACCGN
>Contig_1963
NAATTCCATAAAAGTCTTCGACGAAGCAGGAAATGACTTCCAGGGTTTGGCATGTTGTTCTCTGGTCGCTGCCGTCATTGCTGGATTCTCTGCTGCCTGCTTCAACCACCTCCCCCTCTCTCTCTCTCTGTCTCTCTGTCAACCCTCCCTCTGTTCCTTTCTCCCTCTTTCTCTCTGTTTTCACCCCCACCCCTTCACTCCCTCTTCATCTAAATACATTTTGCGGAAAATATTTTGTATTATTTTATTATTTAAATATTGGCAGCCACGTCTTAATATTTGACACCATCCGCTTCTCCGN
>Contig_1969
NAATTCTGGATCATGGAAGAGGTTTCACTGAGCAGGCTGGGAGGCCCGTCAGGAGGGCGTTACAGTAATCTAGTCTTGAGATTTTAATCACTGCAACCTAAGGATCAACACATGAGCTTTACAACAAGGGACAACAACATACTTGACCAGGTCTACAGCAACGTGAAGGACGCCTACTAGACTGTGCCTCGGCCGCACTTTGGACTGTCTGACCACATCTCAGTGTTCCTCTATCCAGCCTACAGACAACTCCTCAAACGAGCCCTCCCGN
>Contig_1970
NAATTCTTTTGTATATGATTTTTTTCTAATACTTTTGAAAATCATGGCAAAATAGATATGGGTCTATAATTATTAAAACAACACGGACAATCTGCTTTAAACAGAGGAATAACTTTGGCAACTTTTAAATCCTCTGGTACATTGTCTGTTGTCAAAGACAGAGAAAAAATGTAAGCAAGTTGCTGCAAAATTGACTGCTTAACCTGTTTAACAAGGGATGCAGAAATGTTATCATGGCCATCTGGAGATGTTTTTAGTTTAGTTTTGATGGTTTCATGCTCTCATTTGCAAGCACTTCACTACATATAACACACTGGGGTTTCTGTCTCTTATTATCCTCAATGAACGAAAATCCGCATTTTAAATATACCGN
>Contig_1971
NAATTCATTATAAATTTAAGCATTGTGTCCCTGTAACTCCTGTAACAGAACAACTGTCAGCTGTTTTCAACATTTCTATACTGCAAAGCAGTTCCACTAAAAAACACACAGGATTGTGATTAATGAAAGTAGCGGGGACATTATTTCAGTTATGAAGCATTCGTGTTGAATTTTTAATGCTGTGAATTAAATTCCATTCATCTGCTGTTCATCTGGGTCTACTTGGTGGCAGCAGGCTAAGCAACATAGCCCAGACGTTCCTCTTTTCCGGATACTCCTGGGGGGATCCCAAGACTTTCCCAGGCCAGATGGGATATGTAACCCCCCCCAGCATGTACCGN
>Contig_1972
NAATTCCATTTAAAATTGAATCTATCCAGCATGTCTTTTTGAGGGGCGTAGTTATAACCTAAAATTTGAGTTTTTTGCACATTTAATTTATAACTAGAATAGGTGCCAAATTCTTTTAGTGTGGACATCAGCCTAGGGATACTAGTTTCTGGGGCTGTTATAAGCAATAAAACGTCGTCCGCGTATAAACAAATCTTTTGTTCCAAGCCTCTGACCATTATTCCTTTTATTACCGN
>Contig_1974
NAATTCATGTTCACAGCTCTTGGTTTGGACCAGAACTAAAATGCAGCATTGTATTTTCTTATTTGTTTACAAGGTGTGTCACCGTGCAGTATCTATGGAAAAGGTGATTTTGAGAAAGAGTTGGTCATTGTGACAGTGGGTGGAGAAAACAGGATACAGTCGCACAGTCCTATTGTCCTCTGCTAAAGCAGCCGTCAGCTATTTTGGGCCCGTAAACTGTAAAGTTAGATTGGTGGTGCATTGCTCCATAACGTGTTATGGCCTTTATGGGAGCCATTCCTTTGTGTGTCCTGTCCGN
>Contig_1975
NAATTCACAAAGAATCCATACGTTTCACTAAATTTTCACTCTCTCTTGACTCTTTTTAAGTCTTTAAGTCGAGAAGATGTGCAGAGTAAAGCGTCGTCGTGGGGTAGAGGAGCTGAGCGCAGCAGAGTTGAGCCAAGCGGGAGGAGGGTGGGGGTAGTCGCAGTGAGTCGCTGATCTGCTCCCTCAATCTGTGTTTCTGCAGGGTGCCCTAATCAAAGGCACCCGN
>Contig_1976
NAATTCTAGTCATGTTTACTCTTCCTGTGGTTTCCTGCTTCGTGCCTTGCTAATGCAGTTCGGTTCCGTACAAATAAATACAATTAAATATTAATCAAATCGTTTCCTAGTTAAAAATCTTAGTTCAAAGATAAAGAAATCAAATTTATTGGACGTATGACAGCTCAGTTCCATGCGGCCATAGGTTATGTTTGTGATTCCACCAGAAGCATTGCAGCACACCTCAGGAGCAGCTGTCTGCTCTTCTCTGCAGAGAATACACAGTTGTTGTATTTTTGACGGACACAGGGACGAGAAAGGTCAATCAGCACAGAGCAGATCGAGCAGGCCGN
>Contig_1980
NAATTCATAGCAGTCATATGTATGTGTCTCTGTGTTTTTTAGCCTGAGTACCAGGCTATGATGCAGATGGATGGAGTATCTAGACAGCGTCATCAACGAGTCTCTCTGATTGTATCCCATTGCTCCACGTCTGGAGCGTGTAACCAAGTCGACTGTGGAGATAAATGGCCTTGTGATTCCAAAAGATATGGTTATCCCGATACCTACATGGCCCCTGCCCCGN
>Contig_1981
NAATTCATTCAAACTGTGTCCAGAAACGTTCTTCTTAAACTGTTGGACTAATTAAATCATTTAAGGTGTTTTAATTATCCAGATTAATTATTCTTTGAGCTTCAGACATTTTGCTTTCTGTAAACCAGACTTGTAAGTTTGACCTCTGACCTTTCTGCACCGCGTGGACCGACATGAAGAAGCTCTGAGTCGGCGTCTCGTTGTCCAGATCACTGAGGGTGAAGCGGAAGCTGTCGTGACCTTTGAACCCGTCGGCGCTGATGGCGGCGGTGTGCGCGTACCACAGACGGTTCATCTCCACATCGTCCTGAGTGAAGTTCTGACCGN
>Contig_1983
NAATTCACTCAAAACTCGTGGTGGCGCTCTGGAAGTCACAGATCATCGTGAGAACCGTGAAGGTCGAACCAACCCGTCTAAAATCACGACGTCTACGCTCAAAGATAAATCTGTGTGATCGTAAAAACAGAGTTCATGTCACAAATTCTATTTTCAGAATGTTTCTGCTTTGCTTTGTTTAAATAAAAATAAAATGTAGTGAATGGACGGCAAACAGAGTTACAGCCGN
>Contig_1984
NAATTCAAACCCGTCTAAACTTAAAAGTGATGTACTGGCTTAGAGGTTTTTGTGTTTTTATTAAAAAGTTGCAAAAGGAGAGAAGGAGTTAAGCACTTTAGATGGAGTATGTTTGGTAACAGATGATCATTCAACTTGAGAACACGATTTTATATCCATATTGGCTCTATATTGTGGTTTTGTTCTGTTAACTAACTTCACTGCAGGAAAACTTGAAAAAAATCACTGCAAAGTTGTCATAGTACAGAAGTACACAGGAATGGGATATTTGGGGAATGGCGTTGAGTTACATTGCATTCAATGACCGTGGCATCTTATTAATTGGCAATGTATCATTCCACTGCCGN
>Contig_1986
NAATTCAACATGAACATAAACAAGAATAACACAGTTGTAAACATCACTGGTGCGTTCAAAGACCACATCAGTGTAGGTATTTACAAACATGGCAAAAAACTCAACTGAAAAACGTTCACTGAGGGTGCATCTTTTGTACAATTACCATCTTCACCTTAACTTCATAAATCAAATCATGTCATACACAAAATCATCACCTTTAAAATTACATTTTTCAAGTACTTAATGAAACGAAATAACTACTAACCTTGTGCCCTAATCAGCCAGGTGCTAGCTGAACAAAAATGAATGACGATGACACTTTAAAACATAAACATCCGTGAAATTTTCCTTTTTACCGCTTTTTTCCGCTATATAACTCCAGTTCCGN
>Contig_1987
NAATTCAAGTAAGCTGTGTTTATTGAAACAAACCTAACATTTCCTCCGTATCTATCTGTCCTTTAACCTTATATTTATCCTCTTTTTCTTTGACAGAGCTTACGTATCTCTCTTTATGCGCCACCTATGCGAGCCAGTGGCTGACGGGGCCGAGACATTTGCAGATGGCGTGCCGAGGGAGGGCTTGTGTCGGCAGCCGN
>Contig_1988
NAATTCAGCATCAAAACAAACAGCAGCTGATGTGAATTAGAGAAAATCATCAATCCAGCCGTCATCTGACTGTTTCTGCTGCAGGATCATATTTTAATATGCCGTTAATGGAAAGTCAAAGTTTTTCTGCAGGCTGATCTCTGTGCAGTTACATCAGAACTAACTTTAAATTAAAAAAGCTGGAAAATGTTCACAGCTTAGATAGTTAATAAATGATAGACAAGTTGTAACGAAAGAATAAATGTCACATGTAGCAAAGTTAAAGTAGATTACAGCTCCAAAAAGTAATCAAGTAAAAAGTCAAAGGAACAATCGATCGAGTGAAATTCAAGCCTCCGN
>Contig_1989
NAATTCTGGGCTCACTATAGTGCCTCCAGTCTGGCCTTGGCTGGTCGGACCTACTGCTTGCCTCTGGAAACTGAATTGGAGGAGGTGTCCTCCTCACCCTCTTTGTCAGTTTCCCACACCCCCTCCAGCGGCTCTCGCCGCTGGGAACGCAGGCCGN
>Contig_1992
NAATTCATTCAGCACGCCTCAGCTCCACCCACGCTCCACATCTTTGCCCATTTTTTTTTTTTTTTAGGATTAGCTGGGTGCCAGCGGAGGCAGGACTGCCAAGATGATCAGAATGTCAGAAGTTTTGCAGATATTTGGTCATAAATTAGGGTGGGGAGGGAGCATGCCACCTCCCCACCCGGTCTTTCTGGAGTGGTGGAGTTTTGCACATTCTCCCCCCTCCCCGTGTCTGCGTGGGTTCTCTCCGN
>Contig_1993
NAATTCCCATGGAGTTTCCGTTTTGGAATATTTCCAAAATTCCCCAGGTTAACTTCCCATGGAAAGTTTCTGAAAATGTACCACAAATTTTCCACCCCTTTGCACCACCCAACCCAGTGTACATTATATCTGCTCAGCACCAGCAAATAGACAAAGTGTGCGACTAGCTGGTGACCGTGCAAACAGCAACATCTAACGCGGAAATGCCAAAAAACTGCAGTTCCTTGAACGCCCACTAGAGGCTGGCCATTCTGATTGACAGTTGCCATCACAGGTGGCTTGTTTGAGCAACCAGGCATCAGTCAGCCCACTGACGATCTACATCTTTTCTTATTTTTGGAGTAGCCGN
>Contig_1996
NAATTCCCACATATGAAGACCACCAACGTGAACAGACACAGCTGCTTTCTGCTGTAAATACATTCAGAGCTGAACACTTCCTGTGGAGAGTTTAAGGTCTGAGAGTAAACAGATCTGCTCCTCCACATGCTCCCATCTGCAAACACTTCCAATTTTCTCATGTGTCTCCACCAGGATACTATTATTGGGTTGTGACCTTTGACCCTTGACCACGATAAACATATTCAGCTTGGTTAAAAGAGTTCTGCGCTGATTTATCATTGTGTTCCTACGACAGTATCTGACTCAAAATGGACACTTCAATCATCTTCTGTCTGTTTGTCTGTGCAGAAACATGACAGAGAGTCTTTATCACAGCCGN
>Contig_1998
NAATTCATTTGGTGAACTCGGGATGAACCTTTGGAGAAAGACGGAATCTGTAACGTCGTTATTCACCCATTACCTTTTTGGGGATGTGAAGGGTGGAGGTGGTGGGTGAGTAACAAGAGCAGGCCAGCGTGTTTACGTCAATAAGCGGATTATTTATTTACTGAATTATCATTTTGCTGCTCTGTTGCGACGAATTTCCCCTCCTCCACCCACCAACCACCACCTCCAACATAAACCATAGAGAATAGCTGCAACAATATATGTGTCCTTAACAAGAGCAGAGATGAAACGAGTGTTTGTTAGTCAGATGTTTCAGGTTCTGTATCAGATCCGN
>Contig_2003
NAATTCAATGTTGTGCTCAAGGACACTTCAGCACACAAACTGTAAGAGCTGTCCATCAAGCCACTAACCCTACATAAGTGGCTGACTCTAGAACCTCAGCCAACTGAGTTAAAACTGGTCGAACGCACGACATTTTCTTTTTTGAGACTCAGCAAAGCTTTCAATTGTAAGGGCTATTGCTTTCACACCGTTTTAACCAGAAGGGCAGAAATGACTCCTCATTAACGCCCTGTTCATTCAATATTCAATCAATACTAAACTTCACGTCTGTCTGCATGCAGGCACAGTTACGGTGCTTGCATCATCTTGCTGTGCCGGCTTCTTCACTGTGTGCTTGGATGTGCCAACGTGGCCGN
>Contig_2004
NAATTCATATTAATATCTCGCGCTGTAGCTTCACAGTCACGCCAAATCTGCTCAGTGAGTAAAGAAAGCACGATGTGCGTGTTATATTTTGATAAAAGTTGGACACAGACAACACGTTCCTTTTTGTTCCATGAGGATTTAGTTGAGCTTCACATTCTGCAGTCTCTGACACATGCTGTGTTTTTAATGTGTATAATAAAATCAGTGTTTACGAGGCGTTACCTCCTTCGAGAGACGGGTGAAGAGATCTCCTCCCCGN
>Contig_2006
NAATTCTGGGGGTTGAAGGACATGAATGGGAACACGTGGACAACAAAAACATGTCTGGCAGTATTTAAACAGCAATGCTGGACTGTTTGTTAATAACATTAAAATGATTTAATTTTGTCAAAACATAGATTTTCATATTCATTAACTATTTAATTTCTCTTTCTATTAAATTAATGCTGCTGTAAATCCTCTGACACACCAGATTGAAAACCAAAAAAAATATCCGN
>Contig_2007
NAATTCACTAAGGGACATAATGGATAATACTATTATATCAATTTCACGGCATAACTCTGAAGTACATTGAATCCATGCGTGAAAGAGTGAAACCTGAATAAATCATCAAATCATAAATCATTGTCCTTAATCTGCACAATAGGTGGCAAATATTTGCAGAGGGAATTTCTTGATGCGTTGTTTCTTAGCAGGAACAAAGCAAGATGGCCTCCACTCAATTTGGGGCAAACACTGCCGN
>Contig_2008
NAATTCCCATCATGCACCTGAAAACCTGTTGAACAGTGGAGGGATTCAGACAAAAATTCCAACAGAACCGAGACGAGATCAGCCTGATACGTAGACACGTTCATTCACGTGATGCGTCCGTGGTTAGTTTAAATGTGACATGAGATAGTGAGCAGAGGTTGAATAAGTGGTTCGAAAACTGCATGACTCCAGTATCAGGAAGAGAAATGCGGATCAGCTCTGGTTCTTGAACCGN
>Contig_2010
NAATTCTTTCTTGGTTCCTGATTTAAATTTAAGTTTTTTGTAGAAAAAGTTCATATTTCTCAAAATGATGCAATGAAGAAAGAATTGATTTGGTATTGATACCTAAACACAAATGTACATTAGTATCCATTTTCATTTTCTGTTACTGCTTATCCTCATCAGAGTCATGGTGGGGCTGGAGCCTATCCCAGCTGACTTATGGTGAGAGACAGGGTACACCCTGGACAAGTCACCAGTTCATCACACTCACATTCAAATCTACGGCTAATTTAGAGTCACCAATTAACCTGTTGAGTGCATGTCTTTGGACTGTGGGAGGAAGCCGAAGTACCCGN
>Contig_2011
NAATTCCCAAAACTGCATTTACTTCCGTCTCGTTTGCTCTCCACACGGACTGTTTACCTCCATGCAACCAGAGCCCTCTGAAACATGATTGGTCAACACAATTTGGACTACAAATGGAAGCAAAAATGCTTCCAGTACCAAAATGTTCTCCCTTGCGTAGAGATTAGCTAAAAAAAACTAAACCAAAGACATTCCCATTACGCCTAATTTACACAGGGGATGTAACGGCCGCGTAACGGCTGCGCCGCGGTCACCGGAGCTGATCGCTGCCACTCTAGTCAATGAGACCATTCCCACCGN
>Contig_2014
NAATTCACTAGATTCCACTTCACACAAATTTATAAATGAAACCATAAACACTGACTGCAGTGGCCTCCATGTTTAATTCTGTACGACAATATACTGTGTCATCTTTGTTAATGCCACATTTAAAAACGTACCACGGCTTGCAGCGTGTTAGTTAATATGATGCAAAATTTGTGATTCCTCTTCTGTTTCTTCCTCTTTCCAGATCAAAGTATCAGTGTCATCAGGTGGCGACTGTCTCCGCAGTTACCGCCCCGATATCAGGAAAGGGAGGTACAACACCATCATCCTTCACGTCAAAACCACCACACCGN
>Contig_2015
NAATTCATCTCTATCTCTCTGCTCAGGGCGGCCTCAGCGTGTCATCGAGCCACCCTTTAAGGACCGCCCACAAAATCCTGGACTGAACACTGGTGAAAAACTGTTTGAACCTCTAACTCCACATTTCAGTAATATATCGTTCAAAGTCTTTTCACGTGTTTTCAGAAAGTATTTTACAACATATTTAACGTGTTTGGAAAGAAATCTTTACACATCCTTAACCTCTAATGGAGCGTTATTTTACGTCTTGATAGAACCTGTTGTGCAAATATATCTTCCGATACTTCCGGACACATCATCAGTGATGTTCCTGCAATCATCCGN
>Contig_2016
NAATTCACTTCAAATCACATTCTTCAGTTTATTTAAGACCTTGTTGACTGTTACGTTCAGTCATTATCTTCAAGTCTCCAAATAGGTAATCTAGTGAAGGCACTTTGTCTTAACACGTGATTACGAGGCAGGCGTAACTTTATTTGTCGTCCCCATCGTGGGTTAATTTATTCACTCAAAAAAGTAGATCTATTCTAATCGTATGTATTCAATACTGTCCCAGAACATCCTAATGTATTTTTTTTTCCTCGCTGGTGTTAAGCCACCTTGGTGAGCTGTACATCTCCAAAGACTCGTAAGGCAGTGAGGGAGGCGAGCGGGGAGAACCGN
>Contig_2020
NAATTCAGCCTTACTCAGGGACAACCACCTGCTCCTGGTAAGAAGACCTTACTGGTCTCACATTACGATAAGGGGACAGTAATTCAGGAATATATTCAAGGCCCTCACCATGTAACACCTGGAGGTGAGCAGCAGGATTTGAAAATGAATTCAGAAGCTGAGCCGCGGCATGAAGAGAGGCAAAGATGAGCTGCTGCAGAGCGAACAAAGTGTTTATCAGACAGTCTGCCTTCCTGGAGGCTGTACGAGTTTCCCGN
>Contig_2022
NAATTCATATGAAACATTTTGGGGTGAACTGACAGAGAAATATTTTTGATTTTTGCCTTTGCTTCTCCTTAAAATACTCAGGTACTATGAACCATTTAAAGAAATATAATATGTTATCCAGTAGTCATTTTGAGTGTTTTTCCTCTTCTTATATTTGAGTGACAGAGTAAAGGTCTGGTTATGAAGAAAGGCTTCGGGAAGTTACAGAGGCAGCCTCCTATCCGN
>Contig_2023
NAATTCTGATTACAGCCACTTTGTGACACCTGGGGGACTGAGAAAGATGTCTTTAAACCCGTCATAAATATTCACAGCAACTTAATTGTGCGTGCTGAAGTGATATAAAGACCCAGTAGCATCACACTTCTGGGGAATTGATGTTACAGAACAGAGTACTTTGGCACCTCACTCGGACTTCACTTGTGAGAAACTCACAGGAACAGTCCGTGTCAGATCTTTGTGCATGGTGAAAAAACTCCCAGTGTACAGTCTGCTCTGTCACACATTCAGCCCTGCCCCTTCATGCCTCCTGCCTGCTGCAGCTTCCTTTGCAGTGACAGCTTTCCTGAATCTCCTCCTCTCACCTTCTGCCATTGTTCCTCTCTCACCGN
>Contig_2024
NAATTCATTTGAACATTAACCAAACTTTTGAGCATTATATGCCCCAGCTGTGCTTCCTGTGCTGTTTATGTAGTATATCTTTGCAACTCTCATTGTTTATCCAGGAAGGTCAGCATCCTGCGCTTTATTGGAACCTTTATCAAGATGTATCCACTCCCTCTCTGTGCGCTGTTTTAACTGACCTGAGTGTGTTTGTGATCTTTCCCTCTAGGTTGACAGGTAATGAACCGTTGTCTATCCTGCCACTGAACTCTCTACCAGAGGAGAACGTGGGCAGGGCCCACTACAAGCTGTGCGACCGGCTCAAACTGGAAAAGAAGCAGCGCAGGATGTGCAGACGAGACCCGN
>Contig_2025
NAATTCAACATATGACGTTTAAGAAGGCAGCTTGCTTCCATAGATGGCCGTAAGAATTTACCTCCGCAGGCCTTCACTTGAAAACACAGAGAGACATGGAGTTTCCTGTGTGGTCACAGTGGTGTGAGCACAGGGTGGCATCTGTCCATGTCTTCACTGAAATGGCACGGCTCATGTGATGGCATTAGCAGAAATGTCAGTCACCCTGTCCCAGCGGTTGTGTAAAGGGCAGACTCTCTTTCTCCATGGCACCACCACAGCTATCCACTAAACCAGCAGATTCCCATCGCATGTCTCCATTTCATTTTCAAGGAATCGAGCAGACAGACAGCTATAGATGATATACGCATACGTATGTGCCGN
>Contig_2026
NAATTCCTTAAACGTTTTCTGTACGTTTACCTCGGTGGACCTGTGTTTTATCTGCTGCTGTTGAGGTCTGATGATGAGGTTCACATTCTCGCTCTCTGGAGGATGAATCACTAAATGATCCCATCAGCTTTTCTTTAGCGCCAACCTCAGGACAAGCTTTACAATTACTACTACTACTATTACTGCTACCTGCAAGACTCTAGGTTTCTTTTTACACTGCATACAACTTCGTAAAATATTCAGCGCCACCAGTACCGCCACCGTGCCAGAACCGN
>Contig_2027
NAATTCAGGTCTCAATATGAGTGCACCAGCTAGCATATTGAGGTATGGAGAGTGCTACAAAAAGGTAGTTGGTCATGAACCTGTCAGGTAAAGAATACATACATTTCTCTCCTGACCCCCGACAAATGTACATTTTGTTCAGCATATGCTTTCTGTATGGTACCTATACTGCAGCAGTAGTCACAGTACAGTACAGAACATCCAGACCCAACTAGTAGAAGGAAAACTGTGAAGCTTCAAACAGGTGTAACAAATCACACTAATTAAGTCTGCATCCCATTTACTGCAGGTGTGGCACACCTAAATGAACAGAGCCATTGTTAATGTTGCTAGTTAAACCGN
>Contig_2028
NAATTCATGTATTTTAGTCCGATACCACGACAAACCTGTTTCACAGACAAAAAACAAACAAAATTAAAGAACTCAGAGAGTTTCTCCTGATGAAAACATTTTCTTTCCACCTGTTTTCAAGTCATAAACACAGAAGAGAAAACTAATTGGATCAGAACAAAGTCTTATCAGGTTTGTTTGATAAAGTATGAGTTAACTTGTAACACAAAGCATGAGTATTGCAGTAAAAAGAGATTTCAGACACGTTTGTCTCCATCTCTGTAGATTTGTCTCATTGGCACTCAATAGAGCAAAAAGACCATCTAGCACACCCGN
>Contig_2029
NAATTCTTCAGGAATTTGTTGTCGAGGCCTCAGTTGAGCGCACACCTGTTACAACTCCAGATGCGCTGCGCACACATTGTTATTACGCAGTAATTGACAGACTTGTGGGCGAAATGAGAAGAGGTTTCTCAACAGAGGCCGGAGGTGTTTTAATGGGAGTCTCAGCACTCATCCCCAAACATGTGTCTTTCCTAGACAAGAAATGTCTGCAGCCCATGGCGCAGTTCTATGGAGTGACTGTGGAAAACCTGACAGCAGAGCTACACCAAGTTCAGCGTCTGCTGGAAAGAAAGAAAGCACAGGGACATGTAGTGAATGACACTGTGGGATTTCTCGCTTTAATCCGACCTTACCGN
>Contig_2030
NAATTCACGTAATTCCACCAATCAATTGCTTGTGGTAATACTGGGAAGATCTGGATAGCTGTCGTAGCCATTTGCATGCACTTTAGAGACGGTCCCTAACTTGCCAGACTTCAGTTTAGGGATCGTGAGGTAAAAATAGCTGTGAAACCTCAGTCATGCTCTATCCTGTCTCTACCAAAAACATCTGGTGGAAACTGATGAAATGTTACTCAGGATCAACTTCGCTGAATGTCTGAACATCAAACTTTAAAACAGCTCTGGTGTTTACTTTTCTATTTCAATAGATCTGTTTGGAAAGTCAGGCTGCTTTGGTTACTAGCTGTTCCAGACAACAATCCCCCGN
>Contig_2035
NAATTCTGGGCATTTTCTTCACATGAAAAATGACCTAAACGATGGATCAATTCACAAAACAGTTGATTCCATTTTCAGTCCAGCTAATGAAGTAATTATTTCAGCGCGGGTGTCAAAGCAGGAGAAGAGAAGGGGATTTAAAGGAACAGCAGGAACCGN
>Contig_2036
NAATTCAATTATAATCACATGAAATGATTTTTTTTTCATTGTATTTCATAAGTTGCCCCACTCATCCTCATAAAATGGCATCATCACCTGCCCCTTGCATGCACAATCCTCTGAATATTCTGAATCTCACTCACTTTGATGCTTTCTCCACGCCGATAACAAACGCCTGTTGGTGGTGTTGTTTTGATGTCAGCAGCAGCACCATCTCAAATCAGCAGTTTAATGCGTGCAGCAGAACTGGGATCTGCTCTTTGAATGCCACTCATGGAATATCCAGTGAAAAGTGACGGCTGCTGTGAAGAAGGGGCTGTCTGCTGTACTGTGATAATTCATAATTACATGCAAACTCCCCGN
>Contig_2038
NAATTCTTGCATGTTTGTCAGGTGAAATAATGAAGTTTAGGAACGTAAATCGACTTTCAGGGCATCATTTGGTTTATTCACTTTGTTCATGTTAGACTGTGTAGACGCGAGTTGGGGATTGAGCCAAAACTGCACATCGACCTACAGATCAAAACTTCTCTCCTCTGCGTCTCTTCCCGTCGAGGTCAGCGGCGCCCCGCTTGCACTGCCACAAAACATCACTTGAGTATCGCCCGCTTTAATCTCTCATCCCTGCTTTTGTAAAACTCTGTAAATAGATCCGACCGN
>Contig_2042
NAATTCAAATGTGTAATTACAGCATGCAGTGTTTAAAAAAGTATGATGGCATTCGTGGCGAGCTCGGCGCGGCTTTTTCCTGCCCAGACAGCAATGACGTCGCTCAAGAGATCAGCCAGCCTTAAAACCCACAGCTCGTTCTTCTACCGATGCTGTGGGAAACTCTCCGTCTGAATCGATCGGTGCGAGGTCTGTTTCATGCTTTTTTTTTTTCCTCTCACAACCGTCTGCATGAGCGATTCCTTTGGTGCTCAGTGCCAGAGCGTGGCATTAAGACAGCCGGGGTTAAGGAGGCTCGCTCCCCTCGCTGGTGTCACCGN
>Contig_2046
NAATTCCACACAGCAGTTCACGTCCTGTTCCGTCTCTGTTGGAACCATGAGGTTGTTTTTAAGTCCAAACGTCTCGGCCCACCTCGGCTCCACTCTTTACCGATTTTTAGACGAGCAGACTTCCAAGACGGCGTCACGACACGGAGCTTCACAGCGACTGTTTCTAAACATGTGGGGGACGCTGTCCACTCTTTACGCTGTCAATGGTTGAAACACCAAAATAAGTTTCTTCACTTCTTCAGCCTGAATTTAAATGATTCTTCATAACTTGGCAGAGACGACGTGTTCCTCTGCTTTCTCCACAATGACGTGATTTAAGACCGN
>Contig_2047
NAATTCAGCTGACAAAAGCACTCAGTCGTCCTGAAATCTGATGAGTCTGACAGGATGTGAGCCCATCTGATCCACTGCCGTCTCAATATTCTCTTACAAGGGGGGGGGGGGGGAGACAGGACGGACAGGCTGCTCCTTGCCGCGCTTTTAGCACAGGTGTGATGAAAGTCAGACCCGCCGCAGCTCGGCCCACCTCTCGGATTACCCCGAACACGTCTGGTGACGGACGTTGCCAGTTGGCAGGTAAAACGCTGGGAAGTGATGCCCGTTGTGCCCTACCCATCTGCCTGCTGCATGGAAACAACATATCAGGTGATCCCGN
>Contig_2049
NAATTCATTGTAGGCTGTAAATGATGTAAATATGCCTCAATAACAGGTTTCATTTTGAAAACACATTAAGACATTTGTGAGAAATTGGAAATGGACAATATAAAAAAATAAAGAGGATATGACCTGAGGATTCTCAATCAGAAGTTACAGCCTTGAGCTACCCTGGTATGACTGTGTTTAACCAGTCTCAAAAATTGATAGTTTTATGTTCTCGAAATGCAGTGAGCATTACATGAAAGGTATGTCAGCAGAAACACATCCTAAGAAAATAATTAGGATCCCAGCCACACAGATAACGGACTTTTCTTCCTGCTGCTATCAGGAAGAAGGCACCGN
>Contig_2054
NAATTCATTGTTGGTTTTAGTCTTTTTCCTTGAGTATAGTTGACAGTAAGAAAATATAGACTATGACCAGAATTTGACTCTTTTTGTTTACATCTTTATCTGCTGACTTCCCGTTGTTGCCCCTAACTCTGCAGGAACAGCCCAATCTCAGGACGAGGCTGGATGACACCTTCCTCCTGCGCTTCCTGCGGGCCAGGAAGTTCGACTACGACCGTGCCATGCAGCTGCTGCTCAATTACCACGCGGGTCGTAAGGCCTGGCCAGAGGTGTTCCAGGACCTGAAGCCATCCACGGTGAAACACGTCCTGGATCTGGGCTTTCTCACAGTCCTGCCTCAGCCGGACCCCAACGGAAGATACATCCTCTGTCTCCGN
>Contig_2056
NAATTCAAATAACAATTTCAGACTAAGAAGTCATGTTAAGTTAGTTACAGCCTCATGTCACTGAACTTAATCAGTTCCCCACAGAGAGATTTACACAAAAAAGAGCATTGATATTGCTGAAGAGGGCTATTTGAAATCAACAGATACCCAGAATATGAGCATCAACAGCAGTGGTGGGGTAGAAAAAAACAAGAAAGAGCGAGACGGAAAACCGN
>Contig_2057
NAATTCACTGTTTTGTGTTTCTTTTTCTTCCTGTTGCAACACAAAGACATCTCCATGAAAAACGCTCAATAGTTATATTTTATCTACTTAACAGTGCAAAATACATACAGCAGAAAACAGAATCTGGCTATGAAATACTTGATTTATTACAAATAGGCAAAATTGCAAAGGCCAAATAAGCCAAATATAAAATAAAATACATTCCATTATAACCGN
>Contig_2058
NAATTCACTTACTCTTTCATGTAAAATGGCTGCTGTGGAAAAGGTCCATTAGACAACTATTCCCAACCCAGGCCCCCTCCACAGAGTCATGAACAGTATCCTGTTAGCTTAACGTTAAATCTATTCTGCCCTTTAAAATATCTTATTTCAATACATCAAATATCATGTTAATCTACTCTGAACAATATCCACCTTTTCAACTGTCGTGATATTATTTCTATTCTATTCCTACTGCAGCCACCCGATATTATTTTGAAATTTCTATCTGGATGTGCTGTGAGCGGTTGGATGTTATTTTGAAAATCTTTTACCGN
>Contig_2059
NAATTCTACTCATAACTCAAACACAGACAATTTGAATTTCTGCACTGTGCTTGTTACTTGGCAACTCCAAAGAAACAGGATAAACACAGAAAGCAAAACAAAGAAATGGGGAGGAGGCCCGAGACATTTAGCTGGGTGACAGAACAGTGCAGAAACACACCATTTGGAGGAGTGAGTGAGTGGGAGAGAAAGATGAATTGGGACAGATAGAAAGAAAGGAGGGAGAGAAATGGGAAAGAGCCCAGAAAGAGGCCCAGGCCGN
>Contig_2060
NAATTCAAAAAATTAGAATACTGAGAAGAAATCAGCCCAAATTTTGCAGGGCATGAATGTTTTAAACTGAGTGTCACATACTAATCATCTACTAAACTCAAAGCACCTGCACAGGGTTCACAGAGTGCTGTGTCCAAGCATATCAATGGAAAGTCTAGTGGAAGGGCAAAATGTGGCAGGAGAAGATGCACCAGCAAAAGAGATGACCGTGGGCTTCAGCAGATTATCAAACAGAGAAGATTCAAGAATCTGGCAGAGATCCAGAAAGAGTGGAATGAGGCGGGAGTCACAGTTTCAAAAACCACCACATTCAGATGCATCCGN
>Contig_2061
NAATTCATTCATTGATACATATTTTAAAATTTCGATAAAAAACTCAGAACAAATGTTGTCAGCAAGTTTTGGTTTTATTTTGAAAATCATCTTCCCCAAAATGTTTCTGAAGAATGGTGTGTCTTTCTCAGAATGAGAAAACTTTCTCTCTCTAGCACACACACACATACATACATATCCACAGGGGGAGTTTCCTGTTATACCAAGCAGGAGAAGAAGGGGAGGAGTGAGGAGAAGGAGGAGGCACAAGTGGGAGGAGAGGAGACGAGGAATGTCCGN
>Contig_2068
NAATTCGCTTGTGCATCGGTGAGACTCAAAACATCTATTGACAAGAGTTTTGTGAATCTAGTGTGATCTTCTGTATGTTTTCTGATCTCCCTTAATCATTTGGCTCTTTCGTCACACAGCTGTCAGCGTTGAAAGCAGAGGATCTGGCAGCGACGTTGGCATGTAATCGCTCCTATAACTCCACAAGCTCAAGACCTGTCTGGAAGCTTTTCCTCTCCAAAGCCTCACATGTGCTGGATGAAGCTCTGGATCTTCTAGCCAACAAGGTATGAATCAGCAACACTCCTCACATTACCATCTTTCTGATCAAGACTAGACACCGN
>Contig_2070
NAATTCATAAATTAAAAAAACCCAGTAATGTGGCATTGTTAACTGTATAACCAGTGGCCATCAGGTTCAGCCATAACACGGCAGTCTAGGCTGTTTCTAGCTCTCATGCTGTCCTTCTGAACTCTGCGGCTGTATCTTTAAAATGTCTTCGAGGTTCATCGAGCATGATGGAACTTTCTGGTACAGTCAAATGCACAAAGCGTGAGTGATCAGGCCTTTTCTTGTTACTGAATCATGCAATGTTCAACCTCTCAGACCGCTTGTTTTGTGAAAAGGAGCCCTCCCCAGTCTGAACGCAAGGAAGAGAGGTACGCCGN
>Contig_2071
NAATTCAATATAAATACCTGTGTGCCTTTTGGCAACAGCGTCGTCATAGAGGAGGATAAACACCCATCAACAGCGACCTCTACTGGGCAATGCGGGTTATTGCTCAGGGATGTCCAGCAATTGTCCAATCAGAGCCTGGATCGTGGGTCATGTGACCTAGCAGCCAAGGGAAGGCCTGAACAGCAATAACAAATATGGAGGCGTCTCCGTTCAGCTTCACGCCGN
>Contig_2074
NAATTCGTGGGCTGTCACGCAGCACACGTGACTTGGTCCATCCGCACCTCCAGCTGGAAGGCATCTGGCCGGTCCTGAGGGTTGACTGCAAGCATGTCCTGGAGAAGTTTCTTCACCCCATCGGACATGGAGCTCCTGGCCTTCTGAGGGATGTGGAGGACCATCTTGGGGTTCTCCAACAGAGCCTCCCCAACAGGTACAATCTCTGTGCCCTGTCGTATGTAGGTGCCCAGCAGTTCACGTTTGGACTCTGCGTCAATGAAAGTGATACGCTCAATCATTGCCCAGATGATGATGCCGAGGGCGAAGATATCAGCCTTGGCTGTGTAGTGGCCCTCCCACACTTCCGN
>Contig_2075
NAATTCAAGCTGAGAGCTGAAAACTAAAAGATTGGACAGAACAGAGAAATTAATTCTGCACAAGGAGAATTTCAAGTCTGATCTGTCTCCAGCATGTTCCTCCTCCTCTCGTTGTGTTTGTGTGGTCTTCTCCTGCGAGGTGACGCACAGGACCGAGCTGCTCTGTGGAGGGGAAACGACCGAAGTGGAAGATGCCAGTACACCTTCACTGTCCCCAGCCCCGTCGAGGCCAGCTGCCCACAGACTGGAGGTCCTGAGATGGAGGGCCTGAAAGCAAGACTCAGCATGCTGGAGGTGCTGGTGTCCCGCCTGACCGN
>Contig_2076
NAATTCCCAGTAAGCGCGGGTCATAAGCTCGCGTTGATTAAGTCCCTGCCCTTTGTACACACCGCCCGTCGCTACTACCGATTGGATGGTTTAGTGAGGTCCTCGGATCGGCCCCGCCGGACACGGAAAGGATTGACAGATTGATAGCTCTTTCTCGATTCTGTGGGTGGTGGTGCATGGCCGTTCTTAGTTGGTGGAGCGATTTGTCTGGTTAATTCCGATAACGAACGAGACTCCGGCATGCTAACTAGTTACGCGGCCCCGTGCGGTCGGCGTCCAACTTCTTAGAGGGACAAGTGGCGCTTAGTCACACGAGATTGAGCAATAACAGGTCTGTGATGCCCTTAGATGTCCGN
>Contig_2077
NAATTCAAATCCAGGTGTCTGCATCAGTTTGCTTAAATTATGTGCCATGCAGCTGGGTGTTAGCATTTTTAATGTACCAAGACTTGCTGACTCAATTATTGTTAGTTATACGGACTCTGCAGACATATTCTACACAGAAATCTGTTGTGTTTTTGATGTGCAGGTACTTTGCATATTTTCTAGTTTTATACAAGATTATGAGTGGAAATAGTCCTTCAACCTTTCTGCTTGCCTCAGTGCAACTCAATAATGAAAAAATAAATTCAATCAAGGATGTAATTTCCACCGN
>Contig_2079
NAATTCACCTTTTAGAGTTTTAGTTTCAATAAAGATGTTTTAACCAAAGTGTTGTAAATGCAATAAAATCACACCACTCAGGTTTTAGAAAAAAAACAACTCAATTATTTACTTAACAAGAGTTTTGAGAATAGAAAAATTAAACACAAATATATGAATGTTCTTCAACACTTCAAAATGAAATTTACCTTTATTTTTCCTTTAGTAACACTCTTATTATGCTAATATACTGTAAGGGAATAAGCAAAACATTCACCTTTACCTAAATTAAACCTCCTCAAGGTCACAAAGACACAACGAATACTGTATCAGTGGGGCCACTCACACACACCTGATTATAACTGTCCCCTAAAGCCGN
>Contig_2082
NAATTCAAATAATTACAATTTGGAGACTTTCCTACGTTCACACCTTTGCTCAGCTGAATTTCATGTTGTTCCAGGACTCCATCAGACGAGACTGCTCTCCCTCTGGTCGAAGGCCCGACAGATCCACTGAGATTGACATAGAGCAAGAGGTGAAAAGAAGTTCTTGCTTTGGTTAAAGAGGGGTGACTGATGCATAACTATTCACCCCTGCAGAGATCTTTGAACCTCATACAGAGAGTGCTGTGCTGGTGCAAAGAGCACGAGGACCGN
>Contig_2083
NAATTCATCAGCCACGATGACGATGCAAAGTCACACATAAAAACCGTCACAGATACAATATGGTCGACCTTGATCCAAAATGGCAACGCGCTCCTCCCTCCGCCCTTTCAAATGAACTATCAAGTTCACTGAACTGTGAATTTGTGGCCGACCTCATTATGATTATTGTTTCATCTGTATTGGAGATTGCATTCGGCGTCGCTGTAATAGTGTCGCTTAATTAAAGTGGCACACAAGAAGGTTAGCAGTAAAGGAAGGAAGTTGTCCTCTTCCGN
>Contig_2084
NAATTCAGTCACATTAAACCCATTATCCAGTTAATGATTTGGCTTGAACTCTGTAGCCTGGCACAGGCAGACACATCACATCACACTTGTCTACCTGAGGCTGTCCTTCCATTTTATGGAGGCCTTGGATAGTCGCCTGACGACTGGGGAGCAGTCCGN
>Contig_2086
NAATTCTCAGAGCAGCTTTACCCCGATGATTGAGCCAAGATAGAAACACTGTGCTGAAAGTAATGTGTTTTACCCTGGTAGGAAAGCTGGATGTCTTGATGTCGTGTTTTTAAAAATGCAATTAAGTTCGGCCAAGGAAGGGTTCACAAAATCTAAAGAGGAAGTTATATAGATAGAGGACTTATTGGATTAACCTCAAGTTTGCTTGTTCTGATTAAACGCACATGTGGATCTCCAAATCTCATATGACAGACATGATGGTTGCACTTCGCGAATCACCACTCTGTTCTTCGGAGATTAGCGACTGTTTACAAGCGATGGTGTATCAAACACACAGTGTCACCCAGGGGACCGCCGGCGCCTGTCACCGN
>Contig_2090
NAATTCCTTTGGGACACAGGGAGTTGCTCTTTCCTCTGCGATAATTACAGGCCTGTTCTCAGCCAAACATCACAAATGCAAATACTAGTATAGAGCAGGCAGTGGATCTCCTTCAGCCCAGAGACCGCTAGGAGACACTTAATGAGCAGTGTAATAAACATTTTCCAGTTTTATCCTGTTTCAACCAGCATGTCAAGTTAATCATAATGTAAATATCAACCAGAGACACTGTGCCCTGATTAGCTGGGGCAAGGTACAGAAACCCTACGTTTGATTCCTTGCAGATCCTCCCTCCACCACTGGAAATGGCTGAACCTCTAATGTGTCACACTAACAACAAACCGN
>Contig_2091
NAATTCATAAATATATAATGGAATTTAAAATTGAAAATGCAGTTTAAAGGAGAAATAAATAACTGGATTCACAAATTGAATAAAGAATACAGATTTTAATTAGGCATTTAAAAGGGCAATTTCCTTTACCATTACATTCACATTTCCCTGTTGTGTTTTCCTCAGCTATTCGATTTGGTTAGTCATTTAGCTTCTCCATTTAGCCTTTCAATGACCTTGCACTGATAAGAACTGATAAGGCAATGCAAATTAGGCCATATACATTAATGCCTATTTTTATTGTACGATTATTGATTAACAGGATGCTTTATTGCTATTTTTATTTAACTTTAGTACCATGACACACCTACACACCTGATTTCAATAGCAAAAAATTCTCCGN
>Contig_2092
NAATTCTGCATGCAAACGTCCGAATAAATAGCATAACATTTCACGATGCTTCTCTTGTAATGTTCTTCGCACCGCCCAACGTTGTAAATCAACGAGACGTGCTACTTTTAAGCGGGGAAGTTCCTGGTGACTAGTTTCGCTCTGAGCTTCGTCTGTTTACAATGATACCCTGCCTGTGACATGGGAGGGTGATTGTATTGTATTATGTATTATCATTCCTTAAATTCAAAGTATAGGCTTTAGGTTGTGTGCTTGTTGACAGAAACTATTACGTGGCTTGTTTACAATGGCAACAGTTTGACCGN
>Contig_2093
NAATTCTGGTGCATTTGAGTGGACTGTTTGGTTTAGTTCATTTAGCTGTCTGCTAAGCTTGTATCCTACAGCTTAGGATACGTATTTTGGCATTTTCTCAGGGGAACTCCACCTCCAAATGCATGCATCAAAGTTGCTCCACAGGTGCCAGAGGGCGATGAAGTCTGTTAAGTGAAATCCGCATTAGCAGCTGCCAGCATGATGCCAAACCAAGCTGTCAGTGGTGGGGTTGAATTGTGGGTAATGTAGGTGCAAGGCTTTCATAAGGTAGAACAATGCATTGAGTAAAAAAGACAATATTACATCGATTTGAATACTTTCATCGTAAGAGAGCAACACTAATTAGATGGAGTACTCTTTTAATGACATCAAATCCGN
>Contig_2094
NAATTCATGAGCAGTGGATGAGTTCAAAGAGAGACCATTTTTTAATTCTGGCTTTTTGTGGAGCAACAGCTGCTGTTTCTGCAAACACAGAAGACCTGTTAGGATTCAAGTTTTTCCTCATACACAAGTGTCACCCCAAATAATTTGAGGTCTAAGACATCACTGACTGCCACCATCGCAGCTGTTTTCCAAGTTTGTATTCAGAGTGACCCCAGCCAGCGCAGACCGN
>Contig_2095
NAATTCAATCAGTGCTCTATGTTAATGCAGAGCCCATGACACAGGGAGGACGTAAGAATGGAGGGGGGTGGATTATCGGCGAGTCAGCATGTCACAAAGAACAGGCCAGCTGATGTTCTAATAACAATGCCACCCGAGGTCCCTACATCCCAACAATTGGGTACGGAGACGATGCCATGAAAATCTAATTTAAAACCAATTTTGACACAAGCCTCGTCGTATGTCTGGCAGCAGAGAGCTGCCTGCACTGACCCCGN
>Contig_2097
NAATTCATGGAAACATTTAATTTTTAGGTTCTGGTTTAATTTTTCCGTTCCATTCTCTTCCGCTTACCCAGGGGTCGGGTCGTGGTGGCAGCAGGTTTAGCACGGCACTCCAGGCGTCCTTCTCCCCATCAATGCATTCCAGCTCCTCCTGGGGGATCCCTAAGGCTGAGCCCAGACACGCGGTGGAGGAAACTCATTTCGGCCGCTTGTATCCGCAATCTCATTCTTTCGGTCACTACCCAAAGCTCATGACCATAGGTGAGGGTTGGAACATAGATGGACTGGAAAATCAAGAGCTCCACCTTCCGN
>Contig_2098
NAATTCTTTTCTGAAGAGTGAAATGTGAAGCTGGTCATGAAAGTGTTCAAGTTTCAACAACTGATAAAACTGCCTGTGACAGACTGAAGGAGCCATTTTGAGTTCTATGCATGTATCTGTGATTATTTGTATTTACAAATAATGACCATGAAGTATAGTACTCTATATTTTGATATGCTTAATTGAGCAATGTATTATGTAATCAGGTACAGGTGTTGCAGCACACTGTTTCTGACCGTGCTGATGCTGCACTGTGTGCAGTCTGTGTTCATATTTGTGGTTTTGTACTTCATAGGGAACATTTTGGTTCTTACCGN
>Contig_2100
NAATTCAAATACATGCTTGCTGAAAATCTGTAAATTACAGCATAGATAAATTCCAGTATTTAATTTTTTAAACTTCATATTTATTTTACATAATTATCTTTATTGTTCAATTGCATAAATCCAGATTGTTACTGCCTAAGAGGTATGGGTGAATCTGATAATTGAGTGGTCACGGCAATTTGATTTTTCAAATATATATATGCGTCCAAATATTTGTGATTTTTGACCACGAGGGGACAGAAAATAAATCACAGCACTGACATACATTAACTTCAACAACCTTATCACATTTGCAGCTGTCCGTATCTGACTGTCATTATAACCTCAATCAAATGATCCACAGCCTGAGCTTTTGTAGCACCGN
>Contig_2103
NAATTCTTTCCTGAAAAAGCAGAATGTTCCTCTCTAAAACTCTAATAGAAAAAATTTAAAATATTTCCAAGACTCCCATAAACTGATGTGCTTTTCCACTGCCTAATGTGGACCTAAGGTATATATATTTTAATTTCTATGAATAAATGGAGGTGGACAGGAACACTCCTCTTTTATTCTTCATTTGCTGAGCTTTATGGTGGAGTGTAGGCATGTCAAATGTAAAATGCAGATGCTGCGTCTACACTGCCGGAAATTAAACATGAAGAAGAAAACAGGTCCTCCGN
>Contig_2106
NAATTCTGAAGCTCAAGGTGTGACGTCTTCAAAAGTCTTGTTTCGTACGACCACCTGTCTAAAAGTCAAAGATATCGAGGTTATTATTGCATAAGACAAATAAAAGCAGCAAATCTTCACACCTGAAAAGCTGGAACAGGCGGTGTGGGACATATTGCCTCAGTTTAATGGATCATAAGCTAAAAGCCTTACATGAAATAAACAAAGCCAGAACACAACAGGTAGTTTAGTCCATGAATCCACCTGGATAGCCTCGGTGACTTTTCAGGCTGACCATGGAGGCGTTTCACCGN
>Contig_2108
NAATTCCAACAACATAGAGTTTCTTTCTTTCCTTTTATTTTTTTTTCTGCAAACAATGCTGTCAGAGATGAAGCCAACACAATGCACAGCTGCACACCTGGCAGCCAAGTATTTCTGAAAAGGAACACTCACTCAAACTGTACTGATTTTCTTTCAGTTTGGGTTATTTAGGTTAAGTGAATGACCGTCCCTTGGAAGATTGACGCCTTTCCACAATCCGCAATCTATCCCCCAGTGAAGCCGN
>Contig_2111
NAATTCAGACACTGACTATGAGAAATGAAGCAATGTAAAAATGCTCCTTTAGCTGTAAAACTTCTGCATTTGAATGTTTATTAAAGTATTACTACACTAGTACTATCATCATCAAATGCAAACTGGAGAAAACAGCAGAGCTCATCCTTTAAAATCAACCGCAGCTGCTACGTGGACCACAGAAGCTTTGTGCATCTGTGCGGGCACCATGCAGCTCTTAAAATGGGCCGGGATGATCGGGGTGATCGGGGGTTCGATCCCCGN
>Contig_2112
NAATTCGATGAGGCGATCGAGGAGGCAATTGAGGAAGACATCAAAGAAGCAGAGGGCGGAGGTACGACACGAGTTCTTACTCTTCTGAAAGTAATTCAAAGCAATAGTACTGCATGGAAAATGTGTTTTCTTTCTGAGAGCGAGACTGTTGTCAAACTATTCTTTTGAGATCTGAGAAAATGTTTTTGTGTTTTTCACAGGAGCTGGTCGGGGTAAAGACATGGCCAACATCACAGGCCACAGAGGAAAGGACATGTCTGCCATCCTTCAAGCGGAGGAGGGCAAGGAAAACGGCCGCCCGCCCCGATCGTCCTCCGGACAGCGCAGGAAAAAACGCCGN
>Contig_2113
NAATTCAGGCCTCATTTCCTGTACACCTTGTTACTTCAAACGACCCCCTGAACTCCAAAACACTTTTTATTTTGGCGTCCCCAAAGGCCGTTTTTTCTTCCACAAGTACCGAGTTTCTGTCTCCATCTTGCTGCGTTTCAGTCTGGTTTCTGGACACACATCCTGTGGGAGGATTTAAATCATTTCACAGCATCGTCACCTCCCGN
>Contig_2114
NAATTCTCCTGGAAAATTTGAATCCTTTACATAAAAAAACAGTCTGTTACAGGCAACCGAGAAAGTTGTGGAAGAGCTAATGTTTTAAGTAACGTTCCAACCTGCTCACACATTATCAATAAAAAATGATCAAAACGTAAAATGAATATGTAAAATGCCTCAGAGTCTGACACATGGCCAGTTCATCAATTATCATTCTAATAAACATGGTGGAGACAGTCGCAGACCTTGAGCCGTTGCTGATGAGGATACTCTCCCGN
>Contig_2115
NAATTCTATTGTATTTAAGTGTCAAGGAAACTGATGGGAAACAAGGAATGTAAGTGGACAGATGTTGAGAAAGTTTGGTTTCAAGAAGACTTCAAACAACATTGCGAAATTGGTATTTTTGCAATTTAGTGTCCCAAGTTTCAAAGTGCAATATAACTGTGGTAAATATGGACAGACGTGTATTTGTTATGAATATATAACTTATGATGAAAAATGATTTAACAACTTTGCTAATGCAGAGTTTTTCTCTCGTCCTTCTTAGCTTCTTCCATTAGCATCACCTTCAGTCTTTTTGTCTGTGTCATTATGTCCATAGAGGTTGCTGAACCTGGTTACATTACCCTCTTGCCCAGCTCCGN
>Contig_2116
NAATTCTTCAGGTGATGTAAAGGAGGACACATGTGTGAGAGAGTGTTAGAGTTTGTCTGAAACACACTGAAATGCAGCGTGCCTGTGCTGAATGGGTTTGATAAATGATTCTGAATGACACTGAAATTGATGCTTGAAAGCTTTAATGCAATGACTTTAGTTGAACAAACCAGAGTACATGTCCACAACATACAGGAAACATGATCTGACAGTTCAACACAAGAGAGAAGAAGAAGAAGAGTAAAGACGAGGGCAGACTGGTCAGTTTAGACCTCAGCAGAGTCTGTCTTGATGTAGTCATTGATGAAGCGCAGATACTTGGACACCCGN
>Contig_2117
NAATTCAGCTGCTGTGAGCGCAGAGCTACTTTAAACTATGAATAAAGACAGGAAGTTGGCTGTTTGGGACAGGAAGTGTGTTTCTGTCAGACGCCCAGAAAAACACACACTGAGACAACTGGACAGACCGGACTCTGCAGACAGACCGAACTCTGGACAGACTGGACTCTGTGGACCGN
>Contig_2124
NAATTCATCTTACCAAATCAAAGTTGTTTAGACCAATTAGAGTCCTTTGAGGCACCACTGGCAGCTACAATATGAGCTGTGGGTGTGGTTGAACACTAGGTGTGTGTCTCGATGTGTGTGACAAGTGTATTTCTTCACTGAAAGAAGAGCAGAGAACGGCAGTCACAGTTTTTTTCAATGAAAACGATGATTTTTGCTCTTCTCACGACCGN
>Contig_2125
NAATTCATCGTCTTGAAATAATGAGGAAAAGATCTCCATCAATATTACCTGTTAGGTCTTCTTACAGACTGTCTTTTTTATAATGTTTTTATAGTATGTTATTTATTAATTGAATGCTTTTAAAACAAAACAAAAAAACATAGTCCCCCTCCCTCCTCCTCCTTTTTCTACCTTTTTTAAAGGTGTCCCCTCTTTGTTCTTTTTTGGGGCGGAGGGATATTTCTTCATCACGACTGTACAGGCTAGTTTGAGAGTGCATGTCTCCAAAGCCATCTTTTTAATGTTTTTGTCTTTTTGTTTTTCCTTTTTTAAAACAGCCATAAACTGACGGGCAAACTCCACCGN
>Contig_2126
NAATTCGGCATTTTTATATGGAGCACTGCACTTCAACATTAAGCATGTCATACTCAGTGTAGGACAGTGCATTGATGCCTCTGTCGCCTCACAGCAAGAAGGTTCCTGTTTGAAAGGTGCATAGCATACTTAATGTTACGTTTCATATGATCTATATTTAATTCCTAAAGTGCTCTACATGAAATGCTCAATGTGAAGTGTAGAGTGCTTTATATGAAATGCAATGCATACATTCAGATAACATTCAAACTCCACACAGAAAGGGCCCAGAGGTTCAAACCAGGAACCTCGTGTCTGCGTTGGTTCTCTCCGN
>Contig_2128
NAATTCTAATCACAATTTCAGCTTAGTGCCATTTGTTTCTGGGGATTTTTATATGCGTAGATATGTCCGCGAGTGTATCCTGGCATGACAATGAGAGACAAAATAACCGCAGGCTAACAGCAGCCTTGTGAACACACTTCCAGTCATCCTAATTATCCTCATCCTTTGTGATGTTATTCGGAAGGGTTTTCTCCTCTTTGCTTAAAAGTCTGGGATTGAGGTTAGGCTCAGGTAAGTCTGACCCAGGTCAAACTTATTGAAAATTCAGTGTCTGTGTTTAAGCGAGACATATCACGGCCCGN
>Contig_2129
NAATTCACCCAAACGAACAACTGCTCCGACATGCGGGCCCTCATCTGTCTGGCTGCCAATGCCAGAGAAGGCAGACAAGGCAGTCAGAGAGGCAGGTGGGTCGACAGGCGAACAGACACTGCGAGGAGGAGCAGGAGACTGGGCCCTGTACACTCGGGCCTCTCAGCGTATCCAGGCAGGCATGTGTCCTCTTTGCAAGCCAGCAGGGACACACAGTCAGGCATGTCAGCGGCCCCAGCCGN
>Contig_2131
NAATTCAATCGGGAATAGTTACTCTTTTTGGACGCGCACATCAGTGTAGTGTCAGAGATTTGGTGATGGAACATAACGTTCTCTCTGGCTTGTGCCAACAGTAGCAACCTGATATCAACCTGTTTGAAGGCGTAAAGCCAGAGCAACATTTTGGAATATTCAGCATGGGGAGGTCACAGAGTGCATATTTAACAAACTCCTCGCTAACACTCCATGTTTTGCCAGACTGTTGTTAGTGAAGTTGCTGCTTTTACAGCACTTCACATGGCGCTGGGCAAATCAGTTCCCAGTATTTAATTTCTGCTGTGGAGCAGCAATTACGGCTGCATGCTGGGTAAGATTTTACAGACTGTGGGAGAGAGAATGGCATTTTATTATTTTGGTTATGCCGN
>Contig_2132
NAATTCAAATCAAGAGTGAGAAGCATACATACAGAAAAGAACTGTATTTGTATTGTTATGCTGTCCATGTGAGTCCATGGTACACAGAAACAATATAAAACAATCCCGTTAGTTCCCAGTGGTGGAAAGTAACCAAGCATGTTTACTCAAGTGCTGTACTTAAGTACAATTTTGAAGTACTTCTGCAAGAGATCATTCTGCAACATTTTCCCTATTCATATGAGATCACAGATATCGGCGGCCGAAATGAGTTTCCGCCATAGAGTGGTTGGGCTCAGCCTTAGAGAGAGGCAGAGGAGCTTGAACATCCGN
>Contig_2133
NAATTCCAGTTTTTTTGATTAAAAATAAAAAACTATTTTGTATGAAAAAAAACATTTCTCTTGTTTTTTATTATCTTCTCTTTTGGGTACAGCCATAACCTCATTATGATGGAAAAATATAACAGAAAAATGGAGTATATAGTATATATATGAAGTATATAATGTGCTTCATACTGTACTGTATGTGATTATATTACAAGTAAATTAAAAAATCTTTTTGCAACCCAAAAAACATTTACATTTGCAAAATATAATCCTGATACTCTAAAAAGCTTAATAGAACATTTACACAGTTATACTGCATCATTTCAATAAAGGCTCCGN
>Contig_2134
NAATTCTTTGATACTCAACTAGACTCAACAAGAAAAACGGCAGAAACATATCAGTTTCTCAGCAGAGGATTTCAGGGATAAAAATGTATTTCTGTTACATAAAATTATGAACATTTCTCCCTATTTTCCTTCAGTTTTCTTTTTATCTTGTGAAACAATATGAGAAGTACTCTCTGCTCATGTCCACACTGAGGTCATAACCTGTGACAAAGGGTCATTGATAGACATTGCTTCATTTCCCGN
>Contig_2135
NAATTCAGGGAACGACAGGTAATAAATATACCCATGAAAAAAAGCCACATGCAGTGCTAGAAGCAAGTAACGCCACCCCCCTTCCCTCTCCACAAAAGTAGCTCTGGAAAAAAAAAATAGCCTATTTATATTATATTATATTATATTATATTATATTATATTATATTATATTATCACAGTGATTTTTTTCACTTCTTGAAATAAAGTCAGTAATGGCATTTTTGTGTTCTCTTTTTATTTGAAAAAGTATCGAAAAGTATTGAAAAGTATCGAAATACATGTTGGTACCGATACTGATACCAAAATGTTGGTATCGTGACAACACTACACCCGAGTCTACACCCGAGTCTAAACCAGAGTCTACGCCGN
>Contig_2137
NAATTCCATTTTGTTCTAATCCAAAAGGAAGTCCATCCACGTGATTTTTTTTGTTGTTGTTGTTTCCATATACTTATTTAGTTTTGGCAAAGTAACTAACCCCCAGCTTCTCCCTCTTCCCCTTTCAGACTCTCCCCAACCCGTGTCCCAAACTCAGTCCCAGTTGGTAGATTCCGCCAGCAATTATCGCCGGAGCAGCAAAATGAGCAGTGAAAGCAAGTAAATGGTGATGCAGGGGAGGTTCTGGTTGGCCGAAGCTTTCACCTTCTCGTTTTCTGGAGGGTACTGGTAGATTATGGGTTGGTCAGTGACAGGGACAATGAGGCCTGGGCTCCGN
>Contig_2141
NAATTCAAACTGCTAATATGTTTATTTTTGAACGTTTTGTCAACACTACAGAAACATTAGGTAACAATAAGGTTGACTGCTGTTAGTTATTGGTTTGATTAATGGTCGTGTATTGATTACTGACGGTGGCTGATCAGATTTATTATCAGCTAAATAGATGACTGTTAATGTAACAGTAAAAGTGTTCTACACCTGTAACACGGAGTGATACTTGCAGTTAAAAGTCTCTATATCAGCACTCATGTAGCGACTCCTGTCCAATCAGATTACGTGGTGGGAACTAACTGTCGTATATTCGGCTACACCCTTTGCTCCGN
>Contig_2142
NAATTCCACAAATTGTTGTCCCAACTGGCAGCGAGGCAAGTCAGAAAAAAAAGCCGCAATTTCGGTAGATTACATAAAGAATTGCAGCTAAATAGCTGAACTCTTCCCTGAGCTAACAACATAATTGGCCCTTTGGGTCTCCAGTGTTATGGAAGGATTCTGGGCTTGTACTTTTGTGTCTTTGAGAATGAAAGAAGAAATGGACACTACGTAAAAGCTGCAGCTTCGTCTGAATATGTCATCTTTAAGCTTTTAGTTTTGCACAGAGCTCAGCTTACAGTCGTCCATTGCTTTGTCTTTAGCCCCCCCCCCCATCGGCCCAAGGTCTAGCCCCCCATGAGAGAAGAGGAGGAGGAGGAGGGTTTGCATCAGCCATCCACCGN
>Contig_2144
NAATTCCTGGTCTCACTACATGATATCCACCCCCCTCCCCTCCTCCGAAACCCACCCTTCCACCCCATCCTGTCTGCCTGGAGATAGAAGATAGTTGCCCTGGCCATGAAGCAAGGCCGCCTGTAACAACATGTAGGCCCCCAACAAATGATTGATTCACTCCTAATTCTCTCAAATAGGATGAGGAGGGTGGAAGAGGAGGAATCCGN
>Contig_2145
NAATTCGGAGGCCAAGTCAACACCTTGAACTTGTGGTTGAGGCCATCAGGGAATACAGTTTCCATGAAAGGGTGTACATGGTCTGCAACAATGCTTAGGTAGGGAGTATGTGCCAAAGTAACATCTACACAAATGATAGAACCCAATGTTTCCCAGCAGAACATTGCCCAAAGCATCACACTGCCTTCCTCCCATAGTGCATCCTGGTCACTGCCATCCACGTTTCGTAGATTCATCAGACCAGGCCACCTTCTTTCATTGCTCCATGGTCCAGTTCTGAAACAGGTCCGTTGTTGGAGCTTCCGN
>Contig_2148
NAATTCAGGACCCAGTTAAAGGTCTCACTTTGACAAGACGAATCCTAGCCTCAGGCCTCCTTCTGCCTCTACATCCAATCCTCTCCCTCCCTCCCTCTCACCCTTTCTCTCTTCTCTTCCCTCTATCTCTTACTCTCTCCCACCTGTCTTTTTGAGCACAGGTCCTGGCAAAATTGCAAAGCTTCTTATTTATTTATCAACTCATTATGATTCCCCCTCGCACCTCAGTCCCGCAGAGGATTTTCCGN
>Contig_2149
NAATTCAGCTTTTTCTGGAGGTCAATCAGTGCAAAGTCATACACAGTAACAGCACTTCCCTGTTAAGACAACATCAAATTGTTTTCAGTACCAAACTATCTTCATTTCTTCCAACTTTACTAACTCTATCTCATTACTAACTCATATCTCGTAGCATGCAGTGTCAAAGTTGACATCGAGCCAGGTCTCAGATTGGGCTTAGCTCCTTATCATCTGTGTGAAAACAGTCTGTATTGATCACTACCTACTGACTGACAAATATTGACCCATTGTGACTTCCCACCGN
>Contig_2150
NAATTCTGAGGAAAAGAAAGTTTTTCTGACTTTAAAACTCAGAATTGTCTGAACCAGTAGCCGGTTTCTCGGGCAGTGGTCACTGACCTACCACGGCAACTTCTGCTTTTAAGGGCATTTGTTTTTATTTTTCATTTTTTATAAAACAGTCATCAGTGTTGCATTAGACTTGCTGGCAGTAGCATTTCCATTACGTGATTTCTGCATTAATTTGCAAGGTTTTCTTAATTAATCTCTCATCCGCTGCCGCTGTGTGGGGCAGCTGCCACTGAGTGCTGAGTGTCTGAGGCTGCCGN
>Contig_2151
NAATTCCAACTTTATGGGCAACAGTGTATATATTATTGAAACAATGAAACCTCTACCACATGTACTAGTGTACAACACATATACAGTAAATCTGAGTAAAAAAGGAGAAATATTATAAGTTTAAATGATGGCTTTAATTATGCCTGCAGCCCCCTCAGCACTCCTTCTTCACGTGGATTGTAAAGCTGTATGGATGGAGGACAGCTTGTCTGTTAAGCAGGACTGAGACAGCCACTGAACATACTACTCTGGCTAGTGGATGTGCTGTCAGAGGGTGGTGGTCTGGTCAGTGACATAGCTTCCCTCCTCTTAATGCTGTCTCCCCGN
>Contig_2152
NAATTCTCAGCATGTCATATCTGATTCAACACTGCAGCTTCACTTCAGCACGCTAAAGAGGTTATTAAAACAGGATTAGTTCACAGAGGTGTTTAGAGAAGACAAACTGATCCACACAGATCAAAACGATTCTTCAAACTTTGAACTAACTCAGCTGTAGTGGATCAGAGTACGTGAAGATGACTTGTTGATTCTTTGATGTTTGATTGGGATCTGTTATTATGTAGATTTAGAATTTGTAGCGTCACCGTACACGGAGTCAGAGCCGN
>Contig_2153
NAATTCTGAAAAGAATTTTCAGTTCCCCAACGGTGTAACACAGGTTCAGATTACACAATAATTTTGTCTGTTAATACATGAATCTGTCAGACTAGAGGCAACTATAGCGGTGTGTATGATACTGGCTGTCTTGAGTTCTGAAACGCTTTAAAAATATCTGTGAGCTTTTATCGTTCCACCTTGCAGCACCAACATCATTCTTGTTTCGCTTCGCCATGTTTACAGTTGAGGAGCGTTCTGTTCTATTGGTCAGTGTCACAAAACACGTCATACAATTTCACATATTCGGCAAGAGAAGGAACAAAACCTCACATTTTCGTTAACTGCTCTATGTCTGGTCAGGTCGGGCTGATATCTAAACCCGN
>Contig_2154
NAATTCTGCTTACTTTATTCATTCAACTCATCTCCAATTAGCTTAACTTTTAAAGGATAATAAATATTCGTGCTTCTGCAGAGAGAACCTGCTTGCAGATTGTCTACAGGGCTGCTTCGTGGTCACCTGCACGCTGTGTGCATTTATCAGCCTGGTGTGGCTCAGAGAACAGATAGTCCATGGTGGCGCTCCCCAGTGGTTAGAGCAGCACCAGCCGCCACCACCAAATGCAGCCGN
>Contig_2157
NAATTCCTGGACGGTCTTTGCATTCCTTCCATACCAGTCGATTTTAAAGAACATATGGATAGGGAACTAGATGCCTCAGAAATTGCTAACGCCGTTACCAACATGAGGGGCGGTAAAGCCGCAGGCCCAGACGGCCTTCGGGTTGATATCTATAAGATCTTTAAGGATAAATTAATTCAGCCTCTTTTAGCTATGTATGAGGAGGCCTTTCAGCAGGGTCGTCTCCCAGATTCTCTGAGGAGTGCGCTGATAACACTTATTTTGAAACCCAATAAGTCCCCTACCAATTGCACATCATACAGGCCTATTTCACTGCTTAACACAGATGCTAAGATTATCGCTAAAGTAATAGCTAGAAGACTGGAACCGN
>Contig_2160
NAATTCAAACTGTAAACTGAGTTGTGGAAAGCTTTTCTGCCTGCAATACAGAGTACGATATCTAGATTTAAGAAGAAAAGAAGTCTTTCTGGCATATGTGTGTGGAAATCAGGTTCTTGTGCTTTCATTTTTAAATGAATGTCTAAAGAAATTGGACACAAATCTACTGAAGGTAGCCTCTTTACCCTGTGTATGGATTGATGATGATGATGATGGAGGCTGCTTTTTCTTTGAAATCCCTGTGAGTGGAGTTGGAGTGGGAAGATGATTCTTTTAATTCTTGCAAGCTGTCCAACTGCAGTGAATACACTCAGGACCGN
>Contig_2161
NAATTCATCTCAGCTCAGAGTGTTTCAAAGTTAGTCACGTCATTTTCTGAACTCGTCTGACACGTTTCAGTCGCTTCAAAACATTCAGAGGACACGCCCCCACAGTCCTGGAGCTGAGAATTCATTTTTACCTGATTTTGACACCTAATTTCATAAAGTTGTCGATATTTTTAATCATTCAAATTTGACTGGATGGTTAATAACACTTTCTTCTTTGGTCTGACAAACTCAGAACACATATTTATTCTTACCTTACACAAACTTTAAAAAACTGGAAAGATGAACTTTTTTTTATTAAACTGGGCTGTCTCTGCCGN
>Contig_2164
NAATTCCCTTCTGCCAAACAGTGTATTGTGACAGCATGTCACTGCACGACCCCACAGCTTGCCACTATTGTGCTGTTTCATCTGTTTGTGATAAATGAGCAATATCAGTTTTTCCCTTCTGTTCCTCTTTGACTGTCACAATGGATGTGCACCACACGATACCTCCGCGATCACAAGCCCTGACCTTCTTTATTGAAGCTTCTCTTTGTCTTTTTGGTAATTGTTTTTAGAAAACGTTAAACCATCCCCCCAGTCAGATAATGTGAGACACATTGAATACAGAGAGCTCAGCATTGATTCCACATACCTGACTATGACCTTTTCCAATCTGAAGTCCTGCGCTGGCTGCCAGTTTGATGTGAGCCGN
>Contig_2165
NAATTCTCCAGACCTGAGATTAGCTGCACTTAAACTGAACGTCCAACTTTCAGTAGCAGTTTATTTCCCGATCTGTGTCTGTGATGTTCATGACATGAAGATCACTAGTTGCATATAGCAACACATGACAGGTCAGTTATGACCAATGCCTATACTAATGCAGATACATTTAAAGCTGAATTAATAAGTTTAAGGTTAATACTGTTTTTAGCCACTTGAGAGTAGTATAAACAAGCTGTAACTACAACACTGATGTATTTAGTCTGTATAAGGTTGCTGAGGAGGTGCAGTGTCACCTCACAGCAAGAAGGTTCTGGGTTCAAACCCACCAGCCGN
>Contig_2167
NAATTCGTGTTAAATGTTGTTCCTTGACAAATTAAATGTCTAAATCGTGCCGTGAATATACTGTAGATACGCAGAGTAATCGCTGTTGTGTGTTTGTTGTGATAACTTTCTCAAACGGGAATTTGCGATTCGAAATTCGACCAAATGGGCCACCGTAGACTATCACTGCTTAAAGTCTAGTATACCTAAAGTATAAAATACATGCAAATACATATAAAATAAAAGTGCTAGGTTTATTGATATATTTATTGAATATATGTACGCTACATAAACGTTTCATGTCACTTTAAAAGGCGGGAAACTGTACACCGN
>Contig_2170
NAATTCAATTCATAAAATAAAAACGTTATAACCTGAAAAGCACACAATCACGAGTCTCGGAAAGAAGAAGAAGCAGAAAAAACTTAAAGATAAACATTAAGAACTGCATGGTAAGCACCAAAAGTGCAAAACAAGCAGATTGCAGCCTGACTATAGTTCCAGTTCTGGGTTTTAAATTATCAGCAAATTTCACCACTTGATACTGAAAAACTGTAAATAAATCAATTGTTCCTGTGGAGAGTTAGCAGGTGATAGGTACAGTCAGATCCGAAGATATAAGCAGCTATAATGTAAAAGCAGCCGTTACAGTAACATGTTACAGCCGAGCTAACCCCGN
>Contig_2172
NAATTCAAGCATGCATTCTTTGCTATTTAAACAAAACTACATTTCCCTTACATTTTAATAGCCTAGATCTAACATGTGGGCGACAGGACGCATTGTGTTTTTCCCACATATCCGCAAATTTTAATGACCTCCTTGTTTTGCTAAACATATTATAACAAAGCAAAATTAGTCGTGTGTGCAATATAAACATATATAGAAGCATCTTTTGTTGGGGTTCCTTCAAACATACATGCACACAATAAAGTAAATTTGCAACATGTCTATGCTGGATATGATGTTCAGACAGCAAGTGACAGGGCAGCCGN
>Contig_2173
NAATTCTTTAACATGTACAGTCATTTTCTCCATACATTATCTGTAACTGCTTATCCTCATCAGGGTCGCGGTGTCCCAGCTGACTTTGGGAGAGAGGCGGGGTACACCCTGGACAACTTGCCAGTTCATCACAGGGCACATAAAGACCATTCACACTCACTTTCACACCTACGAACAATTAAGAGTCACCAATTAACCTATTTAGAGAACCTATGAACCTATATAGAGTTTTCAACCTGTTAAGTGCATGTCTTTGGACTGGGGGAGGAAGCCGN
>Contig_2178
NAATTCATCAGCCGTGAGAGCGGAACGGTGGAGAAAAAGGGAGCTGGAAAGCCCCCGATGAAAAACTCTGAACGTGAATGTTAGATGCAAGCCGAGTGTACATTGTGGATATGTACATTAGTCTTCAGCCGAGACACAAACGTTCAGGTTATAAACATGCAAGTCGGGGTAACACATGCTTGGTTTAAGTATGAACATATTAACATAAAATAATTCACAATTTGAATAAAAACACAGCAGAAACTGAAGATATCACAGCGAACGAGTGACTCATGACGACACGTTTGTCCTTTAACTCAAGCGCCAACTTCTGCCATTTGCTGTGACGTTCTGCGATCAGTGTATCGATAATATGAACCCACCGN
>Contig_2179
[truncated: 9,741,213 more chars]
